# Supplementary material for: MORTALITY RISK INFORMATION, SURVIVAL EXPECTATIONS AND SEXUAL BEHAVIOURS
Source: Econ J (London). Author manuscript; Available in PMC 2025 May 1. (PMC11065140; doi:10.1093/ej/uead116)
Supplement: Zipped Data - Replication File [file NIHMS1979496-supplement-Zipped_Data_-_Replication_File.zip]

Archive with 40 entries (34 files):
- 3-replication-package/.Rhistory
- 3-replication-package/2017-04-penn-benefits-of-knowledge-approval.pdf
- 3-replication-package/2017-06-comrec-benefits-of-knowledge-approval.pdf
- 3-replication-package/Benknowprocedure.pdf
- 3-replication-package/code/
- 3-replication-package/code/.Rhistory
- 3-replication-package/code/analysis_main.do
- 3-replication-package/code/benknow.log
- 3-replication-package/code/benknow_prep.do
- 3-replication-package/code/benknow_sane.do
- 3-replication-package/code/benknow-figure-1A-mort-trends.r
- 3-replication-package/code/benknow-figure-1B-mort-expectations.r
- 3-replication-package/code/benknow-figure-C1A+B.do
- 3-replication-package/code/bootstrap_ci.do
- 3-replication-package/code/descriptive.do
- 3-replication-package/code/KernelregressionsPG.do
- 3-replication-package/code/master.do
- 3-replication-package/code/mylegend.r
- 3-replication-package/code/predictors.do
- 3-replication-package/code/prevalence.do
- 3-replication-package/data/
- 3-replication-package/data/rawdata.csv
- 3-replication-package/data/rawdata.dta
- 3-replication-package/data/rawdata_2019.csv
- 3-replication-package/data/rawdata_2019.dta
- 3-replication-package/data/rawdata_sexual_behavior.csv
- 3-replication-package/data/rawdata_sexual_behavior.dta
- 3-replication-package/data/rawdata_survival.csv
- 3-replication-package/data/rawdata_survival.dta
- 3-replication-package/data/rawdata_survival_pooled.csv
- 3-replication-package/data/rawdata_survival_pooled.dta
- 3-replication-package/data/southerneasternafrica-lifetables.csv
- 3-replication-package/data/southerneasternafrica-lifetables.dta
- 3-replication-package/data/temp/
- 3-replication-package/figures/
- 3-replication-package/figures/tmp/
- 3-replication-package/intervention-protocol.pdf
- 3-replication-package/ReadMe.pdf
- 3-replication-package/ReadMe.rtf
- 3-replication-package/tables/
