# Supplementary material for: MORTALITY RISK INFORMATION, SURVIVAL EXPECTATIONS AND SEXUAL BEHAVIOURS
Source: Econ J (London). Author manuscript; Available in PMC 2025 May 1. (PMC11065140; doi:10.1093/ej/uead116)
Supplement: Zipped Data - Replication File [file NIHMS1979496-supplement-Zipped_Data_-_Replication_File.zip › 3-replication-package/code/analysis_main.do]

// Main analysis

// preliminaries
//global working_directory = "/Users/ciancio/Dropbox/Malawi/Research projects/benknow-2018/2015-10-benknow/benknow2018"
use "${working_directory}/3-Replication-package/data/benknow_data.dta" , clear 
cd  "${working_directory}/3-Replication-package/tables"


// ********
// Survival
// ********

// Table 6 panel A: population and own update
preserve
keep if survival_healthy != . & survival_hiv != . & survival_aids != . & survival_art != . & survival_same != .
eststo clear
eststo: quietly ///
reghdfe survival_healthy treatment male DK_M9_schooling_totyrs , absorb(pair agegr) vce(cluster village)
eststo: quietly ///
reghdfe survival_hiv treatment male DK_M9_schooling_totyrs , absorb(pair agegr) vce(cluster village)
eststo: quietly ///
reghdfe survival_aids treatment male DK_M9_schooling_totyrs , absorb(pair agegr) vce(cluster village)
eststo: quietly ///
reghdfe survival_art treatment male DK_M9_schooling_totyrs , absorb(pair agegr) vce(cluster village)
restore
eststo: quietly ///
reghdfe survival_5y treatment male DK_M9_schooling_totyrs if survival_10y !=. , absorb(pair agegr) vce(cluster village)
eststo: quietly ///
reghdfe survival_5y_htc_upd treatment male DK_M9_schooling_totyrs  if survival_10y_htc_upd !=., absorb(pair agegr) vce(cluster village)
esttab using "table6_panelA.tex" , title(Survival Probabilities\label{table2}) b(%9.3f) replace  ///
label se star(* 0.1 ** 0.05 *** 0.01) keep(treatment) addnotes("Dependent variables are population survival probabilities conditional on health status." ///
"All regressions include village pair fixed effects and standard errors are clustered at village level.")


// Table 6 panel B: perception gap: unconditional
gen treat_interact = treatment * perception_gap0
label var treat_interact "treatment $\times$ perception gap"
label var perception_gap0 "Perception gap"
eststo clear
preserve
keep if survival_healthy != . & survival_hiv != . & survival_aids != . & survival_art != . & survival_same != .
eststo: quietly ///
reghdfe survival_healthy treatment treat_interact perception_gap0 DK_M9_schooling_totyrs male  , absorb(pair agegr) vce(cluster village)
eststo: quietly ///
reghdfe survival_hiv treatment treat_interact perception_gap0 DK_M9_schooling_totyrs male  , absorb(pair agegr) vce(cluster village)
eststo: quietly ///
reghdfe survival_aids treatment treat_interact perception_gap0 DK_M9_schooling_totyrs male  , absorb(pair agegr) vce(cluster village)
eststo: quietly ///
reghdfe survival_art treatment treat_interact perception_gap0 DK_M9_schooling_totyrs male  , absorb(pair agegr) vce(cluster village)
restore
eststo: quietly ///
reghdfe survival_5y treatment treat_interact perception_gap0 DK_M9_schooling_totyrs male  if survival_10y !=. , absorb(pair agegr) vce(cluster village)
eststo: quietly ///
reghdfe survival_5y_htc_upd treatment treat_interact perception_gap0 DK_M9_schooling_totyrs male  if survival_10y_htc_upd !=. , absorb(pair agegr) vce(cluster village)
esttab using "table6_panelB.tex" , title(Perception gap) b(%9.3f) replace  label se star(* 0.1 ** 0.05 *** 0.01) ///
keep(treatment treat_interact perception_gap0) //mtitles("good news" "gap" "good news" "gap" "good news" "gap" "good news" "gap")
drop treat_interact


// Table C.6: someone like you, own survival with 10y and HIV interactions 
eststo clear
eststo: quietly ///
reghdfe survival_same treatment male DK_M9_schooling_totyrs if survival_healthy != . & survival_hiv != . & survival_aids != . & survival_art != . & survival_same != . , absorb(pair agegr) vce(cluster village)
eststo: quietly ///
reghdfe survival_5y treatment male DK_M9_schooling_totyrs if survival_10y != ., absorb(pair agegr) vce(cluster village)
eststo: quietly ///
reghdfe survival_10y treatment male DK_M9_schooling_totyrs if survival_5y != ., absorb(pair agegr) vce(cluster village)
eststo: quietly ///
reghdfe survival_5y_htc_upd treatment male DK_M9_schooling_totyrs if survival_10y_htc_upd !=., absorb(pair agegr) vce(cluster village)
eststo: quietly ///
reghdfe survival_10y_htc_upd treatment male DK_M9_schooling_totyrs if survival_5y_htc_upd !=., absorb(pair agegr) vce(cluster village)
esttab using "tableC6.tex" , title(Own Survival Probabilities\label{own}) b(%9.3f) replace    ///
label se star(* 0.1 ** 0.05 *** 0.01) keep(treatment)

eststo clear
eststo: quietly ///
reghdfe survival_same treatment hivtest hivtreat male DK_M9_schooling_totyrs if survival_healthy != . & survival_hiv != . & survival_aids != . & survival_art != . & survival_same != ., absorb(pair agegr) vce(cluster village)
eststo: quietly ///
reghdfe survival_5y treatment hivtest hivtreat male DK_M9_schooling_totyrs if survival_10y != ., absorb(pair agegr) vce(cluster village)
eststo: quietly ///
reghdfe survival_10y treatment hivtest hivtreat male DK_M9_schooling_totyrs if survival_5y != ., absorb(pair agegr) vce(cluster village)
eststo: quietly ///
reghdfe survival_5y_htc_upd treatment hivtest hivtreat male DK_M9_schooling_totyrs if survival_10y_htc_upd !=., absorb(pair agegr) vce(cluster village)
eststo: quietly ///
reghdfe survival_10y_htc_upd treatment hivtest hivtreat male DK_M9_schooling_totyrs if survival_5y_htc_upd !=., absorb(pair agegr) vce(cluster village)
esttab using "tableC6.tex" , title(Own Survival Probabilities\label{own}) b(%9.3f) append    ///
label se star(* 0.1 ** 0.05 *** 0.01) keep(treatment hivtest hivtreat)


// Table C.8: categorical update
*** categorical variables for update downward, no, or upward
set matsize 800

foreach var in survival_5y  survival_5y_htc_upd survival_healthy survival_hiv survival_aids survival_art {
gen `var'cat=-1 if `var'<0
replace `var'cat=0 if `var'==0
replace `var'cat=1 if `var'>0 & `var'<.
}

eststo clear
foreach var in survival_5y  survival_5y_htc_upd  survival_healthy survival_hiv survival_aids survival_art  {
display("`var'")
eststo: quietly ///
xi: oprobit `var'cat  treatment i.male i.agegr DK_M9_schooling_totyrs i.pair , vce(cluster village)
}
esttab using "tableC8.tex" , title(Update Survival Probability) b(%9.3f) replace   label se star(* 0.1 ** 0.05 *** 0.01) keep(treatment ) 

*** less stringent revision
foreach var in survival_5y   survival_5y_htc_upd   survival_healthy survival_hiv survival_aids survival_art  {
gen `var'catl2=-1 if `var'<-0.1
replace `var'catl2=0 if `var'>=-0.1 & `var'<=0.1
replace `var'catl2=1 if `var'>0.1 & `var'<.
}

eststo clear
foreach var in survival_5y  survival_5y_htc_upd   survival_healthy survival_hiv survival_aids survival_art  {
display("`var'")
eststo: quietly ///
xi: oprobit `var'catl2  treatment i.male i.agegr DK_M9_schooling_totyrs i.pair , vce(cluster village)
}
esttab using "tableC8.tex" , title(Update Survival Probability) b(%9.3f) append   label se star(* 0.1 ** 0.05 *** 0.01) keep(treatment ) 


// **********
// Transmission risk
// **********

// Table 7
eststo clear
eststo: quietly ///
reghdfe hivprob  treatment male DK_M9_schooling_totyrs , absorb(pair agegr) vce(cluster village)
eststo: quietly ///
reghdfe hivprobspouse  treatment male DK_M9_schooling_totyrs , absorb(pair agegr) vce(cluster village)
eststo: quietly ///
reghdfe hiv_diff_spouse  treatment male DK_M9_schooling_totyrs , absorb(pair agegr) vce(cluster village)
eststo: quietly ///
reghdfe hiv_diff_partners treatment male DK_M9_schooling_totyrs , absorb(pair agegr) vce(cluster village)
eststo: quietly ///
reghdfe hiv_diff_risk treatment male DK_M9_schooling_totyrs , absorb(pair agegr) vce(cluster village)
esttab using "table7.tex" , title(HIV Transmission Risk \label{hivdiffusion}) b(%9.3f) replace    ///
label se star(* 0.1 ** 0.05 *** 0.01)  keep(treatment) //nonumbers mgroups("Transmission Risk" "HIV Probability", pattern(1 0 1 0))  

// Table C.10: Interactions with HIV
eststo clear
eststo: quietly ///
reghdfe hivprob  treatment male DK_M9_schooling_totyrs , absorb(pair agegr) vce(cluster village)
eststo: quietly ///
reghdfe hivprob treatment hivtest hivtreat male DK_M9_schooling_totyrs , absorb(pair agegr) vce(cluster village)
eststo: quietly ///
reghdfe hiv_diff_spouse  treatment male DK_M9_schooling_totyrs , absorb(pair agegr) vce(cluster village)
eststo: quietly ///
reghdfe hiv_diff_spouse treatment hivtest hivtreat male DK_M9_schooling_totyrs , absorb(pair agegr) vce(cluster village)
eststo: quietly ///
reghdfe hiv_diff_partners treatment male DK_M9_schooling_totyrs , absorb(pair agegr) vce(cluster village)
eststo: quietly ///
reghdfe hiv_diff_partners treatment hivtest hivtreat male DK_M9_schooling_totyrs , absorb(pair agegr) vce(cluster village)
esttab using "tableC9.tex" , title(HIV Transmission Risk \label{hivdiffusion}) b(%9.3f) replace    ///
label se star(* 0.1 ** 0.05 *** 0.01)  keep(treatment hivtest hivtreat) //nonumbers mgroups("Transmission Risk" "HIV Probability", pattern(1 0 1 0))  


// ***************
// Sexual behavior
// ***************

// Table 3 Panel A
eststo clear
eststo: quietly ///
xi: oprobit sexactive1 i.sexactive0 treatment i.male i.agegr DK_M9_schooling_totyrs i.pair , vce(cluster village)
eststo: quietly ///
xi: oprobit sexm1 i.sexm0 treatment i.male i.agegr DK_M9_schooling_totyrs i.pair , vce(cluster village)
eststo: quietly ///
xi: oprobit sex_index1 i.sex_index0 treatment i.male i.agegr DK_M9_schooling_totyrs i.pair , vce(cluster village)
esttab using "table3panelA.tex" , title(Sexual Behavior\label{sex}) b(%9.3f) replace  /// 
label se star(* 0.1 ** 0.05 *** 0.01) keep(treatment) ///
addnotes("The models report the results of an ordered probit specification." ///
"All regressions include village pair fixed effects and standard errors are clustered at village level.")


// Table 3 panel B: predicted probabilities
xi: oprobit sex_index1 i.sex_index0 treatment i.male i.agegr DK_M9_schooling_totyrs i.pair , vce(cluster village)
est store spect

preserve 
replace treatment=1
foreach var in 0 1 2 3 {
predict pr`var'T  , outcome(`var')
}
replace treatment=0
foreach var in 0 1 2 3 {
predict pr`var'NT , outcome(`var')
}
tabstat pr0*T pr1*T pr2*T pr3*T 
collapse pr0*T pr1*T pr2*T pr3*T
forvalues i = 0/3 {
g diff_pr`i' = pr`i'T - pr`i'NT
}
foreach y of var * {
replace `y'=round(`y', 0.001) * 100
}
rename *NT *control
rename *T *treatment
export excel * using "table3panelB.xlsx" , replace firstrow(variables)
restore


// Table C.1: predicted probabilities for subgroups

// HIV-
xi: oprobit sex_index1 i.sex_index0 treatment i.male i.agegr DK_M9_schooling_totyrs i.pair if hivtest == 0 , vce(cluster village)
est store spect
preserve 
replace treatment=1
foreach var in 0 1 2 3 {
predict pr`var'T  , outcome(`var')
}
replace treatment=0
foreach var in 0 1 2 3 {
predict pr`var'NT , outcome(`var')
}
tabstat  pr0*T pr1*T pr2*T pr3*T 
collapse pr0*T pr1*T pr2*T pr3*T
forvalues i = 0/3 {
g diff_pr`i' = pr`i'T - pr`i'NT
}
foreach y of var * {
replace `y'=round(`y', 0.001) * 100
}
rename *NT *control
rename *T *treatment
export excel * using "tableC1hiv-.csv" , replace firstrow(variables)
restore

// males
xi: oprobit sex_index1 i.sex_index0 treatment i.male i.agegr DK_M9_schooling_totyrs i.pair if male == 1 , vce(cluster village)
est store spect
preserve 
replace treatment=1
foreach var in 0 1 2 3 {
predict pr`var'T  , outcome(`var')
}
replace treatment=0
foreach var in 0 1 2 3 {
predict pr`var'NT , outcome(`var')
}
tabstat  pr0*T pr1*T pr2*T pr3*T 
collapse pr0*T pr1*T pr2*T pr3*T
forvalues i = 0/3 {
g diff_pr`i' = pr`i'T - pr`i'NT
}
foreach y of var * {
replace `y'=round(`y', 0.001) * 100
}
rename *NT *control
rename *T *treatment
export excel * using "tableC1male.csv" , replace firstrow(variables)
restore

// females
xi: oprobit sex_index1 i.sex_index0 treatment i.male i.agegr DK_M9_schooling_totyrs i.pair if male == 0 , vce(cluster village)
est store spect
preserve 
replace treatment=1
foreach var in 0 1 2 3 {
predict pr`var'T  , outcome(`var')
}
replace treatment=0
foreach var in 0 1 2 3 {
predict pr`var'NT , outcome(`var')
}
tabstat  pr0*T pr1*T pr2*T pr3*T 
collapse pr0*T pr1*T pr2*T pr3*T
forvalues i = 0/3 {
g diff_pr`i' = pr`i'T - pr`i'NT
}
foreach y of var * {
replace `y'=round(`y', 0.001) * 100
}
rename *NT *control
rename *T *treatment
export excel * using "tableC1female.csv" , replace firstrow(variables)
restore


// Table C.2: HIV interactions for table in appendix
eststo clear
eststo: quietly ///
xi: oprobit sexactive1 i.sexactive0 treatment i.male i.agegr DK_M9_schooling_totyrs i.pair , vce(cluster village)
eststo: quietly ///
xi: oprobit sexactive1 i.sexactive0 treatment hivtest hivtreat i.male i.agegr DK_M9_schooling_totyrs i.pair , vce(cluster village)
eststo: quietly ///
xi: oprobit sexm1 i.sexm0 treatment i.male i.agegr DK_M9_schooling_totyrs i.pair , vce(cluster village)
eststo: quietly ///
xi: oprobit sexm1 i.sexm0 treatment hivtest hivtreat i.male i.agegr DK_M9_schooling_totyrs i.pair , vce(cluster village)
eststo: quietly ///
xi: oprobit sex_index1 i.sex_index0 treatment i.male i.agegr DK_M9_schooling_totyrs i.pair , vce(cluster village)
eststo: quietly ///
xi: oprobit sex_index1 i.sex_index0 treatment hivtest hivtreat i.male i.agegr DK_M9_schooling_totyrs i.pair , vce(cluster village)
esttab using "tableC2.tex" , title(Sexual Behavior\label{sex}) b(%9.3f) replace    /// 
label se star(* 0.1 ** 0.05 *** 0.01) keep(treatment hivtest hivtreat) ///
addnotes("The models report the results of an ordered probit specification." ///
"All regressions include village pair fixed effects and standard errors are clustered at village level.")


// Table C.3: no polygamous
eststo clear
eststo: quietly ///
xi: oprobit sexactive1 i.sexactive0 treatment i.male i.agegr DK_M9_schooling_totyrs i.pair if polygamous == 0, vce(cluster village)
eststo: quietly ///
xi: oprobit sexm1 i.sexm0 treatment i.male i.agegr DK_M9_schooling_totyrs i.pair if polygamous == 0, vce(cluster village)
eststo: quietly ///
xi: oprobit sex_index1 i.sex_index0 treatment i.male i.agegr DK_M9_schooling_totyrs i.pair if polygamous == 0, vce(cluster village)
esttab using "tableC3.tex" , title(Sexual Behavior\label{sex}) b(%9.3f) replace  /// 
label se star(* 0.1 ** 0.05 *** 0.01) keep(treatment) ///
addnotes("The models report the results of an ordered probit specification." ///
"All regressions include village pair fixed effects and standard errors are clustered at village level.")


// Table C.4 Sex outcomes as binary instead of using indexes
tab sexactive0 partners0
tab sexactive0 condom0
sum sexactive1 multiple1 partners1 condom1 if treatment == 0
sum condom1 if treatment == 0 & partners1 == 1

eststo clear
xi: probit sexactive1 i.sexactive0 treatment i.male i.agegr DK_M9_schooling_totyrs i.pair , vce(cluster village)
eststo: quietly ///
margins , dydx(treatment) post
xi: probit multiple1 i.sexm0 treatment i.male i.agegr DK_M9_schooling_totyrs i.pair , vce(cluster village)
eststo: quietly ///
margins , dydx(treatment) post
xi: probit partners1 i.sexm0 treatment i.male i.agegr DK_M9_schooling_totyrs i.pair , vce(cluster village)
eststo: quietly ///
margins , dydx(treatment) post
xi: probit condom1 i.sexc0 treatment i.male i.agegr DK_M9_schooling_totyrs i.pair , vce(cluster village)
eststo: quietly ///
margins , dydx(treatment) post
xi: probit condom1 i.sexc0 treatment i.male i.agegr DK_M9_schooling_totyrs i.pair if partners1 == 1, vce(cluster village)
eststo: quietly ///
margins , dydx(treatment) post
esttab using "tableC4.tex" , title(Sexual Behavior\label{sex}) b(%9.3f) replace    /// 
label se star(* 0.1 ** 0.05 *** 0.01) keep(treatment) ///
addnotes("The models report the results of an ordered probit specification." ///
"All regressions include village pair fixed effects and standard errors are clustered at village level.")


// ========
// Married
// ========

// Table 5
eststo clear
eststo: quietly ///
reghdfe married1 treatment married0 male DK_M9_schooling_totyrs , absorb(pair agegr) vce(cluster village)
eststo: quietly ///
reghdfe divorced1 treatment male DK_M9_schooling_totyrs if married0 == 1, absorb(pair agegr) vce(cluster village)
esttab using "table5.tex" , title(Marital Status\label{marital}) b(%9.3f) replace   /// 
label se star(* 0.1 ** 0.05 *** 0.01) keep(treatment )

// Table C.5: Predicted probabilities for marriage and sex behavior
xi: mlogit marriagesex1 i.marriagesex0 treatment  , vce(cluster village) baseoutcome(2) 
est store spect
preserve 
replace treatment=1
foreach var in 0 1 2 3 {
predict pr`var'T  , outcome(`var')
}
replace treatment=0
foreach var in 0 1 2 3 {
predict pr`var'NT , outcome(`var')
}
tabstat  pr0*T pr1*T pr2*T pr3*T 
collapse pr0*T pr1*T pr2*T pr3*T
forvalues i = 0/3 {
g diff_pr`i' = pr`i'T - pr`i'NT
}
foreach y of var * {
replace `y'=round(`y', 0.001) * 100
}
rename *NT *control
rename *T *treatment
export excel * using "tableC5.csv" , replace firstrow(variables)
restore


// *********************
// Table C.13: Wellbeing
// **********************

eststo clear
eststo: quietly ///
reghdfe subjwellbeing1 treatment subjwellbeing0 male DK_M9_schooling_totyrs , absorb(pair agegr) vce(cluster village)
eststo: quietly ///
reghdfe zphysical1 treatment zphysical0 male DK_M9_schooling_totyrs , absorb(pair agegr) vce(cluster village)
eststo: quietly ///
reghdfe zmental1 treatment zmental male DK_M9_schooling_totyrs , absorb(pair agegr) vce(cluster village)
esttab using "tableC13.tex" , title(Other expenditures\label{expend}) b(%9.3f) replace    ///
label se star(* 0.1 ** 0.05 *** 0.01) keep(treatment) ///
addnotes("We use an inverse hyperbolic sine transformation."  ///
"All regressions include village pair fixed effects and standard errors are clustered at village level.")


// ***************************
// Table C.12: IV specification
// ***************************

cmp setup
set matsize 1000

eststo clear
eststo: quietly ///
reghdfe hiv_diff_partners treatment male DK_M9_schooling_totyrs , absorb(pair agegr) vce(cluster village)
eststo: quietly ///
xi: ivprobit sexactive1 i.sexactive0 i.male i.agegr DK_M9_schooling_totyrs i.pair (hiv_diff_partners = treatment)  , vce(cluster village)
eststo: quietly ///
cmp (sex_index1 = hiv_diff_partners i.sex_index0 i.male i.agegr DK_M9_schooling_totyrs i.pair) ///
(hiv_diff_partners = i.sex_index0 i.male i.agegr DK_M9_schooling_totyrs i.pair treatment), ind($cmp_oprobit $cmp_cont)
eststo: quietly ///
xi: ivprobit married1 i.married0 i.male i.agegr DK_M9_schooling_totyrs i.pair (hiv_diff_partners = treatment)  , vce(cluster village)
esttab using "tableC12panelA.tex" , title(Other expenditures\label{expend}) b(%9.3f) replace    ///
label se star(* 0.1 ** 0.05 *** 0.01) keep(hiv_diff_partners treatment)

eststo clear
eststo: quietly ///
reghdfe hiv_diff_partners treatment male DK_M9_schooling_totyrs , absorb(pair agegr) vce(cluster village)
est sto firststage
xi: ivprobit sexactive1 i.sexactive0 i.male i.agegr DK_M9_schooling_totyrs i.pair (hiv_diff_partners = treatment)  , vce(cluster village)
eststo margin: margins, dydx(hiv_diff_partners) predict(pr) post
est sto active
cmp (sex_index1 = hiv_diff_partners i.sex_index0 i.male i.agegr DK_M9_schooling_totyrs i.pair) ///
(hiv_diff_partners = i.sex_index0 i.male i.agegr DK_M9_schooling_totyrs i.pair treatment), ind($cmp_oprobit $cmp_cont)
eststo margin: margins, dydx(hiv_diff_partners) predict(pr eq(#1) outcome(#1)) post
est sto outcome1
cmp (sex_index1 = hiv_diff_partners i.sex_index0 i.male i.agegr DK_M9_schooling_totyrs i.pair) ///
(hiv_diff_partners = i.sex_index0 i.male i.agegr DK_M9_schooling_totyrs i.pair treatment), ind($cmp_oprobit $cmp_cont)
eststo margin: margins, dydx(hiv_diff_partners) predict(pr eq(#1) outcome(#2)) post
est sto outcome2
cmp (sex_index1 = hiv_diff_partners i.sex_index0 i.male i.agegr DK_M9_schooling_totyrs i.pair) ///
(hiv_diff_partners = i.sex_index0 i.male i.agegr DK_M9_schooling_totyrs i.pair treatment), ind($cmp_oprobit $cmp_cont)
eststo margin: margins, dydx(hiv_diff_partners) predict(pr eq(#1) outcome(#3)) post
est sto outcome3
cmp (sex_index1 = hiv_diff_partners i.sex_index0 i.male i.agegr DK_M9_schooling_totyrs i.pair) ///
(hiv_diff_partners = i.sex_index0 i.male i.agegr DK_M9_schooling_totyrs i.pair treatment), ind($cmp_oprobit $cmp_cont)
eststo margin: margins, dydx(hiv_diff_partners) predict(pr eq(#1) outcome(#4)) post
est sto outcome4
xi: ivprobit married1 i.married0 i.male i.agegr DK_M9_schooling_totyrs i.pair (hiv_diff_partners = treatment)  , vce(cluster village)
eststo margin: margins, dydx(hiv_diff_partners) predict(pr) post
est sto married
esttab firststage active outcome* married using "tableC12panelB.tex" , title(Other expenditures\label{expend}) b(%9.3f) replace    ///
label se star(* 0.1 ** 0.05 *** 0.01) keep(hiv_diff_partners treatment)


cd "${working_directory}/3-Replication-package/code/"
