# Supplementary material for: MORTALITY RISK INFORMATION, SURVIVAL EXPECTATIONS AND SEXUAL BEHAVIOURS
Source: Econ J (London). Author manuscript; Available in PMC 2025 May 1. (PMC11065140; doi:10.1093/ej/uead116)
Supplement: Zipped Data - Replication File [file NIHMS1979496-supplement-Zipped_Data_-_Replication_File.zip › 3-replication-package/code/benknow.log]

--------------------------------------------------------------------------------------------------------------
      name:  <unnamed>
       log:  /Users/ciancio/Dropbox/Malawi/Research projects/benknow-2018/2015-10-benknow/benknow2018/EJfinals
> ubmission/3-replication-package/code/benknow.log
  log type:  text
 opened on:   6 Dec 2023, 18:20:16

. 
. cd "${working_directory}/3-Replication-package/code/"
/Users/ciancio/Dropbox/Malawi/Research projects/benknow-2018/2015-10-benknow/benknow2018/EJfinalsubmission/3-r
> eplication-package/code

. 
. // Create the main dataset for the analysis (mostly combining 2017-2018 rounds of the MLSFH survey)
. do "benknow_prep"

. // ---------------------
. // BENKNOW 2018 ANALYSIS
. // ---------------------
. 
. // preliminaries - change working directory
. cd "${working_directory}/3-Replication-package/data/"
/Users/ciancio/Dropbox/Malawi/Research projects/benknow-2018/2015-10-benknow/benknow2018/EJfinalsubmission/3-r
> eplication-package/data

. use "rawdata" , clear
(MLSFH M10 (2018) Survey: main survey data ( 1 Sep 2018 07:38:00))

. 
. 
. 
. // age
. gen femaleage=1 if m9_female==1 & age<=44 // & age>=40
(1,610 missing values generated)

. replace femaleage=2 if m9_female==1 & age>=45 & age<=49
(200 real changes made)

. replace femaleage=3 if m9_female==1 & age>=50 & age<=54
(186 real changes made)

. replace femaleage=4 if m9_female==1 & age>=55 & age<=59
(145 real changes made)

. replace femaleage=5 if m9_female==1 & age>=60 & age<=64
(106 real changes made)

. replace femaleage=6 if m9_female==1 & age>=65 & age<=69
(93 real changes made)

. replace femaleage=7 if m9_female==1 & age>=70 & age<=74
(59 real changes made)

. replace femaleage=8 if m9_female==1 & age>=75 & age<=79
(44 real changes made)

. replace femaleage=9 if m9_female==1 & age>=80 & age<.
(77 real changes made)

. replace femaleage=0 if femaleage==.
(700 real changes made)

. 
. gen maleage=1 if m9_female==0 & age<=44 // & age>=40
(1,646 missing values generated)

. replace maleage=2 if m9_female==0 & age>=45 & age<=49
(132 real changes made)

. replace maleage=3 if m9_female==0 & age>=50 & age<=54
(95 real changes made)

. replace maleage=4 if m9_female==0 & age>=55 & age<=59
(93 real changes made)

. replace maleage=5 if m9_female==0 & age>=60 & age<=64
(89 real changes made)

. replace maleage=6 if m9_female==0 & age>=65 & age<=69
(78 real changes made)

. replace maleage=7 if m9_female==0 & age>=70 & age<=74
(39 real changes made)

. replace maleage=8 if m9_female==0 & age>=75 & age<=79
(45 real changes made)

. replace maleage=9 if m9_female==0 & age>=80 & age<.
(42 real changes made)

. replace maleage=0 if maleage==.
(1,033 real changes made)

. 
. gen agegr = femaleage + maleage

. 
. 
. save allsample , replace
(file allsample.dta not found)
file allsample.dta saved

. 
. // -----------------------
. // Sample Selection
. // drop if in intervention group but did not actually receive intervention
. drop if DK_B9_eligible == 1 & DK_B9_S_outcome != 1 // B9_x7a == .
(61 observations deleted)

. // keep if interviewed in both surveys
. keep if DK_M9_S_outcome == 1
(31 observations deleted)

. // drop migrants: treatment group was not given intervention, so we need to exclude control group as well
. drop if DK_M9_S_migrant == 1
(33 observations deleted)

. 
. 
. 
. // -----------------------
. // Information Provided in Intervention
. gen info5=.
(1,544 missing values generated)

. gen info10=.
(1,544 missing values generated)

. 
. // males
. replace info5= 0.6 if m9_female==0 & age<=44 // & age>=40
(21 real changes made)

. replace info5= 0.7 if m9_female==0 & age>=45 & age<=49
(126 real changes made)

. replace info5= 0.8 if m9_female==0 & age>=50 & age<=54
(89 real changes made)

. replace info5= 1.0 if m9_female==0 & age>=55 & age<=59
(91 real changes made)

. replace info5= 1.4 if m9_female==0 & age>=60 & age<=64
(87 real changes made)

. replace info5= 2.0 if m9_female==0 & age>=65 & age<=69
(77 real changes made)

. replace info5= 2.8 if m9_female==0 & age>=70 & age<=74
(37 real changes made)

. replace info5= 4.1 if m9_female==0 & age>=75 & age<=79
(45 real changes made)

. replace info5= 5.1 if m9_female==0 & age>=80 & age<.
(40 real changes made)

.        
. replace info10= 1.3 if m9_female==0 & age<=44 // & age>=40
(21 real changes made)

. replace info10= 1.5 if m9_female==0 & age>=45 & age<=49
(126 real changes made)

. replace info10= 1.8 if m9_female==0 & age>=50 & age<=54
(89 real changes made)

. replace info10= 2.3 if m9_female==0 & age>=55 & age<=59
(91 real changes made)

. replace info10= 3.1 if m9_female==0 & age>=60 & age<=64
(87 real changes made)

. replace info10= 4.3 if m9_female==0 & age>=65 & age<=69
(77 real changes made)

. replace info10= 5.8 if m9_female==0 & age>=70 & age<=74
(37 real changes made)

. replace info10= 7.1 if m9_female==0 & age>=75 & age<=79
(45 real changes made)

. replace info10= 7.6 if m9_female==0 & age>=80 & age<.
(40 real changes made)

. 
. // females
. replace info5= 0.4 if m9_female==1 & age<=44 // & age>=40
(55 real changes made)

. replace info5= 0.5 if m9_female==1 & age>=45 & age<=49
(191 real changes made)

. replace info5= 0.6 if m9_female==1 & age>=50 & age<=54
(175 real changes made)

. replace info5= 0.7 if m9_female==1 & age>=55 & age<=59
(139 real changes made)

. replace info5= 1.1 if m9_female==1 & age>=60 & age<=64
(103 real changes made)

. replace info5= 1.6 if m9_female==1 & age>=65 & age<=69
(91 real changes made)

. replace info5= 2.4 if m9_female==1 & age>=70 & age<=74
(58 real changes made)

. replace info5= 3.8 if m9_female==1 & age>=75 & age<=79
(42 real changes made)

. replace info5= 4.9 if m9_female==1 & age>=80 & age<.
(77 real changes made)

.        
. replace info10= 0.8 if m9_female==1 & age<=44 // & age>=40    
(55 real changes made)

. replace info10= 1.0 if m9_female==1 & age>=45 & age<=49
(191 real changes made)

. replace info10= 1.3 if m9_female==1 & age>=50 & age<=54
(175 real changes made)

. replace info10= 1.7 if m9_female==1 & age>=55 & age<=59
(139 real changes made)

. replace info10= 2.5 if m9_female==1 & age>=60 & age<=64
(103 real changes made)

. replace info10= 3.7 if m9_female==1 & age>=65 & age<=69
(91 real changes made)

. replace info10= 5.3 if m9_female==1 & age>=70 & age<=74
(58 real changes made)

. replace info10= 6.8 if m9_female==1 & age>=75 & age<=79
(42 real changes made)

. replace info10= 7.4 if m9_female==1 & age>=80 & age<.
(77 real changes made)

. 
. // rounded info in term of peanuts -> THIS IS NOT EXACTLY THE INFO WE PROVIDED
. gen peanut5=round(info5,0.5)

. gen peanut10=round(info10,0.5)

. 
. 
. 
. // -----------------------
. // fixed effects
. 
. // prepare survival probabilities for reshape
. // survival 2018
. replace m10_x7a = . if m10_x7a > 100
(19 real changes made, 19 to missing)

. replace m10_x7a = m10_x7a / 10
variable m10_x7a was int now float
(1,251 real changes made)

. replace m10_x7b = . if m10_x7b > 100
(2 real changes made, 2 to missing)

. replace m10_x7b = m10_x7b / 10
variable m10_x7b was int now float
(1,273 real changes made)

. replace m10_x7b = 10 if m10_x7a == 10
(72 real changes made)

. gen survival_5y1 = 1 - m10_x7a / 10
(96 missing values generated)

. gen survival_10y1 = 1 - m10_x7b / 10
(98 missing values generated)

. 
. // survival 2017
. replace m9_x7a = . if m9_x7a > 100
(71 real changes made, 71 to missing)

. replace m9_x7a = m9_x7a / 10
(1,180 real changes made)

. replace m9_x7b = . if m9_x7b > 100
(3 real changes made, 3 to missing)

. replace m9_x7b = m9_x7b / 10
(1,245 real changes made)

. replace m9_x7b = 10 if m9_x7a == 10
(68 real changes made)

. gen survival_5y0 = 1 - m9_x7a/10
(73 missing values generated)

. gen survival_10y0 = 1 - m9_x7b/10
(76 missing values generated)

. 
. // increasing hazard
. gen hazup0 = survival_5y0^2 - survival_10y0 > 0 if survival_5y0 != .
(73 missing values generated)

. gen hazup1 = survival_5y1^2 - survival_10y1 > 0 if survival_5y1 != .
(96 missing values generated)

. gen haz_incr2017 = hazup0
(73 missing values generated)

. 
. // population survival 
. foreach x of var m9_x1a m10_x1a* *_x8* {
  2. replace `x' = . if `x' > 100
  3. replace `x' = `x' / 10
  4. }
(16 real changes made, 16 to missing)
(1,332 real changes made)
(6 real changes made, 6 to missing)
(1,354 real changes made)
(0 real changes made)
variable m10_x1a_male was byte now float
(535 real changes made)
(6 real changes made, 6 to missing)
variable m10_x1a_female was int now float
(819 real changes made)
(0 real changes made)
variable m10_x1a_prompt was byte now float
(289 real changes made)
(14 real changes made, 14 to missing)
(1,303 real changes made)
(10 real changes made, 10 to missing)
(1,395 real changes made)
(9 real changes made, 9 to missing)
(1,438 real changes made)
(13 real changes made, 13 to missing)
(1,358 real changes made)
(12 real changes made, 12 to missing)
(1,438 real changes made)
(10 real changes made, 10 to missing)
(1,369 real changes made)
(11 real changes made, 11 to missing)
(1,430 real changes made)
(12 real changes made, 12 to missing)
(1,372 real changes made)
(5 real changes made, 5 to missing)
variable m10_x8a_male was int now float
(501 real changes made)
(4 real changes made, 4 to missing)
variable m10_x8b_male was int now float
(554 real changes made)
(3 real changes made, 3 to missing)
variable m10_x8c_male was int now float
(569 real changes made)
(4 real changes made, 4 to missing)
variable m10_x8d_male was int now float
(537 real changes made)
(9 real changes made, 9 to missing)
variable m10_x8a_female was int now float
(802 real changes made)
(6 real changes made, 6 to missing)
variable m10_x8b_female was int now float
(841 real changes made)
(6 real changes made, 6 to missing)
variable m10_x8c_female was int now float
(869 real changes made)
(9 real changes made, 9 to missing)
variable m10_x8d_female was int now float
(821 real changes made)
(4 real changes made, 4 to missing)
variable m10_x8e_male was int now float
(576 real changes made)
(3 real changes made, 3 to missing)
variable m10_x8f_male was int now float
(539 real changes made)
(3 real changes made, 3 to missing)
variable m10_x8g_male was int now float
(569 real changes made)
(4 real changes made, 4 to missing)
variable m10_x8h_male was int now float
(548 real changes made)
(8 real changes made, 8 to missing)
variable m10_x8e_female was int now float
(862 real changes made)
(7 real changes made, 7 to missing)
variable m10_x8f_female was int now float
(830 real changes made)
(8 real changes made, 8 to missing)
variable m10_x8g_female was int now float
(861 real changes made)
(8 real changes made, 8 to missing)
variable m10_x8h_female was int now float
(824 real changes made)
(41 real changes made, 41 to missing)
(1,293 real changes made)
(46 real changes made, 46 to missing)
(1,339 real changes made)
(46 real changes made, 46 to missing)
(1,363 real changes made)
(46 real changes made, 46 to missing)
(1,340 real changes made)
(15 real changes made, 15 to missing)
variable m9_x8a_male was int now float
(505 real changes made)
(17 real changes made, 17 to missing)
variable m9_x8b_male was int now float
(535 real changes made)
(20 real changes made, 20 to missing)
variable m9_x8c_male was int now float
(543 real changes made)
(17 real changes made, 17 to missing)
variable m9_x8d_male was int now float
(537 real changes made)
(26 real changes made, 26 to missing)
variable m9_x8a_female was int now float
(788 real changes made)
(29 real changes made, 29 to missing)
variable m9_x8b_female was int now float
(804 real changes made)
(26 real changes made, 26 to missing)
variable m9_x8c_female was int now float
(820 real changes made)
(29 real changes made, 29 to missing)
variable m9_x8d_female was int now float
(803 real changes made)
(0 real changes made)
(626 real changes made)
(0 real changes made)
(733 real changes made)
(0 real changes made)
(763 real changes made)
(0 real changes made)
(687 real changes made)
(0 real changes made)
variable B9_x8a_male was byte now float
(239 real changes made)
(0 real changes made)
variable B9_x8b_male was byte now float
(285 real changes made)
(0 real changes made)
variable B9_x8c_male was byte now float
(301 real changes made)
(0 real changes made)
variable B9_x8d_male was byte now float
(267 real changes made)
(0 real changes made)
variable B9_x8a_female was byte now float
(387 real changes made)
(0 real changes made)
variable B9_x8b_female was byte now float
(448 real changes made)
(0 real changes made)
variable B9_x8c_female was byte now float
(462 real changes made)
(0 real changes made)
variable B9_x8d_female was byte now float
(420 real changes made)
(0 real changes made)
variable M5_x8a was byte now float
(1,279 real changes made)
(0 real changes made)
variable M5_x8b was byte now float
(1,279 real changes made)
(0 real changes made)
variable M5_x8c was byte now float
(1,279 real changes made)
(0 real changes made)
variable M5_x8d was byte now float
(1,276 real changes made)
(0 real changes made)
variable M5_x8e was byte now float
(1,279 real changes made)
(0 real changes made)
variable M5_x8f was byte now float
(1,278 real changes made)
(0 real changes made)
variable M4_x8a was byte now float
(825 real changes made)
(0 real changes made)
variable M4_x8b was byte now float
(571 real changes made)
(0 real changes made)
variable M4_x8c was byte now float
(393 real changes made)
(0 real changes made)
variable M4_x8d was byte now float
(234 real changes made)
(0 real changes made)
variable M4_x8e was byte now float
(545 real changes made)
(0 real changes made)
variable M4_x8f was byte now float
(750 real changes made)

. gen survival_same0 = 1 - m9_x1a/10
(19 missing values generated)

. gen survival_healthy0 = 1 - m9_x8a/10 
(43 missing values generated)

. gen survival_hiv0 = 1 - m9_x8b/10
(48 missing values generated)

. gen survival_aids0 = 1 - m9_x8c/10
(48 missing values generated)

. gen survival_art0 = 1 - m9_x8d/10
(48 missing values generated)

. 
. gen survival_same1 = 1 - m10_x1a_male/10 if DK_female == 0
(957 missing values generated)

. replace survival_same1 = 1 - m10_x1a_female/10 if DK_female == 1
(878 real changes made)

. gen survival_healthy1 = 1 - m10_x8a_male/10 if DK_female == 0
(962 missing values generated)

. replace survival_healthy1 = 1 - m10_x8a_female/10 if DK_female == 1
(873 real changes made)

. gen survival_hiv1 = 1 - m10_x8b_male/10 if DK_female == 0
(961 missing values generated)

. replace survival_hiv1 = 1 - m10_x8b_female/10 if DK_female == 1
(875 real changes made)

. gen survival_aids1 = 1 - m10_x8c_male/10 if DK_female == 0
(960 missing values generated)

. replace survival_aids1 = 1 - m10_x8c_female/10 if DK_female == 1
(876 real changes made)

. gen survival_art1 = 1 - m10_x8d_male/10 if DK_female == 0
(961 missing values generated)

. replace survival_art1 = 1 - m10_x8d_female/10 if DK_female == 1
(873 real changes made)

. 
. // ncd cross-sectional
. gen survival_bp = 1 - m10_x8e_male/10 if DK_female == 0
(961 missing values generated)

. replace survival_bp = 1 - m10_x8e_female/10 if DK_female == 1
(873 real changes made)

. gen survival_bptreat = 1 - m10_x8f_male/10 if DK_female == 0
(960 missing values generated)

. replace survival_bptreat = 1 - m10_x8f_female/10 if DK_female == 1
(874 real changes made)

. gen survival_bs = 1 - m10_x8g_male/10 if DK_female == 0
(960 missing values generated)

. replace survival_bs = 1 - m10_x8g_female/10 if DK_female == 1
(873 real changes made)

. gen survival_bstreat = 1 - m10_x8h_male/10 if DK_female == 0
(961 missing values generated)

. replace survival_bstreat = 1 - m10_x8h_female/10 if DK_female == 1
(873 real changes made)

. 
. // hiv transmission
. gen hiv_diff_spouse0 = M6_x3c / 10
(46 missing values generated)

. gen hiv_diff_spouse1 = m10_x3c / 100 if m10_x3c < 101
(81 missing values generated)

. gen hiv_diff_partners0 = M6_x3d / 10
(47 missing values generated)

. gen hiv_diff_partners1 = m10_x3d / 100 if m10_x3d < 101
(79 missing values generated)

. 
. // shocks
. gen shocks = m10_es1_1 + m10_es1_2 + m10_es1_3 + m10_es1_4 + m10_es1_5 + m10_es1_6 + m10_es1_7
(73 missing values generated)

. 
. // polygamous
. gen polygamous = m9_spouse_num > 1 & m9_spouse_num < .

. 
. // prepare outcomes for reshape
. gen hivprob0 = m9_x2a/100 if m9_x2a < 101
(13 missing values generated)

. gen hivprob1 = m10_x2a/100 if m10_x2a < 101
(77 missing values generated)

. 
. gen hivprobspouse0 = m9_x2b/100 if m9_x2b < 101
(137 missing values generated)

. gen hivprobspouse1 = m10_x2b/100 if m10_x2b < 101
(223 missing values generated)

. gen pzero0 = hiv_diff_spouse0 * hivprobspouse0
(176 missing values generated)

. gen pzero1 = hiv_diff_spouse1 * hivprobspouse0
(207 missing values generated)

. gen pzero_behavior = hiv_diff_spouse1 * hivprobspouse1
(226 missing values generated)

. 
. gen married0 = m9_marital_status == 1 if m9_marital_status != .

. gen married1 = m10_marital_status == 1 if m10_marital_status != .
(58 missing values generated)

. 
. gen subjwellbeing0 = DK_M9_subjwellbeing

. gen subjwellbeing1 = DK_M10_subjwellbeing
(62 missing values generated)

. 
. gen sexactive0 = m9_s2a

. gen sexactive1 = m10_s2a
(65 missing values generated)

. replace sexactive0 = 1 if m9_s2b == 2
(147 real changes made)

. replace sexactive1 = 1 if m10_s2b == 2
(50 real changes made)

. 
. gen partners0 = m9_s3 > 1 if m9_s3 != .
(556 missing values generated)

. gen partners1 = m10_s3 > 1 if m10_s3 != .
(574 missing values generated)

. 
. gen partnersno0 = m9_s3  if m9_s3 != .
(556 missing values generated)

. gen partnersno1 = m10_s3 if m10_s3 != .
(574 missing values generated)

. 
. gen condom0 = m9_s16x if m9_s16x < 2
(559 missing values generated)

. gen condom1 = m10_s16x if m10_s16x < 2
(575 missing values generated)

. 
. gen sexfrequency0 = m9_s12x < 3 if m9_s12x < 88 // at least once a week
(594 missing values generated)

. gen sexfrequency1 = m10_s12x < 3 if m10_s12x < 88
(586 missing values generated)

. 
. gen ifsave0 = m9_e3b 
(1 missing value generated)

. gen ifsave1 = m10_e3b 
(63 missing values generated)

. 
. gen savings0 = log(m9_e3c)
(1,078 missing values generated)

. gen savings1 = log(m10_e3c) 
(961 missing values generated)

. 
. gen ihst_save0 = 0

. replace ihst_save0 = m9_e3c if m9_e3b == 1
(466 real changes made)

. replace ihst_save0 = log(ihst_save0 + (ihst_save0^2 + 1)^0.5 )
(466 real changes made)

. gen ihst_save1 = 0

. replace ihst_save1 = m10_e3c if m10_e3b == 1
(582 real changes made)

. replace ihst_save1 = log(ihst_save1 + (ihst_save1^2 + 1)^0.5 )
(582 real changes made)

. 
. 
. foreach x of var *eq3* {
  2. replace `x' = . if `x' > 76
  3. replace `x' = 12 if `x' == 10
  4. replace `x' = 17 if `x' ==  15
  5. replace `x' = 22 if `x' ==  20
  6. replace `x' = 27 if `x' ==  25
  7. replace `x' = 34 if `x' ==  30
  8. replace `x' = 44 if `x' ==  40
  9. replace `x' = 54 if `x' ==  50
 10. }
(2 real changes made, 2 to missing)
(13 real changes made)
(7 real changes made)
(0 real changes made)
(2 real changes made)
(1 real change made)
(0 real changes made)
(0 real changes made)
(0 real changes made)
(28 real changes made)
(6 real changes made)
(3 real changes made)
(6 real changes made)
(0 real changes made)
(0 real changes made)
(0 real changes made)
(0 real changes made)
(10 real changes made)
(4 real changes made)
(0 real changes made)
(0 real changes made)
(0 real changes made)
(0 real changes made)
(1 real change made)
(9 real changes made, 9 to missing)
(155 real changes made)
(69 real changes made)
(68 real changes made)
(22 real changes made)
(27 real changes made)
(10 real changes made)
(17 real changes made)
(0 real changes made)
(14 real changes made)
(9 real changes made)
(2 real changes made)
(1 real change made)
(1 real change made)
(0 real changes made)
(1 real change made)
(1 real change made, 1 to missing)
(23 real changes made)
(3 real changes made)
(5 real changes made)
(0 real changes made)
(0 real changes made)
(0 real changes made)
(0 real changes made)
(1 real change made, 1 to missing)
(9 real changes made)
(0 real changes made)
(3 real changes made)
(0 real changes made)
(0 real changes made)
(0 real changes made)
(0 real changes made)
(12 real changes made, 12 to missing)
(183 real changes made)
(72 real changes made)
(49 real changes made)
(25 real changes made)
(32 real changes made)
(3 real changes made)
(9 real changes made)
(0 real changes made)
(5 real changes made)
(0 real changes made)
(6 real changes made)
(1 real change made)
(0 real changes made)
(1 real change made)
(0 real changes made)
(0 real changes made)
(10 real changes made)
(7 real changes made)
(1 real change made)
(0 real changes made)
(1 real change made)
(0 real changes made)
(0 real changes made)
(0 real changes made)
(5 real changes made)
(1 real change made)
(1 real change made)
(0 real changes made)
(0 real changes made)
(0 real changes made)
(0 real changes made)
(0 real changes made)
(63 real changes made)
(36 real changes made)
(33 real changes made)
(10 real changes made)
(10 real changes made)
(7 real changes made)
(1 real change made)

. 
. gen chicken0 = m9_eq3d 
(12 missing values generated)

. gen chicken1 = m10_eq3d 
(72 missing values generated)

. 
. gen cattle0 = m9_eq3a

. gen cattle1 = m10_eq3a
(66 missing values generated)

. 
. gen goat0 = m9_eq3b 
(1 missing value generated)

. gen goat1 = m10_eq3b 
(64 missing values generated)

. 
. gen pig0 = m9_eq3c
(1 missing value generated)

. gen pig1 = m10_eq3c 
(63 missing values generated)

. 
. gen animals0 = m9_eq3a + m9_eq3b + m9_eq3c + m9_eq3d
(14 missing values generated)

. gen animals1 = m10_eq3a + m10_eq3b + m10_eq3c + m10_eq3d
(76 missing values generated)

. 
. gen schoolfees0 = log(m9_e8b + (m9_e8b^2 + 1)^0.5 )

. gen schoolfees1 = log(m10_e8b + (m10_e8b^2 + 1)^0.5 ) 
(63 missing values generated)

. 
. gen schoolfees_log0 = log(m9_e8b)
(644 missing values generated)

. gen schoolfees_log1 = log(m10_e8b) 
(559 missing values generated)

. 
. gen medical_child0 = log(m9_e8c + (m9_e8c^2 + 1)^0.5 )
(1 missing value generated)

. gen medical_child1 = log(m10_e8c + (m10_e8c^2 + 1)^0.5 ) 
(63 missing values generated)

. 
. gen medical_child_log0 = log(m9_e8c)
(979 missing values generated)

. gen medical_child_log1 = log(m10_e8c) 
(930 missing values generated)

. 
. gen clothes_child0 = log(m9_e8a + (m9_e8a^2 + 1)^0.5 )

. gen clothes_child1 = log(m10_e8a + (m10_e8a^2 + 1)^0.5 ) 
(63 missing values generated)

. 
. gen clothes_child_log0 = log(m9_e8a)
(766 missing values generated)

. gen clothes_child_log1 = log(m10_e8a) 
(750 missing values generated)

. 
. gen children0 = m9_e8a + m9_e8b + m9_e8c
(1 missing value generated)

. gen logchildren0 = log(children0)
(381 missing values generated)

. replace children0 = log(children0 + (children0^2 + 1)^0.5 )
(1,163 real changes made)

. gen children1 = m10_e8a + m10_e8b + m10_e8c
(63 missing values generated)

. gen logchildren1 = log(children1)
(374 missing values generated)

. replace children1 = log(children1 + (children1^2 + 1)^0.5 )
(1,170 real changes made)

. 
. gen medical0 = log(m9_e4b + (m9_e4b^2 + 1)^0.5 )

. gen medical1 = log(m10_e4b + (m10_e4b^2 + 1)^0.5 )
(64 missing values generated)

. 
. gen medical_log0 = log(m9_e4b)
(824 missing values generated)

. gen medical_log1 = log(m10_e4b)
(870 missing values generated)

. 
. gen feedstock0 = m9_e8d + m9_e8f
(3 missing values generated)

. replace feedstock0 = log(feedstock0 + (feedstock0^2 + 1)^0.5 )
(224 real changes made)

. gen feedstock1 = m10_e8d + m10_e8f
(63 missing values generated)

. replace feedstock1 = log(feedstock1 + (feedstock1^2 + 1)^0.5 )
(264 real changes made)

. 
. gen fertilizer0 = m9_e8d 
(2 missing values generated)

. replace fertilizer0 = log(fertilizer0 + (fertilizer0^2 + 1)^0.5 )
(97 real changes made)

. gen fertilizer1 = m10_e8d
(63 missing values generated)

. replace fertilizer1 = log(fertilizer1 + (fertilizer1^2 + 1)^0.5 )
(160 real changes made)

. 
. gen seed0 = m9_e8f
(1 missing value generated)

. replace seed0 = log(seed0 + (seed0^2 + 1)^0.5 )
(179 real changes made)

. gen seed1 = m10_e8f
(63 missing values generated)

. replace seed1 = log(seed1 + (seed1^2 + 1)^0.5 )
(181 real changes made)

. 
. gen machinery0 = m9_e8h
(1 missing value generated)

. replace machinery0 = log(machinery0 + (machinery0^2 + 1)^0.5 )
(188 real changes made)

. gen machinery1 = m10_e8h
(63 missing values generated)

. replace machinery1 = log(machinery1 + (machinery1^2 + 1)^0.5 )
(218 real changes made)

. 
. gen hiredlabor0 = m9_e8g

. replace hiredlabor0 = log(hiredlabor0 + (hiredlabor0^2 + 1)^0.5 )
(367 real changes made)

. gen hiredlabor1 = m10_e8g
(63 missing values generated)

. replace hiredlabor1 = log(hiredlabor1 + (hiredlabor1^2 + 1)^0.5 )
(339 real changes made)

. 
. gen agric0 = m9_e8d + m9_e8f + m9_e8g + m9_e8h
(4 missing values generated)

. gen agric_log0 = log(agric0)
(950 missing values generated)

. replace agric0 = log(agric0 + (agric0^2 + 1)^0.5 )
(594 real changes made)

. gen agric1 = m10_e8d + m10_e8f + m10_e8g + m10_e8h
(63 missing values generated)

. gen agric_log1 = log(agric1)
(959 missing values generated)

. replace agric1 = log(agric1 + (agric1^2 + 1)^0.5 )
(585 real changes made)

. 
. gen agric_capital0 = m9_e8d + m9_e8f + m9_e8h
(4 missing values generated)

. replace agric_capital0 = log(agric_capital0 + (agric_capital0^2 + 1)^0.5 )
(333 real changes made)

. gen agric_capital1 = m10_e8d + m10_e8f + m10_e8h
(63 missing values generated)

. replace agric_capital1 = log(agric_capital1 + (agric_capital1^2 + 1)^0.5 )
(393 real changes made)

. 
. gen metalroof0 = m9_i3 == 1 if m9_i3 != .
(1 missing value generated)

. gen metalroof1 = m10_i3 == 1 if m10_i3 != .
(64 missing values generated)

. 
. gen labor0 = m9_tu2_a + m9_tu2_b + m9_tu2_c + m9_tu4 // m9_tu6 ?
(1,095 missing values generated)

. replace labor0 = m9_tu4 if m9_tu1 == 0
(1,096 real changes made)

. gen labor1 = m10_tu2_a + m10_tu2_b + m10_tu2_c + m10_tu4
(1,073 missing values generated)

. replace labor1 = m10_tu4 if m10_tu1 == 0
(1,008 real changes made)

. replace labor0 = 126 if labor0 > 126 
(5 real changes made)

. replace labor1 = 126 if labor1 > 126 
(65 real changes made)

. 
. gen mental0 = DK_M9_sf12ment
(5 missing values generated)

. gen mental1 = DK_M10_sf12ment
(69 missing values generated)

. 
. gen anxiety0 = DK_M9_anxiety_tot 

. gen anxiety1 = DK_M10_anxiety_tot 
(63 missing values generated)

. 
. gen depression0 = DK_M9_phq9_tot

. gen depression1 = DK_M10_phq9_tot
(63 missing values generated)

. 
. gen alcohol0 = m9_al2 == 1 | m9_al2 == 2

. replace alcohol0 = . if alcohol0 > 3
(0 real changes made)

. gen alcohol1 = m10_al2 == 1 | m10_al2 == 2

. replace alcohol1 = . if alcohol1 > 3
(0 real changes made)

. 
. gen tobacco0 = m9_al5 * (m9_al6 < 3) if m9_al5 != .

. gen tobacco1 = m10_al5 * (m10_al6 < 3) if m10_al5 != .
(63 missing values generated)

. 
. gen fishmeat0 = m9_d18
(2 missing values generated)

. gen fishmeat1 = m10_d18 
(65 missing values generated)

. 
. gen income0 = log(m9_e3a + (m9_e3a^2 + 1)^0.5 )

. gen income1 = log(m10_e3a + (m10_e3a^2 + 1)^0.5 )
(64 missing values generated)

. 
. gen income_log0 = log(m9_e3a)
(342 missing values generated)

. gen income_log1 = log(m10_e3a)
(443 missing values generated)

. 
. gen labor_income0 = m9_tu3_a + m9_tu3_b + m9_tu3_c 
(1,094 missing values generated)

. replace labor_income0 = labor_income0 + m9_tu3b if m9_tu3b != .
(22 real changes made)

. gen labor_income_log0 = log(labor_income0)
(1,109 missing values generated)

. replace labor_income0 = log(labor_income0+ (labor_income0^2 + 1)^0.5 )
(435 real changes made)

. gen labor_income1 = m10_tu3_a + m10_tu3_b + m10_tu3_c 
(1,072 missing values generated)

. replace labor_income1 = labor_income1 + m10_tu3b if m10_tu3b != .
(18 real changes made)

. gen labor_income_log1 = log(labor_income1)
(1,099 missing values generated)

. replace labor_income1 = log(labor_income1+ (labor_income1^2 + 1)^0.5 )
(445 real changes made)

. 
. gen ifmobile0 = m9_e3d
(1 missing value generated)

. gen ifmobile1 = m10_e3d
(65 missing values generated)

. 
. gen mobile_log0 = log(m9_e3e)
(1,493 missing values generated)

. gen mobile0 = log(m9_e3e + (m9_e3e^2 + 1)^0.5 )
(1,457 missing values generated)

. replace mobile0 = 0 if m9_e3d == 0
(1,456 real changes made)

. gen mobile_log1 = log(m10_e3e)
(1,473 missing values generated)

. gen mobile1 = log(m10_e3e + (m10_e3e^2 + 1)^0.5 )
(1,403 missing values generated)

. replace mobile1 = 0 if m10_e3d == 0
(1,338 real changes made)

. 
. gen clothes0 = log(m9_e4a + (m9_e4a^2 + 1)^0.5 )

. gen clothes1 = log(m10_e4a + (m10_e4a^2 + 1)^0.5 )
(63 missing values generated)

. 
. gen clothes_log0 = log(m9_e4a)
(751 missing values generated)

. gen clothes_log1 = log(m10_e4a)
(744 missing values generated)

. 
. gen own_expend0 = log(m9_e4a + m9_e4b + ((m9_e4a + m9_e4b)^2 + 1)^0.5 )

. gen own_expend1 = log(m10_e4a + m10_e4b + ((m10_e4a + m10_e4b)^2 + 1)^0.5 )
(64 missing values generated)

. 
. gen bp_diagnosis0 = m9_htc_bp8 if m9_htc_bp8 < 2
(1,324 missing values generated)

. gen bp_diagnosis1 = m10_bp8 if m10_bp8 < 2
(68 missing values generated)

. 
. gen bp_treat0 = m9_htc_bp9 if m9_htc_bp9 < 2
(1,423 missing values generated)

. gen bp_treat1 = m10_bp9 if m10_bp9 < 2
(1,197 missing values generated)

. 
. gen bs_diagnosis0 = m9_htc_di1
(19 missing values generated)

. gen bs_diagnosis1 = m10_di1
(63 missing values generated)

. 
. gen bs_diagnosis_last = m10_di2_male if m10_female == 0 & m10_di2_male < 2
(955 missing values generated)

. replace bs_diagnosis_last= m10_di2_female if m10_female == 1 & m10_di2_female < 2
(880 real changes made)

. 
. gen bs_treat0 = m9_htc_di4a 
(1,536 missing values generated)

. gen bs_treat1 = m10_di4a 
(1,486 missing values generated)

. 
. gen divorced1 = m10_marital_status == 2 | m10_marital_status == 3 if m10_marital_status <.
(58 missing values generated)

. gen divorced0 = m9_marital_status == 2 | m9_marital_status == 3 if m9_marital_status <.

. gen widow1 = m10_marital_status == 4  if m10_marital_status <.
(58 missing values generated)

. gen widow0 = m9_marital_status == 4  if m9_marital_status <.

. 
. foreach x of var *_eq2_* {
  2. replace `x' = 0 if `x' == .
  3. }
(609 real changes made)
(895 real changes made)
(728 real changes made)
(918 real changes made)
(979 real changes made)
(657 real changes made)
(505 real changes made)
(195 real changes made)
(877 real changes made)
(552 real changes made)
(1,021 real changes made)
(1,014 real changes made)
(166 real changes made)
(919 real changes made)
(1,019 real changes made)
(546 real changes made)
(987 real changes made)
(1,038 real changes made)
(1,035 real changes made)
(1,038 real changes made)
(1,041 real changes made)
(0 real changes made)
(0 real changes made)
(0 real changes made)
(0 real changes made)
(0 real changes made)
(0 real changes made)
(0 real changes made)
(0 real changes made)
(0 real changes made)
(0 real changes made)
(0 real changes made)
(0 real changes made)
(0 real changes made)
(0 real changes made)
(0 real changes made)
(0 real changes made)
(0 real changes made)
(0 real changes made)
(0 real changes made)
(0 real changes made)
(0 real changes made)

. bysort DK_B9_eligible: sum *_eq2_*

--------------------------------------------------------------------------------------------------------------
-> DK_B9_eligible = Control

    Variable |        Obs        Mean    Std. dev.       Min        Max
-------------+---------------------------------------------------------
   m10_eq2_1 |        774     .378553      .48534          0          1
   m10_eq2_2 |        774     .120155     .325353          0          1
   m10_eq2_3 |        774    .2325581     .422736          0          1
   m10_eq2_4 |        774    .0994832    .2995032          0          1
   m10_eq2_5 |        774    .0529716    .2241216          0          1
-------------+---------------------------------------------------------
   m10_eq2_6 |        774    .3087855    .4622912          0          1
   m10_eq2_7 |        774    .3927649     .488681          0          1
   m10_eq2_8 |        774    .6175711    .4862947          0          1
   m10_eq2_9 |        774     .126615    .3327562          0          1
  m10_eq2_10 |        774     .375969    .4846853          0          1
-------------+---------------------------------------------------------
  m10_eq2_11 |        774    .0219638    .1466602          0          1
  m10_eq2_12 |        774    .0310078    .1734507          0          1
  m10_eq2_13 |        774    .6511628    .4769105          0          1
  m10_eq2_14 |        774    .0839793    .2775362          0          1
  m10_eq2_15 |        774    .0193798    .1379451          0          1
-------------+---------------------------------------------------------
  m10_eq2_16 |        774    .3682171    .4826326          0          1
  m10_eq2_17 |        774    .0361757    .1868479          0          1
  m10_eq2_18 |        774    .0077519    .0877599          0          1
  m10_eq2_19 |        774     .005168    .0717489          0          1
  m10_eq2_20 |        774     .005168    .0717489          0          1
-------------+---------------------------------------------------------
  m10_eq2_77 |        774    .0064599    .0801656          0          1
    m9_eq2_1 |        774    .3591731    .4800683          0          1
    m9_eq2_2 |        774    .1098191    .3128663          0          1
    m9_eq2_3 |        774    .1976744    .3985027          0          1
    m9_eq2_4 |        774    .1136951    .3176458          0          1
-------------+---------------------------------------------------------
    m9_eq2_5 |        774    .0413437    .1992126          0          1
    m9_eq2_6 |        774    .2054264    .4042741          0          1
    m9_eq2_7 |        774     .254522    .4358738          0          1
    m9_eq2_8 |        774     .378553      .48534          0          1
    m9_eq2_9 |        774    .0839793    .2775362          0          1
-------------+---------------------------------------------------------
   m9_eq2_10 |        774    .2390181    .4267596          0          1
   m9_eq2_11 |        774    .0129199    .1130021          0          1
   m9_eq2_12 |        774    .0335917    .1802923          0          1
   m9_eq2_13 |        774    .3578811    .4796869          0          1
   m9_eq2_14 |        774    .0529716    .2241216          0          1
-------------+---------------------------------------------------------
   m9_eq2_15 |        774    .0090439    .0947298          0          1
   m9_eq2_16 |        774      .24677    .4314105          0          1
   m9_eq2_17 |        774    .0335917    .1802923          0          1
   m9_eq2_18 |        774     .001292    .0359443          0          1
   m9_eq2_19 |        774     .003876    .0621767          0          1
-------------+---------------------------------------------------------
   m9_eq2_20 |        774     .003876    .0621767          0          1
   m9_eq2_77 |        774     .003876    .0621767          0          1

--------------------------------------------------------------------------------------------------------------
-> DK_B9_eligible = Treatment

    Variable |        Obs        Mean    Std. dev.       Min        Max
-------------+---------------------------------------------------------
   m10_eq2_1 |        770    .3545455    .4786863          0          1
   m10_eq2_2 |        770    .1116883    .3151873          0          1
   m10_eq2_3 |        770     .287013    .4526617          0          1
   m10_eq2_4 |        770    .1116883    .3151873          0          1
   m10_eq2_5 |        770    .0584416     .234729          0          1
-------------+---------------------------------------------------------
   m10_eq2_6 |        770    .2961039    .4568341          0          1
   m10_eq2_7 |        770    .4181818     .493581          0          1
   m10_eq2_8 |        770    .6363636    .4813584          0          1
   m10_eq2_9 |        770    .1324675    .3392187          0          1
  m10_eq2_10 |        770    .3948052    .4891265          0          1
-------------+---------------------------------------------------------
  m10_eq2_11 |        770    .0285714    .1667069          0          1
  m10_eq2_12 |        770    .0428571    .2026666          0          1
  m10_eq2_13 |        770    .6350649    .4817249          0          1
  m10_eq2_14 |        770    .1064935    .3086687          0          1
  m10_eq2_15 |        770    .0181818    .1336954          0          1
-------------+---------------------------------------------------------
  m10_eq2_16 |        770    .4012987    .4904798          0          1
  m10_eq2_17 |        770    .0636364    .2442627          0          1
  m10_eq2_18 |        770    .0038961    .0623376          0          1
  m10_eq2_19 |        770    .0116883    .1075487          0          1
  m10_eq2_20 |        770    .0064935    .0803724          0          1
-------------+---------------------------------------------------------
  m10_eq2_77 |        770    .0038961    .0623376          0          1
    m9_eq2_1 |        770    .3727273    .4838447          0          1
    m9_eq2_2 |        770    .1103896    .3135785          0          1
    m9_eq2_3 |        770    .2402597    .4275188          0          1
    m9_eq2_4 |        770    .0844156    .2781908          0          1
-------------+---------------------------------------------------------
    m9_eq2_5 |        770    .0402597    .1966955          0          1
    m9_eq2_6 |        770    .2207792    .4150415          0          1
    m9_eq2_7 |        770    .2662338    .4422752          0          1
    m9_eq2_8 |        770     .387013    .4873832          0          1
    m9_eq2_9 |        770    .0727273    .2598571          0          1
-------------+---------------------------------------------------------
   m9_eq2_10 |        770    .2428571    .4290882          0          1
   m9_eq2_11 |        770    .0194805    .1382963          0          1
   m9_eq2_12 |        770    .0402597    .1966955          0          1
   m9_eq2_13 |        770    .3701299    .4831531          0          1
   m9_eq2_14 |        770    .0636364    .2442627          0          1
-------------+---------------------------------------------------------
   m9_eq2_15 |        770    .0194805    .1382963          0          1
   m9_eq2_16 |        770    .2779221    .4482659          0          1
   m9_eq2_17 |        770    .0233766    .1511947          0          1
   m9_eq2_18 |        770    .0012987    .0360375          0          1
   m9_eq2_19 |        770    .0038961    .0623376          0          1
-------------+---------------------------------------------------------
   m9_eq2_20 |        770    .0064935    .0803724          0          1
   m9_eq2_77 |        770    .0038961    .0623376          0          1


. 
. gen mother_alive08 = M5_c2 
(58 missing values generated)

. gen father_alive08 = M5_c4
(56 missing values generated)

. 
. rename M6_x* m6_x*

. rename M7_x* m7_x*

. rename M5_x5* m5_x5*

. rename M4_x5* m4_x5*

. 
. drop M* *_es*

. 
. //cd "${working_directory}"
. save "temp/prefe_data" , replace
(file temp/prefe_data.dta not found)
file temp/prefe_data.dta saved

. 
. 
. 
. 
. // =================
. // FE transformation
. // =================
. 
. reshape long survival_5y survival_10y survival_same survival_healthy survival_hiv survival_aids survival_art
>  hiv_diff_spouse hiv_diff_partners hivprob hivprobspouse pzero ///
> partners partnersno condom sexfrequency ifsave savings ihst_save chicken animals schoolfees medical_child cl
> othes_child children logchildren married divorced widow subjwellbeing sexactive /// 
> metalroof labor medical agric hazup mental anxiety depression alcohol tobacco fishmeat income labor_income i
> fmobile mobile clothes own_expend  ///
> bp_diagnosis bp_treat bs_diagnosis bs_treat feedstock fertilizer seed machinery agric_capital hiredlabor cat
> tle goat pig ///
> schoolfees_log medical_child_log clothes_child_log medical_log agric_log income_log labor_income_log mobile_
> log clothes_log , i(respondentid) j(time)
(j = 0 1)

Data                               Wide   ->   Long
-----------------------------------------------------------------------------
Number of observations            1,544   ->   3,088       
Number of variables                 715   ->   646         
j variable (2 values)                     ->   time
xij variables:
              survival_5y0 survival_5y1   ->   survival_5y
            survival_10y0 survival_10y1   ->   survival_10y
          survival_same0 survival_same1   ->   survival_same
    survival_healthy0 survival_healthy1   ->   survival_healthy
            survival_hiv0 survival_hiv1   ->   survival_hiv
          survival_aids0 survival_aids1   ->   survival_aids
            survival_art0 survival_art1   ->   survival_art
      hiv_diff_spouse0 hiv_diff_spouse1   ->   hiv_diff_spouse
  hiv_diff_partners0 hiv_diff_partners1   ->   hiv_diff_partners
                      hivprob0 hivprob1   ->   hivprob
          hivprobspouse0 hivprobspouse1   ->   hivprobspouse
                          pzero0 pzero1   ->   pzero
                    partners0 partners1   ->   partners
                partnersno0 partnersno1   ->   partnersno
                        condom0 condom1   ->   condom
            sexfrequency0 sexfrequency1   ->   sexfrequency
                        ifsave0 ifsave1   ->   ifsave
                      savings0 savings1   ->   savings
                  ihst_save0 ihst_save1   ->   ihst_save
                      chicken0 chicken1   ->   chicken
                      animals0 animals1   ->   animals
                schoolfees0 schoolfees1   ->   schoolfees
          medical_child0 medical_child1   ->   medical_child
          clothes_child0 clothes_child1   ->   clothes_child
                    children0 children1   ->   children
              logchildren0 logchildren1   ->   logchildren
                      married0 married1   ->   married
                    divorced0 divorced1   ->   divorced
                          widow0 widow1   ->   widow
          subjwellbeing0 subjwellbeing1   ->   subjwellbeing
                  sexactive0 sexactive1   ->   sexactive
                  metalroof0 metalroof1   ->   metalroof
                          labor0 labor1   ->   labor
                      medical0 medical1   ->   medical
                          agric0 agric1   ->   agric
                          hazup0 hazup1   ->   hazup
                        mental0 mental1   ->   mental
                      anxiety0 anxiety1   ->   anxiety
                depression0 depression1   ->   depression
                      alcohol0 alcohol1   ->   alcohol
                      tobacco0 tobacco1   ->   tobacco
                    fishmeat0 fishmeat1   ->   fishmeat
                        income0 income1   ->   income
            labor_income0 labor_income1   ->   labor_income
                    ifmobile0 ifmobile1   ->   ifmobile
                        mobile0 mobile1   ->   mobile
                      clothes0 clothes1   ->   clothes
                own_expend0 own_expend1   ->   own_expend
            bp_diagnosis0 bp_diagnosis1   ->   bp_diagnosis
                    bp_treat0 bp_treat1   ->   bp_treat
            bs_diagnosis0 bs_diagnosis1   ->   bs_diagnosis
                    bs_treat0 bs_treat1   ->   bs_treat
                  feedstock0 feedstock1   ->   feedstock
                fertilizer0 fertilizer1   ->   fertilizer
                            seed0 seed1   ->   seed
                  machinery0 machinery1   ->   machinery
          agric_capital0 agric_capital1   ->   agric_capital
                hiredlabor0 hiredlabor1   ->   hiredlabor
                        cattle0 cattle1   ->   cattle
                            goat0 goat1   ->   goat
                              pig0 pig1   ->   pig
        schoolfees_log0 schoolfees_log1   ->   schoolfees_log
  medical_child_log0 medical_child_log1   ->   medical_child_log
  clothes_child_log0 clothes_child_log1   ->   clothes_child_log
              medical_log0 medical_log1   ->   medical_log
                  agric_log0 agric_log1   ->   agric_log
                income_log0 income_log1   ->   income_log
    labor_income_log0 labor_income_log1   ->   labor_income_log
                mobile_log0 mobile_log1   ->   mobile_log
              clothes_log0 clothes_log1   ->   clothes_log
-----------------------------------------------------------------------------

. 
. gen intervention = DK_B9_eligible * time

. rename DK_B9_eligible treatment

. egen id = group(respondentid)

. 
. gen survival_5y_info = (10 - info5)/10

. gen survival_10y_info = (10 - info10)/10

. gen survival_gap5y = abs(survival_5y - survival_5y_info)
(169 missing values generated)

. gen survival_gap10y = abs(survival_10y - survival_10y_info)
(174 missing values generated)

. gen pessimist_5y = survival_5y - survival_5y_info < 0 if survival_5y != .
(169 missing values generated)

. gen pessimist_10y = survival_10y - survival_10y_info < 0 if survival_10y != .
(174 missing values generated)

. gen initial_optimism5y = survival_5y - survival_5y_info if survival_5y != .
(169 missing values generated)

. bysort id: replace initial_optimism5y = initial_optimism5y[_n-1] if time == 1
(1274 real changes made, 66 to missing)

. gen error10_mse = survival_gap10y^2
(174 missing values generated)

. gen accurate10 = survival_gap10y < 0.21 if survival_gap10y != .
(174 missing values generated)

. sort id time

. gen predicted_prior5y = survival_gap5y
(169 missing values generated)

. bysort id: replace predicted_prior5y = predicted_prior5y[_n-1] if time == 1
(1268 real changes made, 66 to missing)

. bysort id: gen update5y = survival_5y - survival_5y[_n-1]
(1,706 missing values generated)

. gen exposure5y = intervention * predicted_prior5y
(146 missing values generated)

. gen survival_pop = survival_healthy * (1-hivprob) + survival_hiv * hivprob
(153 missing values generated)

. gen survival_popgap = abs(survival_pop - survival_5y_info)
(153 missing values generated)

. gen survival_samegap = abs(survival_same - survival_5y_info)
(98 missing values generated)

. gen survival_samediff = survival_same - survival_5y_info
(98 missing values generated)

. gen survival_ownerror5y = survival_5y - survival_5y_info
(169 missing values generated)

. gen perception_gap = survival_5y_info - survival_same
(98 missing values generated)

. gen perception_owngap = survival_5y_info - survival_5y
(169 missing values generated)

. 
. // label
. drop region

. //rename DK_region region
. rename DK_gender male

. label var male "male"

. rename villageid village

. label var age "age"

. label var treatment "treatment"

. label var partners "multiple partners"

. label var partnersno "partners number"

. label var survival_same "unconditional"

. label var survival_healthy "healthy"

. label var survival_hiv "hiv"

. label var survival_aids "aids"

. label var survival_art "art"

. label var survival_5y  "own long"

. label var survival_10y  "10 years"

. label var survival_gap5y "error 5y"

. label var survival_gap10y "error 10y"

. label var children "child exp"

. label var ihst_save "savings"

. label var savings "log savings"

. label var feedstock "\parbox[t]{1.7cm}{seeds and \\ fertilizers}"

. label var machinery "tools"

. label var agric_capital "agriculture investments"

. tab m9_ed1 DK_M9_schooling 

   ED1. Resp. highest |
       level of educ. |  M9 Schooling attainment (none,
  INTWER: Probe Resp. |       primary, secondary+)
   if level completed | No formal  Primary s  Secondary |     Total
----------------------+---------------------------------+----------
Never attended school |       902         30          0 |       932 
Some primary educatio |        24      1,714          2 |     1,740 
Completed primary edu |         2        196          2 |       200 
Some secondary educat |         0          8        142 |       150 
Completed secondary s |         0          2         40 |        42 
More than secondary e |         0          0          6 |         6 
Attended adult litera |         8          6          0 |        14 
                   DK |         0          2          0 |         2 
----------------------+---------------------------------+----------
                Total |       936      1,958        192 |     3,086 

. tab m9_ed1 treatment , column

+-------------------+
| Key               |
|-------------------|
|     frequency     |
| column percentage |
+-------------------+

   ED1. Resp. highest |
       level of educ. |
  INTWER: Probe Resp. |       treatment
   if level completed |   Control  Treatment |     Total
----------------------+----------------------+----------
Never attended school |       524        408 |       932 
                      |     33.85      26.49 |     30.18 
----------------------+----------------------+----------
Some primary educatio |       810        932 |     1,742 
                      |     52.33      60.52 |     56.41 
----------------------+----------------------+----------
Completed primary edu |       106         94 |       200 
                      |      6.85       6.10 |      6.48 
----------------------+----------------------+----------
Some secondary educat |        74         76 |       150 
                      |      4.78       4.94 |      4.86 
----------------------+----------------------+----------
Completed secondary s |        26         16 |        42 
                      |      1.68       1.04 |      1.36 
----------------------+----------------------+----------
More than secondary e |         2          4 |         6 
                      |      0.13       0.26 |      0.19 
----------------------+----------------------+----------
Attended adult litera |         6          8 |        14 
                      |      0.39       0.52 |      0.45 
----------------------+----------------------+----------
                   DK |         0          2 |         2 
                      |      0.00       0.13 |      0.06 
----------------------+----------------------+----------
                Total |     1,548      1,540 |     3,088 
                      |    100.00     100.00 |    100.00 

. tab DK_M9_schooling treatment , column

+-------------------+
| Key               |
|-------------------|
|     frequency     |
| column percentage |
+-------------------+

       M9 Schooling |
  attainment (none, |
           primary, |       treatment
        secondary+) |   Control  Treatment |     Total
--------------------+----------------------+----------
No formal schooling |       528        408 |       936 
                    |     34.11      26.53 |     30.33 
--------------------+----------------------+----------
  Primary schooling |       924      1,034 |     1,958 
                    |     59.69      67.23 |     63.45 
--------------------+----------------------+----------
Secondary or higher |        96         96 |       192 
                    |      6.20       6.24 |      6.22 
--------------------+----------------------+----------
              Total |     1,548      1,538 |     3,086 
                    |    100.00     100.00 |    100.00 

. gen schooling = DK_M9_schooling > 0 if DK_M9_schooling != .
(2 missing values generated)

. gen school_d1 = DK_M9_schooling == 1 if DK_M9_schooling != . // m9_ed1 == 2 if m9_ed1 != .
(2 missing values generated)

. gen school_d2 = DK_M9_schooling == 2  if DK_M9_schooling != . // m9_ed1 > 2 if m9_ed1 != .
(2 missing values generated)

. gen school_index = school_d1 + 2*school_d2
(2 missing values generated)

. tab school_index treatment , column

+-------------------+
| Key               |
|-------------------|
|     frequency     |
| column percentage |
+-------------------+

school_ind |       treatment
        ex |   Control  Treatment |     Total
-----------+----------------------+----------
         0 |       528        408 |       936 
           |     34.11      26.53 |     30.33 
-----------+----------------------+----------
         1 |       924      1,034 |     1,958 
           |     59.69      67.23 |     63.45 
-----------+----------------------+----------
         2 |        96         96 |       192 
           |      6.20       6.24 |      6.22 
-----------+----------------------+----------
     Total |     1,548      1,538 |     3,086 
           |    100.00     100.00 |    100.00 

. tab DK_M9_schooling school_index

       M9 Schooling |
  attainment (none, |
           primary, |           school_index
        secondary+) |         0          1          2 |     Total
--------------------+---------------------------------+----------
No formal schooling |       936          0          0 |       936 
  Primary schooling |         0      1,958          0 |     1,958 
Secondary or higher |         0          0        192 |       192 
--------------------+---------------------------------+----------
              Total |       936      1,958        192 |     3,086 

. label var school_index "schooling"

. gen died_aids = m10_a4 if m10_a4 < 888
(248 missing values generated)

. gen died = m10_a4a if m10_a4a < 888
(158 missing values generated)

. label var hiv_diff_spouse "spouse risk $\|$ HIV"

. label var pzero "p(0)"

. label var hiv_diff_partners "p(1)"

. gen hiv_diff_risk = hiv_diff_partners - pzero 
(384 missing values generated)

. label var hiv_diff_risk "p(1)-p(0)"

. label var hivprob "HIV prob"

. label var hivprobspouse "HIV prob spouse"

. gen hivtest = m9_htc_HIV if m9_htc_HIV < 2
(94 missing values generated)

. label var hivtest "HIV+"

. gen hivtreat = hivtest * treatment
(94 missing values generated)

. label var hivtreat "treatment $\times$ HIV+"

. gen hivtest_old = DK_M5_HIV if DK_M5_HIV < 2
(788 missing values generated)

. replace hivtest_old = DK_M7_HIV if DK_M7_HIV < 2
(462 real changes made)

. gen hivtest_news = hivtest - hivtest_old
(410 missing values generated)

. tab m9_htc_HIVtreat_time hivtest 

  VCT7.  For how long |
have you received ART |    HIV+
           treatment? |         1 |     Total
----------------------+-----------+----------
   Less than 3 months |         4 |         4 
3 months to less than |         4 |         4 
6 months to less than |        14 |        14 
1 year to less than 2 |        10 |        10 
2 years to less than  |        26 |        26 
3 years to less than  |         8 |         8 
4 years to less than  |        16 |        16 
      5 years or more |       106 |       106 
----------------------+-----------+----------
                Total |       188 |       188 

. replace hivtest_news = 0 if m9_htc_HIVtreat == 1
(64 real changes made)

. tab hivtest_news

hivtest_new |
          s |      Freq.     Percent        Cum.
------------+-----------------------------------
         -1 |         12        0.44        0.44
          0 |      2,710       99.27       99.71
          1 |          8        0.29      100.00
------------+-----------------------------------
      Total |      2,730      100.00

. list respondentid DK_region DK_M5_HIV DK_M7_HIV DK_M9_HIV if hivtest_news == -1

      +-------------------------------------------------------------------+
      | respond~d   DK_reg~n      DK_M5_HIV      DK_M7_HIV      DK_M9_HIV |
      |-------------------------------------------------------------------|
 121. | 103801276    Central   HIV negative   HIV positive   HIV Negative |
 122. | 103801276    Central   HIV negative   HIV positive   HIV Negative |
 161. | 104101089    Central   HIV positive              .   HIV Negative |
 162. | 104101089    Central   HIV positive              .   HIV Negative |
1073. | 200301233      South   HIV positive              .   HIV Negative |
      |-------------------------------------------------------------------|
1074. | 200301233      South   HIV positive              .   HIV Negative |
1309. | 200801529      South   HIV positive              .   HIV Negative |
1310. | 200801529      South   HIV positive              .   HIV Negative |
2455. | 311301012      North   HIV negative   HIV positive   HIV Negative |
2456. | 311301012      North   HIV negative   HIV positive   HIV Negative |
      |-------------------------------------------------------------------|
3041. | 314401331      North   HIV positive              .   HIV Negative |
3042. | 314401331      North   HIV positive              .   HIV Negative |
      +-------------------------------------------------------------------+

. preserve

. keep if hivtest_news == -1
(3,076 observations deleted)

. keep respondentid DK_region DK_M5_HIV DK_M7_HIV DK_M9_HIV

. save "temp/hiv_inconsistencies" , replace
(file temp/hiv_inconsistencies.dta not found)
file temp/hiv_inconsistencies.dta saved

. restore

. save "fe_data" , replace
(file fe_data.dta not found)
file fe_data.dta saved

. 
. 
. 
. 
. // ===========
. // Differences
. // ===========
. sort id time

. foreach x of var survival_5y survival_10y survival_gap5y survival_gap10y survival_same survival_healthy surv
> ival_hiv survival_aids survival_art hiv_diff_spouse hiv_diff_partners hiv_diff_risk hivprob hivprobspouse pz
> ero ///
> partners partnersno condom sexfrequency ifsave savings ihst_save chicken animals schoolfees medical_child cl
> othes_child children logchildren married divorced widow subjwellbeing sexactive /// 
> metalroof labor medical agric hazup mental anxiety depression alcohol tobacco fishmeat income labor_income i
> fmobile mobile clothes ///
> schoolfees_log medical_child_log clothes_child_log medical_log agric_log income_log labor_income_log mobile_
> log clothes_log own_expend ///
>  feedstock fertilizer seed  machinery agric_capital hiredlabor cattle goat pig  survival_pop survival_popgap
>  survival_samegap survival_samediff survival_ownerror5y perception_gap perception_owngap {
  2. bysort id: gen `x'0 =`x'[1]
  3. bysort id: gen `x'1 =`x'[2]
  4. bysort id: replace `x' = `x'[2] - `x'[1]
  5. }
(146 missing values generated)
(192 missing values generated)
(2602 real changes made, 155 to missing)
(152 missing values generated)
(196 missing values generated)
(2536 real changes made, 160 to missing)
(146 missing values generated)
(192 missing values generated)
(2644 real changes made, 155 to missing)
(152 missing values generated)
(196 missing values generated)
(2685 real changes made, 160 to missing)
(38 missing values generated)
(158 missing values generated)
(2655 real changes made, 94 to missing)
(86 missing values generated)
(178 missing values generated)
(2707 real changes made, 110 to missing)
(96 missing values generated)
(172 missing values generated)
(2735 real changes made, 114 to missing)
(96 missing values generated)
(168 missing values generated)
(2706 real changes made, 114 to missing)
(96 missing values generated)
(176 missing values generated)
(2720 real changes made, 118 to missing)
(92 missing values generated)
(162 missing values generated)
(2805 real changes made, 123 to missing)
(94 missing values generated)
(158 missing values generated)
(2759 real changes made, 122 to missing)
(354 missing values generated)
(414 missing values generated)
(2589 real changes made, 106 to missing)
(26 missing values generated)
(154 missing values generated)
(2089 real changes made, 86 to missing)
(274 missing values generated)
(446 missing values generated)
(1966 real changes made, 246 to missing)
(352 missing values generated)
(414 missing values generated)
(1444 real changes made, 105 to missing)
(1,112 missing values generated)
(1,148 missing values generated)
(433 real changes made, 214 to missing)
(1,112 missing values generated)
(1,148 missing values generated)
(1146 real changes made, 214 to missing)
(1,118 missing values generated)
(1,150 missing values generated)
(444 real changes made, 218 to missing)
(1,188 missing values generated)
(1,172 missing values generated)
(1243 real changes made, 250 to missing)
(2 missing values generated)
(126 missing values generated)
(1249 real changes made, 64 to missing)
(2,156 missing values generated)
(1,922 missing values generated)
(1028 real changes made, 437 to missing)
(1463 real changes made)
(24 missing values generated)
(144 missing values generated)
(2350 real changes made, 82 to missing)
(28 missing values generated)
(152 missing values generated)
(2560 real changes made, 86 to missing)
(126 missing values generated)
(2336 real changes made, 63 to missing)
(2 missing values generated)
(126 missing values generated)
(1793 real changes made, 64 to missing)
(126 missing values generated)
(2030 real changes made, 63 to missing)
(2 missing values generated)
(126 missing values generated)
(2662 real changes made, 64 to missing)
(762 missing values generated)
(748 missing values generated)
(2319 real changes made, 357 to missing)
(116 missing values generated)
(1236 real changes made, 58 to missing)
(116 missing values generated)
(280 real changes made, 58 to missing)
(116 missing values generated)
(384 real changes made, 58 to missing)
(124 missing values generated)
(2483 real changes made, 62 to missing)
(130 missing values generated)
(1295 real changes made, 65 to missing)
(2 missing values generated)
(128 missing values generated)
(1001 real changes made, 65 to missing)
(2804 real changes made)
(128 missing values generated)
(2024 real changes made, 64 to missing)
(8 missing values generated)
(126 missing values generated)
(1749 real changes made, 67 to missing)
(146 missing values generated)
(192 missing values generated)
(1890 real changes made, 155 to missing)
(10 missing values generated)
(138 missing values generated)
(3002 real changes made, 74 to missing)
(126 missing values generated)
(2516 real changes made, 63 to missing)
(126 missing values generated)
(2559 real changes made, 63 to missing)
(277 real changes made)
(126 missing values generated)
(469 real changes made, 63 to missing)
(4 missing values generated)
(130 missing values generated)
(2488 real changes made, 67 to missing)
(128 missing values generated)
(2689 real changes made, 64 to missing)
(2,188 missing values generated)
(2,144 missing values generated)
(910 real changes made, 432 to missing)
(2 missing values generated)
(130 missing values generated)
(349 real changes made, 66 to missing)
(2 missing values generated)
(130 missing values generated)
(255 real changes made, 66 to missing)
(126 missing values generated)
(2147 real changes made, 63 to missing)
(1,288 missing values generated)
(1,118 missing values generated)
(1842 real changes made, 487 to missing)
(1,958 missing values generated)
(1,860 missing values generated)
(1164 real changes made, 605 to missing)
(1,532 missing values generated)
(1,500 missing values generated)
(1539 real changes made, 476 to missing)
(1,648 missing values generated)
(1,740 missing values generated)
(1370 real changes made, 644 to missing)
(1,900 missing values generated)
(1,918 missing values generated)
(1171 real changes made, 553 to missing)
(684 missing values generated)
(886 missing values generated)
(2257 real changes made, 461 to missing)
(2,218 missing values generated)
(2,198 missing values generated)
(870 real changes made, 438 to missing)
(2,986 missing values generated)
(2,946 missing values generated)
(121 real changes made, 74 to missing)
(1,502 missing values generated)
(1,488 missing values generated)
(1557 real changes made, 571 to missing)
(128 missing values generated)
(2652 real changes made, 64 to missing)
(6 missing values generated)
(126 missing values generated)
(884 real changes made, 66 to missing)
(4 missing values generated)
(126 missing values generated)
(524 real changes made, 65 to missing)
(2 missing values generated)
(126 missing values generated)
(674 real changes made, 64 to missing)
(2 missing values generated)
(126 missing values generated)
(763 real changes made, 64 to missing)
(8 missing values generated)
(126 missing values generated)
(1248 real changes made, 67 to missing)
(126 missing values generated)
(1125 real changes made, 63 to missing)
(132 missing values generated)
(421 real changes made, 66 to missing)
(2 missing values generated)
(128 missing values generated)
(1475 real changes made, 65 to missing)
(2 missing values generated)
(126 missing values generated)
(692 real changes made, 64 to missing)
(116 missing values generated)
(190 missing values generated)
(2820 real changes made, 129 to missing)
(116 missing values generated)
(190 missing values generated)
(2828 real changes made, 129 to missing)
(38 missing values generated)
(158 missing values generated)
(2673 real changes made, 94 to missing)
(38 missing values generated)
(158 missing values generated)
(2684 real changes made, 94 to missing)
(146 missing values generated)
(192 missing values generated)
(2650 real changes made, 155 to missing)
(38 missing values generated)
(158 missing values generated)
(2684 real changes made, 94 to missing)
(146 missing values generated)
(192 missing values generated)
(2650 real changes made, 155 to missing)

. drop if time == 1
(1,544 observations deleted)

. 
. 
. // -----------------------
. // sexual behavior
. * index of riskiness of sex behavior based on multiple partners
. foreach v in 0 1 {
  2. gen sexm`v'=1 if sexactive`v'==0
  3. replace sexm`v'=2 if partners`v'==0
  4. replace sexm`v'=3 if partners`v'==1
  5. }
(988 missing values generated)
(873 real changes made)
(115 real changes made)
(1,035 missing values generated)
(853 real changes made)
(117 real changes made)

. gen difsexm=sexm1 - sexm0
(65 missing values generated)

. 
. * index of riskiness of sex behavior based on condom
. foreach v in 0 1 {
  2. gen sexc`v'=1 if sexactive`v'==0
  3. replace sexc`v'=2 if condom`v'==1
  4. replace sexc`v'=3 if condom`v'==0
  5. }
(988 missing values generated)
(85 real changes made)
(900 real changes made)
(1,035 missing values generated)
(107 real changes made)
(862 real changes made)

. gen difsexc=sexc1 - sexc0
(69 missing values generated)

. 
. * sex frequency (there are some "don't know")
. foreach v in 0 1 {
  2. gen sexf`v'=1 if sexactive`v'==0
  3. replace sexf`v'=2 if sexfrequency`v'==0
  4. replace sexf`v'=3 if sexfrequency`v'==1
  5. }
(988 missing values generated)
(296 real changes made)
(654 real changes made)
(1,035 missing values generated)
(349 real changes made)
(609 real changes made)

. gen difsexf=sexf1 - sexf0
(113 missing values generated)

. 
. *index of riskiness of sex behavior (ordering of risk: no sex, sex wit 1 partner and condom; sex with 1 part
> ner and no condom, sex with mult part and condom, sex with mutl partner and no condom
. foreach v in 0 1 {
  2. gen riskysex`v'=0 if sexactive`v'==0
  3. replace riskysex`v'=1 if partners`v'==0 & condom`v'==1
  4. replace riskysex`v'=2 if partners`v'==0 & condom`v'==0
  5. replace riskysex`v'=3 if partners`v'==1 & condom`v'==1
  6. replace riskysex`v'=4 if partners`v'==1 & condom`v'==0
  7. }
(988 missing values generated)
(64 real changes made)
(806 real changes made)
(21 real changes made)
(94 real changes made)
(1,035 missing values generated)
(90 real changes made)
(762 real changes made)
(17 real changes made)
(100 real changes made)

. gen difriskysex=riskysex1 - riskysex0
(69 missing values generated)

. 
. *index of riskiness of sex behavior (ordering of risk: no sex, sex with 1 partner, sex with mult part and co
> ndom, sex with mutl partner and no condom
. foreach v in 0 1 {
  2. gen sex_index`v'=0 if sexactive`v'==0
  3. replace sex_index`v'=1 if partners`v'==0 
  4. replace sex_index`v'=2 if partners`v'==1 & condom`v'==1
  5. replace sex_index`v'=3 if partners`v'==1 & condom`v'==0
  6. }
(988 missing values generated)
(873 real changes made)
(21 real changes made)
(94 real changes made)
(1,035 missing values generated)
(853 real changes made)
(17 real changes made)
(100 real changes made)

. gen difsex_index=sex_index1 - sex_index0
(65 missing values generated)

. 
. label var difsexm "partners"

. label var difsexc "condom"

. label var difriskysex "combined"

. //drop if missing(difriskysex)
. 
. label var sexactive1 "Had sex"

. label var sexm1 "Number of partners"

. label var sex_index1 "Sex and condom"

. 
. gen multiple1 = sexm1 > 2 if sexm1 < .
(65 missing values generated)

. gen multiple0 = sexm0 > 2 if sexm0 != .

. label var multiple1 "Multiple partners"

. label var partners1 "Multiple partners if sex"

. label var condom1 "Condom use"

. 
. 
. // htc update
. gen survival_same_htc = 1 - m9_htc_x1/10
(22 missing values generated)

. gen survival_5y_htc = 1 - m9_htc_x7a/10
(24 missing values generated)

. gen survival_10y_htc = 1 - m9_htc_x7b/10
(89 missing values generated)

. replace survival_10y_htc = 0 if survival_5y_htc == 0
(65 real changes made)

. gen survival_same_htc_upd = survival_same_htc - survival_same0
(39 missing values generated)

. gen survival_5y_htc_upd = survival_5y_htc - survival_5y0
(93 missing values generated)

. gen survival_10y_htc_upd = survival_10y_htc - survival_10y0
(96 missing values generated)

. gen survival_gap5y_htc = abs(survival_5y_htc - survival_5y_info) - survival_gap5y0
(93 missing values generated)

. gen survival_gap10y_htc = abs(survival_10y_htc - survival_10y_info) - survival_gap10y0
(96 missing values generated)

. label var survival_5y_htc_upd "own short"

. label var survival_10y_htc_upd "10 years"

. 
. // health measures
. gen bp_pretest = m9_bp8 == 1 if m9_bp8 != .
(19 missing values generated)

. gen bp_test = m9_htc_bp_sys_mean >= 140 if m9_htc_bp_sys_mean != . // not sure
(24 missing values generated)

. *m9_htc_bp_sys_mean m9_htc_bp_dia_mean m9_htc_bp_pulse_mean
. gen sysmax = max(m9_bp_sys_1, m9_bp_sys_2, m9_bp_sys_3)
(24 missing values generated)

. gen diamax = max(m9_bp_dia_1, m9_bp_dia_2, m9_bp_dia_3)
(24 missing values generated)

. gen bp_news = (sysmax >160) | (diamax > 110) if sysmax < .
(24 missing values generated)

. 
. // standardize
. egen zmental = std(mental0)
(5 missing values generated)

. egen zdepression = std(depression0)

. egen zanxiety = std(anxiety0)

. egen zcognitive = std(DK_M9_ica_cognition_tot)

. label var zmental "mental"

. label var zdepression "depression"

. label var zanxiety "anxiety"

. label var zcognitive "cognitive"

. egen zmental1 = std(mental1)
(69 missing values generated)

. egen zdepression1 = std(depression1)
(63 missing values generated)

. egen zanxiety1 = std(anxiety1)
(63 missing values generated)

. gen zlowdepression = -zdepression

. gen zlowanxiety = -zanxiety

. gen zlowdepression1 = -zdepression1
(63 missing values generated)

. gen zlowanxiety1 = -zanxiety1
(63 missing values generated)

. egen zphysical1 = std(DK_M10_sf12phys)
(69 missing values generated)

. egen zphysical0 = std(DK_M9_sf12phys)
(5 missing values generated)

. 
. // other outcomes and factor scores
. factor zmental zlowdepression zlowanxiety 
(obs=1,539)

Factor analysis/correlation                      Number of obs    =      1,539
    Method: principal factors                    Retained factors =          1
    Rotation: (unrotated)                        Number of params =          3

    --------------------------------------------------------------------------
         Factor  |   Eigenvalue   Difference        Proportion   Cumulative
    -------------+------------------------------------------------------------
        Factor1  |      1.78612      1.83311            1.1271       1.1271
        Factor2  |     -0.04699      0.10739           -0.0297       1.0974
        Factor3  |     -0.15438            .           -0.0974       1.0000
    --------------------------------------------------------------------------
    LR test: independent vs. saturated:  chi2(3)  = 2055.00 Prob>chi2 = 0.0000

Factor loadings (pattern matrix) and unique variances

    ---------------------------------------
        Variable |  Factor1 |   Uniqueness 
    -------------+----------+--------------
         zmental |   0.5834 |      0.6596  
    zlowdepres~n |   0.8627 |      0.2558  
     zlowanxiety |   0.8376 |      0.2985  
    ---------------------------------------

. predict mental_index0
(option regression assumed; regression scoring)

Scoring coefficients (method = regression)

    ------------------------
        Variable |  Factor1 
    -------------+----------
         zmental |  0.13625 
    zlowdepres~n |  0.48010 
     zlowanxiety |  0.39128 
    ------------------------


. factor zmental1 zlowdepression1 zlowanxiety1
(obs=1,473)

Factor analysis/correlation                      Number of obs    =      1,473
    Method: principal factors                    Retained factors =          1
    Rotation: (unrotated)                        Number of params =          3

    --------------------------------------------------------------------------
         Factor  |   Eigenvalue   Difference        Proportion   Cumulative
    -------------+------------------------------------------------------------
        Factor1  |      1.81491      1.85760            1.1201       1.1201
        Factor2  |     -0.04269      0.10929           -0.0263       1.0938
        Factor3  |     -0.15198            .           -0.0938       1.0000
    --------------------------------------------------------------------------
    LR test: independent vs. saturated:  chi2(3)  = 2036.73 Prob>chi2 = 0.0000

Factor loadings (pattern matrix) and unique variances

    ---------------------------------------
        Variable |  Factor1 |   Uniqueness 
    -------------+----------+--------------
        zmental1 |   0.5929 |      0.6485  
    zlowdepres~1 |   0.8697 |      0.2436  
    zlowanxiety1 |   0.8408 |      0.2930  
    ---------------------------------------

. predict mental_index1
(option regression assumed; regression scoring)

Scoring coefficients (method = regression)

    ------------------------
        Variable |  Factor1 
    -------------+----------
        zmental1 |  0.13488 
    zlowdepres~1 |  0.48956 
    zlowanxiety1 |  0.38352 
    ------------------------


. factor ihst_save0 agric_capital0 animals0 //, factors(1)
(obs=1,526)

Factor analysis/correlation                      Number of obs    =      1,526
    Method: principal factors                    Retained factors =          1
    Rotation: (unrotated)                        Number of params =          3

    --------------------------------------------------------------------------
         Factor  |   Eigenvalue   Difference        Proportion   Cumulative
    -------------+------------------------------------------------------------
        Factor1  |      0.42737      0.46302            2.2194       2.2194
        Factor2  |     -0.03565      0.16351           -0.1851       2.0343
        Factor3  |     -0.19916            .           -1.0343       1.0000
    --------------------------------------------------------------------------
    LR test: independent vs. saturated:  chi2(3)  =  156.75 Prob>chi2 = 0.0000

Factor loadings (pattern matrix) and unique variances

    ---------------------------------------
        Variable |  Factor1 |   Uniqueness 
    -------------+----------+--------------
      ihst_save0 |   0.4376 |      0.8085  
    agric_capi~0 |   0.2209 |      0.9512  
        animals0 |   0.4325 |      0.8130  
    ---------------------------------------

. predict savinv_index0
(option regression assumed; regression scoring)

Scoring coefficients (method = regression)

    ------------------------
        Variable |  Factor1 
    -------------+----------
      ihst_save0 |  0.32822 
    agric_capi~0 |  0.15300 
        animals0 |  0.32327 
    ------------------------


. factor ihst_save1 agric_capital1 animals1 //, factors(1)
(obs=1,468)

Factor analysis/correlation                      Number of obs    =      1,468
    Method: principal factors                    Retained factors =          1
    Rotation: (unrotated)                        Number of params =          3

    --------------------------------------------------------------------------
         Factor  |   Eigenvalue   Difference        Proportion   Cumulative
    -------------+------------------------------------------------------------
        Factor1  |      0.54277      0.60776            1.9960       1.9960
        Factor2  |     -0.06499      0.14085           -0.2390       1.7570
        Factor3  |     -0.20584            .           -0.7570       1.0000
    --------------------------------------------------------------------------
    LR test: independent vs. saturated:  chi2(3)  =  219.98 Prob>chi2 = 0.0000

Factor loadings (pattern matrix) and unique variances

    ---------------------------------------
        Variable |  Factor1 |   Uniqueness 
    -------------+----------+--------------
      ihst_save1 |   0.4689 |      0.7801  
    agric_capi~1 |   0.3076 |      0.9054  
        animals1 |   0.4778 |      0.7717  
    ---------------------------------------

. predict savinv_index1
(option regression assumed; regression scoring)

Scoring coefficients (method = regression)

    ------------------------
        Variable |  Factor1 
    -------------+----------
      ihst_save1 |  0.32944 
    agric_capi~1 |  0.19861 
        animals1 |  0.33816 
    ------------------------


. gen alcohol_tobacco0 = alcohol0 + tobacco0 > 0

. gen alcohol_tobacco1 = alcohol1 + tobacco1 > 0

. 
. 
. 
. // *************
. // Heterogeneity
. // *************
. 
. gen treat_male = treatment * male

. label var treat_male "treatment $\times$ male"

. gen pessimist = survival_same0 < survival_5y_info 

. gen s5y_low = survival_5y0 < .7 if survival_5y0 != .
(73 missing values generated)

. gen optimist = survival_5y0 >= survival_same0 & survival_5y0 != .

. gen nonrelevant = abs(survival_pop0 - survival_5y0)
(100 missing values generated)

. gen spop_low = survival_same0 < .7 if survival_same0 != .
(19 missing values generated)

. gen goodnews = survival_same0 < survival_5y_info if survival_same0 != .
(19 missing values generated)

. gen good_treat = goodnews * treatment
(19 missing values generated)

. label var good_treat "treatment $\times$ goodnews"

. gen popgap = abs(survival_pop0 - survival_5y0)
(100 missing values generated)

. gen relevant = popgap < .2

. gen relevant_treat = relevant * treatment

. gen extreme_health = ( m9_b7==1 | m9_b7==5 ) if m9_b7 != . // m9_b6==1 | m9_b6==5 |
(1 missing value generated)

. gen extreme_treat = extreme_health * treatment
(1 missing value generated)

. label var extreme_health "private information I"

. label var extreme_treat "private information I $\times$ treatment"

. gen diagnosed = m9_st1 + m9_hd1 + m9_ha1 > 0 if m9_st1 < . &  m9_hd1 < . & m9_ha1 <.
(19 missing values generated)

. gen diagnosed_treat = diagnosed * treatment
(19 missing values generated)

. label var diagnosed "private information II"

. label var diagnosed_treat "private information II $\times$ treatment"

. label var relevant_treat "relevant $\times$ treatment"

. label var survival_5y0 "own 5y baseline"

. gen treat_5y0 = treatment * survival_5y0
(73 missing values generated)

. label var treat_5y0 "treatment $\times$ own 5y baseline"

. label var survival_10y0 "own 10y baseline"

. gen treat_10y0 = treatment * survival_10y0
(76 missing values generated)

. label var treat_10y0 "treatment $\times$ own 10y baseline"

. gen treat_mental = treatment * zmental
(5 missing values generated)

. label var treat_mental "treatment $\times$ mental"

. gen treat_anxiety = treatment * zanxiety

. label var treat_anxiety "treatment $\times$ anxiety"

. gen treat_depression = treatment * zdepression

. label var treat_depression "treatment $\times$ depression"

. gen treat_optim = treatment * optimist

. label var treat_optim "treatment $\times$ optimist"

. gen treat_cognit = treatment * zcognitive

. label var treat_cognit "treatment $\times$ cognitive"

. gen nonrelevant_treat = treatment * nonrelevant
(100 missing values generated)

. label var nonrelevant_treat "treatment $\times$ non relevant"

. gen gap_treat = treatment * survival_samegap0
(19 missing values generated)

. label var gap_treat "treatment $\times$ gap"

. gen age45 = age - 45

. label var age45 "age"

. gen treat_age = treatment * age45

. label var treat_age "treatment $\times$ age"

. gen treat_school = treatment * schooling
(1 missing value generated)

. label var treat_school "treatment $\times$ schooling"

. label var survival_samegap0 "gap"

. label var married0 "married 2017"

. gen treat_married = treatment * married0

. label var treat_married "treatment $\times$ married 2017"

. 
. // htc - direct
. sum m9_htc_x7a m9_htc_x7b

    Variable |        Obs        Mean    Std. dev.       Min        Max
-------------+---------------------------------------------------------
  m9_htc_x7a |      1,520    3.327632    2.682796          0         10
  m9_htc_x7b |      1,455    5.453608    3.197706          0         10

. foreach x of var m9_htc_x7a m9_htc_x7b {
  2. replace `x' = 1 - `x'/10
  3. }
(1,520 real changes made)
(1,455 real changes made)

. replace m9_htc_x7b = 1 if m9_htc_x7a == 1
(141 real changes made)

. gen direct5 = m9_htc_x7a - survival_5y0
(93 missing values generated)

. gen direct10 = m9_htc_x7b - survival_10y0
(161 missing values generated)

. 
. // benknow
. gen survival5_bk = 1 - B9_x7a/100
(774 missing values generated)

. replace survival5_bk = 1 - B9_x7a2/100 if B9_x7a == .
(0 real changes made)

. gen survival10_bk = 1 - B9_x7b/100
(783 missing values generated)

. replace survival10_bk = 1 - B9_x7b2/100 if B9_x7b == .
(0 real changes made)

. gen benknow5 = survival5_bk - survival_5y0
(810 missing values generated)

. gen benknow10 = survival10_bk - survival_10y0
(822 missing values generated)

. 
. // indirect
. gen indirect10 = survival_10y1 - m9_htc_x7b
(181 missing values generated)

. gen indirect5 = survival_5y1 - m9_htc_x7a
(115 missing values generated)

. 
. // Competence in all probabilities:
. gen focal = 0

. gen obsfocal = 0

. forvalues i = 4/8 {
  2. foreach x of var DK_M`i'_x6 DK_M`i'_x7a DK_M`i'_x7b {
  3. replace focal = focal + (`x'==0 | `x'==0.5 | `x'==1)
  4. replace obsfocal = obsfocal + (`x' !=.)
  5. }
  6. }
(391 real changes made)
(992 real changes made)
(306 real changes made)
(994 real changes made)
(389 real changes made)
(993 real changes made)
(402 real changes made)
(1,225 real changes made)
(314 real changes made)
(1,225 real changes made)
(479 real changes made)
(1,224 real changes made)
(404 real changes made)
(1,493 real changes made)
(443 real changes made)
(1,493 real changes made)
(627 real changes made)
(1,494 real changes made)
(325 real changes made)
(1,057 real changes made)
(355 real changes made)
(1,057 real changes made)
(527 real changes made)
(1,057 real changes made)
(349 real changes made)
(1,067 real changes made)
(392 real changes made)
(1,067 real changes made)
(571 real changes made)
(1,065 real changes made)

. forvalues i = 4/6 {
  2. foreach x of var m`i'_x5* {
  3. replace focal = focal + (`x'==0 | `x'==5 | `x'==10)
  4. replace obsfocal = obsfocal + (`x' !=.)
  5. }
  6. }
(250 real changes made)
(1,003 real changes made)
(330 real changes made)
(981 real changes made)
(362 real changes made)
(986 real changes made)
(390 real changes made)
(807 real changes made)
(491 real changes made)
(828 real changes made)
(311 real changes made)
(349 real changes made)
(308 real changes made)
(963 real changes made)
(441 real changes made)
(832 real changes made)
(307 real changes made)
(1,238 real changes made)
(423 real changes made)
(1,210 real changes made)
(402 real changes made)
(1,222 real changes made)
(455 real changes made)
(987 real changes made)
(542 real changes made)
(1,105 real changes made)
(369 real changes made)
(1,229 real changes made)
(421 real changes made)
(627 real changes made)
(428 real changes made)
(1,132 real changes made)
(357 real changes made)
(1,490 real changes made)
(406 real changes made)
(1,443 real changes made)
(460 real changes made)
(1,460 real changes made)
(603 real changes made)
(1,256 real changes made)
(502 real changes made)
(1,270 real changes made)
(440 real changes made)
(1,485 real changes made)
(611 real changes made)
(843 real changes made)
(494 real changes made)
(1,356 real changes made)

. replace focal = focal / obsfocal //if obsfocal > 9
(1,542 real changes made, 1 to missing)

. sum focal , detail

                            focal
-------------------------------------------------------------
      Percentiles      Smallest
 1%     .1428571              0
 5%     .2142857              0
10%          .25       .0588235       Obs               1,543
25%     .3076923       .0588235       Sum of wgt.       1,543

50%     .3714286                      Mean           .3790828
                        Largest       Std. dev.      .1081771
75%     .4444444       .7777778
90%     .5151515             .8       Variance       .0117023
95%     .5555556       .8571429       Skewness       .3839708
99%     .6764706       .8571429       Kurtosis        4.01507

. 
. // Extreme
. gen obs_x7a = (DK_M4_x7a!=.) + (DK_M5_x7a!=.) + (DK_M6_x7a!=.) + (DK_M7_x7a!=.) + (DK_M8_x7a!=.)

. gen strongbelief5 = survival_5y0 == 0 | survival_5y0 == 1 if survival_5y0 != .
(73 missing values generated)

. gen one_5y = (1/obs_x7a)*((DK_M4_x7a==0) + (DK_M5_x7a==0) + (DK_M6_x7a==0) + (DK_M7_x7a==0) + (DK_M8_x7a==0)
> )
(2 missing values generated)

. gen zero_5y = (1/obs_x7a)*((DK_M4_x7a==1) + (DK_M5_x7a==1) + (DK_M6_x7a==1) + (DK_M7_x7a==1) + (DK_M8_x7a==1
> ))
(2 missing values generated)

. gen extreme_5y = max(zero_5y , one_5y)
(2 missing values generated)

. 
. gen obs_x7b = (DK_M4_x7b!=.) + (DK_M5_x7b!=.) + (DK_M6_x7b!=.) + (DK_M7_x7b!=.) + (DK_M8_x7b!=.) 

. gen strongbelief10 = survival_10y0 == 0 | survival_10y0 == 1 if survival_10y0 != .
(76 missing values generated)

. gen one_10y = (1/obs_x7b)*((DK_M4_x7b==0) + (DK_M5_x7b==0) + (DK_M6_x7b==0) + (DK_M7_x7b==0) + (DK_M8_x7b==0
> ))
(2 missing values generated)

. gen zero_10y = (1/obs_x7b)*((DK_M4_x7b==1) + (DK_M5_x7b==1) + (DK_M6_x7b==1) + (DK_M7_x7b==1) + (DK_M8_x7b==
> 1))
(2 missing values generated)

. gen extreme_10y = max(zero_10y , one_10y)
(2 missing values generated)

. 
. // categories for interactions
. //gen nofocal = focal < 0.5 if focal !=.
. //gen noextreme = ((zero_10y < .5 & survival_10y0 > 0) & (one_10y < .5 & survival_10y0 < 1)) 
. 
. gen extreme =  extreme_10y >= .5 if extreme_10y != .
(2 missing values generated)

. gen extreme5 = extreme_5y >= .3 if extreme_5y < .
(2 missing values generated)

. label var extreme "extreme past"

. label var extreme5 "extreme past"

. label var strongbelief5 "extreme baseline"

. label var strongbelief10 "extreme baseline"

. gen strongprior = m9_di2==1 | m9_hd1==1 | m9_st1==1 | m9_bp8==1

. gen strongprior_treatment = strongprior*treatment

. 
. // 2017 update
. rename B9_* , lower

. // own
. replace b9_x7a = . if b9_x7a > 100
(0 real changes made)

. replace b9_x7a = b9_x7a / 10
variable b9_x7a was byte now float
(606 real changes made)

. replace b9_x7b = . if b9_x7b > 100
(0 real changes made)

. replace b9_x7b = b9_x7b / 10
variable b9_x7b was byte now float
(658 real changes made)

. replace b9_x7b = 10 if b9_x7a == 10
(12 real changes made)

. gen survival_5y_int = 1 - b9_x7a/10
(774 missing values generated)

. replace survival_5y_int = 1 - b9_x7a2/100 if b9_x7a2 != .
(37 real changes made)

. gen survival_10y_int = 1 - b9_x7b/10
(774 missing values generated)

. replace survival_10y_int = 1 - b9_x7b2/100 if b9_x7b2 != .
(15 real changes made)

. replace survival_10y_int = 0 if survival_5y_int == 0
(0 real changes made)

. gen survival_5y_int_upd = survival_5y_int - survival_5y0
(810 missing values generated)

. gen survival_10y_int_upd = survival_10y_int - survival_10y0
(813 missing values generated)

. // pop
. gen survival_healthy_int = 1 - b9_x8a/10
(774 missing values generated)

. gen survival_hiv_int = 1 - b9_x8b/10
(774 missing values generated)

. gen survival_aids_int = 1 - b9_x8c/10
(775 missing values generated)

. gen survival_art_int = 1 - b9_x8d/10
(775 missing values generated)

. gen survival_healthy_int_upd = survival_healthy_int - survival_healthy0
(801 missing values generated)

. gen survival_hiv_int_upd = survival_hiv_int - survival_hiv0
(803 missing values generated)

. gen survival_aids_int_upd = survival_aids_int - survival_aids0
(806 missing values generated)

. gen survival_art_int_upd = survival_art_int - survival_art0
(803 missing values generated)

. 
. label var survival_5y_int_upd "own 5y"

. label var survival_10y_int_upd "own 10y"

. label var survival_healthy_int_upd "healthy"

. label var survival_hiv_int_upd "hiv"

. label var survival_aids_int_upd "aids"

. label var survival_art_int_upd "art"

. 
. // Marriage and sex
. gen marriagesex0 = 0 if married0 == 1 & sexm0 == 1
(1,369 missing values generated)

. replace marriagesex0 = 1 if married0 == 0 & sexm0 == 1
(381 real changes made)

. replace marriagesex0 = 2 if married0 == 1 & (sexm0 == 2 | sexm0 == 3)
(949 real changes made)

. replace marriagesex0 = 3 if married0 == 0 & (sexm0 == 2 | sexm0 == 3)
(39 real changes made)

. gen marriagesex1 = 0 if married1 == 1 & sexm1 == 1  // married, no sex
(1,396 missing values generated)

. replace marriagesex1 = 1 if married1 == 0 & sexm1 == 1 // single, no sex
(361 real changes made)

. replace marriagesex1 = 2 if married1 == 1 & (sexm1 == 2 | sexm1 == 3) // married, sex
(932 real changes made)

. replace marriagesex1 = 3 if married1 == 0 & (sexm1 == 2 | sexm1 == 3) // single, sex
(38 real changes made)

. 
. // Other labels
. label var married1 "Married"

. label var divorced1 "Divorced"

. label var hiv_diff_spouse0 "Sex with spouse"

. label var hiv_diff_partners0 "Sex with multiple partners"

. 
. save "benknow_data_htc.dta" , replace
(file benknow_data_htc.dta not found)
file benknow_data_htc.dta saved

. 
. keep if DK_M10_S_outcome_visit_penn == 1  
(63 observations deleted)

. save "benknow_data.dta" , replace
(file benknow_data.dta not found)
file benknow_data.dta saved

. 
. cd "${working_directory}/3-Replication-package/code/"
/Users/ciancio/Dropbox/Malawi/Research projects/benknow-2018/2015-10-benknow/benknow2018/EJfinalsubmission/3-r
> eplication-package/code

. 
. 
. 
. 
. 
. 
. 
. 
. 
. 
. 
. 
end of do-file

. 
. // Create all the tables in the main text using the main dataset and a few tables in appendix
. do "analysis_main"

. // Main analysis
. 
. // preliminaries
. //global working_directory = "/Users/ciancio/Dropbox/Malawi/Research projects/benknow-2018/2015-10-benknow/b
> enknow2018"
. use "${working_directory}/3-Replication-package/data/benknow_data.dta" , clear 
(MLSFH M10 (2018) Survey: main survey data ( 1 Sep 2018 07:38:00))

. cd  "${working_directory}/3-Replication-package/tables"
/Users/ciancio/Dropbox/Malawi/Research projects/benknow-2018/2015-10-benknow/benknow2018/EJfinalsubmission/3-r
> eplication-package/tables

. 
. 
. // ********
. // Survival
. // ********
. 
. // Table 6 panel A: population and own update
. preserve

. keep if survival_healthy != . & survival_hiv != . & survival_aids != . & survival_art != . & survival_same !
> = .
(97 observations deleted)

. eststo clear

. eststo: quietly ///
> reghdfe survival_healthy treatment male DK_M9_schooling_totyrs , absorb(pair agegr) vce(cluster village)
(est1 stored)

. eststo: quietly ///
> reghdfe survival_hiv treatment male DK_M9_schooling_totyrs , absorb(pair agegr) vce(cluster village)
(est2 stored)

. eststo: quietly ///
> reghdfe survival_aids treatment male DK_M9_schooling_totyrs , absorb(pair agegr) vce(cluster village)
(est3 stored)

. eststo: quietly ///
> reghdfe survival_art treatment male DK_M9_schooling_totyrs , absorb(pair agegr) vce(cluster village)
(est4 stored)

. restore

. eststo: quietly ///
> reghdfe survival_5y treatment male DK_M9_schooling_totyrs if survival_10y !=. , absorb(pair agegr) vce(clust
> er village)
(est5 stored)

. eststo: quietly ///
> reghdfe survival_5y_htc_upd treatment male DK_M9_schooling_totyrs  if survival_10y_htc_upd !=., absorb(pair 
> agegr) vce(cluster village)
(est6 stored)

. esttab using "table6_panelA.tex" , title(Survival Probabilities\label{table2}) b(%9.3f) replace  ///
> label se star(* 0.1 ** 0.05 *** 0.01) keep(treatment) addnotes("Dependent variables are population survival 
> probabilities conditional on health status." ///
> "All regressions include village pair fixed effects and standard errors are clustered at village level.")
(file table6_panelA.tex not found)
(output written to table6_panelA.tex)

. 
. 
. // Table 6 panel B: perception gap: unconditional
. gen treat_interact = treatment * perception_gap0
(18 missing values generated)

. label var treat_interact "treatment $\times$ perception gap"

. label var perception_gap0 "Perception gap"

. eststo clear

. preserve

. keep if survival_healthy != . & survival_hiv != . & survival_aids != . & survival_art != . & survival_same !
> = .
(97 observations deleted)

. eststo: quietly ///
> reghdfe survival_healthy treatment treat_interact perception_gap0 DK_M9_schooling_totyrs male  , absorb(pair
>  agegr) vce(cluster village)
(est1 stored)

. eststo: quietly ///
> reghdfe survival_hiv treatment treat_interact perception_gap0 DK_M9_schooling_totyrs male  , absorb(pair age
> gr) vce(cluster village)
(est2 stored)

. eststo: quietly ///
> reghdfe survival_aids treatment treat_interact perception_gap0 DK_M9_schooling_totyrs male  , absorb(pair ag
> egr) vce(cluster village)
(est3 stored)

. eststo: quietly ///
> reghdfe survival_art treatment treat_interact perception_gap0 DK_M9_schooling_totyrs male  , absorb(pair age
> gr) vce(cluster village)
(est4 stored)

. restore

. eststo: quietly ///
> reghdfe survival_5y treatment treat_interact perception_gap0 DK_M9_schooling_totyrs male  if survival_10y !=
> . , absorb(pair agegr) vce(cluster village)
(est5 stored)

. eststo: quietly ///
> reghdfe survival_5y_htc_upd treatment treat_interact perception_gap0 DK_M9_schooling_totyrs male  if surviva
> l_10y_htc_upd !=. , absorb(pair agegr) vce(cluster village)
(est6 stored)

. esttab using "table6_panelB.tex" , title(Perception gap) b(%9.3f) replace  label se star(* 0.1 ** 0.05 *** 0
> .01) ///
> keep(treatment treat_interact perception_gap0) //mtitles("good news" "gap" "good news" "gap" "good news" "ga
> p" "good news" "gap")
(file table6_panelB.tex not found)
(output written to table6_panelB.tex)

. drop treat_interact

. 
. 
. // Table C.6: someone like you, own survival with 10y and HIV interactions 
. eststo clear

. eststo: quietly ///
> reghdfe survival_same treatment male DK_M9_schooling_totyrs if survival_healthy != . & survival_hiv != . & s
> urvival_aids != . & survival_art != . & survival_same != . , absorb(pair agegr) vce(cluster village)
(est1 stored)

. eststo: quietly ///
> reghdfe survival_5y treatment male DK_M9_schooling_totyrs if survival_10y != ., absorb(pair agegr) vce(clust
> er village)
(est2 stored)

. eststo: quietly ///
> reghdfe survival_10y treatment male DK_M9_schooling_totyrs if survival_5y != ., absorb(pair agegr) vce(clust
> er village)
(est3 stored)

. eststo: quietly ///
> reghdfe survival_5y_htc_upd treatment male DK_M9_schooling_totyrs if survival_10y_htc_upd !=., absorb(pair a
> gegr) vce(cluster village)
(est4 stored)

. eststo: quietly ///
> reghdfe survival_10y_htc_upd treatment male DK_M9_schooling_totyrs if survival_5y_htc_upd !=., absorb(pair a
> gegr) vce(cluster village)
(est5 stored)

. esttab using "tableC6.tex" , title(Own Survival Probabilities\label{own}) b(%9.3f) replace    ///
> label se star(* 0.1 ** 0.05 *** 0.01) keep(treatment)
(file tableC6.tex not found)
(output written to tableC6.tex)

. 
. eststo clear

. eststo: quietly ///
> reghdfe survival_same treatment hivtest hivtreat male DK_M9_schooling_totyrs if survival_healthy != . & surv
> ival_hiv != . & survival_aids != . & survival_art != . & survival_same != ., absorb(pair agegr) vce(cluster 
> village)
(est1 stored)

. eststo: quietly ///
> reghdfe survival_5y treatment hivtest hivtreat male DK_M9_schooling_totyrs if survival_10y != ., absorb(pair
>  agegr) vce(cluster village)
(est2 stored)

. eststo: quietly ///
> reghdfe survival_10y treatment hivtest hivtreat male DK_M9_schooling_totyrs if survival_5y != ., absorb(pair
>  agegr) vce(cluster village)
(est3 stored)

. eststo: quietly ///
> reghdfe survival_5y_htc_upd treatment hivtest hivtreat male DK_M9_schooling_totyrs if survival_10y_htc_upd !
> =., absorb(pair agegr) vce(cluster village)
(est4 stored)

. eststo: quietly ///
> reghdfe survival_10y_htc_upd treatment hivtest hivtreat male DK_M9_schooling_totyrs if survival_5y_htc_upd !
> =., absorb(pair agegr) vce(cluster village)
(est5 stored)

. esttab using "tableC6.tex" , title(Own Survival Probabilities\label{own}) b(%9.3f) append    ///
> label se star(* 0.1 ** 0.05 *** 0.01) keep(treatment hivtest hivtreat)
(output written to tableC6.tex)

. 
. 
. 
. // Table C.8: categorical update
. *** categorical variables for update downward, no, or upward
. set matsize 800
set matsize ignored.
    Matrix sizes are no longer limited by c(matsize) in modern Statas.  Matrix sizes are now limited by
    edition of Stata.  See limits for more details.

. 
. foreach var in survival_5y  survival_5y_htc_upd survival_healthy survival_hiv survival_aids survival_art {
  2. gen `var'cat=-1 if `var'<0
  3. replace `var'cat=0 if `var'==0
  4. replace `var'cat=1 if `var'>0 & `var'<.
  5. }
(833 missing values generated)
(263 real changes made)
(471 real changes made)
(947 missing values generated)
(361 real changes made)
(498 real changes made)
(795 missing values generated)
(219 real changes made)
(518 real changes made)
(724 missing values generated)
(192 real changes made)
(471 real changes made)
(685 missing values generated)
(172 real changes made)
(453 real changes made)
(851 missing values generated)
(175 real changes made)
(612 real changes made)

. 
. eststo clear

. foreach var in survival_5y  survival_5y_htc_upd  survival_healthy survival_hiv survival_aids survival_art  {
  2. display("`var'")
  3. eststo: quietly ///
> xi: oprobit `var'cat  treatment i.male i.agegr DK_M9_schooling_totyrs i.pair , vce(cluster village)
  4. }
survival_5y
(est1 stored)
survival_5y_htc_upd
(est2 stored)
survival_healthy
(est3 stored)
survival_hiv
(est4 stored)
survival_aids
(est5 stored)
survival_art
(est6 stored)

. esttab using "tableC8.tex" , title(Update Survival Probability) b(%9.3f) replace   label se star(* 0.1 ** 0.
> 05 *** 0.01) keep(treatment ) 
(file tableC8.tex not found)
(output written to tableC8.tex)

. 
. *** less stringent revision
. foreach var in survival_5y   survival_5y_htc_upd   survival_healthy survival_hiv survival_aids survival_art 
>  {
  2. gen `var'catl2=-1 if `var'<-0.1
  3. replace `var'catl2=0 if `var'>=-0.1 & `var'<=0.1
  4. replace `var'catl2=1 if `var'>0.1 & `var'<.
  5. }
(891 missing values generated)
(381 real changes made)
(411 real changes made)
(997 missing values generated)
(480 real changes made)
(429 real changes made)
(882 missing values generated)
(388 real changes made)
(436 real changes made)
(821 missing values generated)
(366 real changes made)
(394 real changes made)
(771 missing values generated)
(310 real changes made)
(401 real changes made)
(935 missing values generated)
(322 real changes made)
(549 real changes made)

. 
. eststo clear

. foreach var in survival_5y  survival_5y_htc_upd   survival_healthy survival_hiv survival_aids survival_art  
> {
  2. display("`var'")
  3. eststo: quietly ///
> xi: oprobit `var'catl2  treatment i.male i.agegr DK_M9_schooling_totyrs i.pair , vce(cluster village)
  4. }
survival_5y
(est1 stored)
survival_5y_htc_upd
(est2 stored)
survival_healthy
(est3 stored)
survival_hiv
(est4 stored)
survival_aids
(est5 stored)
survival_art
(est6 stored)

. esttab using "tableC8.tex" , title(Update Survival Probability) b(%9.3f) append   label se star(* 0.1 ** 0.0
> 5 *** 0.01) keep(treatment ) 
(output written to tableC8.tex)

. 
. 
. 
. 
. 
. // **********
. // Transmission risk
. // **********
. 
. // Table 7
. eststo clear

. eststo: quietly ///
> reghdfe hivprob  treatment male DK_M9_schooling_totyrs , absorb(pair agegr) vce(cluster village)
(est1 stored)

. eststo: quietly ///
> reghdfe hivprobspouse  treatment male DK_M9_schooling_totyrs , absorb(pair agegr) vce(cluster village)
(est2 stored)

. eststo: quietly ///
> reghdfe hiv_diff_spouse  treatment male DK_M9_schooling_totyrs , absorb(pair agegr) vce(cluster village)
(est3 stored)

. eststo: quietly ///
> reghdfe hiv_diff_partners treatment male DK_M9_schooling_totyrs , absorb(pair agegr) vce(cluster village)
(est4 stored)

. eststo: quietly ///
> reghdfe hiv_diff_risk treatment male DK_M9_schooling_totyrs , absorb(pair agegr) vce(cluster village)
(est5 stored)

. esttab using "table7.tex" , title(HIV Transmission Risk \label{hivdiffusion}) b(%9.3f) replace    ///
> label se star(* 0.1 ** 0.05 *** 0.01)  keep(treatment) //nonumbers mgroups("Transmission Risk" "HIV Probabil
> ity", pattern(1 0 1 0))  
(file table7.tex not found)
(output written to table7.tex)

. 
. // Table C.10: Interactions with HIV
. eststo clear

. eststo: quietly ///
> reghdfe hivprob  treatment male DK_M9_schooling_totyrs , absorb(pair agegr) vce(cluster village)
(est1 stored)

. eststo: quietly ///
> reghdfe hivprob treatment hivtest hivtreat male DK_M9_schooling_totyrs , absorb(pair agegr) vce(cluster vill
> age)
(est2 stored)

. eststo: quietly ///
> reghdfe hiv_diff_spouse  treatment male DK_M9_schooling_totyrs , absorb(pair agegr) vce(cluster village)
(est3 stored)

. eststo: quietly ///
> reghdfe hiv_diff_spouse treatment hivtest hivtreat male DK_M9_schooling_totyrs , absorb(pair agegr) vce(clus
> ter village)
(est4 stored)

. eststo: quietly ///
> reghdfe hiv_diff_partners treatment male DK_M9_schooling_totyrs , absorb(pair agegr) vce(cluster village)
(est5 stored)

. eststo: quietly ///
> reghdfe hiv_diff_partners treatment hivtest hivtreat male DK_M9_schooling_totyrs , absorb(pair agegr) vce(cl
> uster village)
(est6 stored)

. esttab using "tableC9.tex" , title(HIV Transmission Risk \label{hivdiffusion}) b(%9.3f) replace    ///
> label se star(* 0.1 ** 0.05 *** 0.01)  keep(treatment hivtest hivtreat) //nonumbers mgroups("Transmission Ri
> sk" "HIV Probability", pattern(1 0 1 0))  
(file tableC9.tex not found)
(output written to tableC9.tex)

. 
. 
. 
. 
. // ***************
. // Sexual behavior
. // ***************
. 
. // Table 3 Panel A
. eststo clear

. eststo: quietly ///
> xi: oprobit sexactive1 i.sexactive0 treatment i.male i.agegr DK_M9_schooling_totyrs i.pair , vce(cluster vil
> lage)
(est1 stored)

. eststo: quietly ///
> xi: oprobit sexm1 i.sexm0 treatment i.male i.agegr DK_M9_schooling_totyrs i.pair , vce(cluster village)
(est2 stored)

. eststo: quietly ///
> xi: oprobit sex_index1 i.sex_index0 treatment i.male i.agegr DK_M9_schooling_totyrs i.pair , vce(cluster vil
> lage)
(est3 stored)

. esttab using "table3panelA.tex" , title(Sexual Behavior\label{sex}) b(%9.3f) replace  /// 
> label se star(* 0.1 ** 0.05 *** 0.01) keep(treatment) ///
> addnotes("The models report the results of an ordered probit specification." ///
> "All regressions include village pair fixed effects and standard errors are clustered at village level.")
(file table3panelA.tex not found)
(output written to table3panelA.tex)

. 
. 
. // Table 3 panel B: predicted probabilities
. xi: oprobit sex_index1 i.sex_index0 treatment i.male i.agegr DK_M9_schooling_totyrs i.pair , vce(cluster vil
> lage)
i.sex_index0      _Isex_index_0-3     (naturally coded; _Isex_index_0 omitted)
i.male            _Imale_0-1          (naturally coded; _Imale_0 omitted)
i.agegr           _Iagegr_1-9         (naturally coded; _Iagegr_1 omitted)
i.pair            _Ipair_101-321      (naturally coded; _Ipair_101 omitted)

Iteration 0:  Log pseudolikelihood = -1357.7111  
Iteration 1:  Log pseudolikelihood = -739.89562  
Iteration 2:  Log pseudolikelihood = -715.04323  
Iteration 3:  Log pseudolikelihood = -714.55624  
Iteration 4:  Log pseudolikelihood = -714.55028  
Iteration 5:  Log pseudolikelihood =  -714.5493  
Iteration 6:  Log pseudolikelihood = -714.54914  
Iteration 7:  Log pseudolikelihood = -714.54911  

Ordered probit regression                            Number of obs =     1,479
                                                     Wald chi2(72) = 111495.63
                                                     Prob > chi2   =    0.0000
Log pseudolikelihood = -714.54911                    Pseudo R2     =    0.4737

                                        (Std. err. adjusted for 115 clusters in village)
----------------------------------------------------------------------------------------
                       |               Robust
            sex_index1 | Coefficient  std. err.      z    P>|z|     [95% conf. interval]
-----------------------+----------------------------------------------------------------
         _Isex_index_1 |   1.710056   .1162539    14.71   0.000     1.482203     1.93791
         _Isex_index_2 |   2.557014    .291193     8.78   0.000     1.986286    3.127742
         _Isex_index_3 |   3.461937   .2482736    13.94   0.000     2.975329    3.948544
             treatment |  -.1586733   .0555907    -2.85   0.004    -.2676292   -.0497174
              _Imale_1 |   1.028334   .0979012    10.50   0.000     .8364507    1.220216
             _Iagegr_2 |   .0701016   .1672536     0.42   0.675    -.2577094    .3979125
             _Iagegr_3 |  -.0000981   .1736988    -0.00   1.000    -.3405416    .3403454
             _Iagegr_4 |  -.1024953   .1853275    -0.55   0.580    -.4657305    .2607399
             _Iagegr_5 |  -.2769557   .1815688    -1.53   0.127     -.632824    .0789126
             _Iagegr_6 |  -.6217815   .2197186    -2.83   0.005    -1.052422    -.191141
             _Iagegr_7 |  -.7682493   .2167717    -3.54   0.000    -1.193114   -.3433846
             _Iagegr_8 |  -1.276318   .3233669    -3.95   0.000    -1.910105   -.6425304
             _Iagegr_9 |  -1.525632   .2205908    -6.92   0.000    -1.957982   -1.093282
DK_M9_schooling_totyrs |   .0171547   .0163884     1.05   0.295     -.014966    .0492754
            _Ipair_102 |  -.5224395   .3205338    -1.63   0.103    -1.150674    .1057952
            _Ipair_103 |  -.0661279     .30861    -0.21   0.830    -.6709924    .5387367
            _Ipair_104 |   .0503898   .5190551     0.10   0.923    -.9669394    1.067719
            _Ipair_105 |  -.1317484   .2918883    -0.45   0.652     -.703839    .4403421
            _Ipair_106 |  -.3102563   .3520329    -0.88   0.378    -1.000228    .3797156
            _Ipair_107 |   .2780363   .3978479     0.70   0.485    -.5017313    1.057804
            _Ipair_108 |   .5874079   .4687006     1.25   0.210    -.3312283    1.506044
            _Ipair_109 |   -.243225   .3152689    -0.77   0.440    -.8611407    .3746908
            _Ipair_110 |  -.2610142   .2869818    -0.91   0.363    -.8234881    .3014597
            _Ipair_111 |  -.4563751    .357508    -1.28   0.202    -1.157078    .2443277
            _Ipair_112 |   .2476867   .3007759     0.82   0.410    -.3418232    .8371967
            _Ipair_113 |  -.3209641   .5138989    -0.62   0.532    -1.328187    .6862593
            _Ipair_114 |  -.1594614   .3487812    -0.46   0.648    -.8430599    .5241371
            _Ipair_115 |  -.5454118   .2998818    -1.82   0.069    -1.133169    .0423458
            _Ipair_116 |  -.0752879   .4026587    -0.19   0.852    -.8644844    .7139086
            _Ipair_117 |  -.7124639   .4275266    -1.67   0.096    -1.550401    .1254728
            _Ipair_118 |   .8036326   .4117988     1.95   0.051    -.0034782    1.610743
            _Ipair_119 |   .3166632   .2940499     1.08   0.282    -.2596641    .8929905
            _Ipair_120 |  -.5429133   .4047583    -1.34   0.180    -1.336225    .2503984
            _Ipair_121 |   .3751502    .317312     1.18   0.237      -.24677    .9970703
            _Ipair_122 |   .2769744   .3445087     0.80   0.421    -.3982503    .9521991
            _Ipair_123 |  -.0819299   .3873816    -0.21   0.832    -.8411838    .6773241
            _Ipair_124 |   -.046406   .3859145    -0.12   0.904    -.8027846    .7099725
            _Ipair_125 |   .2644271    .298431     0.89   0.376     -.320487    .8493412
            _Ipair_126 |   .0934433   .4277867     0.22   0.827    -.7450033    .9318899
            _Ipair_127 |   .7934656   .4754643     1.67   0.095    -.1384274    1.725359
            _Ipair_128 |  -4.095056   .4021599   -10.18   0.000    -4.883275   -3.306837
            _Ipair_129 |    -.85866   .3874774    -2.22   0.027    -1.618102   -.0992183
            _Ipair_201 |   .0931357   .2904827     0.32   0.748    -.4761998    .6624713
            _Ipair_202 |   .0167972   .2845344     0.06   0.953    -.5408799    .5744744
            _Ipair_203 |   .2556426   .2884627     0.89   0.375    -.3097339     .821019
            _Ipair_204 |   .3997222   .3723272     1.07   0.283    -.3300256     1.12947
            _Ipair_205 |   .2003016   .2801919     0.71   0.475    -.3488644    .7494675
            _Ipair_206 |   .1633933   .2868315     0.57   0.569     -.398786    .7255727
            _Ipair_207 |   .5390768   .3350081     1.61   0.108     -.117527    1.195681
            _Ipair_208 |   .0426382   .2839121     0.15   0.881    -.5138193    .5990957
            _Ipair_209 |   .2006156   .2955944     0.68   0.497    -.3787388      .77997
            _Ipair_301 |  -.1632488   .3750412    -0.44   0.663     -.898316    .5718184
            _Ipair_302 |  -.7279028   .3063784    -2.38   0.018    -1.328393   -.1274123
            _Ipair_303 |  -.2424781   .3227235    -0.75   0.452    -.8750045    .3900483
            _Ipair_304 |   .2882282   .2979098     0.97   0.333    -.2956643    .8721208
            _Ipair_305 |  -.7042949   .3027569    -2.33   0.020    -1.297687   -.1109022
            _Ipair_306 |   .0834696   .3231718     0.26   0.796    -.5499355    .7168748
            _Ipair_307 |  -.2470463   .3267108    -0.76   0.450    -.8873878    .3932952
            _Ipair_308 |   .3206539   .3011954     1.06   0.287    -.2696782    .9109859
            _Ipair_309 |  -.2351287   .3738431    -0.63   0.529    -.9678476    .4975903
            _Ipair_310 |   .2444421   .3473186     0.70   0.482    -.4362899    .9251741
            _Ipair_311 |   .2409874    .376117     0.64   0.522    -.4961884    .9781632
            _Ipair_312 |  -.7158321   .3384099    -2.12   0.034    -1.379103   -.0525608
            _Ipair_313 |  -.4872367   .3242014    -1.50   0.133     -1.12266    .1481863
            _Ipair_314 |  -.1441967    .525399    -0.27   0.784     -1.17396    .8855665
            _Ipair_315 |  -.9032739   .5342288    -1.69   0.091    -1.950343    .1437954
            _Ipair_316 |  -1.068205   .3169206    -3.37   0.001    -1.689358   -.4470517
            _Ipair_317 |  -.6451956   .4350508    -1.48   0.138     -1.49788    .2074884
            _Ipair_318 |   .1542971   .4578775     0.34   0.736    -.7431264    1.051721
            _Ipair_319 |  -1.508283   .4438684    -3.40   0.001    -2.378249   -.6383173
            _Ipair_320 |   -.409974   .3892274    -1.05   0.292    -1.172846    .3528976
            _Ipair_321 |  -3.544692   .4069668    -8.71   0.000    -4.342332   -2.747051
-----------------------+----------------------------------------------------------------
                 /cut1 |   .5020403   .3355719                     -.1556686    1.159749
                 /cut2 |   3.782712   .3594752                      3.078154     4.48727
                 /cut3 |   3.933316   .3613295                      3.225123    4.641508
----------------------------------------------------------------------------------------

. est store spect

. 
. preserve 

. replace treatment=1
(748 real changes made)

. foreach var in 0 1 2 3 {
  2. predict pr`var'T  , outcome(`var')
  3. }
(option pr assumed; predicted probability)
(option pr assumed; predicted probability)
(option pr assumed; predicted probability)
(option pr assumed; predicted probability)

. replace treatment=0
(1,481 real changes made)

. foreach var in 0 1 2 3 {
  2. predict pr`var'NT , outcome(`var')
  3. }
(option pr assumed; predicted probability)
(option pr assumed; predicted probability)
(option pr assumed; predicted probability)
(option pr assumed; predicted probability)

. tabstat pr0*T pr1*T pr2*T pr3*T 

   Stats |      pr0T     pr0NT      pr1T     pr1NT      pr2T     pr2NT      pr3T     pr3NT
---------+--------------------------------------------------------------------------------
    Mean |  .3607708  .3332085  .5643579  .5785844  .0110939  .0126996  .0637774  .0755075
------------------------------------------------------------------------------------------

. collapse pr0*T pr1*T pr2*T pr3*T

. forvalues i = 0/3 {
  2. g diff_pr`i' = pr`i'T - pr`i'NT
  3. }

. foreach y of var * {
  2. replace `y'=round(`y', 0.001) * 100
  3. }
(1 real change made)
(1 real change made)
(1 real change made)
(1 real change made)
(1 real change made)
(1 real change made)
(1 real change made)
(1 real change made)
(1 real change made)
(1 real change made)
(1 real change made)
(1 real change made)

. rename *NT *control

. rename *T *treatment

. export excel * using "table3panelB.xlsx" , replace firstrow(variables)
file table3panelB.xlsx saved

. restore

. 
. 
. // Table C.1: predicted probabilities for subgroups
. 
. // HIV-
. xi: oprobit sex_index1 i.sex_index0 treatment i.male i.agegr DK_M9_schooling_totyrs i.pair if hivtest == 0 ,
>  vce(cluster village)
i.sex_index0      _Isex_index_0-3     (naturally coded; _Isex_index_0 omitted)
i.male            _Imale_0-1          (naturally coded; _Imale_0 omitted)
i.agegr           _Iagegr_1-9         (naturally coded; _Iagegr_1 omitted)
i.pair            _Ipair_101-321      (naturally coded; _Ipair_101 omitted)

Iteration 0:  Log pseudolikelihood = -1209.9886  
Iteration 1:  Log pseudolikelihood = -644.88363  
Iteration 2:  Log pseudolikelihood = -620.62944  
Iteration 3:  Log pseudolikelihood = -620.02192  
Iteration 4:  Log pseudolikelihood = -620.01549  
Iteration 5:  Log pseudolikelihood = -620.01434  
Iteration 6:  Log pseudolikelihood =  -620.0141  
Iteration 7:  Log pseudolikelihood = -620.01406  
Iteration 8:  Log pseudolikelihood = -620.01405  

Ordered probit regression                               Number of obs =  1,332
                                                        Wald chi2(71) =      .
                                                        Prob > chi2   =      .
Log pseudolikelihood = -620.01405                       Pseudo R2     = 0.4876

                                        (Std. err. adjusted for 114 clusters in village)
----------------------------------------------------------------------------------------
                       |               Robust
            sex_index1 | Coefficient  std. err.      z    P>|z|     [95% conf. interval]
-----------------------+----------------------------------------------------------------
         _Isex_index_1 |    1.70287    .130051    13.09   0.000     1.447975    1.957765
         _Isex_index_2 |   3.036044   .2639797    11.50   0.000     2.518653    3.553435
         _Isex_index_3 |   3.554643   .2799927    12.70   0.000     3.005867    4.103418
             treatment |  -.1281905   .0646037    -1.98   0.047    -.2548115   -.0015696
              _Imale_1 |   1.059185    .111549     9.50   0.000     .8405529    1.277817
             _Iagegr_2 |   .1731605   .1904487     0.91   0.363    -.2001121    .5464331
             _Iagegr_3 |   .1550886   .1995437     0.78   0.437    -.2360098     .546187
             _Iagegr_4 |  -.0135201    .205439    -0.07   0.948     -.416173    .3891329
             _Iagegr_5 |  -.1467829   .1991346    -0.74   0.461    -.5370796    .2435137
             _Iagegr_6 |  -.4856625   .2468364    -1.97   0.049    -.9694529    -.001872
             _Iagegr_7 |  -.6454859   .2300739    -2.81   0.005    -1.096422   -.1945494
             _Iagegr_8 |  -1.199584   .3293698    -3.64   0.000    -1.845137   -.5540313
             _Iagegr_9 |  -1.475931    .230312    -6.41   0.000    -1.927335   -1.024528
DK_M9_schooling_totyrs |    .013843   .0173461     0.80   0.425    -.0201547    .0478407
            _Ipair_102 |  -.6021822   .2979818    -2.02   0.043    -1.186216   -.0181487
            _Ipair_103 |  -.1743508   .2844112    -0.61   0.540    -.7317865    .3830849
            _Ipair_104 |  -.1244373   .4083015    -0.30   0.761    -.9246936     .675819
            _Ipair_105 |  -.2145239   .2675009    -0.80   0.423    -.7388161    .3097682
            _Ipair_106 |  -.3540726   .3279481    -1.08   0.280    -.9968391    .2886939
            _Ipair_107 |   .2658647   .4014312     0.66   0.508     -.520926    1.052655
            _Ipair_108 |   .5528293   .4356171     1.27   0.204    -.3009645    1.406623
            _Ipair_109 |  -.3088129   .2867414    -1.08   0.281    -.8708156    .2531898
            _Ipair_110 |  -.3158119   .2580919    -1.22   0.221    -.8216628    .1900389
            _Ipair_111 |  -.4338388   .3136692    -1.38   0.167    -1.048619    .1809415
            _Ipair_112 |   .3310466   .2746383     1.21   0.228    -.2072345    .8693277
            _Ipair_113 |  -1.051275   .3997132    -2.63   0.009    -1.834698   -.2678513
            _Ipair_114 |  -.1388213   .3055402    -0.45   0.650    -.7376691    .4600266
            _Ipair_115 |  -.3833759   .3762441    -1.02   0.308    -1.120801    .3540489
            _Ipair_116 |  -.4347703    .339958    -1.28   0.201    -1.101076    .2315351
            _Ipair_117 |  -.8394289   .4735777    -1.77   0.076    -1.767624    .0887664
            _Ipair_118 |   .7982896   .3892375     2.05   0.040     .0353981    1.561181
            _Ipair_119 |   .2731965   .2737065     1.00   0.318    -.2632583    .8096514
            _Ipair_120 |  -.5972966   .3828369    -1.56   0.119    -1.347643    .1530499
            _Ipair_121 |   .0712614   .2794788     0.25   0.799    -.4765069    .6190298
            _Ipair_122 |  -.1886909   .7900641    -0.24   0.811    -1.737188    1.359806
            _Ipair_123 |  -.1274411   .3565575    -0.36   0.721    -.8262808    .5713987
            _Ipair_124 |   .0038701   .3360718     0.01   0.991    -.6548185    .6625587
            _Ipair_125 |   .4195393   .2967628     1.41   0.157     -.162105    1.001184
            _Ipair_126 |   .0344433   .4092001     0.08   0.933    -.7675743    .8364608
            _Ipair_127 |   .8534627   .4842523     1.76   0.078    -.0956545     1.80258
            _Ipair_128 |  -4.446744   .3719842   -11.95   0.000    -5.175819   -3.717668
            _Ipair_129 |   -.883856   .3851992    -2.29   0.022    -1.638833   -.1288794
            _Ipair_201 |    .055834   .2732213     0.20   0.838    -.4796699    .5913378
            _Ipair_202 |   .0252338   .2603365     0.10   0.923    -.4850164    .5354841
            _Ipair_203 |   .1464913   .2746818     0.53   0.594    -.3918751    .6848577
            _Ipair_204 |   .4385367    .399507     1.10   0.272    -.3444826    1.221556
            _Ipair_205 |   .2011188   .2643333     0.76   0.447    -.3169649    .7192024
            _Ipair_206 |   .2168008    .297867     0.73   0.467    -.3670079    .8006095
            _Ipair_207 |   .7283031   .4080387     1.78   0.074    -.0714381    1.528044
            _Ipair_208 |  -.1347496   .2612489    -0.52   0.606    -.6467881    .3772889
            _Ipair_209 |   .1713898   .2766307     0.62   0.536    -.3707964     .713576
            _Ipair_301 |  -.0490941   .4138934    -0.12   0.906    -.8603103    .7621221
            _Ipair_302 |  -.9176766   .2776121    -3.31   0.001    -1.461786   -.3735669
            _Ipair_303 |  -.3090528   .2911283    -1.06   0.288    -.8796538    .2615482
            _Ipair_304 |   .2186466   .2681464     0.82   0.415    -.3069107     .744204
            _Ipair_305 |  -.7433953   .2740459    -2.71   0.007    -1.280515   -.2062753
            _Ipair_306 |  -.0622161   .3400643    -0.18   0.855    -.7287298    .6042976
            _Ipair_307 |  -.2534145   .3497405    -0.72   0.469    -.9388932    .4320642
            _Ipair_308 |   .2635619   .2726864     0.97   0.334    -.2708936    .7980174
            _Ipair_309 |  -.2258273   .3428712    -0.66   0.510    -.8978425     .446188
            _Ipair_310 |   .1470221   .3056792     0.48   0.631    -.4520982    .7461424
            _Ipair_311 |    .127096   .4237466     0.30   0.764    -.7034321    .9576241
            _Ipair_312 |  -.7705452   .3171715    -2.43   0.015     -1.39219   -.1489004
            _Ipair_313 |  -.5369128   .2934377    -1.83   0.067     -1.11204    .0382146
            _Ipair_314 |  -.1744663   .5119819    -0.34   0.733    -1.177932    .8289998
            _Ipair_315 |  -.7439811   .3820426    -1.95   0.051    -1.492771    .0048086
            _Ipair_316 |  -1.087762   .2816464    -3.86   0.000    -1.639779   -.5357456
            _Ipair_317 |  -.7160795   .4390975    -1.63   0.103    -1.576695    .1445358
            _Ipair_318 |  -.8340552   .7091768    -1.18   0.240    -2.224016    .5559058
            _Ipair_319 |  -1.521533   .4949723    -3.07   0.002    -2.491661   -.5514054
            _Ipair_320 |  -.4645481   .3802371    -1.22   0.222    -1.209799     .280703
            _Ipair_321 |  -3.902268   .3796201   -10.28   0.000     -4.64631   -3.158227
-----------------------+----------------------------------------------------------------
                 /cut1 |   .5546271   .3196269                       -.07183    1.181084
                 /cut2 |   3.937803   .3622253                      3.227855    4.647752
                 /cut3 |   4.063466   .3665066                      3.345126    4.781806
----------------------------------------------------------------------------------------
Note: 2 observations completely determined. Standard errors questionable.

. est store spect

. preserve 

. replace treatment=1
(748 real changes made)

. foreach var in 0 1 2 3 {
  2. predict pr`var'T  , outcome(`var')
  3. }
(option pr assumed; predicted probability)
(option pr assumed; predicted probability)
(option pr assumed; predicted probability)
(option pr assumed; predicted probability)

. replace treatment=0
(1,481 real changes made)

. foreach var in 0 1 2 3 {
  2. predict pr`var'NT , outcome(`var')
  3. }
(option pr assumed; predicted probability)
(option pr assumed; predicted probability)
(option pr assumed; predicted probability)
(option pr assumed; predicted probability)

. tabstat  pr0*T pr1*T pr2*T pr3*T 

   Stats |      pr0T     pr0NT      pr1T     pr1NT      pr2T     pr2NT      pr3T     pr3NT
---------+--------------------------------------------------------------------------------
    Mean |  .3559088  .3337046  .5690058  .5811091  .0089273  .0099116  .0661581  .0752746
------------------------------------------------------------------------------------------

. collapse pr0*T pr1*T pr2*T pr3*T

. forvalues i = 0/3 {
  2. g diff_pr`i' = pr`i'T - pr`i'NT
  3. }

. foreach y of var * {
  2. replace `y'=round(`y', 0.001) * 100
  3. }
(1 real change made)
(1 real change made)
(1 real change made)
(1 real change made)
(1 real change made)
(1 real change made)
(1 real change made)
(1 real change made)
(1 real change made)
(1 real change made)
(1 real change made)
(1 real change made)

. rename *NT *control

. rename *T *treatment

. export excel * using "tableC1hiv-.csv" , replace firstrow(variables)
file tableC1hiv-.csv saved

. restore

. 
. // males
. xi: oprobit sex_index1 i.sex_index0 treatment i.male i.agegr DK_M9_schooling_totyrs i.pair if male == 1 , vc
> e(cluster village)
i.sex_index0      _Isex_index_0-3     (naturally coded; _Isex_index_0 omitted)
i.male            _Imale_0-1          (naturally coded; _Imale_0 omitted)
i.agegr           _Iagegr_1-9         (naturally coded; _Iagegr_1 omitted)
i.pair            _Ipair_101-321      (naturally coded; _Ipair_101 omitted)

note: _Imale_1 omitted because of collinearity.
note: _Ipair_128 omitted because of collinearity.
note: _Ipair_321 omitted because of collinearity.
Iteration 0:  Log pseudolikelihood = -546.74502  
Iteration 1:  Log pseudolikelihood = -349.12946  
Iteration 2:  Log pseudolikelihood = -342.27037  
Iteration 3:  Log pseudolikelihood = -342.19762  
Iteration 4:  Log pseudolikelihood = -342.19762  

Ordered probit regression                               Number of obs =    590
                                                        Wald chi2(66) =      .
                                                        Prob > chi2   =      .
Log pseudolikelihood = -342.19762                       Pseudo R2     = 0.3741

                                        (Std. err. adjusted for 111 clusters in village)
----------------------------------------------------------------------------------------
                       |               Robust
            sex_index1 | Coefficient  std. err.      z    P>|z|     [95% conf. interval]
-----------------------+----------------------------------------------------------------
         _Isex_index_1 |   1.165245    .260022     4.48   0.000     .6556116    1.674879
         _Isex_index_2 |   2.139422   .3567133     6.00   0.000     1.440276    2.838567
         _Isex_index_3 |   3.084622   .3700546     8.34   0.000     2.359328    3.809916
             treatment |   -.246423   .0913514    -2.70   0.007    -.4254684   -.0673776
              _Imale_1 |          0  (omitted)
             _Iagegr_2 |   .5293466   .2311329     2.29   0.022     .0763343    .9823588
             _Iagegr_3 |   .5781046   .2427156     2.38   0.017     .1023907    1.053818
             _Iagegr_4 |   .3197122   .2577241     1.24   0.215    -.1854177    .8248421
             _Iagegr_5 |   .3354952   .2560604     1.31   0.190     -.166374    .8373644
             _Iagegr_6 |  -.2563793   .2432495    -1.05   0.292    -.7331395     .220381
             _Iagegr_7 |  -.3006361   .3231045    -0.93   0.352    -.9339092     .332637
             _Iagegr_8 |  -1.087428    .342708    -3.17   0.002    -1.759123   -.4157321
             _Iagegr_9 |  -.9196746   .2538951    -3.62   0.000      -1.4173   -.4220492
DK_M9_schooling_totyrs |  -.0121996    .021897    -0.56   0.577    -.0551169    .0307177
            _Ipair_102 |  -.8119688   .3775479    -2.15   0.032    -1.551949   -.0719885
            _Ipair_103 |  -.2800589   .2462701    -1.14   0.255    -.7627394    .2026217
            _Ipair_104 |  -.7617461   .5813189    -1.31   0.190     -1.90111     .377618
            _Ipair_105 |   .0444482   .2552914     0.17   0.862    -.4559138    .5448102
            _Ipair_106 |  -.6839917   .6214109    -1.10   0.271    -1.901935    .5339512
            _Ipair_107 |   .0580694   .3478498     0.17   0.867    -.6237038    .7398426
            _Ipair_108 |   .1918128   .4174401     0.46   0.646    -.6263548     1.00998
            _Ipair_109 |  -.0937707   .2306131    -0.41   0.684    -.5457642    .3582227
            _Ipair_110 |   -.265476   .2179261    -1.22   0.223    -.6926034    .1616514
            _Ipair_111 |  -.5497656   .3031102    -1.81   0.070    -1.143851    .0443195
            _Ipair_112 |   .9943539    .524057     1.90   0.058    -.0327789    2.021487
            _Ipair_113 |  -.2573917   .7226657    -0.36   0.722     -1.67379    1.159007
            _Ipair_114 |   .0834378    .514909     0.16   0.871    -.9257653    1.092641
            _Ipair_115 |  -.9023532   .2396124    -3.77   0.000    -1.371985   -.4327216
            _Ipair_116 |  -.1365836   .3114343    -0.44   0.661    -.7469836    .4738164
            _Ipair_117 |  -1.048799   .2940653    -3.57   0.000    -1.625156   -.4724412
            _Ipair_118 |   .8158031   .5202144     1.57   0.117    -.2037984    1.835405
            _Ipair_119 |  -.2221898   .2772784    -0.80   0.423    -.7656454    .3212659
            _Ipair_120 |  -.1895968   .2660555    -0.71   0.476     -.711056    .3318624
            _Ipair_121 |   .4023874   .2656886     1.51   0.130    -.1183528    .9231275
            _Ipair_122 |   .4235701   .3759127     1.13   0.260    -.3132052    1.160345
            _Ipair_123 |   .3340045   .2880353     1.16   0.246    -.2305344    .8985434
            _Ipair_124 |  -.1548603   .2565255    -0.60   0.546     -.657641    .3479204
            _Ipair_125 |  -.2438505   .2834907    -0.86   0.390    -.7994819     .311781
            _Ipair_126 |   1.081475   .3685791     2.93   0.003     .3590734    1.803877
            _Ipair_127 |   1.170561   .5429797     2.16   0.031     .1063398    2.234781
            _Ipair_128 |          0  (omitted)
            _Ipair_129 |  -.8175284    .400575    -2.04   0.041    -1.602641   -.0324157
            _Ipair_201 |   .2049179   .2250853     0.91   0.363    -.2362411    .6460769
            _Ipair_202 |   .1108739   .2374998     0.47   0.641    -.3546172    .5763651
            _Ipair_203 |   .2372904   .2379604     1.00   0.319    -.2291035    .7036842
            _Ipair_204 |   .4430407   .4360954     1.02   0.310    -.4116907    1.297772
            _Ipair_205 |   -.226531   .2387492    -0.95   0.343    -.6944709    .2414089
            _Ipair_206 |   -.124081   .2921964    -0.42   0.671    -.6967755    .4486134
            _Ipair_207 |   .2019856   .2495397     0.81   0.418    -.2871033    .6910745
            _Ipair_208 |   .1277917   .2173415     0.59   0.557    -.2981898    .5537732
            _Ipair_209 |   .0337873   .2564835     0.13   0.895    -.4689111    .5364858
            _Ipair_301 |  -.5693794   .6321292    -0.90   0.368     -1.80833     .669571
            _Ipair_302 |  -.6834379   .3067694    -2.23   0.026    -1.284695   -.0821809
            _Ipair_303 |  -.3151739   .2299881    -1.37   0.171    -.7659422    .1355944
            _Ipair_304 |    .073695    .276971     0.27   0.790    -.4691582    .6165482
            _Ipair_305 |  -.9571175   .2515523    -3.80   0.000    -1.450151    -.464084
            _Ipair_306 |   .7903297   .5016977     1.58   0.115    -.1929797    1.773639
            _Ipair_307 |   .2169825   .3307594     0.66   0.512     -.431294     .865259
            _Ipair_308 |  -.1027854   .3076636    -0.33   0.738     -.705795    .5002241
            _Ipair_309 |  -.6910983   .3652804    -1.89   0.058    -1.407035    .0248381
            _Ipair_310 |   .4063724   .2930184     1.39   0.165    -.1679332    .9806779
            _Ipair_311 |   .2717226   .2199314     1.24   0.217     -.159335    .7027803
            _Ipair_312 |  -.0586247    .299034    -0.20   0.845    -.6447206    .5274713
            _Ipair_313 |   .0191202    .336248     0.06   0.955    -.6399138    .6781542
            _Ipair_314 |   .0819197    .246152     0.33   0.739    -.4005293    .5643688
            _Ipair_315 |  -1.152633   .8262286    -1.40   0.163    -2.772011    .4667457
            _Ipair_316 |  -1.719847   .3413231    -5.04   0.000    -2.388828   -1.050866
            _Ipair_317 |  -1.543865   .3899016    -3.96   0.000    -2.308058   -.7796721
            _Ipair_318 |    1.82299   .4674216     3.90   0.000     .9068605     2.73912
            _Ipair_319 |  -1.523709   .6013379    -2.53   0.011     -2.70231   -.3451083
            _Ipair_320 |   -.477936    .250055    -1.91   0.056    -.9680347    .0121627
            _Ipair_321 |          0  (omitted)
-----------------------+----------------------------------------------------------------
                 /cut1 |  -.6662764   .3672933                     -1.386158    .0536052
                 /cut2 |   2.492016   .4262166                      1.656647    3.327385
                 /cut3 |   2.668424   .4221686                      1.840989    3.495859
----------------------------------------------------------------------------------------

. est store spect

. preserve 

. replace treatment=1
(748 real changes made)

. foreach var in 0 1 2 3 {
  2. predict pr`var'T  , outcome(`var')
  3. }
(option pr assumed; predicted probability)
(option pr assumed; predicted probability)
(option pr assumed; predicted probability)
(option pr assumed; predicted probability)

. replace treatment=0
(1,481 real changes made)

. foreach var in 0 1 2 3 {
  2. predict pr`var'NT , outcome(`var')
  3. }
(option pr assumed; predicted probability)
(option pr assumed; predicted probability)
(option pr assumed; predicted probability)
(option pr assumed; predicted probability)

. tabstat  pr0*T pr1*T pr2*T pr3*T 

   Stats |      pr0T     pr0NT      pr1T     pr1NT      pr2T     pr2NT      pr3T     pr3NT
---------+--------------------------------------------------------------------------------
    Mean |   .206132   .166059  .6788447  .6848118  .0205177  .0250759  .0945056  .1240533
------------------------------------------------------------------------------------------

. collapse pr0*T pr1*T pr2*T pr3*T

. forvalues i = 0/3 {
  2. g diff_pr`i' = pr`i'T - pr`i'NT
  3. }

. foreach y of var * {
  2. replace `y'=round(`y', 0.001) * 100
  3. }
(1 real change made)
(1 real change made)
(1 real change made)
(1 real change made)
(1 real change made)
(1 real change made)
(1 real change made)
(1 real change made)
(1 real change made)
(1 real change made)
(1 real change made)
(1 real change made)

. rename *NT *control

. rename *T *treatment

. export excel * using "tableC1male.csv" , replace firstrow(variables)
file tableC1male.csv saved

. restore

. 
. // females
. xi: oprobit sex_index1 i.sex_index0 treatment i.male i.agegr DK_M9_schooling_totyrs i.pair if male == 0 , vc
> e(cluster village)
i.sex_index0      _Isex_index_0-3     (naturally coded; _Isex_index_0 omitted)
i.male            _Imale_0-1          (naturally coded; _Imale_0 omitted)
i.agegr           _Iagegr_1-9         (naturally coded; _Iagegr_1 omitted)
i.pair            _Ipair_101-321      (naturally coded; _Ipair_101 omitted)

note: _Imale_1 omitted because of collinearity.
note: _Ipair_129 omitted because of collinearity.
Iteration 0:  Log pseudolikelihood = -640.99189  
Iteration 1:  Log pseudolikelihood = -330.28357  
Iteration 2:  Log pseudolikelihood = -318.33323  
Iteration 3:  Log pseudolikelihood = -317.61645  
Iteration 4:  Log pseudolikelihood = -317.59547  
Iteration 5:  Log pseudolikelihood = -317.59193  
Iteration 6:  Log pseudolikelihood = -317.59126  
Iteration 7:  Log pseudolikelihood = -317.59112  
Iteration 8:  Log pseudolikelihood = -317.59109  

Ordered probit regression                               Number of obs =    889
                                                        Wald chi2(68) =      .
                                                        Prob > chi2   =      .
Log pseudolikelihood = -317.59109                       Pseudo R2     = 0.5045

                                        (Std. err. adjusted for 112 clusters in village)
----------------------------------------------------------------------------------------
                       |               Robust
            sex_index1 | Coefficient  std. err.      z    P>|z|     [95% conf. interval]
-----------------------+----------------------------------------------------------------
         _Isex_index_1 |   2.079766   .1469358    14.15   0.000     1.791778    2.367755
         _Isex_index_2 |   2.542776   .4406954     5.77   0.000     1.679029    3.406523
         _Isex_index_3 |   2.579313    .412104     6.26   0.000     1.771604    3.387022
             treatment |  -.2014581   .0738605    -2.73   0.006     -.346222   -.0566943
              _Imale_1 |          0  (omitted)
             _Iagegr_2 |   -.218272   .2860908    -0.76   0.445    -.7789997    .3424557
             _Iagegr_3 |  -.3078796   .2789845    -1.10   0.270    -.8546791      .23892
             _Iagegr_4 |  -.4069939   .2762287    -1.47   0.141    -.9483922    .1344043
             _Iagegr_5 |  -.6960519   .2986215    -2.33   0.020    -1.281339   -.1107646
             _Iagegr_6 |  -.8076752   .3494731    -2.31   0.021     -1.49263   -.1227206
             _Iagegr_7 |   -.873766    .331076    -2.64   0.008    -1.522663    -.224869
             _Iagegr_8 |  -1.124105   .3843376    -2.92   0.003    -1.877393   -.3708176
             _Iagegr_9 |  -2.656911    .478291    -5.56   0.000    -3.594344   -1.719477
DK_M9_schooling_totyrs |   .0887065   .0258398     3.43   0.001     .0380614    .1393515
            _Ipair_102 |  -.2657047   .3903651    -0.68   0.496    -1.030806    .4993968
            _Ipair_103 |   .1391574   .3998137     0.35   0.728     -.644463    .9227779
            _Ipair_104 |   1.000422    .466837     2.14   0.032     .0854388    1.915406
            _Ipair_105 |   -.596615   .4655091    -1.28   0.200    -1.508996     .315766
            _Ipair_106 |  -.0997229   .4027387    -0.25   0.804    -.8890762    .6896304
            _Ipair_107 |    .689637    .486594     1.42   0.156    -.2640697    1.643344
            _Ipair_108 |   1.114214   .5546128     2.01   0.045     .0271928    2.201235
            _Ipair_109 |  -.3039593   .3936656    -0.77   0.440     -1.07553    .4676111
            _Ipair_110 |  -.5157787   .3925154    -1.31   0.189    -1.285095    .2535374
            _Ipair_111 |  -.4353665   .5224343    -0.83   0.405    -1.459319     .588586
            _Ipair_112 |  -.3984578   .4938479    -0.81   0.420    -1.366382    .5694662
            _Ipair_113 |  -.7190104   .4021436    -1.79   0.074    -1.507197    .0691767
            _Ipair_114 |  -.4425684   .4044687    -1.09   0.274    -1.235312    .3501756
            _Ipair_115 |  -.0865397   .4125614    -0.21   0.834    -.8951452    .7220658
            _Ipair_116 |  -.0035422    .436781    -0.01   0.994    -.8596173    .8525328
            _Ipair_117 |  -.6844781   .6291699    -1.09   0.277    -1.917628    .5486723
            _Ipair_118 |    .965536   .4168663     2.32   0.021      .148493    1.782579
            _Ipair_119 |   1.053722   .5650584     1.86   0.062    -.0537718    2.161217
            _Ipair_120 |  -1.129682   .9907815    -1.14   0.254    -3.071578    .8122143
            _Ipair_121 |    -.11308   .5718592    -0.20   0.843    -1.233903    1.007744
            _Ipair_122 |  -.4676653   .5536363    -0.84   0.398    -1.552772    .6174418
            _Ipair_123 |  -.6260292   .5390216    -1.16   0.245    -1.682492    .4304336
            _Ipair_124 |    .293464   .6973446     0.42   0.674    -1.073306    1.660234
            _Ipair_125 |   .5426745    .407992     1.33   0.183    -.2569751    1.342324
            _Ipair_126 |   -.141401    .460544    -0.31   0.759    -1.044051    .7612487
            _Ipair_127 |    .740438   .3791614     1.95   0.051    -.0027046    1.483581
            _Ipair_128 |  -4.572689   .4965768    -9.21   0.000    -5.545962   -3.599416
            _Ipair_129 |          0  (omitted)
            _Ipair_201 |  -.0825806   .3823868    -0.22   0.829    -.8320449    .6668837
            _Ipair_202 |   .0848964   .3767764     0.23   0.822    -.6535717    .8233645
            _Ipair_203 |   .2874852   .3827726     0.75   0.453    -.4627353    1.037706
            _Ipair_204 |   .2359782   .4105884     0.57   0.565    -.5687603    1.040717
            _Ipair_205 |   .6098563   .4128696     1.48   0.140    -.1993533    1.419066
            _Ipair_206 |   .3535328   .4362615     0.81   0.418     -.501524     1.20859
            _Ipair_207 |    .969042   .4136839     2.34   0.019     .1582365    1.779847
            _Ipair_208 |  -.2884021   .4482986    -0.64   0.520    -1.167051    .5902469
            _Ipair_209 |   .6622686   .3722001     1.78   0.075    -.0672303    1.391767
            _Ipair_301 |   -.055287   .4199618    -0.13   0.895    -.8783969     .767823
            _Ipair_302 |  -1.170936   .4427718    -2.64   0.008    -2.038753   -.3031191
            _Ipair_303 |  -.4979693   .4984201    -1.00   0.318    -1.474855    .4789162
            _Ipair_304 |   .3371923   .4639031     0.73   0.467     -.572041    1.246426
            _Ipair_305 |  -.6404709    .415962    -1.54   0.124    -1.455741    .1747996
            _Ipair_306 |  -.8244736    .639273    -1.29   0.197    -2.077426    .4284785
            _Ipair_307 |  -.8243533   .4247793    -1.94   0.052    -1.656906    .0081989
            _Ipair_308 |   .4854287   .4661031     1.04   0.298    -.4281165    1.398974
            _Ipair_309 |  -.2336777   .4141393    -0.56   0.573    -1.045376    .5780203
            _Ipair_310 |  -.1289818   .4681823    -0.28   0.783    -1.046602    .7886386
            _Ipair_311 |  -.0238669   .5870601    -0.04   0.968    -1.174484     1.12675
            _Ipair_312 |  -1.434572   .4411125    -3.25   0.001    -2.299137   -.5700076
            _Ipair_313 |  -1.062462   .4226007    -2.51   0.012    -1.890744   -.2341795
            _Ipair_314 |  -.4603306   .8514088    -0.54   0.589    -2.129061      1.2084
            _Ipair_315 |  -.7023129    .421177    -1.67   0.095    -1.527805    .1231788
            _Ipair_316 |  -.8886329    .502893    -1.77   0.077    -1.874285    .0970194
            _Ipair_317 |  -.2225254   .4310206    -0.52   0.606     -1.06731    .6222594
            _Ipair_318 |  -1.511209   .9446428    -1.60   0.110    -3.362674    .3402572
            _Ipair_319 |   -4.48233   .5332341    -8.41   0.000     -5.52745    -3.43721
            _Ipair_320 |  -.3663787   .6231913    -0.59   0.557    -1.587811    .8550539
            _Ipair_321 |  -4.096038   .5262898    -7.78   0.000    -5.127547   -3.064529
-----------------------+----------------------------------------------------------------
                 /cut1 |   .4845302   .4572383                     -.4116405    1.380701
                 /cut2 |   4.519303   .5329602                       3.47472    5.563886
                 /cut3 |   4.616474   .5646581                      3.509764    5.723183
----------------------------------------------------------------------------------------
Note: 6 observations completely determined. Standard errors questionable.

. est store spect

. preserve 

. replace treatment=1
(748 real changes made)

. foreach var in 0 1 2 3 {
  2. predict pr`var'T  , outcome(`var')
  3. }
(option pr assumed; predicted probability)
(option pr assumed; predicted probability)
(option pr assumed; predicted probability)
(option pr assumed; predicted probability)

. replace treatment=0
(1,481 real changes made)

. foreach var in 0 1 2 3 {
  2. predict pr`var'NT , outcome(`var')
  3. }
(option pr assumed; predicted probability)
(option pr assumed; predicted probability)
(option pr assumed; predicted probability)
(option pr assumed; predicted probability)

. tabstat  pr0*T pr1*T pr2*T pr3*T 

   Stats |      pr0T     pr0NT      pr1T     pr1NT      pr2T     pr2NT      pr3T     pr3NT
---------+--------------------------------------------------------------------------------
    Mean |  .4087451  .3727512  .5843952  .6167414  .0013247  .0019269   .005535  .0085805
------------------------------------------------------------------------------------------

. collapse pr0*T pr1*T pr2*T pr3*T

. forvalues i = 0/3 {
  2. g diff_pr`i' = pr`i'T - pr`i'NT
  3. }

. foreach y of var * {
  2. replace `y'=round(`y', 0.001) * 100
  3. }
(1 real change made)
(1 real change made)
(1 real change made)
(1 real change made)
(1 real change made)
(1 real change made)
(1 real change made)
(1 real change made)
(1 real change made)
(1 real change made)
(1 real change made)
(1 real change made)

. rename *NT *control

. rename *T *treatment

. export excel * using "tableC1female.csv" , replace firstrow(variables)
file tableC1female.csv saved

. restore

. 
. 
. // Table C.2: HIV interactions for table in appendix
. eststo clear

. eststo: quietly ///
> xi: oprobit sexactive1 i.sexactive0 treatment i.male i.agegr DK_M9_schooling_totyrs i.pair , vce(cluster vil
> lage)
(est1 stored)

. eststo: quietly ///
> xi: oprobit sexactive1 i.sexactive0 treatment hivtest hivtreat i.male i.agegr DK_M9_schooling_totyrs i.pair 
> , vce(cluster village)
(est2 stored)

. eststo: quietly ///
> xi: oprobit sexm1 i.sexm0 treatment i.male i.agegr DK_M9_schooling_totyrs i.pair , vce(cluster village)
(est3 stored)

. eststo: quietly ///
> xi: oprobit sexm1 i.sexm0 treatment hivtest hivtreat i.male i.agegr DK_M9_schooling_totyrs i.pair , vce(clus
> ter village)
(est4 stored)

. eststo: quietly ///
> xi: oprobit sex_index1 i.sex_index0 treatment i.male i.agegr DK_M9_schooling_totyrs i.pair , vce(cluster vil
> lage)
(est5 stored)

. eststo: quietly ///
> xi: oprobit sex_index1 i.sex_index0 treatment hivtest hivtreat i.male i.agegr DK_M9_schooling_totyrs i.pair 
> , vce(cluster village)
(est6 stored)

. esttab using "tableC2.tex" , title(Sexual Behavior\label{sex}) b(%9.3f) replace    /// 
> label se star(* 0.1 ** 0.05 *** 0.01) keep(treatment hivtest hivtreat) ///
> addnotes("The models report the results of an ordered probit specification." ///
> "All regressions include village pair fixed effects and standard errors are clustered at village level.")
(file tableC2.tex not found)
(output written to tableC2.tex)

. 
. 
. // Table C.3: no polygamous
. eststo clear

. eststo: quietly ///
> xi: oprobit sexactive1 i.sexactive0 treatment i.male i.agegr DK_M9_schooling_totyrs i.pair if polygamous == 
> 0, vce(cluster village)
(est1 stored)

. eststo: quietly ///
> xi: oprobit sexm1 i.sexm0 treatment i.male i.agegr DK_M9_schooling_totyrs i.pair if polygamous == 0, vce(clu
> ster village)
(est2 stored)

. eststo: quietly ///
> xi: oprobit sex_index1 i.sex_index0 treatment i.male i.agegr DK_M9_schooling_totyrs i.pair if polygamous == 
> 0, vce(cluster village)
(est3 stored)

. esttab using "tableC3.tex" , title(Sexual Behavior\label{sex}) b(%9.3f) replace  /// 
> label se star(* 0.1 ** 0.05 *** 0.01) keep(treatment) ///
> addnotes("The models report the results of an ordered probit specification." ///
> "All regressions include village pair fixed effects and standard errors are clustered at village level.")
(file tableC3.tex not found)
(output written to tableC3.tex)

. 
. 
. // Table C.4 Sex outcomes as binary instead of using indexes
. tab sexactive0 partners0

           |       partners0
sexactive0 |         0          1 |     Total
-----------+----------------------+----------
         1 |       843        112 |       955 
-----------+----------------------+----------
     Total |       843        112 |       955 

. tab sexactive0 condom0

           |        condom0
sexactive0 |         0          1 |     Total
-----------+----------------------+----------
         1 |       874         78 |       952 
-----------+----------------------+----------
     Total |       874         78 |       952 

. sum sexactive1 multiple1 partners1 condom1 if treatment == 0

    Variable |        Obs        Mean    Std. dev.       Min        Max
-------------+---------------------------------------------------------
  sexactive1 |        747    .6760375    .4682995          0          1
   multiple1 |        747    .0937082    .2916175          0          1
   partners1 |        505    .1386139    .3458858          0          1
     condom1 |        504    .1071429    .3096021          0          1

. sum condom1 if treatment == 0 & partners1 == 1

    Variable |        Obs        Mean    Std. dev.       Min        Max
-------------+---------------------------------------------------------
     condom1 |         70    .1428571    .3524537          0          1

. 
. eststo clear

. xi: probit sexactive1 i.sexactive0 treatment i.male i.agegr DK_M9_schooling_totyrs i.pair , vce(cluster vill
> age)
i.sexactive0      _Isexactive_0-1     (naturally coded; _Isexactive_0 omitted)
i.male            _Imale_0-1          (naturally coded; _Imale_0 omitted)
i.agegr           _Iagegr_1-9         (naturally coded; _Iagegr_1 omitted)
i.pair            _Ipair_101-321      (naturally coded; _Ipair_101 omitted)

note: _Ipair_125 != 0 predicts success perfectly;
      _Ipair_125 omitted and 4 obs not used.

note: _Ipair_127 != 0 predicts success perfectly;
      _Ipair_127 omitted and 3 obs not used.

note: _Ipair_128 != 0 predicts failure perfectly;
      _Ipair_128 omitted and 1 obs not used.

note: _Ipair_321 != 0 predicts failure perfectly;
      _Ipair_321 omitted and 1 obs not used.

Iteration 0:  Log pseudolikelihood = -947.01947  
Iteration 1:  Log pseudolikelihood = -436.84796  
Iteration 2:  Log pseudolikelihood = -415.88761  
Iteration 3:  Log pseudolikelihood = -415.34418  
Iteration 4:  Log pseudolikelihood = -415.34254  
Iteration 5:  Log pseudolikelihood = -415.34254  

Probit regression                                       Number of obs =  1,470
                                                        Wald chi2(65) =      .
                                                        Prob > chi2   =      .
Log pseudolikelihood = -415.34254                       Pseudo R2     = 0.5614

                                        (Std. err. adjusted for 109 clusters in village)
----------------------------------------------------------------------------------------
                       |               Robust
            sexactive1 | Coefficient  std. err.      z    P>|z|     [95% conf. interval]
-----------------------+----------------------------------------------------------------
         _Isexactive_1 |   1.981747    .105161    18.84   0.000     1.775636    2.187859
             treatment |  -.1403388   .0668073    -2.10   0.036    -.2712787   -.0093989
              _Imale_1 |   .9796896   .1130989     8.66   0.000     .7580199    1.201359
             _Iagegr_2 |  -.3500874   .3411601    -1.03   0.305    -1.018749    .3185741
             _Iagegr_3 |  -.4536674   .3388605    -1.34   0.181    -1.117822     .210487
             _Iagegr_4 |  -.5031515   .3466903    -1.45   0.147    -1.182652    .1763491
             _Iagegr_5 |   -.741864   .3398437    -2.18   0.029    -1.407945   -.0757827
             _Iagegr_6 |  -1.216779   .3500566    -3.48   0.001    -1.902877   -.5306805
             _Iagegr_7 |  -1.217489    .357246    -3.41   0.001    -1.917678      -.5173
             _Iagegr_8 |  -1.764213   .4122429    -4.28   0.000    -2.572195    -.956232
             _Iagegr_9 |  -2.161905   .3949388    -5.47   0.000    -2.935971   -1.387839
DK_M9_schooling_totyrs |   .0546311   .0227697     2.40   0.016     .0100033    .0992588
            _Ipair_102 |  -.5978475   .4618366    -1.29   0.195    -1.503031    .3073356
            _Ipair_103 |   .3014402   .4365038     0.69   0.490    -.5540915    1.156972
            _Ipair_104 |   .2501204   .8073724     0.31   0.757      -1.3323    1.832541
            _Ipair_105 |  -.0250003   .4232574    -0.06   0.953    -.8545695    .8045689
            _Ipair_106 |  -.2955557   .5170252    -0.57   0.568    -1.308907    .7177951
            _Ipair_107 |   .5803324   .4796749     1.21   0.226    -.3598132    1.520478
            _Ipair_108 |   1.571045   .4174889     3.76   0.000     .7527818    2.389308
            _Ipair_109 |   -.220497   .4330736    -0.51   0.611    -1.069306    .6283117
            _Ipair_110 |  -.2175176   .4126409    -0.53   0.598    -1.026279    .5912438
            _Ipair_111 |  -.1862079   .4651284    -0.40   0.689    -1.097843    .7254271
            _Ipair_112 |  -.2386771   .4862252    -0.49   0.624    -1.191661    .7143068
            _Ipair_113 |  -.5897759   .4899997    -1.20   0.229    -1.550158    .3706059
            _Ipair_114 |   -.329231   .4081274    -0.81   0.420    -1.129146    .4706839
            _Ipair_115 |  -.1702236   .4728477    -0.36   0.719    -1.096988    .7565408
            _Ipair_116 |   .2775239   .4535627     0.61   0.541    -.6114426     1.16649
            _Ipair_117 |  -.6891778   .5957642    -1.16   0.247    -1.856854    .4784985
            _Ipair_118 |   1.380467   .4338031     3.18   0.001     .5302288    2.230706
            _Ipair_119 |   1.189361   .6793865     1.75   0.080    -.1422123    2.520934
            _Ipair_120 |  -.5098589   .5844713    -0.87   0.383    -1.655402    .6356838
            _Ipair_121 |   .8988938   .4424565     2.03   0.042      .031695    1.766093
            _Ipair_122 |  -.6577543   .6061319    -1.09   0.278    -1.845751    .5302425
            _Ipair_123 |   .1322559   .5115868     0.26   0.796    -.8704357    1.134948
            _Ipair_124 |   .5186466   .6078314     0.85   0.394    -.6726811    1.709974
            _Ipair_125 |          0  (omitted)
            _Ipair_126 |   .2150941   .5746948     0.37   0.708    -.9112871    1.341475
            _Ipair_127 |          0  (omitted)
            _Ipair_128 |          0  (omitted)
            _Ipair_129 |  -.6984919   .5577398    -1.25   0.210    -1.791642     .394658
            _Ipair_201 |   .1179915   .4068111     0.29   0.772    -.6793435    .9153265
            _Ipair_202 |   .2036425   .4063464     0.50   0.616    -.5927819    1.000067
            _Ipair_203 |    .192327   .4065298     0.47   0.636    -.6044567    .9891108
            _Ipair_204 |   .3854813   .4421742     0.87   0.383    -.4811642    1.252127
            _Ipair_205 |   .7459535   .4309936     1.73   0.083    -.0987784    1.590685
            _Ipair_206 |   .1901085   .4133416     0.46   0.646    -.6200261    1.000243
            _Ipair_207 |   .7073913   .4497748     1.57   0.116    -.1741511    1.588934
            _Ipair_208 |   .0230475   .4238822     0.05   0.957    -.8077464    .8538414
            _Ipair_209 |   .5229218   .4063368     1.29   0.198    -.2734836    1.319327
            _Ipair_301 |  -.2954682   .4341632    -0.68   0.496    -1.146412     .555476
            _Ipair_302 |  -.8830419   .4380679    -2.02   0.044    -1.741639   -.0244446
            _Ipair_303 |  -.3023347    .453216    -0.67   0.505    -1.190622    .5859524
            _Ipair_304 |   .4710645   .4314646     1.09   0.275    -.3745905     1.31672
            _Ipair_305 |  -.9660526   .4268553    -2.26   0.024    -1.802674   -.1294316
            _Ipair_306 |  -.4771191   .5799119    -0.82   0.411    -1.613725    .6594873
            _Ipair_307 |  -.3675111   .4324562    -0.85   0.395     -1.21511    .4800875
            _Ipair_308 |    .335387   .4331192     0.77   0.439    -.5135111    1.184285
            _Ipair_309 |  -.1721247   .4862427    -0.35   0.723    -1.125143    .7808935
            _Ipair_310 |   .0859501   .4755624     0.18   0.857     -.846135    1.018035
            _Ipair_311 |    .200526   .5729191     0.35   0.726    -.9223748    1.323427
            _Ipair_312 |  -.9801157   .4415363    -2.22   0.026    -1.845511   -.1147205
            _Ipair_313 |  -.5039342   .4361831    -1.16   0.248    -1.358837     .350969
            _Ipair_314 |  -.7023444   .4562672    -1.54   0.124    -1.596612    .1919229
            _Ipair_315 |  -1.337441   .5558442    -2.41   0.016    -2.426875   -.2480059
            _Ipair_316 |  -1.125633   .4404532    -2.56   0.011    -1.988906   -.2623606
            _Ipair_317 |   -.475826   .4505607    -1.06   0.291    -1.358909    .4072568
            _Ipair_318 |  -1.030174   .6542919    -1.57   0.115    -2.312562    .2522148
            _Ipair_319 |  -1.607578   .5462246    -2.94   0.003    -2.678158   -.5369975
            _Ipair_320 |  -.2369307   .6065116    -0.39   0.696    -1.425672    .9518103
            _Ipair_321 |          0  (omitted)
                 _cons |  -.2867437   .5245911    -0.55   0.585    -1.314923    .7414359
----------------------------------------------------------------------------------------

. eststo: quietly ///
> margins , dydx(treatment) post
(est1 stored)

. xi: probit multiple1 i.sexm0 treatment i.male i.agegr DK_M9_schooling_totyrs i.pair , vce(cluster village)
i.sexm0           _Isexm0_1-3         (naturally coded; _Isexm0_1 omitted)
i.male            _Imale_0-1          (naturally coded; _Imale_0 omitted)
i.agegr           _Iagegr_1-9         (naturally coded; _Iagegr_1 omitted)
i.pair            _Ipair_101-321      (naturally coded; _Ipair_101 omitted)

note: _Ipair_106 != 0 predicts failure perfectly;
      _Ipair_106 omitted and 19 obs not used.

note: _Ipair_111 != 0 predicts failure perfectly;
      _Ipair_111 omitted and 20 obs not used.

note: _Ipair_115 != 0 predicts failure perfectly;
      _Ipair_115 omitted and 15 obs not used.

note: _Ipair_117 != 0 predicts failure perfectly;
      _Ipair_117 omitted and 15 obs not used.

note: _Ipair_120 != 0 predicts failure perfectly;
      _Ipair_120 omitted and 12 obs not used.

note: _Ipair_123 != 0 predicts failure perfectly;
      _Ipair_123 omitted and 9 obs not used.

note: _Ipair_124 != 0 predicts failure perfectly;
      _Ipair_124 omitted and 7 obs not used.

note: _Ipair_125 != 0 predicts failure perfectly;
      _Ipair_125 omitted and 4 obs not used.

note: _Ipair_126 != 0 predicts failure perfectly;
      _Ipair_126 omitted and 5 obs not used.

note: _Ipair_128 != 0 predicts failure perfectly;
      _Ipair_128 omitted and 1 obs not used.

note: _Ipair_129 != 0 predicts failure perfectly;
      _Ipair_129 omitted and 2 obs not used.

note: _Ipair_209 != 0 predicts failure perfectly;
      _Ipair_209 omitted and 5 obs not used.

note: _Ipair_313 != 0 predicts failure perfectly;
      _Ipair_313 omitted and 14 obs not used.

note: _Ipair_316 != 0 predicts failure perfectly;
      _Ipair_316 omitted and 13 obs not used.

note: _Ipair_317 != 0 predicts failure perfectly;
      _Ipair_317 omitted and 12 obs not used.

note: _Ipair_319 != 0 predicts failure perfectly;
      _Ipair_319 omitted and 7 obs not used.

note: _Ipair_320 != 0 predicts failure perfectly;
      _Ipair_320 omitted and 7 obs not used.

note: _Ipair_321 != 0 predicts failure perfectly;
      _Ipair_321 omitted and 1 obs not used.

Iteration 0:  Log pseudolikelihood = -394.33201  
Iteration 1:  Log pseudolikelihood = -206.42137  
Iteration 2:  Log pseudolikelihood = -187.44556  
Iteration 3:  Log pseudolikelihood = -186.68823  
Iteration 4:  Log pseudolikelihood = -186.68696  
Iteration 5:  Log pseudolikelihood = -186.68696  

Probit regression                                     Number of obs =    1,311
                                                      Wald chi2(53) = 11380.17
                                                      Prob > chi2   =   0.0000
Log pseudolikelihood = -186.68696                     Pseudo R2     =   0.5266

                                         (Std. err. adjusted for 82 clusters in village)
----------------------------------------------------------------------------------------
                       |               Robust
             multiple1 | Coefficient  std. err.      z    P>|z|     [95% conf. interval]
-----------------------+----------------------------------------------------------------
             _Isexm0_2 |  -.0629315    .264177    -0.24   0.812    -.5807089    .4548458
             _Isexm0_3 |   2.017677   .3009988     6.70   0.000      1.42773    2.607623
             treatment |  -.2683554    .112653    -2.38   0.017    -.4891512   -.0475597
              _Imale_1 |   1.595602   .2798242     5.70   0.000     1.047157    2.144048
             _Iagegr_2 |   .6723489     .33546     2.00   0.045     .0148593    1.329838
             _Iagegr_3 |   .6783923   .3527751     1.92   0.054    -.0130343    1.369819
             _Iagegr_4 |   .3760629    .360024     1.04   0.296    -.3295712    1.081697
             _Iagegr_5 |   .3948837   .3385123     1.17   0.243    -.2685882    1.058356
             _Iagegr_6 |   .2951534   .3654759     0.81   0.419    -.4211661    1.011473
             _Iagegr_7 |  -.1741549   .5160019    -0.34   0.736      -1.1855    .8371902
             _Iagegr_8 |  -.7845433   .4974367    -1.58   0.115    -1.759501    .1904148
             _Iagegr_9 |  -.1923983   .3612377    -0.53   0.594    -.9004111    .5156145
DK_M9_schooling_totyrs |  -.0238815   .0285849    -0.84   0.403    -.0799069    .0321439
            _Ipair_102 |  -.8052546   .1719386    -4.68   0.000    -1.142248   -.4682612
            _Ipair_103 |  -.6763372   .3653107    -1.85   0.064    -1.392333    .0396586
            _Ipair_104 |  -.0882243   .8004516    -0.11   0.912    -1.657081    1.480632
            _Ipair_105 |  -.5185557   .1672299    -3.10   0.002    -.8463204    -.190791
            _Ipair_106 |          0  (omitted)
            _Ipair_107 |   .1328927   .4640453     0.29   0.775    -.7766193    1.042405
            _Ipair_108 |  -.0824975   .2163741    -0.38   0.703    -.5065828    .3415879
            _Ipair_109 |  -.2623882   .1748786    -1.50   0.134     -.605144    .0803676
            _Ipair_110 |  -.2227902   .2940717    -0.76   0.449    -.7991601    .3535798
            _Ipair_111 |          0  (omitted)
            _Ipair_112 |   .8775848   .3580227     2.45   0.014     .1758733    1.579296
            _Ipair_113 |   .0049457   .4345486     0.01   0.991     -.846754    .8566454
            _Ipair_114 |    .151876   .5447176     0.28   0.780     -.915751    1.219503
            _Ipair_115 |          0  (omitted)
            _Ipair_116 |  -.3700579   .4267877    -0.87   0.386    -1.206546    .4664306
            _Ipair_117 |          0  (omitted)
            _Ipair_118 |   .3780983   .5860314     0.65   0.519    -.7705021    1.526699
            _Ipair_119 |  -.3502575   .3693936    -0.95   0.343    -1.074256    .3737408
            _Ipair_120 |          0  (omitted)
            _Ipair_121 |  -.2538933    .366342    -0.69   0.488    -.9719105    .4641239
            _Ipair_122 |   .9537142    .202683     4.71   0.000     .5564629    1.350966
            _Ipair_123 |          0  (omitted)
            _Ipair_124 |          0  (omitted)
            _Ipair_125 |          0  (omitted)
            _Ipair_126 |          0  (omitted)
            _Ipair_127 |   1.582759   .9076021     1.74   0.081    -.1961085    3.361626
            _Ipair_128 |          0  (omitted)
            _Ipair_129 |          0  (omitted)
            _Ipair_201 |   .0533736   .2199797     0.24   0.808    -.3777787    .4845259
            _Ipair_202 |  -.0615205   .1487291    -0.41   0.679    -.3530242    .2299833
            _Ipair_203 |   .6045983   .1536533     3.93   0.000     .3034435    .9057532
            _Ipair_204 |   .6118358   .2372972     2.58   0.010     .1467418     1.07693
            _Ipair_205 |  -.6677422   .2251536    -2.97   0.003    -1.109035   -.2264492
            _Ipair_206 |   .3411822   .1647252     2.07   0.038     .0183267    .6640377
            _Ipair_207 |   .6167701   .1755743     3.51   0.000     .2726507    .9608894
            _Ipair_208 |  -.0845182   .1339196    -0.63   0.528    -.3469957    .1779593
            _Ipair_209 |          0  (omitted)
            _Ipair_301 |   .0494382   .5615178     0.09   0.930    -1.051116    1.149993
            _Ipair_302 |  -.8049744   .6549222    -1.23   0.219    -2.088598    .4786495
            _Ipair_303 |  -.4022855   .1346793    -2.99   0.003    -.6662521    -.138319
            _Ipair_304 |   .2460072   .1239965     1.98   0.047     .0029784     .489036
            _Ipair_305 |  -.2272405   .1843958    -1.23   0.218    -.5886496    .1341686
            _Ipair_306 |   .8223781    .345048     2.38   0.017     .1460964     1.49866
            _Ipair_307 |  -.0975312   .3289914    -0.30   0.767    -.7423425      .54728
            _Ipair_308 |   .3432053   .1190283     2.88   0.004     .1099142    .5764964
            _Ipair_309 |  -.6830411   .2097626    -3.26   0.001    -1.094168   -.2719139
            _Ipair_310 |   .5104894   .2479876     2.06   0.040     .0244426    .9965361
            _Ipair_311 |   .4413279    .251068     1.76   0.079    -.0507564    .9334123
            _Ipair_312 |  -.0425776    .249765    -0.17   0.865     -.532108    .4469528
            _Ipair_313 |          0  (omitted)
            _Ipair_314 |   .8205471   .4621299     1.78   0.076    -.0852108    1.726305
            _Ipair_315 |  -.4022023   .6083274    -0.66   0.509    -1.594502    .7900975
            _Ipair_316 |          0  (omitted)
            _Ipair_317 |          0  (omitted)
            _Ipair_318 |   1.488922   .1526005     9.76   0.000     1.189831    1.788014
            _Ipair_319 |          0  (omitted)
            _Ipair_320 |          0  (omitted)
            _Ipair_321 |          0  (omitted)
                 _cons |  -3.173553   .3782941    -8.39   0.000    -3.914996    -2.43211
----------------------------------------------------------------------------------------

. eststo: quietly ///
> margins , dydx(treatment) post
(est2 stored)

. xi: probit partners1 i.sexm0 treatment i.male i.agegr DK_M9_schooling_totyrs i.pair , vce(cluster village)
i.sexm0           _Isexm0_1-3         (naturally coded; _Isexm0_1 omitted)
i.male            _Imale_0-1          (naturally coded; _Imale_0 omitted)
i.agegr           _Iagegr_1-9         (naturally coded; _Iagegr_1 omitted)
i.pair            _Ipair_101-321      (naturally coded; _Ipair_101 omitted)

note: _Ipair_106 != 0 predicts failure perfectly;
      _Ipair_106 omitted and 13 obs not used.

note: _Ipair_111 != 0 predicts failure perfectly;
      _Ipair_111 omitted and 12 obs not used.

note: _Ipair_115 != 0 predicts failure perfectly;
      _Ipair_115 omitted and 10 obs not used.

note: _Ipair_117 != 0 predicts failure perfectly;
      _Ipair_117 omitted and 7 obs not used.

note: _Ipair_120 != 0 predicts failure perfectly;
      _Ipair_120 omitted and 8 obs not used.

note: _Ipair_123 != 0 predicts failure perfectly;
      _Ipair_123 omitted and 6 obs not used.

note: _Ipair_124 != 0 predicts failure perfectly;
      _Ipair_124 omitted and 6 obs not used.

note: _Ipair_125 != 0 predicts failure perfectly;
      _Ipair_125 omitted and 4 obs not used.

note: _Ipair_126 != 0 predicts failure perfectly;
      _Ipair_126 omitted and 3 obs not used.

note: _Ipair_129 != 0 predicts failure perfectly;
      _Ipair_129 omitted and 1 obs not used.

note: _Ipair_209 != 0 predicts failure perfectly;
      _Ipair_209 omitted and 3 obs not used.

note: _Ipair_313 != 0 predicts failure perfectly;
      _Ipair_313 omitted and 5 obs not used.

note: _Ipair_316 != 0 predicts failure perfectly;
      _Ipair_316 omitted and 5 obs not used.

note: _Ipair_317 != 0 predicts failure perfectly;
      _Ipair_317 omitted and 8 obs not used.

note: _Ipair_319 != 0 predicts failure perfectly;
      _Ipair_319 omitted and 1 obs not used.

note: _Ipair_320 != 0 predicts failure perfectly;
      _Ipair_320 omitted and 4 obs not used.

note: _Ipair_128 omitted because of collinearity.
note: _Ipair_321 omitted because of collinearity.
Iteration 0:  Log pseudolikelihood = -344.06992  
Iteration 1:  Log pseudolikelihood = -189.09605  
Iteration 2:  Log pseudolikelihood = -177.27726  
Iteration 3:  Log pseudolikelihood = -176.78433  
Iteration 4:  Log pseudolikelihood = -176.78309  
Iteration 5:  Log pseudolikelihood = -176.78309  

Probit regression                                      Number of obs =     874
                                                       Wald chi2(53) = 6911.82
                                                       Prob > chi2   =  0.0000
Log pseudolikelihood = -176.78309                      Pseudo R2     =  0.4862

                                         (Std. err. adjusted for 82 clusters in village)
----------------------------------------------------------------------------------------
                       |               Robust
             partners1 | Coefficient  std. err.      z    P>|z|     [95% conf. interval]
-----------------------+----------------------------------------------------------------
             _Isexm0_2 |  -.5478628   .3292641    -1.66   0.096    -1.193208     .097483
             _Isexm0_3 |   1.605919   .3607981     4.45   0.000     .8987676     2.31307
             treatment |  -.2532726   .1065997    -2.38   0.018    -.4622041    -.044341
              _Imale_1 |   1.485335   .2825822     5.26   0.000     .9314846    2.039186
             _Iagegr_2 |   .6052689   .3380812     1.79   0.073    -.0573581    1.267896
             _Iagegr_3 |   .7136435     .36343     1.96   0.050     .0013339    1.425953
             _Iagegr_4 |   .3248642   .3604324     0.90   0.367    -.3815703    1.031299
             _Iagegr_5 |   .3661586    .347114     1.05   0.291    -.3141724    1.046489
             _Iagegr_6 |    .402744   .3711699     1.09   0.278    -.3247357    1.130224
             _Iagegr_7 |  -.0520577   .5724409    -0.09   0.928    -1.174021    1.069906
             _Iagegr_8 |  -.3805928   .3653551    -1.04   0.298    -1.096676    .3354901
             _Iagegr_9 |   .0213339   .3958769     0.05   0.957    -.7545706    .7972383
DK_M9_schooling_totyrs |  -.0239834   .0295385    -0.81   0.417    -.0818777     .033911
            _Ipair_102 |  -.7912059    .176273    -4.49   0.000    -1.136695   -.4457171
            _Ipair_103 |  -.6696278   .3844925    -1.74   0.082    -1.423219    .0839637
            _Ipair_104 |  -.0103627   .7461087    -0.01   0.989    -1.472709    1.451983
            _Ipair_105 |  -.5262436   .1744616    -3.02   0.003     -.868182   -.1843052
            _Ipair_106 |          0  (omitted)
            _Ipair_107 |   .1753525   .4557667     0.38   0.700    -.7179337    1.068639
            _Ipair_108 |  -.1082202   .1749565    -0.62   0.536    -.4511286    .2346883
            _Ipair_109 |  -.2626377   .1815761    -1.45   0.148    -.6185203    .0932449
            _Ipair_110 |  -.1751356   .3234823    -0.54   0.588    -.8091492    .4588781
            _Ipair_111 |          0  (omitted)
            _Ipair_112 |   1.006437   .4093512     2.46   0.014     .2041235    1.808751
            _Ipair_113 |  -.1071208   .4567767    -0.23   0.815    -1.002387    .7881451
            _Ipair_114 |   .2133225   .5561178     0.38   0.701    -.8766484    1.303293
            _Ipair_115 |          0  (omitted)
            _Ipair_116 |  -.3591573   .4272386    -0.84   0.401     -1.19653    .4782149
            _Ipair_117 |          0  (omitted)
            _Ipair_118 |   .2421439   .5689265     0.43   0.670    -.8729315    1.357219
            _Ipair_119 |  -.3630837   .3529227    -1.03   0.304      -1.0548     .328632
            _Ipair_120 |          0  (omitted)
            _Ipair_121 |   -.317909   .4122387    -0.77   0.441    -1.125882     .490064
            _Ipair_122 |   1.315925   .4112531     3.20   0.001     .5098839    2.121966
            _Ipair_123 |          0  (omitted)
            _Ipair_124 |          0  (omitted)
            _Ipair_125 |          0  (omitted)
            _Ipair_126 |          0  (omitted)
            _Ipair_127 |   1.566124   .9253392     1.69   0.091    -.2475078    3.379755
            _Ipair_128 |          0  (omitted)
            _Ipair_129 |          0  (omitted)
            _Ipair_201 |   .0222976   .2122569     0.11   0.916    -.3937183    .4383136
            _Ipair_202 |  -.0962754   .1517947    -0.63   0.526    -.3937875    .2012367
            _Ipair_203 |   .6906001    .146166     4.72   0.000       .40412    .9770801
            _Ipair_204 |   .5953812   .2067875     2.88   0.004     .1900852    1.000677
            _Ipair_205 |  -.7309508   .2336856    -3.13   0.002    -1.188966   -.2729354
            _Ipair_206 |   .4376911   .1599849     2.74   0.006     .1241264    .7512557
            _Ipair_207 |   .5466892   .1628779     3.36   0.001     .2274544     .865924
            _Ipair_208 |  -.1081474   .1519272    -0.71   0.477    -.4059192    .1896244
            _Ipair_209 |          0  (omitted)
            _Ipair_301 |   .2322591   .4542697     0.51   0.609     -.658093    1.122611
            _Ipair_302 |  -.8092581    .700186    -1.16   0.248    -2.181597    .5630812
            _Ipair_303 |  -.4176273   .1183227    -3.53   0.000    -.6495356    -.185719
            _Ipair_304 |   .2519398   .1151308     2.19   0.029     .0262876    .4775921
            _Ipair_305 |  -.0822523   .2098945    -0.39   0.695    -.4936379    .3291334
            _Ipair_306 |   .9135673   .4157072     2.20   0.028     .0987962    1.728338
            _Ipair_307 |  -.1888456   .3408328    -0.55   0.580    -.8568655    .4791744
            _Ipair_308 |   .2820825   .1094868     2.58   0.010     .0674924    .4966726
            _Ipair_309 |   -.667152   .2370188    -2.81   0.005      -1.1317   -.2026037
            _Ipair_310 |   .5457252   .2352012     2.32   0.020     .0847394    1.006711
            _Ipair_311 |   .4217181   .2793237     1.51   0.131    -.1257462    .9691824
            _Ipair_312 |   .0207824    .259711     0.08   0.936    -.4882417    .5298066
            _Ipair_313 |          0  (omitted)
            _Ipair_314 |   .8947213   .5097911     1.76   0.079    -.1044508    1.893894
            _Ipair_315 |   .1798815   .2351224     0.77   0.444    -.2809498    .6407129
            _Ipair_316 |          0  (omitted)
            _Ipair_317 |          0  (omitted)
            _Ipair_318 |    1.79641   .1681043    10.69   0.000     1.466931    2.125888
            _Ipair_319 |          0  (omitted)
            _Ipair_320 |          0  (omitted)
            _Ipair_321 |          0  (omitted)
                 _cons |  -2.620798   .4101444    -6.39   0.000    -3.424666    -1.81693
----------------------------------------------------------------------------------------

. eststo: quietly ///
> margins , dydx(treatment) post
(est3 stored)

. xi: probit condom1 i.sexc0 treatment i.male i.agegr DK_M9_schooling_totyrs i.pair , vce(cluster village)
i.sexc0           _Isexc0_1-3         (naturally coded; _Isexc0_1 omitted)
i.male            _Imale_0-1          (naturally coded; _Imale_0 omitted)
i.agegr           _Iagegr_1-9         (naturally coded; _Iagegr_1 omitted)
i.pair            _Ipair_101-321      (naturally coded; _Ipair_101 omitted)

note: _Iagegr_7 != 0 predicts failure perfectly;
      _Iagegr_7 omitted and 42 obs not used.

note: _Iagegr_8 != 0 predicts failure perfectly;
      _Iagegr_8 omitted and 26 obs not used.

note: _Iagegr_9 != 0 predicts failure perfectly;
      _Iagegr_9 omitted and 19 obs not used.

note: _Ipair_102 != 0 predicts failure perfectly;
      _Ipair_102 omitted and 26 obs not used.

note: _Ipair_110 != 0 predicts failure perfectly;
      _Ipair_110 omitted and 11 obs not used.

note: _Ipair_111 != 0 predicts failure perfectly;
      _Ipair_111 omitted and 10 obs not used.

note: _Ipair_112 != 0 predicts failure perfectly;
      _Ipair_112 omitted and 14 obs not used.

note: _Ipair_115 != 0 predicts failure perfectly;
      _Ipair_115 omitted and 10 obs not used.

note: _Ipair_116 != 0 predicts failure perfectly;
      _Ipair_116 omitted and 9 obs not used.

note: _Ipair_117 != 0 predicts failure perfectly;
      _Ipair_117 omitted and 7 obs not used.

note: _Ipair_121 != 0 predicts failure perfectly;
      _Ipair_121 omitted and 6 obs not used.

note: _Ipair_123 != 0 predicts failure perfectly;
      _Ipair_123 omitted and 3 obs not used.

note: _Ipair_124 != 0 predicts failure perfectly;
      _Ipair_124 omitted and 3 obs not used.

note: _Ipair_126 != 0 predicts failure perfectly;
      _Ipair_126 omitted and 2 obs not used.

note: _Ipair_129 != 0 predicts failure perfectly;
      _Ipair_129 omitted and 1 obs not used.

note: _Ipair_312 != 0 predicts failure perfectly;
      _Ipair_312 omitted and 7 obs not used.

note: _Ipair_319 != 0 predicts failure perfectly;
      _Ipair_319 omitted and 1 obs not used.

note: _Ipair_320 != 0 predicts failure perfectly;
      _Ipair_320 omitted and 4 obs not used.

note: _Ipair_128 omitted because of collinearity.
note: _Ipair_321 omitted because of collinearity.
Iteration 0:  Log pseudolikelihood = -309.61548  
Iteration 1:  Log pseudolikelihood =  -251.9024  
Iteration 2:  Log pseudolikelihood = -250.34942  
Iteration 3:  Log pseudolikelihood = -250.34092  
Iteration 4:  Log pseudolikelihood = -250.34092  

Probit regression                                       Number of obs =    765
                                                        Wald chi2(50) =      .
                                                        Prob > chi2   =      .
Log pseudolikelihood = -250.34092                       Pseudo R2     = 0.1914

                                         (Std. err. adjusted for 83 clusters in village)
----------------------------------------------------------------------------------------
                       |               Robust
               condom1 | Coefficient  std. err.      z    P>|z|     [95% conf. interval]
-----------------------+----------------------------------------------------------------
             _Isexc0_2 |   .7309841   .2268179     3.22   0.001     .2864292    1.175539
             _Isexc0_3 |  -.8750019   .2073981    -4.22   0.000    -1.281495   -.4685091
             treatment |   .1021598   .0921492     1.11   0.268    -.0784494     .282769
              _Imale_1 |   .1463258   .1439756     1.02   0.309    -.1358611    .4285128
             _Iagegr_2 |   .1125089   .2864155     0.39   0.694    -.4488552     .673873
             _Iagegr_3 |   .0609337   .2852842     0.21   0.831    -.4982131    .6200805
             _Iagegr_4 |  -.2045464   .3266726    -0.63   0.531    -.8448129    .4357202
             _Iagegr_5 |  -.4777824   .3587614    -1.33   0.183    -1.180942    .2253771
             _Iagegr_6 |  -.2296766   .3023358    -0.76   0.447    -.8222439    .3628907
             _Iagegr_7 |          0  (omitted)
             _Iagegr_8 |          0  (omitted)
             _Iagegr_9 |          0  (omitted)
DK_M9_schooling_totyrs |   .0226841   .0263753     0.86   0.390    -.0290106    .0743788
            _Ipair_102 |          0  (omitted)
            _Ipair_103 |  -.5323341   .4365864    -1.22   0.223    -1.388028    .3233596
            _Ipair_104 |  -.8923014   .5020492    -1.78   0.076      -1.8763    .0916969
            _Ipair_105 |   .1981853   .3896426     0.51   0.611    -.5655001    .9618707
            _Ipair_106 |   .5872353   .5598333     1.05   0.294    -.5100179    1.684488
            _Ipair_107 |  -.1816006   .4389208    -0.41   0.679     -1.04187    .6786684
            _Ipair_108 |  -.4645362   .6653449    -0.70   0.485    -1.768588    .8395158
            _Ipair_109 |   .3089629   .4736551     0.65   0.514    -.6193842     1.23731
            _Ipair_110 |          0  (omitted)
            _Ipair_111 |          0  (omitted)
            _Ipair_112 |          0  (omitted)
            _Ipair_113 |   .5213955   .4557813     1.14   0.253    -.3719195    1.414711
            _Ipair_114 |   .2352327   .6440021     0.37   0.715    -1.026988    1.497454
            _Ipair_115 |          0  (omitted)
            _Ipair_116 |          0  (omitted)
            _Ipair_117 |          0  (omitted)
            _Ipair_118 |   .8597783   .4412813     1.95   0.051    -.0051172    1.724674
            _Ipair_119 |   .4384746   .3973253     1.10   0.270    -.3402688    1.217218
            _Ipair_120 |  -.1194638   .3983302    -0.30   0.764    -.9001767    .6612491
            _Ipair_121 |          0  (omitted)
            _Ipair_122 |   .5386629   .4364305     1.23   0.217    -.3167251    1.394051
            _Ipair_123 |          0  (omitted)
            _Ipair_124 |          0  (omitted)
            _Ipair_125 |    1.15993   .7632922     1.52   0.129    -.3360951    2.655955
            _Ipair_126 |          0  (omitted)
            _Ipair_127 |   1.152963   .9100933     1.27   0.205    -.6307868    2.936713
            _Ipair_128 |          0  (omitted)
            _Ipair_129 |          0  (omitted)
            _Ipair_201 |   .1842621   .3799056     0.49   0.628    -.5603393    .9288635
            _Ipair_202 |    .049332   .4291644     0.11   0.908    -.7918147    .8904788
            _Ipair_203 |   .3706839   .3849776     0.96   0.336    -.3838584    1.125226
            _Ipair_204 |  -.0428354   .3848331    -0.11   0.911    -.7970944    .7114236
            _Ipair_205 |    .108073   .4358426     0.25   0.804    -.7461628    .9623087
            _Ipair_206 |   .5156333   .3816986     1.35   0.177    -.2324822    1.263749
            _Ipair_207 |  -.6320466   .5014807    -1.26   0.208    -1.614931    .3508376
            _Ipair_208 |  -.1063206   .6369802    -0.17   0.867    -1.354779    1.142138
            _Ipair_209 |   1.870899   .4158661     4.50   0.000     1.055817    2.685982
            _Ipair_301 |   .0619034   .4298499     0.14   0.885     -.780587    .9043938
            _Ipair_302 |  -.3577442   .4365435    -0.82   0.413    -1.213354    .4978654
            _Ipair_303 |  -.0651694   .5803151    -0.11   0.911    -1.202566    1.072227
            _Ipair_304 |    .595612   .4510475     1.32   0.187    -.2884248    1.479649
            _Ipair_305 |  -.2945762   .4994876    -0.59   0.555    -1.273554    .6844016
            _Ipair_306 |   .5031499   .5372148     0.94   0.349    -.5497717    1.556072
            _Ipair_307 |   .2493366   .5713195     0.44   0.663    -.8704289    1.369102
            _Ipair_308 |  -.2839003   .3964512    -0.72   0.474     -1.06093    .4931298
            _Ipair_309 |  -.5007467   .4868508    -1.03   0.304    -1.454957    .4534632
            _Ipair_310 |  -.2584912   .4794899    -0.54   0.590    -1.198274    .6812918
            _Ipair_311 |   -.197649   .4852577    -0.41   0.684    -1.148737    .7534387
            _Ipair_312 |          0  (omitted)
            _Ipair_313 |  -.1093062   .7147378    -0.15   0.878    -1.510167    1.291554
            _Ipair_314 |   .1031978   .4614517     0.22   0.823    -.8012309    1.007627
            _Ipair_315 |  -.3815622    .625054    -0.61   0.542    -1.606645    .8435211
            _Ipair_316 |   .6242569   .5597997     1.12   0.265    -.4729305    1.721444
            _Ipair_317 |  -.1004912     .56482    -0.18   0.859    -1.207518    1.006536
            _Ipair_318 |   .4775102   .4843647     0.99   0.324    -.4718272    1.426848
            _Ipair_319 |          0  (omitted)
            _Ipair_320 |          0  (omitted)
            _Ipair_321 |          0  (omitted)
                 _cons |  -.7877599   .4789653    -1.64   0.100    -1.726515    .1509947
----------------------------------------------------------------------------------------

. eststo: quietly ///
> margins , dydx(treatment) post
(est4 stored)

. xi: probit condom1 i.sexc0 treatment i.male i.agegr DK_M9_schooling_totyrs i.pair if partners1 == 1, vce(clu
> ster village)
i.sexc0           _Isexc0_1-3         (naturally coded; _Isexc0_1 omitted)
i.male            _Imale_0-1          (naturally coded; _Imale_0 omitted)
i.agegr           _Iagegr_1-9         (naturally coded; _Iagegr_1 omitted)
i.pair            _Ipair_101-321      (naturally coded; _Ipair_101 omitted)

note: _Iagegr_7 != 0 predicts failure perfectly;
      _Iagegr_7 omitted and 2 obs not used.

note: _Iagegr_8 != 0 predicts failure perfectly;
      _Iagegr_8 omitted and 1 obs not used.

note: _Iagegr_9 != 0 predicts failure perfectly;
      _Iagegr_9 omitted and 3 obs not used.

note: _Ipair_102 != 0 predicts failure perfectly;
      _Ipair_102 omitted and 2 obs not used.

note: _Ipair_103 != 0 predicts failure perfectly;
      _Ipair_103 omitted and 2 obs not used.

note: _Ipair_104 != 0 predicts success perfectly;
      _Ipair_104 omitted and 1 obs not used.

note: _Imale_1 != 1 predicts failure perfectly;
      _Imale_1 omitted and 3 obs not used.

note: _Ipair_107 != 0 predicts failure perfectly;
      _Ipair_107 omitted and 1 obs not used.

note: _Ipair_108 != 0 predicts failure perfectly;
      _Ipair_108 omitted and 2 obs not used.

note: _Ipair_109 != 0 predicts failure perfectly;
      _Ipair_109 omitted and 1 obs not used.

note: _Ipair_110 != 0 predicts failure perfectly;
      _Ipair_110 omitted and 1 obs not used.

note: _Ipair_112 != 0 predicts failure perfectly;
      _Ipair_112 omitted and 4 obs not used.

note: _Ipair_113 != 0 predicts success perfectly;
      _Ipair_113 omitted and 1 obs not used.

note: _Ipair_114 != 0 predicts failure perfectly;
      _Ipair_114 omitted and 2 obs not used.

note: _Ipair_116 != 0 predicts failure perfectly;
      _Ipair_116 omitted and 1 obs not used.

note: _Ipair_118 != 0 predicts failure perfectly;
      _Ipair_118 omitted and 1 obs not used.

note: _Ipair_119 != 0 predicts failure perfectly;
      _Ipair_119 omitted and 1 obs not used.

note: _Ipair_121 != 0 predicts failure perfectly;
      _Ipair_121 omitted and 1 obs not used.

note: _Ipair_122 != 0 predicts failure perfectly;
      _Ipair_122 omitted and 2 obs not used.

note: _Ipair_127 != 0 predicts success perfectly;
      _Ipair_127 omitted and 1 obs not used.

note: _Ipair_207 != 0 predicts failure perfectly;
      _Ipair_207 omitted and 2 obs not used.

note: _Ipair_208 != 0 predicts failure perfectly;
      _Ipair_208 omitted and 2 obs not used.

note: _Ipair_302 != 0 predicts failure perfectly;
      _Ipair_302 omitted and 1 obs not used.

note: _Ipair_303 != 0 predicts failure perfectly;
      _Ipair_303 omitted and 2 obs not used.

note: _Ipair_304 != 0 predicts failure perfectly;
      _Ipair_304 omitted and 4 obs not used.

note: _Ipair_305 != 0 predicts failure perfectly;
      _Ipair_305 omitted and 2 obs not used.

note: _Ipair_306 != 0 predicts failure perfectly;
      _Ipair_306 omitted and 7 obs not used.

note: _Ipair_307 != 0 predicts failure perfectly;
      _Ipair_307 omitted and 2 obs not used.

note: _Ipair_308 != 0 predicts failure perfectly;
      _Ipair_308 omitted and 3 obs not used.

note: _Ipair_309 != 0 predicts failure perfectly;
      _Ipair_309 omitted and 1 obs not used.

note: _Ipair_310 != 0 predicts failure perfectly;
      _Ipair_310 omitted and 5 obs not used.

note: _Ipair_312 != 0 predicts failure perfectly;
      _Ipair_312 omitted and 1 obs not used.

note: _Ipair_314 != 0 predicts failure perfectly;
      _Ipair_314 omitted and 1 obs not used.

note: _Ipair_315 != 0 predicts success perfectly;
      _Ipair_315 omitted and 2 obs not used.

note: _Ipair_318 != 0 predicts failure perfectly;
      _Ipair_318 omitted and 3 obs not used.

note: _Ipair_106 omitted because of collinearity.
note: _Ipair_111 omitted because of collinearity.
note: _Ipair_115 omitted because of collinearity.
note: _Ipair_117 omitted because of collinearity.
note: _Ipair_120 omitted because of collinearity.
note: _Ipair_123 omitted because of collinearity.
note: _Ipair_124 omitted because of collinearity.
note: _Ipair_125 omitted because of collinearity.
note: _Ipair_126 omitted because of collinearity.
note: _Ipair_128 omitted because of collinearity.
note: _Ipair_129 omitted because of collinearity.
note: _Ipair_209 omitted because of collinearity.
note: _Ipair_313 omitted because of collinearity.
note: _Ipair_316 omitted because of collinearity.
note: _Ipair_317 omitted because of collinearity.
note: _Ipair_319 omitted because of collinearity.
note: _Ipair_320 omitted because of collinearity.
note: _Ipair_321 omitted because of collinearity.
Iteration 0:  Log pseudolikelihood = -26.402367  
Iteration 1:  Log pseudolikelihood = -19.524375  
Iteration 2:  Log pseudolikelihood = -19.113005  
Iteration 3:  Log pseudolikelihood = -19.070543  
Iteration 4:  Log pseudolikelihood = -19.064808  
Iteration 5:  Log pseudolikelihood = -19.063758  
Iteration 6:  Log pseudolikelihood = -19.063623  
Iteration 7:  Log pseudolikelihood = -19.063595  
Iteration 8:  Log pseudolikelihood = -19.063589  
Iteration 9:  Log pseudolikelihood = -19.063588  

Probit regression                                       Number of obs =     46
                                                        Wald chi2(15) =      .
                                                        Prob > chi2   =      .
Log pseudolikelihood = -19.063588                       Pseudo R2     = 0.2780

                                         (Std. err. adjusted for 18 clusters in village)
----------------------------------------------------------------------------------------
                       |               Robust
               condom1 | Coefficient  std. err.      z    P>|z|     [95% conf. interval]
-----------------------+----------------------------------------------------------------
             _Isexc0_2 |   6.601524   .9443866     6.99   0.000     4.750561    8.452488
             _Isexc0_3 |   5.653877   .9682486     5.84   0.000     3.756145     7.55161
             treatment |   .2311077   .5681846     0.41   0.684    -.8825135    1.344729
              _Imale_1 |          0  (omitted)
             _Iagegr_2 |   2.131666   .9437843     2.26   0.024     .2818832     3.98145
             _Iagegr_3 |   2.863515   .7894007     3.63   0.000     1.316318    4.410712
             _Iagegr_4 |   2.922411   .9253212     3.16   0.002     1.108815    4.736007
             _Iagegr_5 |   2.777634   .9469121     2.93   0.003     .9217207    4.633548
             _Iagegr_6 |   4.364154   .6054075     7.21   0.000     3.177577    5.550731
             _Iagegr_7 |          0  (omitted)
             _Iagegr_8 |          0  (omitted)
             _Iagegr_9 |          0  (omitted)
DK_M9_schooling_totyrs |  -.0162034   .1508765    -0.11   0.914    -.3119159    .2795091
            _Ipair_102 |          0  (omitted)
            _Ipair_103 |          0  (omitted)
            _Ipair_104 |          0  (omitted)
            _Ipair_105 |   4.822752   .8594847     5.61   0.000     3.138193    6.507311
            _Ipair_106 |          0  (omitted)
            _Ipair_107 |          0  (omitted)
            _Ipair_108 |          0  (omitted)
            _Ipair_109 |          0  (omitted)
            _Ipair_110 |          0  (omitted)
            _Ipair_111 |          0  (omitted)
            _Ipair_112 |          0  (omitted)
            _Ipair_113 |          0  (omitted)
            _Ipair_114 |          0  (omitted)
            _Ipair_115 |          0  (omitted)
            _Ipair_116 |          0  (omitted)
            _Ipair_117 |          0  (omitted)
            _Ipair_118 |          0  (omitted)
            _Ipair_119 |          0  (omitted)
            _Ipair_120 |          0  (omitted)
            _Ipair_121 |          0  (omitted)
            _Ipair_122 |          0  (omitted)
            _Ipair_123 |          0  (omitted)
            _Ipair_124 |          0  (omitted)
            _Ipair_125 |          0  (omitted)
            _Ipair_126 |          0  (omitted)
            _Ipair_127 |          0  (omitted)
            _Ipair_128 |          0  (omitted)
            _Ipair_129 |          0  (omitted)
            _Ipair_201 |   4.240941   1.278426     3.32   0.001     1.735271     6.74661
            _Ipair_202 |   2.075113   1.107459     1.87   0.061    -.0954655    4.245692
            _Ipair_203 |   2.848129   .9850391     2.89   0.004     .9174883    4.778771
            _Ipair_204 |   4.738649   .9550708     4.96   0.000     2.866745    6.610554
            _Ipair_205 |   2.724429   1.218074     2.24   0.025     .3370471    5.111811
            _Ipair_206 |   4.136564   1.100102     3.76   0.000     1.980403    6.292725
            _Ipair_207 |          0  (omitted)
            _Ipair_208 |          0  (omitted)
            _Ipair_209 |          0  (omitted)
            _Ipair_301 |    3.67765   .7083201     5.19   0.000     2.289368    5.065932
            _Ipair_302 |          0  (omitted)
            _Ipair_303 |          0  (omitted)
            _Ipair_304 |          0  (omitted)
            _Ipair_305 |          0  (omitted)
            _Ipair_306 |          0  (omitted)
            _Ipair_307 |          0  (omitted)
            _Ipair_308 |          0  (omitted)
            _Ipair_309 |          0  (omitted)
            _Ipair_310 |          0  (omitted)
            _Ipair_311 |   4.626897    1.16001     3.99   0.000      2.35332    6.900475
            _Ipair_312 |          0  (omitted)
            _Ipair_313 |          0  (omitted)
            _Ipair_314 |          0  (omitted)
            _Ipair_315 |          0  (omitted)
            _Ipair_316 |          0  (omitted)
            _Ipair_317 |          0  (omitted)
            _Ipair_318 |          0  (omitted)
            _Ipair_319 |          0  (omitted)
            _Ipair_320 |          0  (omitted)
            _Ipair_321 |          0  (omitted)
                 _cons |   -13.1247   1.295149   -10.13   0.000    -15.66314   -10.58625
----------------------------------------------------------------------------------------
Note: 1 failure and 0 successes completely determined.

. eststo: quietly ///
> margins , dydx(treatment) post
(est5 stored)

. esttab using "tableC4.tex" , title(Sexual Behavior\label{sex}) b(%9.3f) replace    /// 
> label se star(* 0.1 ** 0.05 *** 0.01) keep(treatment) ///
> addnotes("The models report the results of an ordered probit specification." ///
> "All regressions include village pair fixed effects and standard errors are clustered at village level.")
(file tableC4.tex not found)
(output written to tableC4.tex)

. 
. 
. 
. // ========
. // Married
. // ========
. 
. // Table 5
. eststo clear

. eststo: quietly ///
> reghdfe married1 treatment married0 male DK_M9_schooling_totyrs , absorb(pair agegr) vce(cluster village)
(est1 stored)

. eststo: quietly ///
> reghdfe divorced1 treatment male DK_M9_schooling_totyrs if married0 == 1, absorb(pair agegr) vce(cluster vil
> lage)
(est2 stored)

. esttab using "table5.tex" , title(Marital Status\label{marital}) b(%9.3f) replace   /// 
> label se star(* 0.1 ** 0.05 *** 0.01) keep(treatment )
(file table5.tex not found)
(output written to table5.tex)

. 
. // Table C.5: Predicted probabilities for marriage and sex behavior
. xi: mlogit marriagesex1 i.marriagesex0 treatment  , vce(cluster village) baseoutcome(2) 
i.marriagesex0    _Imarriages_0-3     (naturally coded; _Imarriages_0 omitted)

Iteration 0:  Log pseudolikelihood = -1419.3058  
Iteration 1:  Log pseudolikelihood = -980.18957  
Iteration 2:  Log pseudolikelihood = -962.00275  (backed up)
Iteration 3:  Log pseudolikelihood = -816.89264  (backed up)
Iteration 4:  Log pseudolikelihood = -765.60476  
Iteration 5:  Log pseudolikelihood = -716.03182  
Iteration 6:  Log pseudolikelihood = -683.18302  
Iteration 7:  Log pseudolikelihood = -666.64064  
Iteration 8:  Log pseudolikelihood = -654.36218  
Iteration 9:  Log pseudolikelihood = -650.88849  
Iteration 10: Log pseudolikelihood = -650.79825  
Iteration 11: Log pseudolikelihood = -650.79819  

Multinomial logistic regression                       Number of obs =    1,479
                                                      Wald chi2(12) = 36062.54
                                                      Prob > chi2   =   0.0000
Log pseudolikelihood = -650.79819                     Pseudo R2     =   0.5415

                               (Std. err. adjusted for 115 clusters in village)
-------------------------------------------------------------------------------
              |               Robust
 marriagesex1 | Coefficient  std. err.      z    P>|z|     [95% conf. interval]
--------------+----------------------------------------------------------------
0             |
_Imarriages_1 |  -.9455235   .5199349    -1.82   0.069    -1.964577    .0735303
_Imarriages_2 |  -2.821305   .2276967   -12.39   0.000    -3.267582   -2.375028
_Imarriages_3 |  -41.33338   .6232376   -66.32   0.000    -42.55491   -40.11186
    treatment |   .1744157   .2120675     0.82   0.411    -.2412289    .5900603
        _cons |    .076319   .1884017     0.41   0.685    -.2929415    .4455795
--------------+----------------------------------------------------------------
1             |
_Imarriages_1 |   4.829146   .4583915    10.53   0.000     3.930716    5.727577
_Imarriages_2 |  -3.335932   .4526505    -7.37   0.000    -4.223111   -2.448753
_Imarriages_3 |   2.312652   .6815447     3.39   0.001     .9768491    3.648455
    treatment |  -.0724844   .3168761    -0.23   0.819    -.6935501    .5485814
        _cons |  -1.572592   .3236441    -4.86   0.000    -2.206923   -.9382608
--------------+----------------------------------------------------------------
2             |  (base outcome)
--------------+----------------------------------------------------------------
3             |
_Imarriages_1 |   4.334741   1.129446     3.84   0.000     2.121068    6.548414
_Imarriages_2 |  -.1243709   .8904459    -0.14   0.889    -1.869613    1.620871
_Imarriages_3 |    4.81086   1.068688     4.50   0.000      2.71627    6.905449
    treatment |  -1.142476   .4636022    -2.46   0.014     -2.05112   -.2338325
        _cons |  -3.814125   1.008226    -3.78   0.000    -5.790212   -1.838038
-------------------------------------------------------------------------------

. est store spect

. preserve 

. replace treatment=1
(748 real changes made)

. foreach var in 0 1 2 3 {
  2. predict pr`var'T  , outcome(`var')
  3. }
(option pr assumed; predicted probability)
(option pr assumed; predicted probability)
(option pr assumed; predicted probability)
(option pr assumed; predicted probability)

. replace treatment=0
(1,481 real changes made)

. foreach var in 0 1 2 3 {
  2. predict pr`var'NT , outcome(`var')
  3. }
(option pr assumed; predicted probability)
(option pr assumed; predicted probability)
(option pr assumed; predicted probability)
(option pr assumed; predicted probability)

. tabstat  pr0*T pr1*T pr2*T pr3*T 

   Stats |      pr0T     pr0NT      pr1T     pr1NT      pr2T     pr2NT      pr3T     pr3NT
---------+--------------------------------------------------------------------------------
    Mean |  .1068291   .093054  .2480753  .2390948  .6307688  .6303469  .0143269  .0375043
------------------------------------------------------------------------------------------

. collapse pr0*T pr1*T pr2*T pr3*T

. forvalues i = 0/3 {
  2. g diff_pr`i' = pr`i'T - pr`i'NT
  3. }

. foreach y of var * {
  2. replace `y'=round(`y', 0.001) * 100
  3. }
(1 real change made)
(1 real change made)
(1 real change made)
(1 real change made)
(1 real change made)
(1 real change made)
(1 real change made)
(1 real change made)
(1 real change made)
(1 real change made)
(1 real change made)
(1 real change made)

. rename *NT *control

. rename *T *treatment

. export excel * using "tableC5.csv" , replace firstrow(variables)
file tableC5.csv saved

. restore

. 
. 
. // *********************
. // Table C.13: Wellbeing
. // **********************
. 
. eststo clear

. eststo: quietly ///
> reghdfe subjwellbeing1 treatment subjwellbeing0 male DK_M9_schooling_totyrs , absorb(pair agegr) vce(cluster
>  village)
(est1 stored)

. eststo: quietly ///
> reghdfe zphysical1 treatment zphysical0 male DK_M9_schooling_totyrs , absorb(pair agegr) vce(cluster village
> )
(est2 stored)

. eststo: quietly ///
> reghdfe zmental1 treatment zmental male DK_M9_schooling_totyrs , absorb(pair agegr) vce(cluster village)
(est3 stored)

. esttab using "tableC13.tex" , title(Other expenditures\label{expend}) b(%9.3f) replace    ///
> label se star(* 0.1 ** 0.05 *** 0.01) keep(treatment) ///
> addnotes("We use an inverse hyperbolic sine transformation."  ///
> "All regressions include village pair fixed effects and standard errors are clustered at village level.")
(file tableC13.tex not found)
(output written to tableC13.tex)

. 
. 
. 
. // ***************************
. // Table C.12: IV specification
. // ***************************
. 
. cmp setup
$cmp_out      = 0
$cmp_missing  = .
$cmp_cont     = 1
$cmp_left     = 2
$cmp_right    = 3
$cmp_probit   = 4
$cmp_oprobit  = 5
$cmp_mprobit  = 6
$cmp_int      = 7
$cmp_trunc    = 8  (deprecated)
$cmp_roprobit = 9
$cmp_frac     = 10

. set matsize 1000
set matsize ignored.
    Matrix sizes are no longer limited by c(matsize) in modern Statas.  Matrix sizes are now limited by
    edition of Stata.  See limits for more details.

. 
. eststo clear

. eststo: quietly ///
> reghdfe hiv_diff_partners treatment male DK_M9_schooling_totyrs , absorb(pair agegr) vce(cluster village)
(est1 stored)

. eststo: quietly ///
> xi: ivprobit sexactive1 i.sexactive0 i.male i.agegr DK_M9_schooling_totyrs i.pair (hiv_diff_partners = treat
> ment)  , vce(cluster village)
(est2 stored)

. eststo: quietly ///
> cmp (sex_index1 = hiv_diff_partners i.sex_index0 i.male i.agegr DK_M9_schooling_totyrs i.pair) ///
> (hiv_diff_partners = i.sex_index0 i.male i.agegr DK_M9_schooling_totyrs i.pair treatment), ind($cmp_oprobit 
> $cmp_cont)
(est3 stored)

. eststo: quietly ///
> xi: ivprobit married1 i.married0 i.male i.agegr DK_M9_schooling_totyrs i.pair (hiv_diff_partners = treatment
> )  , vce(cluster village)
(est4 stored)

. esttab using "tableC12panelA.tex" , title(Other expenditures\label{expend}) b(%9.3f) replace    ///
> label se star(* 0.1 ** 0.05 *** 0.01) keep(hiv_diff_partners treatment)
(file tableC12panelA.tex not found)
(output written to tableC12panelA.tex)

. 
. eststo clear

. eststo: quietly ///
> reghdfe hiv_diff_partners treatment male DK_M9_schooling_totyrs , absorb(pair agegr) vce(cluster village)
(est1 stored)

. est sto firststage

. xi: ivprobit sexactive1 i.sexactive0 i.male i.agegr DK_M9_schooling_totyrs i.pair (hiv_diff_partners = treat
> ment)  , vce(cluster village)
i.sexactive0      _Isexactive_0-1     (naturally coded; _Isexactive_0 omitted)
i.male            _Imale_0-1          (naturally coded; _Imale_0 omitted)
i.agegr           _Iagegr_1-9         (naturally coded; _Iagegr_1 omitted)
i.pair            _Ipair_101-321      (naturally coded; _Ipair_101 omitted)
note: _Ipair_125 != 0 predicts success perfectly;
      _Ipair_125 omitted and 3 obs not used.

note: _Ipair_127 != 0 predicts success perfectly;
      _Ipair_127 omitted and 3 obs not used.

note: _Ipair_128 != 0 predicts failure perfectly;
      _Ipair_128 omitted and 1 obs not used.

note: _Ipair_321 != 0 predicts failure perfectly;
      _Ipair_321 omitted and 1 obs not used.


Fitting exogenous probit model:
Iteration 0:  Log likelihood = -904.25743  
Iteration 1:  Log likelihood = -413.11599  
Iteration 2:  Log likelihood = -391.56472  
Iteration 3:  Log likelihood = -390.90668  
Iteration 4:  Log likelihood = -390.90441  
Iteration 5:  Log likelihood = -390.90441  

Fitting full model:
Iteration 0:  Log pseudolikelihood = -798.60394  
Iteration 1:  Log pseudolikelihood = -797.78238  
Iteration 2:  Log pseudolikelihood = -797.78187  
Iteration 3:  Log pseudolikelihood = -797.78187  

Probit model with endogenous regressors                Number of obs =   1,410
                                                       Wald chi2(66) = 5213.81
Log pseudolikelihood = -797.78187                      Prob > chi2   =  0.0000

                                                        (Std. err. adjusted for 109 clusters in village)
--------------------------------------------------------------------------------------------------------
                                       |               Robust
                                       | Coefficient  std. err.      z    P>|z|     [95% conf. interval]
---------------------------------------+----------------------------------------------------------------
                     hiv_diff_partners |  -2.309013   .5573174    -4.14   0.000    -3.401335   -1.216691
                         _Isexactive_1 |   1.317241   .4009582     3.29   0.001     .5313777    2.103105
                              _Imale_1 |   .5187709   .2633215     1.97   0.049     .0026702    1.034872
                             _Iagegr_2 |  -.2119685   .2601531    -0.81   0.415    -.7218593    .2979222
                             _Iagegr_3 |  -.3272875   .2708196    -1.21   0.227    -.8580841    .2035091
                             _Iagegr_4 |  -.3368159   .2987355    -1.13   0.260    -.9223267     .248695
                             _Iagegr_5 |  -.5203072   .3093732    -1.68   0.093    -1.126668    .0860532
                             _Iagegr_6 |  -.8978156   .3371971    -2.66   0.008     -1.55871   -.2369214
                             _Iagegr_7 |  -.7459493   .4214405    -1.77   0.077    -1.571957    .0800589
                             _Iagegr_8 |  -1.176592    .423076    -2.78   0.005    -2.005806   -.3473783
                             _Iagegr_9 |  -1.440359   .5485881    -2.63   0.009    -2.515572   -.3651466
                DK_M9_schooling_totyrs |    .054055   .0208904     2.59   0.010     .0131105    .0949995
                            _Ipair_102 |  -.3982365   .3886622    -1.02   0.306        -1.16    .3635274
                            _Ipair_103 |   .1530224   .3313374     0.46   0.644    -.4963871    .8024318
                            _Ipair_104 |   .0947616   .6206897     0.15   0.879    -1.121768    1.311291
                            _Ipair_105 |  -.1010722   .3180217    -0.32   0.751    -.7243832    .5222389
                            _Ipair_106 |   .0308468    .509013     0.06   0.952    -.9668004    1.028494
                            _Ipair_107 |   .4441016   .4135237     1.07   0.283      -.36639    1.254593
                            _Ipair_108 |   .8458899   .4946496     1.71   0.087    -.1236055    1.815385
                            _Ipair_109 |  -.3030188   .3101506    -0.98   0.329    -.9109029    .3048653
                            _Ipair_110 |  -.4770055   .3135114    -1.52   0.128    -1.091476    .1374655
                            _Ipair_111 |   -.166374   .3546411    -0.47   0.639    -.8614577    .5287097
                            _Ipair_112 |  -.1665511   .3556559    -0.47   0.640    -.8636239    .5305218
                            _Ipair_113 |   -.650052   .3832612    -1.70   0.090     -1.40123    .1011262
                            _Ipair_114 |  -.5276777    .352841    -1.50   0.135    -1.219233    .1638779
                            _Ipair_115 |  -.2405263   .3432126    -0.70   0.483    -.9132106     .432158
                            _Ipair_116 |  -.1231613   .3510076    -0.35   0.726    -.8111235    .5648009
                            _Ipair_117 |  -.7540286   .3595266    -2.10   0.036    -1.458688   -.0493695
                            _Ipair_118 |   .8755429   .4838794     1.81   0.070    -.0728433    1.823929
                            _Ipair_119 |   .5817332   .6684683     0.87   0.384    -.7284405    1.891907
                            _Ipair_120 |  -.3959204    .408152    -0.97   0.332    -1.195884    .4040428
                            _Ipair_121 |   1.000074   .3391227     2.95   0.003     .3354058    1.664742
                            _Ipair_122 |  -.7631935   .4097003    -1.86   0.062    -1.566191    .0398043
                            _Ipair_123 |  -.2249495   .4338006    -0.52   0.604    -1.075183    .6252841
                            _Ipair_124 |   .1257098   .5032052     0.25   0.803    -.8605542    1.111974
                            _Ipair_125 |          0  (omitted)
                            _Ipair_126 |  -.1742779   .4132886    -0.42   0.673    -.9843087    .6357529
                            _Ipair_127 |          0  (omitted)
                            _Ipair_128 |          0  (omitted)
                            _Ipair_129 |   .3205939   .6518633     0.49   0.623    -.9570347    1.598222
                            _Ipair_201 |   .0822157   .3023373     0.27   0.786    -.5103545    .6747858
                            _Ipair_202 |  -.0973603   .3736288    -0.26   0.794    -.8296592    .6349386
                            _Ipair_203 |  -.0197822   .3084152    -0.06   0.949    -.6242649    .5847005
                            _Ipair_204 |   .2453382   .3273574     0.75   0.454    -.3962705    .8869468
                            _Ipair_205 |   .5530453   .3245721     1.70   0.088    -.0831043    1.189195
                            _Ipair_206 |   .2436718   .3272791     0.74   0.457    -.3977835    .8851271
                            _Ipair_207 |   .3485173   .3445428     1.01   0.312    -.3267742    1.023809
                            _Ipair_208 |  -.3156296   .3351518    -0.94   0.346     -.972515    .3412557
                            _Ipair_209 |   .0654829    .337767     0.19   0.846    -.5965282     .727494
                            _Ipair_301 |  -.0413952   .5009733    -0.08   0.934    -1.023285    .9404944
                            _Ipair_302 |  -.7130507   .3590144    -1.99   0.047    -1.416706   -.0093954
                            _Ipair_303 |  -.0659558    .350962    -0.19   0.851    -.7538288    .6219172
                            _Ipair_304 |   .0447866   .3811873     0.12   0.906    -.7023268    .7918999
                            _Ipair_305 |  -.7313722   .4166109    -1.76   0.079    -1.547915    .0851702
                            _Ipair_306 |  -.4612339   .4715712    -0.98   0.328    -1.385496    .4630286
                            _Ipair_307 |  -.2306095   .3506037    -0.66   0.511    -.9177801     .456561
                            _Ipair_308 |   .3543722   .3589723     0.99   0.324    -.3492006    1.057945
                            _Ipair_309 |  -.1538593   .3629656    -0.42   0.672    -.8652588    .5575402
                            _Ipair_310 |   .0676419   .3389469     0.20   0.842    -.5966818    .7319656
                            _Ipair_311 |  -.1090218   .4004759    -0.27   0.785    -.8939401    .6758965
                            _Ipair_312 |  -.6787639   .3916945    -1.73   0.083    -1.446471    .0889431
                            _Ipair_313 |  -.3090007   .3426519    -0.90   0.367    -.9805861    .3625846
                            _Ipair_314 |   -.699209   .3343785    -2.09   0.037    -1.354579   -.0438392
                            _Ipair_315 |  -1.059699   .5079509    -2.09   0.037    -2.055265   -.0641338
                            _Ipair_316 |  -.8606058   .4028449    -2.14   0.033    -1.650167   -.0710444
                            _Ipair_317 |   .4457131   .4382053     1.02   0.309    -.4131536     1.30458
                            _Ipair_318 |  -.5055051   .5490805    -0.92   0.357    -1.581683    .5706728
                            _Ipair_319 |  -1.136939   .4638331    -2.45   0.014    -2.046035   -.2278424
                            _Ipair_320 |  -.1797038    .385892    -0.47   0.641    -.9360383    .5766307
                            _Ipair_321 |          0  (omitted)
                                 _cons |  -.6111496   .3922003    -1.56   0.119    -1.379848    .1575489
---------------------------------------+----------------------------------------------------------------
 corr(e.hiv_diff_partners,e.sexactive1)|   .7804229   .1685332                       .198832    .9554939
                sd(e.hiv_diff_partners)|   .3229128   .0059803                      .3114017    .3348494
--------------------------------------------------------------------------------------------------------
Wald test of exogeneity (corr = 0): chi2(1) = 5.89        Prob > chi2 = 0.0152
Endogenous: hiv_diff_partners
Exogenous:  _Isexactive_1 _Imale_1 _Iagegr_2 _Iagegr_3 _Iagegr_4 _Iagegr_5 _Iagegr_6 _Iagegr_7
            _Iagegr_8 _Iagegr_9 DK_M9_schooling_totyrs _Ipair_102 _Ipair_103 _Ipair_104 _Ipair_105
            _Ipair_106 _Ipair_107 _Ipair_108 _Ipair_109 _Ipair_110 _Ipair_111 _Ipair_112 _Ipair_113
            _Ipair_114 _Ipair_115 _Ipair_116 _Ipair_117 _Ipair_118 _Ipair_119 _Ipair_120 _Ipair_121
            _Ipair_122 _Ipair_123 _Ipair_124 _Ipair_126 _Ipair_129 _Ipair_201 _Ipair_202 _Ipair_203
            _Ipair_204 _Ipair_205 _Ipair_206 _Ipair_207 _Ipair_208 _Ipair_209 _Ipair_301 _Ipair_302
            _Ipair_303 _Ipair_304 _Ipair_305 _Ipair_306 _Ipair_307 _Ipair_308 _Ipair_309 _Ipair_310
            _Ipair_311 _Ipair_312 _Ipair_313 _Ipair_314 _Ipair_315 _Ipair_316 _Ipair_317 _Ipair_318
            _Ipair_319 _Ipair_320 treatment

. eststo margin: margins, dydx(hiv_diff_partners) predict(pr) post

Average marginal effects                                 Number of obs = 1,410
Model VCE: Robust

Expression: Average structural function probabilities, predict(pr)
dy/dx wrt:  hiv_diff_partners

-----------------------------------------------------------------------------------
                  |            Delta-method
                  |      dy/dx   std. err.      z    P>|z|     [95% conf. interval]
------------------+----------------------------------------------------------------
hiv_diff_partners |  -.5653462   .3224555    -1.75   0.080    -1.197347    .0666549
-----------------------------------------------------------------------------------

. est sto active

. cmp (sex_index1 = hiv_diff_partners i.sex_index0 i.male i.agegr DK_M9_schooling_totyrs i.pair) ///
> (hiv_diff_partners = i.sex_index0 i.male i.agegr DK_M9_schooling_totyrs i.pair treatment), ind($cmp_oprobit 
> $cmp_cont)

Fitting individual models as starting point for full model fit.
Note: For programming reasons, these initial estimates may deviate from your specification.
      For exact fits of each equation alone, run cmp separately on each.

Iteration 0:  Log likelihood = -1301.9219  
Iteration 1:  Log likelihood = -705.89605  
Iteration 2:  Log likelihood = -680.92659  
Iteration 3:  Log likelihood =  -680.3748  
Iteration 4:  Log likelihood =  -680.3687  
Iteration 5:  Log likelihood = -680.36755  
Iteration 6:  Log likelihood = -680.36735  
Iteration 7:  Log likelihood = -680.36731  

Ordered probit regression                              Number of obs =   1,418
                                                       LR chi2(72)   = 1243.11
                                                       Prob > chi2   =  0.0000
Log likelihood = -680.36731                            Pseudo R2     =  0.4774

----------------------------------------------------------------------------------------
               _cmp_y1 | Coefficient  Std. err.      z    P>|z|     [95% conf. interval]
-----------------------+----------------------------------------------------------------
     hiv_diff_partners |  -.0200365   .1212718    -0.17   0.869    -.2577249    .2176518
                       |
            sex_index0 |
                    1  |   1.719702   .1004182    17.13   0.000     1.522886    1.916518
                    2  |   2.664419   .3448871     7.73   0.000     1.988452    3.340385
                    3  |   3.473291   .1855671    18.72   0.000     3.109587    3.836996
                       |
                  male |
                 Male  |   1.074321   .1075272     9.99   0.000     .8635719    1.285071
                       |
                 agegr |
                    2  |   .0774811   .2191305     0.35   0.724    -.3520068     .506969
                    3  |   .0081927   .2202556     0.04   0.970    -.4235003    .4398857
                    4  |  -.1196705   .2232953    -0.54   0.592    -.5573213    .3179803
                    5  |   -.272774   .2278072    -1.20   0.231    -.7192679    .1737199
                    6  |  -.6714093   .2346517    -2.86   0.004    -1.131318   -.2115004
                    7  |  -.7711332   .2615011    -2.95   0.003    -1.283666   -.2586005
                    8  |  -1.217691   .2832262    -4.30   0.000    -1.772804   -.6625778
                    9  |  -1.525141   .2898451    -5.26   0.000    -2.093227    -.957055
                       |
DK_M9_schooling_totyrs |   .0184497   .0160149     1.15   0.249    -.0129388    .0498383
                       |
                  pair |
                  102  |  -.4341574   .3271019    -1.33   0.184    -1.075265    .2069506
                  103  |  -.1327139   .3529581    -0.38   0.707    -.8244991    .5590713
                  104  |  -.1576107    .357106    -0.44   0.659    -.8575255    .5423042
                  105  |  -.2014998   .3549702    -0.57   0.570    -.8972286    .4942291
                  106  |  -.2918316   .4262472    -0.68   0.494    -1.127261    .5435977
                  107  |   .2826124   .3850113     0.73   0.463    -.4719959    1.037221
                  108  |   .5860018   .4099884     1.43   0.153    -.2175606    1.389564
                  109  |  -.2489016   .4420011    -0.56   0.573    -1.115208    .6174046
                  110  |  -.2932281   .3874237    -0.76   0.449    -1.052565    .4661083
                  111  |  -.5199362   .4360848    -1.19   0.233    -1.374647    .3347744
                  112  |   .2316598   .3921916     0.59   0.555    -.5370216    1.000341
                  113  |   -.348702    .412277    -0.85   0.398     -1.15675     .459346
                  114  |  -.2324966   .4303999    -0.54   0.589    -1.076065    .6110717
                  115  |  -.5735818   .4973287    -1.15   0.249    -1.548328    .4011645
                  116  |   -.355233   .5126576    -0.69   0.488    -1.360024    .6495575
                  117  |  -.7709026   .4917922    -1.57   0.117    -1.734798    .1929925
                  118  |   .8093652   .4940214     1.64   0.101    -.1588989    1.777629
                  119  |   .2928797   .4680663     0.63   0.531    -.6245134    1.210273
                  120  |  -.5836977   .5053695    -1.15   0.248    -1.574204    .4068084
                  121  |   .3281517   .5683351     0.58   0.564    -.7857645    1.442068
                  122  |   .2940246   .5352222     0.55   0.583    -.7549917    1.343041
                  123  |  -.1608719   .6038207    -0.27   0.790    -1.344339    1.022595
                  124  |  -.0788529   .6257249    -0.13   0.900    -1.305251    1.147545
                  125  |     .13247   .9459551     0.14   0.889    -1.721568    1.986508
                  126  |   .0388323   .7695606     0.05   0.960    -1.469479    1.547143
                  127  |   .7713823   .7808865     0.99   0.323    -.7591272    2.301892
                  128  |  -4.208088   134.1662    -0.03   0.975    -267.1691    258.7529
                  129  |  -.9010462   1.335273    -0.67   0.500    -3.518133    1.716041
                  201  |   .0829031   .2529887     0.33   0.743    -.4129456    .5787519
                  202  |  -.0125692   .2665805    -0.05   0.962    -.5350574     .509919
                  203  |   .2101502   .2872075     0.73   0.464    -.3527663    .7730666
                  204  |   .3859983   .2951689     1.31   0.191    -.1925221    .9645188
                  205  |   .1364009   .3107006     0.44   0.661    -.4725611     .745363
                  206  |    .293266   .3201635     0.92   0.360     -.334243    .9207749
                  207  |   .5722182    .321543     1.78   0.075    -.0579944    1.202431
                  208  |  -.0879797   .4011145    -0.22   0.826    -.8741497    .6981904
                  209  |   .2491754   .7899303     0.32   0.752     -1.29906     1.79741
                  301  |  -.0450645   .3111898    -0.14   0.885    -.6549852    .5648562
                  302  |  -.7645896   .3151714    -2.43   0.015    -1.382314   -.1468649
                  303  |  -.2636652   .3480779    -0.76   0.449    -.9458854    .4185551
                  304  |   .2799737   .3642232     0.77   0.442    -.4338906    .9938379
                  305  |  -1.056225    .358554    -2.95   0.003    -1.758978   -.3534723
                  306  |   .0353281   .3404458     0.10   0.917    -.6319333    .7025896
                  307  |  -.2887794   .3513305    -0.82   0.411    -.9773746    .3998158
                  308  |   .2284218    .330859     0.69   0.490    -.4200499    .8768936
                  309  |  -.2434532   .3463201    -0.70   0.482    -.9222281    .4353216
                  310  |   .2085827   .3714129     0.56   0.574    -.5193731    .9365385
                  311  |   .1281164   .3670349     0.35   0.727    -.5912587    .8474915
                  312  |  -.7471976   .4205483    -1.78   0.076    -1.571457     .077062
                  313  |  -.5346689    .527509    -1.01   0.311    -1.568568    .4992297
                  314  |  -.1893061   .4195803    -0.45   0.652    -1.011668    .6330563
                  315  |   -.998237   .4458418    -2.24   0.025    -1.872071   -.1244031
                  316  |  -1.126909   .5251912    -2.15   0.032    -2.156265   -.0975535
                  317  |  -.6631686   .4745106    -1.40   0.162    -1.593192     .266855
                  318  |    .112544   .4792317     0.23   0.814    -.8267328    1.051821
                  319  |   -1.55739   1.011332    -1.54   0.124    -3.539564    .4247845
                  320  |  -.3045881   .7239549    -0.42   0.674    -1.723514    1.114338
                  321  |  -3.442752   134.1663    -0.03   0.980    -266.4038    259.5183
-----------------------+----------------------------------------------------------------
                 /cut1 |   .5664967   .3069356                      -.035086    1.168079
                 /cut2 |   3.888181   .3260776                      3.249081    4.527282
                 /cut3 |   4.036157   .3275358                      3.394199    4.678116
----------------------------------------------------------------------------------------

Warning: regressor matrix for _cmp_y1 equation appears ill-conditioned. (Condition number = 118.08901.)
This might prevent convergence. If it does, and if you have not done so already, you may need to remove nearly
collinear regressors to achieve convergence. Or you may need to add a nrtolerance(#) or nonrtolerance option t
> o the command line.
See cmp tips.

      Source |       SS           df       MS      Number of obs   =     1,420
-------------+----------------------------------   F(72, 1347)     =      1.25
       Model |  9.82205872        72  .136417482   Prob > F        =    0.0834
    Residual |  147.392747     1,347  .109422974   R-squared       =    0.0625
-------------+----------------------------------   Adj R-squared   =    0.0124
       Total |  157.214805     1,419  .110792675   Root MSE        =    .33079

----------------------------------------------------------------------------------------
     hiv_diff_partners | Coefficient  Std. err.      t    P>|t|     [95% conf. interval]
-----------------------+----------------------------------------------------------------
            sex_index0 |
                    1  |   .0268891   .0226345     1.19   0.235    -.0175136    .0712917
                    2  |   .0274006   .0869389     0.32   0.753    -.1431498     .197951
                    3  |   .0381692   .0428874     0.89   0.374    -.0459641    .1223025
                       |
                  male |
                 Male  |  -.0532356   .0218139    -2.44   0.015    -.0960286   -.0104426
                       |
                 agegr |
                    2  |  -.0043106   .0501423    -0.09   0.932    -.1026761    .0940549
                    3  |  -.0240901   .0505164    -0.48   0.634    -.1231894    .0750092
                    4  |   .0021674   .0513023     0.04   0.966    -.0984737    .1028085
                    5  |  -.0278436   .0522342    -0.53   0.594    -.1303128    .0746255
                    6  |  -.0573804   .0534942    -1.07   0.284    -.1623214    .0475606
                    7  |   .0019735   .0589772     0.03   0.973    -.1137237    .1176708
                    8  |  -.0459792    .060849    -0.76   0.450    -.1653484      .07339
                    9  |   -.041351   .0576345    -0.72   0.473    -.1544142    .0717121
                       |
DK_M9_schooling_totyrs |   .0056194   .0036466     1.54   0.124    -.0015342    .0127729
                       |
                  pair |
                  102  |  -.0409989   .0740311    -0.55   0.580    -.1862277    .1042299
                  103  |  -.0012719   .0780619    -0.02   0.987     -.154408    .1518643
                  104  |  -.0020094   .0813489    -0.02   0.980    -.1615937    .1575749
                  105  |  -.0161288   .0806437    -0.20   0.842    -.1743296    .1420721
                  106  |   .0939902   .0940726     1.00   0.318    -.0905546    .2785349
                  107  |     .03115   .0875555     0.36   0.722      -.14061    .2029099
                  108  |  -.0575376   .0942505    -0.61   0.542    -.2424314    .1273562
                  109  |  -.0639622   .0904911    -0.71   0.480     -.241481    .1135566
                  110  |  -.1275328   .0872436    -1.46   0.144     -.298681    .0436154
                  111  |   .0073577   .0925377     0.08   0.937    -.1741761    .1888915
                  112  |   .0059965    .090572     0.07   0.947     -.171681    .1836739
                  113  |  -.0926907   .0964897    -0.96   0.337    -.2819771    .0965956
                  114  |  -.1104398   .0988139    -1.12   0.264    -.3042858    .0834061
                  115  |  -.0535944   .1012447    -0.53   0.597    -.2522088      .14502
                  116  |  -.0112652   .0990082    -0.11   0.909    -.2054923    .1829619
                  117  |  -.1259477   .0990231    -1.27   0.204     -.320204    .0683085
                  118  |   .0285567    .111589     0.26   0.798    -.1903505    .2474639
                  119  |  -.0689303   .1015342    -0.68   0.497    -.2681127    .1302521
                  120  |  -.0037879   .1075397    -0.04   0.972    -.2147515    .2071756
                  121  |   .2100227   .1275909     1.65   0.100    -.0402758    .4603211
                  122  |  -.1130073    .135068    -0.84   0.403    -.3779738    .1519591
                  123  |  -.1001184   .1269969    -0.79   0.431    -.3492516    .1490147
                  124  |  -.0776076   .1353126    -0.57   0.566    -.3430539    .1878387
                  125  |  -.0695073   .1981799    -0.35   0.726    -.4582822    .3192676
                  126  |  -.1140687   .1569787    -0.73   0.468    -.4220181    .1938807
                  127  |  -.0152964   .1982112    -0.08   0.938    -.4041326    .3735397
                  128  |  -.2926329   .3357078    -0.87   0.384    -.9511998     .365934
                  129  |   .3557345   .2402185     1.48   0.139    -.1155085    .8269776
                  201  |   .0178878   .0572237     0.31   0.755    -.0943695     .130145
                  202  |  -.0939464   .0597308    -1.57   0.116    -.2111218    .0232291
                  203  |  -.0458155   .0642363    -0.71   0.476    -.1718296    .0801987
                  204  |   .0123891   .0675032     0.18   0.854    -.1200337     .144812
                  205  |   .0460899   .0691688     0.67   0.505    -.0896004    .1817801
                  206  |   .0145674    .074487     0.20   0.845    -.1315558    .1606906
                  207  |   -.031588   .0742967    -0.43   0.671    -.1773378    .1141618
                  208  |  -.1069706   .0880481    -1.21   0.225    -.2796969    .0657556
                  209  |  -.1264419   .1995358    -0.63   0.526    -.5178766    .2649929
                  301  |   .0115242   .0705973     0.16   0.870    -.1269685    .1500168
                  302  |  -.0424006   .0716685    -0.59   0.554    -.1829945    .0981933
                  303  |    .071236   .0762383     0.93   0.350    -.0783228    .2207947
                  304  |  -.1070836   .0809341    -1.32   0.186    -.2658543     .051687
                  305  |   .0348111    .079098     0.44   0.660    -.1203576    .1899798
                  306  |  -.0418425   .0777981    -0.54   0.591     -.194461     .110776
                  307  |   .0202412   .0774648     0.26   0.794    -.1317236     .172206
                  308  |   .1080278   .0772883     1.40   0.162    -.0435908    .2596464
                  309  |  -.0171954   .0802377    -0.21   0.830    -.1745998     .140209
                  310  |   .0352724   .0826141     0.43   0.669    -.1267939    .1973387
                  311  |  -.0461222   .0880036    -0.52   0.600    -.2187612    .1265169
                  312  |   .0004795   .0877307     0.01   0.996    -.1716241    .1725832
                  313  |   .0165052   .1023844     0.16   0.872     -.184345    .2173554
                  314  |  -.0865612   .0947729    -0.91   0.361    -.2724798    .0993574
                  315  |  -.0647554    .098482    -0.66   0.511    -.2579502    .1284393
                  316  |  -.0456451   .1051034    -0.43   0.664    -.2518293    .1605391
                  317  |   .3504952    .108098     3.24   0.001     .1384365     .562554
                  318  |   .0961123   .1162212     0.83   0.408    -.1318819    .3241065
                  319  |  -.0230048   .1359358    -0.17   0.866    -.2896736    .2436641
                  320  |  -.0797625   .1444103    -0.55   0.581    -.3630559     .203531
                  321  |   -.285698   .3360901    -0.85   0.395    -.9450149     .373619
                       |
             treatment |   .0482457   .0178476     2.70   0.007     .0132336    .0832579
                 _cons |  -.1906379   .0702562    -2.71   0.007    -.3284613   -.0528145
----------------------------------------------------------------------------------------

Warning: regressor matrix for hiv_diff_partners equation appears ill-conditioned. (Condition number = 125.4464
> 5.)
This might prevent convergence. If it does, and if you have not done so already, you may need to remove nearly
collinear regressors to achieve convergence. Or you may need to add a nrtolerance(#) or nonrtolerance option t
> o the command line.
See cmp tips.

Fitting constant-only model for LR test of overall model fit.

Fitting full model.

Iteration 0:  Log likelihood = -1087.8704  
Iteration 1:  Log likelihood = -1087.2014  
Iteration 2:  Log likelihood =  -1085.677  
Iteration 3:  Log likelihood = -1085.2124  
Iteration 4:  Log likelihood = -1084.7898  
Iteration 5:  Log likelihood = -1084.7017  
Iteration 6:  Log likelihood = -1084.6914  
Iteration 7:  Log likelihood = -1084.6911  
Iteration 8:  Log likelihood = -1084.6911  

Mixed-process regression                               Number of obs =   1,420
                                                       LR chi2(144)  = 1338.74
Log likelihood = -1084.6911                            Prob > chi2   =  0.0000

----------------------------------------------------------------------------------------
                       | Coefficient  Std. err.      z    P>|z|     [95% conf. interval]
-----------------------+----------------------------------------------------------------
sex_index1             |
     hiv_diff_partners |  -2.319426   .6139207    -3.78   0.000    -3.522688   -1.116163
                       |
            sex_index0 |
                    1  |   1.207943   .3741611     3.23   0.001     .4746006    1.941285
                    2  |   1.824519   .6522763     2.80   0.005      .546081    3.102957
                    3  |   2.400192   .7630149     3.15   0.002     .9047103    3.895674
                       |
                  male |
                 Male  |   .5925354   .2839446     2.09   0.037     .0360142    1.149057
                       |
                 agegr |
                    2  |   .0322045    .186208     0.17   0.863    -.3327566    .3971655
                    3  |  -.0533394   .1868046    -0.29   0.775    -.4194696    .3127909
                    4  |  -.0856647   .1905508    -0.45   0.653    -.4591374    .2878081
                    5  |    -.25067   .1973099    -1.27   0.204    -.6373903    .1360504
                    6  |  -.5852436    .227437    -2.57   0.010    -1.031012   -.1394753
                    7  |  -.5097411   .2789074    -1.83   0.068    -1.056389    .0369073
                    8  |  -.9210555     .33572    -2.74   0.006    -1.579055   -.2630564
                    9  |  -1.108813    .390718    -2.84   0.005    -1.874606   -.3430194
                       |
DK_M9_schooling_totyrs |   .0257446   .0134957     1.91   0.056    -.0007064    .0521956
                       |
                  pair |
                  102  |   -.390776   .2837719    -1.38   0.168    -.9469587    .1654067
                  103  |  -.0835083   .2960087    -0.28   0.778    -.6636746     .496658
                  104  |  -.1140279   .3025112    -0.38   0.706     -.706939    .4788832
                  105  |   -.164888   .3005447    -0.55   0.583    -.7539447    .4241688
                  106  |   .0106467   .3748873     0.03   0.977     -.724119    .7454123
                  107  |   .2693468    .325859     0.83   0.408    -.3693251    .9080188
                  108  |   .2425814   .3844376     0.63   0.528    -.5109025    .9960653
                  109  |  -.3317879     .36005    -0.92   0.357    -1.037473    .3738971
                  110  |   -.494713   .3251127    -1.52   0.128    -1.131922    .1424961
                  111  |  -.3367656   .3762052    -0.90   0.371    -1.074114     .400583
                  112  |   .1587828   .3353899     0.47   0.636    -.4985692    .8161348
                  113  |  -.4564199   .3511615    -1.30   0.194    -1.144684    .2318439
                  114  |  -.4073775   .3635474    -1.12   0.262    -1.119917    .3051623
                  115  |  -.4933348   .4136546    -1.19   0.233    -1.304083    .3174133
                  116  |  -.2521271   .4148678    -0.61   0.543    -1.065253    .5609988
                  117  |  -.8039728   .4091599    -1.96   0.049    -1.605912    -.002034
                  118  |   .5772602   .4458196     1.29   0.195      -.29653    1.451051
                  119  |   .0271584   .4021004     0.07   0.946     -.760944    .8152608
                  120  |  -.4075982   .4318321    -0.94   0.345    -1.253974    .4387771
                  121  |   .7046739   .4780321     1.47   0.140    -.2322518      1.6416
                  122  |  -.0606631   .4871066    -0.12   0.901    -1.015375    .8940483
                  123  |  -.3441265   .4920826    -0.70   0.484    -1.308591    .6203376
                  124  |  -.2392961   .5159792    -0.46   0.643    -1.250597    .7720045
                  125  |  -.0209281   .7754288    -0.03   0.978    -1.540741    1.498884
                  126  |  -.2362576   .6255076    -0.38   0.706     -1.46223    .9897148
                  127  |    .481838   .7078585     0.68   0.496    -.9055391    1.869215
                  128  |  -4.752693   19780.08    -0.00   1.000       -38773     38763.5
                  129  |   .2025595   1.139672     0.18   0.859    -2.031157    2.436276
                  201  |   .0810924   .2127756     0.38   0.703    -.3359401    .4981249
                  202  |  -.2266062   .2297889    -0.99   0.324    -.6769841    .2237717
                  203  |   .0389647   .2510633     0.16   0.877    -.4531104    .5310398
                  204  |     .28988   .2604306     1.11   0.266    -.2205545    .8003145
                  205  |    .206495   .2594771     0.80   0.426    -.3020707    .7150607
                  206  |   .2258942   .2775101     0.81   0.416    -.3180155     .769804
                  207  |   .2916964    .310577     0.94   0.348    -.3170232    .9004161
                  208  |  -.2869255   .3349733    -0.86   0.392    -.9434611    .3696101
                  209  |  -.0649738   .7013601    -0.09   0.926    -1.439614    1.309667
                  301  |  -.0040662   .2626889    -0.02   0.988    -.5189271    .5107946
                  302  |   -.617713   .3010043    -2.05   0.040    -1.207671   -.0277554
                  303  |  -.0112295   .3063087    -0.04   0.971    -.6115835    .5891245
                  304  |  -.0662784   .3305409    -0.20   0.841    -.7141266    .5815699
                  305  |  -.6406782   .3905389    -1.64   0.101     -1.40612    .1247639
                  306  |  -.0788094     .28852    -0.27   0.785    -.6442982    .4866794
                  307  |  -.1469154   .3026526    -0.49   0.627    -.7401036    .4462728
                  308  |   .3963887   .2815601     1.41   0.159    -.1554589    .9482363
                  309  |   -.199985   .2971876    -0.67   0.501    -.7824619    .3824919
                  310  |   .2179186   .3111636     0.70   0.484    -.3919507     .827788
                  311  |  -.0226801   .3208434    -0.07   0.944    -.6515217    .6061614
                  312  |  -.5083591   .3808148    -1.33   0.182    -1.254742    .2380241
                  313  |  -.3073984   .4394127    -0.70   0.484    -1.168632    .5538348
                  314  |  -.3235777   .3521054    -0.92   0.358    -1.013692    .3665362
                  315  |  -.8100917   .4144703    -1.95   0.051    -1.622439    .0022552
                  316  |  -.8434522   .4754987    -1.77   0.076    -1.775413    .0885082
                  317  |    .349819   .5359381     0.65   0.514    -.7006004    1.400238
                  318  |   .3006109   .4158178     0.72   0.470     -.514377    1.115599
                  319  |  -1.110766   .8176617    -1.36   0.174    -2.713353    .4918214
                  320  |  -.4004386   .5882154    -0.68   0.496    -1.553319    .7524424
                  321  |  -4.341443   19780.08    -0.00   1.000    -38772.59    38763.91
-----------------------+----------------------------------------------------------------
hiv_diff_partners      |
            sex_index0 |
                    1  |   .0268891    .022045     1.22   0.223    -.0163183    .0700964
                    2  |   .0274006   .0846747     0.32   0.746    -.1385588      .19336
                    3  |   .0381692   .0417704     0.91   0.361    -.0436994    .1200377
                       |
                  male |
                 Male  |  -.0532356   .0212458    -2.51   0.012    -.0948767   -.0115946
                       |
                 agegr |
                    2  |  -.0043106   .0488362    -0.09   0.930    -.1000278    .0914066
                    3  |  -.0240901   .0492005    -0.49   0.624    -.1205214    .0723412
                    4  |   .0021674    .049966     0.04   0.965    -.0957641    .1000989
                    5  |  -.0278436   .0508736    -0.55   0.584    -.1275541    .0718668
                    6  |  -.0573804   .0521008    -1.10   0.271    -.1594961    .0447352
                    7  |   .0019735   .0574411     0.03   0.973    -.1106089    .1145559
                    8  |  -.0459792   .0592641    -0.78   0.438    -.1621347    .0701763
                    9  |   -.041351   .0561333    -0.74   0.461    -.1513703    .0686682
                       |
DK_M9_schooling_totyrs |   .0056194   .0035516     1.58   0.114    -.0013416    .0125804
                       |
                  pair |
                  102  |  -.0409989   .0721029    -0.57   0.570     -.182318    .1003202
                  103  |  -.0012719   .0760287    -0.02   0.987    -.1502854    .1477417
                  104  |  -.0020094   .0792301    -0.03   0.980    -.1572976    .1532788
                  105  |  -.0161288   .0785433    -0.21   0.837    -.1700707    .1378132
                  106  |   .0939902   .0916225     1.03   0.305    -.0855866    .2735669
                  107  |     .03115   .0852751     0.37   0.715    -.1359862    .1982862
                  108  |  -.0575376   .0917957    -0.63   0.531    -.2374539    .1223787
                  109  |  -.0639622   .0881342    -0.73   0.468     -.236702    .1087776
                  110  |  -.1275328   .0849713    -1.50   0.133    -.2940736     .039008
                  111  |   .0073577   .0901276     0.08   0.935    -.1692891    .1840045
                  112  |   .0059965    .088213     0.07   0.946    -.1668979    .1788908
                  113  |  -.0926907   .0939765    -0.99   0.324    -.2768813    .0914999
                  114  |  -.1104398   .0962403    -1.15   0.251    -.2990674    .0781878
                  115  |  -.0535944   .0986078    -0.54   0.587    -.2468622    .1396734
                  116  |  -.0112652   .0964296    -0.12   0.907    -.2002637    .1777334
                  117  |  -.1259477    .096444    -1.31   0.192    -.3149746    .0630791
                  118  |   .0285567   .1086826     0.26   0.793    -.1844572    .2415707
                  119  |  -.0689303   .0988898    -0.70   0.486    -.2627507    .1248901
                  120  |  -.0037879   .1047388    -0.04   0.971    -.2090723    .2014964
                  121  |   .2100227   .1242679     1.69   0.091     -.033538    .4535833
                  122  |  -.1130073   .1315503    -0.86   0.390    -.3708411    .1448265
                  123  |  -.1001184   .1236894    -0.81   0.418    -.3425451    .1423082
                  124  |  -.0776076   .1317885    -0.59   0.556    -.3359082     .180693
                  125  |  -.0695073   .1930187    -0.36   0.719     -.447817    .3088023
                  126  |  -.1140687   .1528904    -0.75   0.456    -.4137284     .185591
                  127  |  -.0152964   .1930489    -0.08   0.937    -.3936653    .3630725
                  128  |  -.2926329   .3269648    -0.89   0.371    -.9334721    .3482063
                  129  |   .3557345   .2339624     1.52   0.128    -.1028232    .8142923
                  201  |   .0178878    .055733     0.32   0.748    -.0913469    .1271225
                  202  |  -.0939464   .0581749    -1.61   0.106     -.207967    .0200743
                  203  |  -.0458155   .0625632    -0.73   0.464    -.1684371    .0768061
                  204  |   .0123891    .065745     0.19   0.851    -.1164686    .1412469
                  205  |   .0460899   .0673672     0.68   0.494    -.0859474    .1781272
                  206  |   .0145674   .0725469     0.20   0.841    -.1276219    .1567567
                  207  |   -.031588   .0723614    -0.44   0.662    -.1734138    .1102378
                  208  |  -.1069706   .0857549    -1.25   0.212    -.2750472    .0611059
                  209  |  -.1264419   .1943392    -0.65   0.515    -.5073398     .254456
                  301  |   .0115242   .0687585     0.17   0.867      -.12324    .1462884
                  302  |  -.0424006   .0698018    -0.61   0.544    -.1792095    .0944083
                  303  |    .071236   .0742526     0.96   0.337    -.0742965    .2167685
                  304  |  -.1070836   .0788261    -1.36   0.174      -.26158    .0474127
                  305  |   .0348111   .0770378     0.45   0.651    -.1161802    .1858024
                  306  |  -.0418425   .0757718    -0.55   0.581    -.1903525    .1066675
                  307  |   .0202412   .0754472     0.27   0.788    -.1276326     .168115
                  308  |   .1080278   .0752753     1.44   0.151     -.039509    .2555646
                  309  |  -.0171954   .0781479    -0.22   0.826    -.1703624    .1359716
                  310  |   .0352724   .0804624     0.44   0.661     -.122431    .1929758
                  311  |  -.0461221   .0857116    -0.54   0.591    -.2141137    .1218694
                  312  |   .0004795   .0854457     0.01   0.996     -.166991    .1679501
                  313  |   .0165052   .0997178     0.17   0.869    -.1789382    .2119486
                  314  |  -.0865612   .0923046    -0.94   0.348    -.2674749    .0943525
                  315  |  -.0647554   .0959171    -0.68   0.500    -.2527494    .1232386
                  316  |  -.0456451   .1023661    -0.45   0.656    -.2462789    .1549887
                  317  |   .3504952   .1052826     3.33   0.001     .1441452    .5568453
                  318  |   .0961123   .1131943     0.85   0.396    -.1257444     .317969
                  319  |  -.0230048   .1323954    -0.17   0.862     -.282495    .2364855
                  320  |  -.0797625   .1406492    -0.57   0.571    -.3554299     .195905
                  321  |   -.285698   .3273371    -0.87   0.383    -.9272668    .3558709
                       |
             treatment |   .0482458   .0173807     2.78   0.006     .0141802    .0823113
                 _cons |  -.1906379   .0684248    -2.79   0.005    -.3247481   -.0565277
-----------------------+----------------------------------------------------------------
              /cut_1_1 |   .7546105   .2595673     2.91   0.004     .2458681    1.263353
              /cut_1_2 |   2.969624    .805797     3.69   0.000     1.390291    4.548957
              /cut_1_3 |   3.068465   .8371091     3.67   0.000     1.427762    4.709169
              /lnsig_2 |  -1.132656   .0187647   -60.36   0.000    -1.169434   -1.095878
          /atanhrho_12 |   .9657978   .4469093     2.16   0.031     .0898717    1.841724
-----------------------+----------------------------------------------------------------
                 sig_2 |   .3221765   .0060455                      .3105427    .3342461
                rho_12 |   .7468519   .1976288                      .0896305    .9509604
----------------------------------------------------------------------------------------

. eststo margin: margins, dydx(hiv_diff_partners) predict(pr eq(#1) outcome(#1)) post

Average marginal effects                                 Number of obs = 1,420
Model VCE: OIM

Expression: Pr(sex_index1=0), predict(pr eq(#1) outcome(#1))
dy/dx wrt:  hiv_diff_partners

-----------------------------------------------------------------------------------
                  |            Delta-method
                  |      dy/dx   std. err.      z    P>|z|     [95% conf. interval]
------------------+----------------------------------------------------------------
hiv_diff_partners |    .522587   .2095196     2.49   0.013     .1119362    .9332379
-----------------------------------------------------------------------------------

. est sto outcome1

. cmp (sex_index1 = hiv_diff_partners i.sex_index0 i.male i.agegr DK_M9_schooling_totyrs i.pair) ///
> (hiv_diff_partners = i.sex_index0 i.male i.agegr DK_M9_schooling_totyrs i.pair treatment), ind($cmp_oprobit 
> $cmp_cont)

Fitting individual models as starting point for full model fit.
Note: For programming reasons, these initial estimates may deviate from your specification.
      For exact fits of each equation alone, run cmp separately on each.

Iteration 0:  Log likelihood = -1301.9219  
Iteration 1:  Log likelihood = -705.89605  
Iteration 2:  Log likelihood = -680.92659  
Iteration 3:  Log likelihood =  -680.3748  
Iteration 4:  Log likelihood =  -680.3687  
Iteration 5:  Log likelihood = -680.36755  
Iteration 6:  Log likelihood = -680.36735  
Iteration 7:  Log likelihood = -680.36731  

Ordered probit regression                              Number of obs =   1,418
                                                       LR chi2(72)   = 1243.11
                                                       Prob > chi2   =  0.0000
Log likelihood = -680.36731                            Pseudo R2     =  0.4774

----------------------------------------------------------------------------------------
               _cmp_y1 | Coefficient  Std. err.      z    P>|z|     [95% conf. interval]
-----------------------+----------------------------------------------------------------
     hiv_diff_partners |  -.0200365   .1212718    -0.17   0.869    -.2577249    .2176518
                       |
            sex_index0 |
                    1  |   1.719702   .1004182    17.13   0.000     1.522886    1.916518
                    2  |   2.664419   .3448871     7.73   0.000     1.988452    3.340385
                    3  |   3.473291   .1855671    18.72   0.000     3.109587    3.836996
                       |
                  male |
                 Male  |   1.074321   .1075272     9.99   0.000     .8635719    1.285071
                       |
                 agegr |
                    2  |   .0774811   .2191305     0.35   0.724    -.3520068     .506969
                    3  |   .0081927   .2202556     0.04   0.970    -.4235003    .4398857
                    4  |  -.1196705   .2232953    -0.54   0.592    -.5573213    .3179803
                    5  |   -.272774   .2278072    -1.20   0.231    -.7192679    .1737199
                    6  |  -.6714093   .2346517    -2.86   0.004    -1.131318   -.2115004
                    7  |  -.7711332   .2615011    -2.95   0.003    -1.283666   -.2586005
                    8  |  -1.217691   .2832262    -4.30   0.000    -1.772804   -.6625778
                    9  |  -1.525141   .2898451    -5.26   0.000    -2.093227    -.957055
                       |
DK_M9_schooling_totyrs |   .0184497   .0160149     1.15   0.249    -.0129388    .0498383
                       |
                  pair |
                  102  |  -.4341574   .3271019    -1.33   0.184    -1.075265    .2069506
                  103  |  -.1327139   .3529581    -0.38   0.707    -.8244991    .5590713
                  104  |  -.1576107    .357106    -0.44   0.659    -.8575255    .5423042
                  105  |  -.2014998   .3549702    -0.57   0.570    -.8972286    .4942291
                  106  |  -.2918316   .4262472    -0.68   0.494    -1.127261    .5435977
                  107  |   .2826124   .3850113     0.73   0.463    -.4719959    1.037221
                  108  |   .5860018   .4099884     1.43   0.153    -.2175606    1.389564
                  109  |  -.2489016   .4420011    -0.56   0.573    -1.115208    .6174046
                  110  |  -.2932281   .3874237    -0.76   0.449    -1.052565    .4661083
                  111  |  -.5199362   .4360848    -1.19   0.233    -1.374647    .3347744
                  112  |   .2316598   .3921916     0.59   0.555    -.5370216    1.000341
                  113  |   -.348702    .412277    -0.85   0.398     -1.15675     .459346
                  114  |  -.2324966   .4303999    -0.54   0.589    -1.076065    .6110717
                  115  |  -.5735818   .4973287    -1.15   0.249    -1.548328    .4011645
                  116  |   -.355233   .5126576    -0.69   0.488    -1.360024    .6495575
                  117  |  -.7709026   .4917922    -1.57   0.117    -1.734798    .1929925
                  118  |   .8093652   .4940214     1.64   0.101    -.1588989    1.777629
                  119  |   .2928797   .4680663     0.63   0.531    -.6245134    1.210273
                  120  |  -.5836977   .5053695    -1.15   0.248    -1.574204    .4068084
                  121  |   .3281517   .5683351     0.58   0.564    -.7857645    1.442068
                  122  |   .2940246   .5352222     0.55   0.583    -.7549917    1.343041
                  123  |  -.1608719   .6038207    -0.27   0.790    -1.344339    1.022595
                  124  |  -.0788529   .6257249    -0.13   0.900    -1.305251    1.147545
                  125  |     .13247   .9459551     0.14   0.889    -1.721568    1.986508
                  126  |   .0388323   .7695606     0.05   0.960    -1.469479    1.547143
                  127  |   .7713823   .7808865     0.99   0.323    -.7591272    2.301892
                  128  |  -4.208088   134.1662    -0.03   0.975    -267.1691    258.7529
                  129  |  -.9010462   1.335273    -0.67   0.500    -3.518133    1.716041
                  201  |   .0829031   .2529887     0.33   0.743    -.4129456    .5787519
                  202  |  -.0125692   .2665805    -0.05   0.962    -.5350574     .509919
                  203  |   .2101502   .2872075     0.73   0.464    -.3527663    .7730666
                  204  |   .3859983   .2951689     1.31   0.191    -.1925221    .9645188
                  205  |   .1364009   .3107006     0.44   0.661    -.4725611     .745363
                  206  |    .293266   .3201635     0.92   0.360     -.334243    .9207749
                  207  |   .5722182    .321543     1.78   0.075    -.0579944    1.202431
                  208  |  -.0879797   .4011145    -0.22   0.826    -.8741497    .6981904
                  209  |   .2491754   .7899303     0.32   0.752     -1.29906     1.79741
                  301  |  -.0450645   .3111898    -0.14   0.885    -.6549852    .5648562
                  302  |  -.7645896   .3151714    -2.43   0.015    -1.382314   -.1468649
                  303  |  -.2636652   .3480779    -0.76   0.449    -.9458854    .4185551
                  304  |   .2799737   .3642232     0.77   0.442    -.4338906    .9938379
                  305  |  -1.056225    .358554    -2.95   0.003    -1.758978   -.3534723
                  306  |   .0353281   .3404458     0.10   0.917    -.6319333    .7025896
                  307  |  -.2887794   .3513305    -0.82   0.411    -.9773746    .3998158
                  308  |   .2284218    .330859     0.69   0.490    -.4200499    .8768936
                  309  |  -.2434532   .3463201    -0.70   0.482    -.9222281    .4353216
                  310  |   .2085827   .3714129     0.56   0.574    -.5193731    .9365385
                  311  |   .1281164   .3670349     0.35   0.727    -.5912587    .8474915
                  312  |  -.7471976   .4205483    -1.78   0.076    -1.571457     .077062
                  313  |  -.5346689    .527509    -1.01   0.311    -1.568568    .4992297
                  314  |  -.1893061   .4195803    -0.45   0.652    -1.011668    .6330563
                  315  |   -.998237   .4458418    -2.24   0.025    -1.872071   -.1244031
                  316  |  -1.126909   .5251912    -2.15   0.032    -2.156265   -.0975535
                  317  |  -.6631686   .4745106    -1.40   0.162    -1.593192     .266855
                  318  |    .112544   .4792317     0.23   0.814    -.8267328    1.051821
                  319  |   -1.55739   1.011332    -1.54   0.124    -3.539564    .4247845
                  320  |  -.3045881   .7239549    -0.42   0.674    -1.723514    1.114338
                  321  |  -3.442752   134.1663    -0.03   0.980    -266.4038    259.5183
-----------------------+----------------------------------------------------------------
                 /cut1 |   .5664967   .3069356                      -.035086    1.168079
                 /cut2 |   3.888181   .3260776                      3.249081    4.527282
                 /cut3 |   4.036157   .3275358                      3.394199    4.678116
----------------------------------------------------------------------------------------

Warning: regressor matrix for _cmp_y1 equation appears ill-conditioned. (Condition number = 118.08901.)
This might prevent convergence. If it does, and if you have not done so already, you may need to remove nearly
collinear regressors to achieve convergence. Or you may need to add a nrtolerance(#) or nonrtolerance option t
> o the command line.
See cmp tips.

      Source |       SS           df       MS      Number of obs   =     1,420
-------------+----------------------------------   F(72, 1347)     =      1.25
       Model |  9.82205872        72  .136417482   Prob > F        =    0.0834
    Residual |  147.392747     1,347  .109422974   R-squared       =    0.0625
-------------+----------------------------------   Adj R-squared   =    0.0124
       Total |  157.214805     1,419  .110792675   Root MSE        =    .33079

----------------------------------------------------------------------------------------
     hiv_diff_partners | Coefficient  Std. err.      t    P>|t|     [95% conf. interval]
-----------------------+----------------------------------------------------------------
            sex_index0 |
                    1  |   .0268891   .0226345     1.19   0.235    -.0175136    .0712917
                    2  |   .0274006   .0869389     0.32   0.753    -.1431498     .197951
                    3  |   .0381692   .0428874     0.89   0.374    -.0459641    .1223025
                       |
                  male |
                 Male  |  -.0532356   .0218139    -2.44   0.015    -.0960286   -.0104426
                       |
                 agegr |
                    2  |  -.0043106   .0501423    -0.09   0.932    -.1026761    .0940549
                    3  |  -.0240901   .0505164    -0.48   0.634    -.1231894    .0750092
                    4  |   .0021674   .0513023     0.04   0.966    -.0984737    .1028085
                    5  |  -.0278436   .0522342    -0.53   0.594    -.1303128    .0746255
                    6  |  -.0573804   .0534942    -1.07   0.284    -.1623214    .0475606
                    7  |   .0019735   .0589772     0.03   0.973    -.1137237    .1176708
                    8  |  -.0459792    .060849    -0.76   0.450    -.1653484      .07339
                    9  |   -.041351   .0576345    -0.72   0.473    -.1544142    .0717121
                       |
DK_M9_schooling_totyrs |   .0056194   .0036466     1.54   0.124    -.0015342    .0127729
                       |
                  pair |
                  102  |  -.0409989   .0740311    -0.55   0.580    -.1862277    .1042299
                  103  |  -.0012719   .0780619    -0.02   0.987     -.154408    .1518643
                  104  |  -.0020094   .0813489    -0.02   0.980    -.1615937    .1575749
                  105  |  -.0161288   .0806437    -0.20   0.842    -.1743296    .1420721
                  106  |   .0939902   .0940726     1.00   0.318    -.0905546    .2785349
                  107  |     .03115   .0875555     0.36   0.722      -.14061    .2029099
                  108  |  -.0575376   .0942505    -0.61   0.542    -.2424314    .1273562
                  109  |  -.0639622   .0904911    -0.71   0.480     -.241481    .1135566
                  110  |  -.1275328   .0872436    -1.46   0.144     -.298681    .0436154
                  111  |   .0073577   .0925377     0.08   0.937    -.1741761    .1888915
                  112  |   .0059965    .090572     0.07   0.947     -.171681    .1836739
                  113  |  -.0926907   .0964897    -0.96   0.337    -.2819771    .0965956
                  114  |  -.1104398   .0988139    -1.12   0.264    -.3042858    .0834061
                  115  |  -.0535944   .1012447    -0.53   0.597    -.2522088      .14502
                  116  |  -.0112652   .0990082    -0.11   0.909    -.2054923    .1829619
                  117  |  -.1259477   .0990231    -1.27   0.204     -.320204    .0683085
                  118  |   .0285567    .111589     0.26   0.798    -.1903505    .2474639
                  119  |  -.0689303   .1015342    -0.68   0.497    -.2681127    .1302521
                  120  |  -.0037879   .1075397    -0.04   0.972    -.2147515    .2071756
                  121  |   .2100227   .1275909     1.65   0.100    -.0402758    .4603211
                  122  |  -.1130073    .135068    -0.84   0.403    -.3779738    .1519591
                  123  |  -.1001184   .1269969    -0.79   0.431    -.3492516    .1490147
                  124  |  -.0776076   .1353126    -0.57   0.566    -.3430539    .1878387
                  125  |  -.0695073   .1981799    -0.35   0.726    -.4582822    .3192676
                  126  |  -.1140687   .1569787    -0.73   0.468    -.4220181    .1938807
                  127  |  -.0152964   .1982112    -0.08   0.938    -.4041326    .3735397
                  128  |  -.2926329   .3357078    -0.87   0.384    -.9511998     .365934
                  129  |   .3557345   .2402185     1.48   0.139    -.1155085    .8269776
                  201  |   .0178878   .0572237     0.31   0.755    -.0943695     .130145
                  202  |  -.0939464   .0597308    -1.57   0.116    -.2111218    .0232291
                  203  |  -.0458155   .0642363    -0.71   0.476    -.1718296    .0801987
                  204  |   .0123891   .0675032     0.18   0.854    -.1200337     .144812
                  205  |   .0460899   .0691688     0.67   0.505    -.0896004    .1817801
                  206  |   .0145674    .074487     0.20   0.845    -.1315558    .1606906
                  207  |   -.031588   .0742967    -0.43   0.671    -.1773378    .1141618
                  208  |  -.1069706   .0880481    -1.21   0.225    -.2796969    .0657556
                  209  |  -.1264419   .1995358    -0.63   0.526    -.5178766    .2649929
                  301  |   .0115242   .0705973     0.16   0.870    -.1269685    .1500168
                  302  |  -.0424006   .0716685    -0.59   0.554    -.1829945    .0981933
                  303  |    .071236   .0762383     0.93   0.350    -.0783228    .2207947
                  304  |  -.1070836   .0809341    -1.32   0.186    -.2658543     .051687
                  305  |   .0348111    .079098     0.44   0.660    -.1203576    .1899798
                  306  |  -.0418425   .0777981    -0.54   0.591     -.194461     .110776
                  307  |   .0202412   .0774648     0.26   0.794    -.1317236     .172206
                  308  |   .1080278   .0772883     1.40   0.162    -.0435908    .2596464
                  309  |  -.0171954   .0802377    -0.21   0.830    -.1745998     .140209
                  310  |   .0352724   .0826141     0.43   0.669    -.1267939    .1973387
                  311  |  -.0461222   .0880036    -0.52   0.600    -.2187612    .1265169
                  312  |   .0004795   .0877307     0.01   0.996    -.1716241    .1725832
                  313  |   .0165052   .1023844     0.16   0.872     -.184345    .2173554
                  314  |  -.0865612   .0947729    -0.91   0.361    -.2724798    .0993574
                  315  |  -.0647554    .098482    -0.66   0.511    -.2579502    .1284393
                  316  |  -.0456451   .1051034    -0.43   0.664    -.2518293    .1605391
                  317  |   .3504952    .108098     3.24   0.001     .1384365     .562554
                  318  |   .0961123   .1162212     0.83   0.408    -.1318819    .3241065
                  319  |  -.0230048   .1359358    -0.17   0.866    -.2896736    .2436641
                  320  |  -.0797625   .1444103    -0.55   0.581    -.3630559     .203531
                  321  |   -.285698   .3360901    -0.85   0.395    -.9450149     .373619
                       |
             treatment |   .0482457   .0178476     2.70   0.007     .0132336    .0832579
                 _cons |  -.1906379   .0702562    -2.71   0.007    -.3284613   -.0528145
----------------------------------------------------------------------------------------

Warning: regressor matrix for hiv_diff_partners equation appears ill-conditioned. (Condition number = 125.4464
> 5.)
This might prevent convergence. If it does, and if you have not done so already, you may need to remove nearly
collinear regressors to achieve convergence. Or you may need to add a nrtolerance(#) or nonrtolerance option t
> o the command line.
See cmp tips.

Fitting constant-only model for LR test of overall model fit.

Fitting full model.

Iteration 0:  Log likelihood = -1087.8704  
Iteration 1:  Log likelihood = -1087.2014  
Iteration 2:  Log likelihood =  -1085.677  
Iteration 3:  Log likelihood = -1085.2124  
Iteration 4:  Log likelihood = -1084.7898  
Iteration 5:  Log likelihood = -1084.7017  
Iteration 6:  Log likelihood = -1084.6914  
Iteration 7:  Log likelihood = -1084.6911  
Iteration 8:  Log likelihood = -1084.6911  

Mixed-process regression                               Number of obs =   1,420
                                                       LR chi2(144)  = 1338.74
Log likelihood = -1084.6911                            Prob > chi2   =  0.0000

----------------------------------------------------------------------------------------
                       | Coefficient  Std. err.      z    P>|z|     [95% conf. interval]
-----------------------+----------------------------------------------------------------
sex_index1             |
     hiv_diff_partners |  -2.319426   .6139207    -3.78   0.000    -3.522688   -1.116163
                       |
            sex_index0 |
                    1  |   1.207943   .3741611     3.23   0.001     .4746006    1.941285
                    2  |   1.824519   .6522763     2.80   0.005      .546081    3.102957
                    3  |   2.400192   .7630149     3.15   0.002     .9047103    3.895674
                       |
                  male |
                 Male  |   .5925354   .2839446     2.09   0.037     .0360142    1.149057
                       |
                 agegr |
                    2  |   .0322045    .186208     0.17   0.863    -.3327566    .3971655
                    3  |  -.0533394   .1868046    -0.29   0.775    -.4194696    .3127909
                    4  |  -.0856647   .1905508    -0.45   0.653    -.4591374    .2878081
                    5  |    -.25067   .1973099    -1.27   0.204    -.6373903    .1360504
                    6  |  -.5852436    .227437    -2.57   0.010    -1.031012   -.1394753
                    7  |  -.5097411   .2789074    -1.83   0.068    -1.056389    .0369073
                    8  |  -.9210555     .33572    -2.74   0.006    -1.579055   -.2630564
                    9  |  -1.108813    .390718    -2.84   0.005    -1.874606   -.3430194
                       |
DK_M9_schooling_totyrs |   .0257446   .0134957     1.91   0.056    -.0007064    .0521956
                       |
                  pair |
                  102  |   -.390776   .2837719    -1.38   0.168    -.9469587    .1654067
                  103  |  -.0835083   .2960087    -0.28   0.778    -.6636746     .496658
                  104  |  -.1140279   .3025112    -0.38   0.706     -.706939    .4788832
                  105  |   -.164888   .3005447    -0.55   0.583    -.7539447    .4241688
                  106  |   .0106467   .3748873     0.03   0.977     -.724119    .7454123
                  107  |   .2693468    .325859     0.83   0.408    -.3693251    .9080188
                  108  |   .2425814   .3844376     0.63   0.528    -.5109025    .9960653
                  109  |  -.3317879     .36005    -0.92   0.357    -1.037473    .3738971
                  110  |   -.494713   .3251127    -1.52   0.128    -1.131922    .1424961
                  111  |  -.3367656   .3762052    -0.90   0.371    -1.074114     .400583
                  112  |   .1587828   .3353899     0.47   0.636    -.4985692    .8161348
                  113  |  -.4564199   .3511615    -1.30   0.194    -1.144684    .2318439
                  114  |  -.4073775   .3635474    -1.12   0.262    -1.119917    .3051623
                  115  |  -.4933348   .4136546    -1.19   0.233    -1.304083    .3174133
                  116  |  -.2521271   .4148678    -0.61   0.543    -1.065253    .5609988
                  117  |  -.8039728   .4091599    -1.96   0.049    -1.605912    -.002034
                  118  |   .5772602   .4458196     1.29   0.195      -.29653    1.451051
                  119  |   .0271584   .4021004     0.07   0.946     -.760944    .8152608
                  120  |  -.4075982   .4318321    -0.94   0.345    -1.253974    .4387771
                  121  |   .7046739   .4780321     1.47   0.140    -.2322518      1.6416
                  122  |  -.0606631   .4871066    -0.12   0.901    -1.015375    .8940483
                  123  |  -.3441265   .4920826    -0.70   0.484    -1.308591    .6203376
                  124  |  -.2392961   .5159792    -0.46   0.643    -1.250597    .7720045
                  125  |  -.0209281   .7754288    -0.03   0.978    -1.540741    1.498884
                  126  |  -.2362576   .6255076    -0.38   0.706     -1.46223    .9897148
                  127  |    .481838   .7078585     0.68   0.496    -.9055391    1.869215
                  128  |  -4.752693   19780.08    -0.00   1.000       -38773     38763.5
                  129  |   .2025595   1.139672     0.18   0.859    -2.031157    2.436276
                  201  |   .0810924   .2127756     0.38   0.703    -.3359401    .4981249
                  202  |  -.2266062   .2297889    -0.99   0.324    -.6769841    .2237717
                  203  |   .0389647   .2510633     0.16   0.877    -.4531104    .5310398
                  204  |     .28988   .2604306     1.11   0.266    -.2205545    .8003145
                  205  |    .206495   .2594771     0.80   0.426    -.3020707    .7150607
                  206  |   .2258942   .2775101     0.81   0.416    -.3180155     .769804
                  207  |   .2916964    .310577     0.94   0.348    -.3170232    .9004161
                  208  |  -.2869255   .3349733    -0.86   0.392    -.9434611    .3696101
                  209  |  -.0649738   .7013601    -0.09   0.926    -1.439614    1.309667
                  301  |  -.0040662   .2626889    -0.02   0.988    -.5189271    .5107946
                  302  |   -.617713   .3010043    -2.05   0.040    -1.207671   -.0277554
                  303  |  -.0112295   .3063087    -0.04   0.971    -.6115835    .5891245
                  304  |  -.0662784   .3305409    -0.20   0.841    -.7141266    .5815699
                  305  |  -.6406782   .3905389    -1.64   0.101     -1.40612    .1247639
                  306  |  -.0788094     .28852    -0.27   0.785    -.6442982    .4866794
                  307  |  -.1469154   .3026526    -0.49   0.627    -.7401036    .4462728
                  308  |   .3963887   .2815601     1.41   0.159    -.1554589    .9482363
                  309  |   -.199985   .2971876    -0.67   0.501    -.7824619    .3824919
                  310  |   .2179186   .3111636     0.70   0.484    -.3919507     .827788
                  311  |  -.0226801   .3208434    -0.07   0.944    -.6515217    .6061614
                  312  |  -.5083591   .3808148    -1.33   0.182    -1.254742    .2380241
                  313  |  -.3073984   .4394127    -0.70   0.484    -1.168632    .5538348
                  314  |  -.3235777   .3521054    -0.92   0.358    -1.013692    .3665362
                  315  |  -.8100917   .4144703    -1.95   0.051    -1.622439    .0022552
                  316  |  -.8434522   .4754987    -1.77   0.076    -1.775413    .0885082
                  317  |    .349819   .5359381     0.65   0.514    -.7006004    1.400238
                  318  |   .3006109   .4158178     0.72   0.470     -.514377    1.115599
                  319  |  -1.110766   .8176617    -1.36   0.174    -2.713353    .4918214
                  320  |  -.4004386   .5882154    -0.68   0.496    -1.553319    .7524424
                  321  |  -4.341443   19780.08    -0.00   1.000    -38772.59    38763.91
-----------------------+----------------------------------------------------------------
hiv_diff_partners      |
            sex_index0 |
                    1  |   .0268891    .022045     1.22   0.223    -.0163183    .0700964
                    2  |   .0274006   .0846747     0.32   0.746    -.1385588      .19336
                    3  |   .0381692   .0417704     0.91   0.361    -.0436994    .1200377
                       |
                  male |
                 Male  |  -.0532356   .0212458    -2.51   0.012    -.0948767   -.0115946
                       |
                 agegr |
                    2  |  -.0043106   .0488362    -0.09   0.930    -.1000278    .0914066
                    3  |  -.0240901   .0492005    -0.49   0.624    -.1205214    .0723412
                    4  |   .0021674    .049966     0.04   0.965    -.0957641    .1000989
                    5  |  -.0278436   .0508736    -0.55   0.584    -.1275541    .0718668
                    6  |  -.0573804   .0521008    -1.10   0.271    -.1594961    .0447352
                    7  |   .0019735   .0574411     0.03   0.973    -.1106089    .1145559
                    8  |  -.0459792   .0592641    -0.78   0.438    -.1621347    .0701763
                    9  |   -.041351   .0561333    -0.74   0.461    -.1513703    .0686682
                       |
DK_M9_schooling_totyrs |   .0056194   .0035516     1.58   0.114    -.0013416    .0125804
                       |
                  pair |
                  102  |  -.0409989   .0721029    -0.57   0.570     -.182318    .1003202
                  103  |  -.0012719   .0760287    -0.02   0.987    -.1502854    .1477417
                  104  |  -.0020094   .0792301    -0.03   0.980    -.1572976    .1532788
                  105  |  -.0161288   .0785433    -0.21   0.837    -.1700707    .1378132
                  106  |   .0939902   .0916225     1.03   0.305    -.0855866    .2735669
                  107  |     .03115   .0852751     0.37   0.715    -.1359862    .1982862
                  108  |  -.0575376   .0917957    -0.63   0.531    -.2374539    .1223787
                  109  |  -.0639622   .0881342    -0.73   0.468     -.236702    .1087776
                  110  |  -.1275328   .0849713    -1.50   0.133    -.2940736     .039008
                  111  |   .0073577   .0901276     0.08   0.935    -.1692891    .1840045
                  112  |   .0059965    .088213     0.07   0.946    -.1668979    .1788908
                  113  |  -.0926907   .0939765    -0.99   0.324    -.2768813    .0914999
                  114  |  -.1104398   .0962403    -1.15   0.251    -.2990674    .0781878
                  115  |  -.0535944   .0986078    -0.54   0.587    -.2468622    .1396734
                  116  |  -.0112652   .0964296    -0.12   0.907    -.2002637    .1777334
                  117  |  -.1259477    .096444    -1.31   0.192    -.3149746    .0630791
                  118  |   .0285567   .1086826     0.26   0.793    -.1844572    .2415707
                  119  |  -.0689303   .0988898    -0.70   0.486    -.2627507    .1248901
                  120  |  -.0037879   .1047388    -0.04   0.971    -.2090723    .2014964
                  121  |   .2100227   .1242679     1.69   0.091     -.033538    .4535833
                  122  |  -.1130073   .1315503    -0.86   0.390    -.3708411    .1448265
                  123  |  -.1001184   .1236894    -0.81   0.418    -.3425451    .1423082
                  124  |  -.0776076   .1317885    -0.59   0.556    -.3359082     .180693
                  125  |  -.0695073   .1930187    -0.36   0.719     -.447817    .3088023
                  126  |  -.1140687   .1528904    -0.75   0.456    -.4137284     .185591
                  127  |  -.0152964   .1930489    -0.08   0.937    -.3936653    .3630725
                  128  |  -.2926329   .3269648    -0.89   0.371    -.9334721    .3482063
                  129  |   .3557345   .2339624     1.52   0.128    -.1028232    .8142923
                  201  |   .0178878    .055733     0.32   0.748    -.0913469    .1271225
                  202  |  -.0939464   .0581749    -1.61   0.106     -.207967    .0200743
                  203  |  -.0458155   .0625632    -0.73   0.464    -.1684371    .0768061
                  204  |   .0123891    .065745     0.19   0.851    -.1164686    .1412469
                  205  |   .0460899   .0673672     0.68   0.494    -.0859474    .1781272
                  206  |   .0145674   .0725469     0.20   0.841    -.1276219    .1567567
                  207  |   -.031588   .0723614    -0.44   0.662    -.1734138    .1102378
                  208  |  -.1069706   .0857549    -1.25   0.212    -.2750472    .0611059
                  209  |  -.1264419   .1943392    -0.65   0.515    -.5073398     .254456
                  301  |   .0115242   .0687585     0.17   0.867      -.12324    .1462884
                  302  |  -.0424006   .0698018    -0.61   0.544    -.1792095    .0944083
                  303  |    .071236   .0742526     0.96   0.337    -.0742965    .2167685
                  304  |  -.1070836   .0788261    -1.36   0.174      -.26158    .0474127
                  305  |   .0348111   .0770378     0.45   0.651    -.1161802    .1858024
                  306  |  -.0418425   .0757718    -0.55   0.581    -.1903525    .1066675
                  307  |   .0202412   .0754472     0.27   0.788    -.1276326     .168115
                  308  |   .1080278   .0752753     1.44   0.151     -.039509    .2555646
                  309  |  -.0171954   .0781479    -0.22   0.826    -.1703624    .1359716
                  310  |   .0352724   .0804624     0.44   0.661     -.122431    .1929758
                  311  |  -.0461221   .0857116    -0.54   0.591    -.2141137    .1218694
                  312  |   .0004795   .0854457     0.01   0.996     -.166991    .1679501
                  313  |   .0165052   .0997178     0.17   0.869    -.1789382    .2119486
                  314  |  -.0865612   .0923046    -0.94   0.348    -.2674749    .0943525
                  315  |  -.0647554   .0959171    -0.68   0.500    -.2527494    .1232386
                  316  |  -.0456451   .1023661    -0.45   0.656    -.2462789    .1549887
                  317  |   .3504952   .1052826     3.33   0.001     .1441452    .5568453
                  318  |   .0961123   .1131943     0.85   0.396    -.1257444     .317969
                  319  |  -.0230048   .1323954    -0.17   0.862     -.282495    .2364855
                  320  |  -.0797625   .1406492    -0.57   0.571    -.3554299     .195905
                  321  |   -.285698   .3273371    -0.87   0.383    -.9272668    .3558709
                       |
             treatment |   .0482458   .0173807     2.78   0.006     .0141802    .0823113
                 _cons |  -.1906379   .0684248    -2.79   0.005    -.3247481   -.0565277
-----------------------+----------------------------------------------------------------
              /cut_1_1 |   .7546105   .2595673     2.91   0.004     .2458681    1.263353
              /cut_1_2 |   2.969624    .805797     3.69   0.000     1.390291    4.548957
              /cut_1_3 |   3.068465   .8371091     3.67   0.000     1.427762    4.709169
              /lnsig_2 |  -1.132656   .0187647   -60.36   0.000    -1.169434   -1.095878
          /atanhrho_12 |   .9657978   .4469093     2.16   0.031     .0898717    1.841724
-----------------------+----------------------------------------------------------------
                 sig_2 |   .3221765   .0060455                      .3105427    .3342461
                rho_12 |   .7468519   .1976288                      .0896305    .9509604
----------------------------------------------------------------------------------------

. eststo margin: margins, dydx(hiv_diff_partners) predict(pr eq(#1) outcome(#2)) post

Average marginal effects                                 Number of obs = 1,420
Model VCE: OIM

Expression: Pr(sex_index1=1), predict(pr eq(#1) outcome(#2))
dy/dx wrt:  hiv_diff_partners

-----------------------------------------------------------------------------------
                  |            Delta-method
                  |      dy/dx   std. err.      z    P>|z|     [95% conf. interval]
------------------+----------------------------------------------------------------
hiv_diff_partners |  -.1843996   .0184208   -10.01   0.000    -.2205037   -.1482956
-----------------------------------------------------------------------------------

. est sto outcome2

. cmp (sex_index1 = hiv_diff_partners i.sex_index0 i.male i.agegr DK_M9_schooling_totyrs i.pair) ///
> (hiv_diff_partners = i.sex_index0 i.male i.agegr DK_M9_schooling_totyrs i.pair treatment), ind($cmp_oprobit 
> $cmp_cont)

Fitting individual models as starting point for full model fit.
Note: For programming reasons, these initial estimates may deviate from your specification.
      For exact fits of each equation alone, run cmp separately on each.

Iteration 0:  Log likelihood = -1301.9219  
Iteration 1:  Log likelihood = -705.89605  
Iteration 2:  Log likelihood = -680.92659  
Iteration 3:  Log likelihood =  -680.3748  
Iteration 4:  Log likelihood =  -680.3687  
Iteration 5:  Log likelihood = -680.36755  
Iteration 6:  Log likelihood = -680.36735  
Iteration 7:  Log likelihood = -680.36731  

Ordered probit regression                              Number of obs =   1,418
                                                       LR chi2(72)   = 1243.11
                                                       Prob > chi2   =  0.0000
Log likelihood = -680.36731                            Pseudo R2     =  0.4774

----------------------------------------------------------------------------------------
               _cmp_y1 | Coefficient  Std. err.      z    P>|z|     [95% conf. interval]
-----------------------+----------------------------------------------------------------
     hiv_diff_partners |  -.0200365   .1212718    -0.17   0.869    -.2577249    .2176518
                       |
            sex_index0 |
                    1  |   1.719702   .1004182    17.13   0.000     1.522886    1.916518
                    2  |   2.664419   .3448871     7.73   0.000     1.988452    3.340385
                    3  |   3.473291   .1855671    18.72   0.000     3.109587    3.836996
                       |
                  male |
                 Male  |   1.074321   .1075272     9.99   0.000     .8635719    1.285071
                       |
                 agegr |
                    2  |   .0774811   .2191305     0.35   0.724    -.3520068     .506969
                    3  |   .0081927   .2202556     0.04   0.970    -.4235003    .4398857
                    4  |  -.1196705   .2232953    -0.54   0.592    -.5573213    .3179803
                    5  |   -.272774   .2278072    -1.20   0.231    -.7192679    .1737199
                    6  |  -.6714093   .2346517    -2.86   0.004    -1.131318   -.2115004
                    7  |  -.7711332   .2615011    -2.95   0.003    -1.283666   -.2586005
                    8  |  -1.217691   .2832262    -4.30   0.000    -1.772804   -.6625778
                    9  |  -1.525141   .2898451    -5.26   0.000    -2.093227    -.957055
                       |
DK_M9_schooling_totyrs |   .0184497   .0160149     1.15   0.249    -.0129388    .0498383
                       |
                  pair |
                  102  |  -.4341574   .3271019    -1.33   0.184    -1.075265    .2069506
                  103  |  -.1327139   .3529581    -0.38   0.707    -.8244991    .5590713
                  104  |  -.1576107    .357106    -0.44   0.659    -.8575255    .5423042
                  105  |  -.2014998   .3549702    -0.57   0.570    -.8972286    .4942291
                  106  |  -.2918316   .4262472    -0.68   0.494    -1.127261    .5435977
                  107  |   .2826124   .3850113     0.73   0.463    -.4719959    1.037221
                  108  |   .5860018   .4099884     1.43   0.153    -.2175606    1.389564
                  109  |  -.2489016   .4420011    -0.56   0.573    -1.115208    .6174046
                  110  |  -.2932281   .3874237    -0.76   0.449    -1.052565    .4661083
                  111  |  -.5199362   .4360848    -1.19   0.233    -1.374647    .3347744
                  112  |   .2316598   .3921916     0.59   0.555    -.5370216    1.000341
                  113  |   -.348702    .412277    -0.85   0.398     -1.15675     .459346
                  114  |  -.2324966   .4303999    -0.54   0.589    -1.076065    .6110717
                  115  |  -.5735818   .4973287    -1.15   0.249    -1.548328    .4011645
                  116  |   -.355233   .5126576    -0.69   0.488    -1.360024    .6495575
                  117  |  -.7709026   .4917922    -1.57   0.117    -1.734798    .1929925
                  118  |   .8093652   .4940214     1.64   0.101    -.1588989    1.777629
                  119  |   .2928797   .4680663     0.63   0.531    -.6245134    1.210273
                  120  |  -.5836977   .5053695    -1.15   0.248    -1.574204    .4068084
                  121  |   .3281517   .5683351     0.58   0.564    -.7857645    1.442068
                  122  |   .2940246   .5352222     0.55   0.583    -.7549917    1.343041
                  123  |  -.1608719   .6038207    -0.27   0.790    -1.344339    1.022595
                  124  |  -.0788529   .6257249    -0.13   0.900    -1.305251    1.147545
                  125  |     .13247   .9459551     0.14   0.889    -1.721568    1.986508
                  126  |   .0388323   .7695606     0.05   0.960    -1.469479    1.547143
                  127  |   .7713823   .7808865     0.99   0.323    -.7591272    2.301892
                  128  |  -4.208088   134.1662    -0.03   0.975    -267.1691    258.7529
                  129  |  -.9010462   1.335273    -0.67   0.500    -3.518133    1.716041
                  201  |   .0829031   .2529887     0.33   0.743    -.4129456    .5787519
                  202  |  -.0125692   .2665805    -0.05   0.962    -.5350574     .509919
                  203  |   .2101502   .2872075     0.73   0.464    -.3527663    .7730666
                  204  |   .3859983   .2951689     1.31   0.191    -.1925221    .9645188
                  205  |   .1364009   .3107006     0.44   0.661    -.4725611     .745363
                  206  |    .293266   .3201635     0.92   0.360     -.334243    .9207749
                  207  |   .5722182    .321543     1.78   0.075    -.0579944    1.202431
                  208  |  -.0879797   .4011145    -0.22   0.826    -.8741497    .6981904
                  209  |   .2491754   .7899303     0.32   0.752     -1.29906     1.79741
                  301  |  -.0450645   .3111898    -0.14   0.885    -.6549852    .5648562
                  302  |  -.7645896   .3151714    -2.43   0.015    -1.382314   -.1468649
                  303  |  -.2636652   .3480779    -0.76   0.449    -.9458854    .4185551
                  304  |   .2799737   .3642232     0.77   0.442    -.4338906    .9938379
                  305  |  -1.056225    .358554    -2.95   0.003    -1.758978   -.3534723
                  306  |   .0353281   .3404458     0.10   0.917    -.6319333    .7025896
                  307  |  -.2887794   .3513305    -0.82   0.411    -.9773746    .3998158
                  308  |   .2284218    .330859     0.69   0.490    -.4200499    .8768936
                  309  |  -.2434532   .3463201    -0.70   0.482    -.9222281    .4353216
                  310  |   .2085827   .3714129     0.56   0.574    -.5193731    .9365385
                  311  |   .1281164   .3670349     0.35   0.727    -.5912587    .8474915
                  312  |  -.7471976   .4205483    -1.78   0.076    -1.571457     .077062
                  313  |  -.5346689    .527509    -1.01   0.311    -1.568568    .4992297
                  314  |  -.1893061   .4195803    -0.45   0.652    -1.011668    .6330563
                  315  |   -.998237   .4458418    -2.24   0.025    -1.872071   -.1244031
                  316  |  -1.126909   .5251912    -2.15   0.032    -2.156265   -.0975535
                  317  |  -.6631686   .4745106    -1.40   0.162    -1.593192     .266855
                  318  |    .112544   .4792317     0.23   0.814    -.8267328    1.051821
                  319  |   -1.55739   1.011332    -1.54   0.124    -3.539564    .4247845
                  320  |  -.3045881   .7239549    -0.42   0.674    -1.723514    1.114338
                  321  |  -3.442752   134.1663    -0.03   0.980    -266.4038    259.5183
-----------------------+----------------------------------------------------------------
                 /cut1 |   .5664967   .3069356                      -.035086    1.168079
                 /cut2 |   3.888181   .3260776                      3.249081    4.527282
                 /cut3 |   4.036157   .3275358                      3.394199    4.678116
----------------------------------------------------------------------------------------

Warning: regressor matrix for _cmp_y1 equation appears ill-conditioned. (Condition number = 118.08901.)
This might prevent convergence. If it does, and if you have not done so already, you may need to remove nearly
collinear regressors to achieve convergence. Or you may need to add a nrtolerance(#) or nonrtolerance option t
> o the command line.
See cmp tips.

      Source |       SS           df       MS      Number of obs   =     1,420
-------------+----------------------------------   F(72, 1347)     =      1.25
       Model |  9.82205872        72  .136417482   Prob > F        =    0.0834
    Residual |  147.392747     1,347  .109422974   R-squared       =    0.0625
-------------+----------------------------------   Adj R-squared   =    0.0124
       Total |  157.214805     1,419  .110792675   Root MSE        =    .33079

----------------------------------------------------------------------------------------
     hiv_diff_partners | Coefficient  Std. err.      t    P>|t|     [95% conf. interval]
-----------------------+----------------------------------------------------------------
            sex_index0 |
                    1  |   .0268891   .0226345     1.19   0.235    -.0175136    .0712917
                    2  |   .0274006   .0869389     0.32   0.753    -.1431498     .197951
                    3  |   .0381692   .0428874     0.89   0.374    -.0459641    .1223025
                       |
                  male |
                 Male  |  -.0532356   .0218139    -2.44   0.015    -.0960286   -.0104426
                       |
                 agegr |
                    2  |  -.0043106   .0501423    -0.09   0.932    -.1026761    .0940549
                    3  |  -.0240901   .0505164    -0.48   0.634    -.1231894    .0750092
                    4  |   .0021674   .0513023     0.04   0.966    -.0984737    .1028085
                    5  |  -.0278436   .0522342    -0.53   0.594    -.1303128    .0746255
                    6  |  -.0573804   .0534942    -1.07   0.284    -.1623214    .0475606
                    7  |   .0019735   .0589772     0.03   0.973    -.1137237    .1176708
                    8  |  -.0459792    .060849    -0.76   0.450    -.1653484      .07339
                    9  |   -.041351   .0576345    -0.72   0.473    -.1544142    .0717121
                       |
DK_M9_schooling_totyrs |   .0056194   .0036466     1.54   0.124    -.0015342    .0127729
                       |
                  pair |
                  102  |  -.0409989   .0740311    -0.55   0.580    -.1862277    .1042299
                  103  |  -.0012719   .0780619    -0.02   0.987     -.154408    .1518643
                  104  |  -.0020094   .0813489    -0.02   0.980    -.1615937    .1575749
                  105  |  -.0161288   .0806437    -0.20   0.842    -.1743296    .1420721
                  106  |   .0939902   .0940726     1.00   0.318    -.0905546    .2785349
                  107  |     .03115   .0875555     0.36   0.722      -.14061    .2029099
                  108  |  -.0575376   .0942505    -0.61   0.542    -.2424314    .1273562
                  109  |  -.0639622   .0904911    -0.71   0.480     -.241481    .1135566
                  110  |  -.1275328   .0872436    -1.46   0.144     -.298681    .0436154
                  111  |   .0073577   .0925377     0.08   0.937    -.1741761    .1888915
                  112  |   .0059965    .090572     0.07   0.947     -.171681    .1836739
                  113  |  -.0926907   .0964897    -0.96   0.337    -.2819771    .0965956
                  114  |  -.1104398   .0988139    -1.12   0.264    -.3042858    .0834061
                  115  |  -.0535944   .1012447    -0.53   0.597    -.2522088      .14502
                  116  |  -.0112652   .0990082    -0.11   0.909    -.2054923    .1829619
                  117  |  -.1259477   .0990231    -1.27   0.204     -.320204    .0683085
                  118  |   .0285567    .111589     0.26   0.798    -.1903505    .2474639
                  119  |  -.0689303   .1015342    -0.68   0.497    -.2681127    .1302521
                  120  |  -.0037879   .1075397    -0.04   0.972    -.2147515    .2071756
                  121  |   .2100227   .1275909     1.65   0.100    -.0402758    .4603211
                  122  |  -.1130073    .135068    -0.84   0.403    -.3779738    .1519591
                  123  |  -.1001184   .1269969    -0.79   0.431    -.3492516    .1490147
                  124  |  -.0776076   .1353126    -0.57   0.566    -.3430539    .1878387
                  125  |  -.0695073   .1981799    -0.35   0.726    -.4582822    .3192676
                  126  |  -.1140687   .1569787    -0.73   0.468    -.4220181    .1938807
                  127  |  -.0152964   .1982112    -0.08   0.938    -.4041326    .3735397
                  128  |  -.2926329   .3357078    -0.87   0.384    -.9511998     .365934
                  129  |   .3557345   .2402185     1.48   0.139    -.1155085    .8269776
                  201  |   .0178878   .0572237     0.31   0.755    -.0943695     .130145
                  202  |  -.0939464   .0597308    -1.57   0.116    -.2111218    .0232291
                  203  |  -.0458155   .0642363    -0.71   0.476    -.1718296    .0801987
                  204  |   .0123891   .0675032     0.18   0.854    -.1200337     .144812
                  205  |   .0460899   .0691688     0.67   0.505    -.0896004    .1817801
                  206  |   .0145674    .074487     0.20   0.845    -.1315558    .1606906
                  207  |   -.031588   .0742967    -0.43   0.671    -.1773378    .1141618
                  208  |  -.1069706   .0880481    -1.21   0.225    -.2796969    .0657556
                  209  |  -.1264419   .1995358    -0.63   0.526    -.5178766    .2649929
                  301  |   .0115242   .0705973     0.16   0.870    -.1269685    .1500168
                  302  |  -.0424006   .0716685    -0.59   0.554    -.1829945    .0981933
                  303  |    .071236   .0762383     0.93   0.350    -.0783228    .2207947
                  304  |  -.1070836   .0809341    -1.32   0.186    -.2658543     .051687
                  305  |   .0348111    .079098     0.44   0.660    -.1203576    .1899798
                  306  |  -.0418425   .0777981    -0.54   0.591     -.194461     .110776
                  307  |   .0202412   .0774648     0.26   0.794    -.1317236     .172206
                  308  |   .1080278   .0772883     1.40   0.162    -.0435908    .2596464
                  309  |  -.0171954   .0802377    -0.21   0.830    -.1745998     .140209
                  310  |   .0352724   .0826141     0.43   0.669    -.1267939    .1973387
                  311  |  -.0461222   .0880036    -0.52   0.600    -.2187612    .1265169
                  312  |   .0004795   .0877307     0.01   0.996    -.1716241    .1725832
                  313  |   .0165052   .1023844     0.16   0.872     -.184345    .2173554
                  314  |  -.0865612   .0947729    -0.91   0.361    -.2724798    .0993574
                  315  |  -.0647554    .098482    -0.66   0.511    -.2579502    .1284393
                  316  |  -.0456451   .1051034    -0.43   0.664    -.2518293    .1605391
                  317  |   .3504952    .108098     3.24   0.001     .1384365     .562554
                  318  |   .0961123   .1162212     0.83   0.408    -.1318819    .3241065
                  319  |  -.0230048   .1359358    -0.17   0.866    -.2896736    .2436641
                  320  |  -.0797625   .1444103    -0.55   0.581    -.3630559     .203531
                  321  |   -.285698   .3360901    -0.85   0.395    -.9450149     .373619
                       |
             treatment |   .0482457   .0178476     2.70   0.007     .0132336    .0832579
                 _cons |  -.1906379   .0702562    -2.71   0.007    -.3284613   -.0528145
----------------------------------------------------------------------------------------

Warning: regressor matrix for hiv_diff_partners equation appears ill-conditioned. (Condition number = 125.4464
> 5.)
This might prevent convergence. If it does, and if you have not done so already, you may need to remove nearly
collinear regressors to achieve convergence. Or you may need to add a nrtolerance(#) or nonrtolerance option t
> o the command line.
See cmp tips.

Fitting constant-only model for LR test of overall model fit.

Fitting full model.

Iteration 0:  Log likelihood = -1087.8704  
Iteration 1:  Log likelihood = -1087.2014  
Iteration 2:  Log likelihood =  -1085.677  
Iteration 3:  Log likelihood = -1085.2124  
Iteration 4:  Log likelihood = -1084.7898  
Iteration 5:  Log likelihood = -1084.7017  
Iteration 6:  Log likelihood = -1084.6914  
Iteration 7:  Log likelihood = -1084.6911  
Iteration 8:  Log likelihood = -1084.6911  

Mixed-process regression                               Number of obs =   1,420
                                                       LR chi2(144)  = 1338.74
Log likelihood = -1084.6911                            Prob > chi2   =  0.0000

----------------------------------------------------------------------------------------
                       | Coefficient  Std. err.      z    P>|z|     [95% conf. interval]
-----------------------+----------------------------------------------------------------
sex_index1             |
     hiv_diff_partners |  -2.319426   .6139207    -3.78   0.000    -3.522688   -1.116163
                       |
            sex_index0 |
                    1  |   1.207943   .3741611     3.23   0.001     .4746006    1.941285
                    2  |   1.824519   .6522763     2.80   0.005      .546081    3.102957
                    3  |   2.400192   .7630149     3.15   0.002     .9047103    3.895674
                       |
                  male |
                 Male  |   .5925354   .2839446     2.09   0.037     .0360142    1.149057
                       |
                 agegr |
                    2  |   .0322045    .186208     0.17   0.863    -.3327566    .3971655
                    3  |  -.0533394   .1868046    -0.29   0.775    -.4194696    .3127909
                    4  |  -.0856647   .1905508    -0.45   0.653    -.4591374    .2878081
                    5  |    -.25067   .1973099    -1.27   0.204    -.6373903    .1360504
                    6  |  -.5852436    .227437    -2.57   0.010    -1.031012   -.1394753
                    7  |  -.5097411   .2789074    -1.83   0.068    -1.056389    .0369073
                    8  |  -.9210555     .33572    -2.74   0.006    -1.579055   -.2630564
                    9  |  -1.108813    .390718    -2.84   0.005    -1.874606   -.3430194
                       |
DK_M9_schooling_totyrs |   .0257446   .0134957     1.91   0.056    -.0007064    .0521956
                       |
                  pair |
                  102  |   -.390776   .2837719    -1.38   0.168    -.9469587    .1654067
                  103  |  -.0835083   .2960087    -0.28   0.778    -.6636746     .496658
                  104  |  -.1140279   .3025112    -0.38   0.706     -.706939    .4788832
                  105  |   -.164888   .3005447    -0.55   0.583    -.7539447    .4241688
                  106  |   .0106467   .3748873     0.03   0.977     -.724119    .7454123
                  107  |   .2693468    .325859     0.83   0.408    -.3693251    .9080188
                  108  |   .2425814   .3844376     0.63   0.528    -.5109025    .9960653
                  109  |  -.3317879     .36005    -0.92   0.357    -1.037473    .3738971
                  110  |   -.494713   .3251127    -1.52   0.128    -1.131922    .1424961
                  111  |  -.3367656   .3762052    -0.90   0.371    -1.074114     .400583
                  112  |   .1587828   .3353899     0.47   0.636    -.4985692    .8161348
                  113  |  -.4564199   .3511615    -1.30   0.194    -1.144684    .2318439
                  114  |  -.4073775   .3635474    -1.12   0.262    -1.119917    .3051623
                  115  |  -.4933348   .4136546    -1.19   0.233    -1.304083    .3174133
                  116  |  -.2521271   .4148678    -0.61   0.543    -1.065253    .5609988
                  117  |  -.8039728   .4091599    -1.96   0.049    -1.605912    -.002034
                  118  |   .5772602   .4458196     1.29   0.195      -.29653    1.451051
                  119  |   .0271584   .4021004     0.07   0.946     -.760944    .8152608
                  120  |  -.4075982   .4318321    -0.94   0.345    -1.253974    .4387771
                  121  |   .7046739   .4780321     1.47   0.140    -.2322518      1.6416
                  122  |  -.0606631   .4871066    -0.12   0.901    -1.015375    .8940483
                  123  |  -.3441265   .4920826    -0.70   0.484    -1.308591    .6203376
                  124  |  -.2392961   .5159792    -0.46   0.643    -1.250597    .7720045
                  125  |  -.0209281   .7754288    -0.03   0.978    -1.540741    1.498884
                  126  |  -.2362576   .6255076    -0.38   0.706     -1.46223    .9897148
                  127  |    .481838   .7078585     0.68   0.496    -.9055391    1.869215
                  128  |  -4.752693   19780.08    -0.00   1.000       -38773     38763.5
                  129  |   .2025595   1.139672     0.18   0.859    -2.031157    2.436276
                  201  |   .0810924   .2127756     0.38   0.703    -.3359401    .4981249
                  202  |  -.2266062   .2297889    -0.99   0.324    -.6769841    .2237717
                  203  |   .0389647   .2510633     0.16   0.877    -.4531104    .5310398
                  204  |     .28988   .2604306     1.11   0.266    -.2205545    .8003145
                  205  |    .206495   .2594771     0.80   0.426    -.3020707    .7150607
                  206  |   .2258942   .2775101     0.81   0.416    -.3180155     .769804
                  207  |   .2916964    .310577     0.94   0.348    -.3170232    .9004161
                  208  |  -.2869255   .3349733    -0.86   0.392    -.9434611    .3696101
                  209  |  -.0649738   .7013601    -0.09   0.926    -1.439614    1.309667
                  301  |  -.0040662   .2626889    -0.02   0.988    -.5189271    .5107946
                  302  |   -.617713   .3010043    -2.05   0.040    -1.207671   -.0277554
                  303  |  -.0112295   .3063087    -0.04   0.971    -.6115835    .5891245
                  304  |  -.0662784   .3305409    -0.20   0.841    -.7141266    .5815699
                  305  |  -.6406782   .3905389    -1.64   0.101     -1.40612    .1247639
                  306  |  -.0788094     .28852    -0.27   0.785    -.6442982    .4866794
                  307  |  -.1469154   .3026526    -0.49   0.627    -.7401036    .4462728
                  308  |   .3963887   .2815601     1.41   0.159    -.1554589    .9482363
                  309  |   -.199985   .2971876    -0.67   0.501    -.7824619    .3824919
                  310  |   .2179186   .3111636     0.70   0.484    -.3919507     .827788
                  311  |  -.0226801   .3208434    -0.07   0.944    -.6515217    .6061614
                  312  |  -.5083591   .3808148    -1.33   0.182    -1.254742    .2380241
                  313  |  -.3073984   .4394127    -0.70   0.484    -1.168632    .5538348
                  314  |  -.3235777   .3521054    -0.92   0.358    -1.013692    .3665362
                  315  |  -.8100917   .4144703    -1.95   0.051    -1.622439    .0022552
                  316  |  -.8434522   .4754987    -1.77   0.076    -1.775413    .0885082
                  317  |    .349819   .5359381     0.65   0.514    -.7006004    1.400238
                  318  |   .3006109   .4158178     0.72   0.470     -.514377    1.115599
                  319  |  -1.110766   .8176617    -1.36   0.174    -2.713353    .4918214
                  320  |  -.4004386   .5882154    -0.68   0.496    -1.553319    .7524424
                  321  |  -4.341443   19780.08    -0.00   1.000    -38772.59    38763.91
-----------------------+----------------------------------------------------------------
hiv_diff_partners      |
            sex_index0 |
                    1  |   .0268891    .022045     1.22   0.223    -.0163183    .0700964
                    2  |   .0274006   .0846747     0.32   0.746    -.1385588      .19336
                    3  |   .0381692   .0417704     0.91   0.361    -.0436994    .1200377
                       |
                  male |
                 Male  |  -.0532356   .0212458    -2.51   0.012    -.0948767   -.0115946
                       |
                 agegr |
                    2  |  -.0043106   .0488362    -0.09   0.930    -.1000278    .0914066
                    3  |  -.0240901   .0492005    -0.49   0.624    -.1205214    .0723412
                    4  |   .0021674    .049966     0.04   0.965    -.0957641    .1000989
                    5  |  -.0278436   .0508736    -0.55   0.584    -.1275541    .0718668
                    6  |  -.0573804   .0521008    -1.10   0.271    -.1594961    .0447352
                    7  |   .0019735   .0574411     0.03   0.973    -.1106089    .1145559
                    8  |  -.0459792   .0592641    -0.78   0.438    -.1621347    .0701763
                    9  |   -.041351   .0561333    -0.74   0.461    -.1513703    .0686682
                       |
DK_M9_schooling_totyrs |   .0056194   .0035516     1.58   0.114    -.0013416    .0125804
                       |
                  pair |
                  102  |  -.0409989   .0721029    -0.57   0.570     -.182318    .1003202
                  103  |  -.0012719   .0760287    -0.02   0.987    -.1502854    .1477417
                  104  |  -.0020094   .0792301    -0.03   0.980    -.1572976    .1532788
                  105  |  -.0161288   .0785433    -0.21   0.837    -.1700707    .1378132
                  106  |   .0939902   .0916225     1.03   0.305    -.0855866    .2735669
                  107  |     .03115   .0852751     0.37   0.715    -.1359862    .1982862
                  108  |  -.0575376   .0917957    -0.63   0.531    -.2374539    .1223787
                  109  |  -.0639622   .0881342    -0.73   0.468     -.236702    .1087776
                  110  |  -.1275328   .0849713    -1.50   0.133    -.2940736     .039008
                  111  |   .0073577   .0901276     0.08   0.935    -.1692891    .1840045
                  112  |   .0059965    .088213     0.07   0.946    -.1668979    .1788908
                  113  |  -.0926907   .0939765    -0.99   0.324    -.2768813    .0914999
                  114  |  -.1104398   .0962403    -1.15   0.251    -.2990674    .0781878
                  115  |  -.0535944   .0986078    -0.54   0.587    -.2468622    .1396734
                  116  |  -.0112652   .0964296    -0.12   0.907    -.2002637    .1777334
                  117  |  -.1259477    .096444    -1.31   0.192    -.3149746    .0630791
                  118  |   .0285567   .1086826     0.26   0.793    -.1844572    .2415707
                  119  |  -.0689303   .0988898    -0.70   0.486    -.2627507    .1248901
                  120  |  -.0037879   .1047388    -0.04   0.971    -.2090723    .2014964
                  121  |   .2100227   .1242679     1.69   0.091     -.033538    .4535833
                  122  |  -.1130073   .1315503    -0.86   0.390    -.3708411    .1448265
                  123  |  -.1001184   .1236894    -0.81   0.418    -.3425451    .1423082
                  124  |  -.0776076   .1317885    -0.59   0.556    -.3359082     .180693
                  125  |  -.0695073   .1930187    -0.36   0.719     -.447817    .3088023
                  126  |  -.1140687   .1528904    -0.75   0.456    -.4137284     .185591
                  127  |  -.0152964   .1930489    -0.08   0.937    -.3936653    .3630725
                  128  |  -.2926329   .3269648    -0.89   0.371    -.9334721    .3482063
                  129  |   .3557345   .2339624     1.52   0.128    -.1028232    .8142923
                  201  |   .0178878    .055733     0.32   0.748    -.0913469    .1271225
                  202  |  -.0939464   .0581749    -1.61   0.106     -.207967    .0200743
                  203  |  -.0458155   .0625632    -0.73   0.464    -.1684371    .0768061
                  204  |   .0123891    .065745     0.19   0.851    -.1164686    .1412469
                  205  |   .0460899   .0673672     0.68   0.494    -.0859474    .1781272
                  206  |   .0145674   .0725469     0.20   0.841    -.1276219    .1567567
                  207  |   -.031588   .0723614    -0.44   0.662    -.1734138    .1102378
                  208  |  -.1069706   .0857549    -1.25   0.212    -.2750472    .0611059
                  209  |  -.1264419   .1943392    -0.65   0.515    -.5073398     .254456
                  301  |   .0115242   .0687585     0.17   0.867      -.12324    .1462884
                  302  |  -.0424006   .0698018    -0.61   0.544    -.1792095    .0944083
                  303  |    .071236   .0742526     0.96   0.337    -.0742965    .2167685
                  304  |  -.1070836   .0788261    -1.36   0.174      -.26158    .0474127
                  305  |   .0348111   .0770378     0.45   0.651    -.1161802    .1858024
                  306  |  -.0418425   .0757718    -0.55   0.581    -.1903525    .1066675
                  307  |   .0202412   .0754472     0.27   0.788    -.1276326     .168115
                  308  |   .1080278   .0752753     1.44   0.151     -.039509    .2555646
                  309  |  -.0171954   .0781479    -0.22   0.826    -.1703624    .1359716
                  310  |   .0352724   .0804624     0.44   0.661     -.122431    .1929758
                  311  |  -.0461221   .0857116    -0.54   0.591    -.2141137    .1218694
                  312  |   .0004795   .0854457     0.01   0.996     -.166991    .1679501
                  313  |   .0165052   .0997178     0.17   0.869    -.1789382    .2119486
                  314  |  -.0865612   .0923046    -0.94   0.348    -.2674749    .0943525
                  315  |  -.0647554   .0959171    -0.68   0.500    -.2527494    .1232386
                  316  |  -.0456451   .1023661    -0.45   0.656    -.2462789    .1549887
                  317  |   .3504952   .1052826     3.33   0.001     .1441452    .5568453
                  318  |   .0961123   .1131943     0.85   0.396    -.1257444     .317969
                  319  |  -.0230048   .1323954    -0.17   0.862     -.282495    .2364855
                  320  |  -.0797625   .1406492    -0.57   0.571    -.3554299     .195905
                  321  |   -.285698   .3273371    -0.87   0.383    -.9272668    .3558709
                       |
             treatment |   .0482458   .0173807     2.78   0.006     .0141802    .0823113
                 _cons |  -.1906379   .0684248    -2.79   0.005    -.3247481   -.0565277
-----------------------+----------------------------------------------------------------
              /cut_1_1 |   .7546105   .2595673     2.91   0.004     .2458681    1.263353
              /cut_1_2 |   2.969624    .805797     3.69   0.000     1.390291    4.548957
              /cut_1_3 |   3.068465   .8371091     3.67   0.000     1.427762    4.709169
              /lnsig_2 |  -1.132656   .0187647   -60.36   0.000    -1.169434   -1.095878
          /atanhrho_12 |   .9657978   .4469093     2.16   0.031     .0898717    1.841724
-----------------------+----------------------------------------------------------------
                 sig_2 |   .3221765   .0060455                      .3105427    .3342461
                rho_12 |   .7468519   .1976288                      .0896305    .9509604
----------------------------------------------------------------------------------------

. eststo margin: margins, dydx(hiv_diff_partners) predict(pr eq(#1) outcome(#3)) post

Average marginal effects                                 Number of obs = 1,420
Model VCE: OIM

Expression: Pr(sex_index1=2), predict(pr eq(#1) outcome(#3))
dy/dx wrt:  hiv_diff_partners

-----------------------------------------------------------------------------------
                  |            Delta-method
                  |      dy/dx   std. err.      z    P>|z|     [95% conf. interval]
------------------+----------------------------------------------------------------
hiv_diff_partners |  -.0214736   .0055301    -3.88   0.000    -.0323123   -.0106348
-----------------------------------------------------------------------------------

. est sto outcome3

. cmp (sex_index1 = hiv_diff_partners i.sex_index0 i.male i.agegr DK_M9_schooling_totyrs i.pair) ///
> (hiv_diff_partners = i.sex_index0 i.male i.agegr DK_M9_schooling_totyrs i.pair treatment), ind($cmp_oprobit 
> $cmp_cont)

Fitting individual models as starting point for full model fit.
Note: For programming reasons, these initial estimates may deviate from your specification.
      For exact fits of each equation alone, run cmp separately on each.

Iteration 0:  Log likelihood = -1301.9219  
Iteration 1:  Log likelihood = -705.89605  
Iteration 2:  Log likelihood = -680.92659  
Iteration 3:  Log likelihood =  -680.3748  
Iteration 4:  Log likelihood =  -680.3687  
Iteration 5:  Log likelihood = -680.36755  
Iteration 6:  Log likelihood = -680.36735  
Iteration 7:  Log likelihood = -680.36731  

Ordered probit regression                              Number of obs =   1,418
                                                       LR chi2(72)   = 1243.11
                                                       Prob > chi2   =  0.0000
Log likelihood = -680.36731                            Pseudo R2     =  0.4774

----------------------------------------------------------------------------------------
               _cmp_y1 | Coefficient  Std. err.      z    P>|z|     [95% conf. interval]
-----------------------+----------------------------------------------------------------
     hiv_diff_partners |  -.0200365   .1212718    -0.17   0.869    -.2577249    .2176518
                       |
            sex_index0 |
                    1  |   1.719702   .1004182    17.13   0.000     1.522886    1.916518
                    2  |   2.664419   .3448871     7.73   0.000     1.988452    3.340385
                    3  |   3.473291   .1855671    18.72   0.000     3.109587    3.836996
                       |
                  male |
                 Male  |   1.074321   .1075272     9.99   0.000     .8635719    1.285071
                       |
                 agegr |
                    2  |   .0774811   .2191305     0.35   0.724    -.3520068     .506969
                    3  |   .0081927   .2202556     0.04   0.970    -.4235003    .4398857
                    4  |  -.1196705   .2232953    -0.54   0.592    -.5573213    .3179803
                    5  |   -.272774   .2278072    -1.20   0.231    -.7192679    .1737199
                    6  |  -.6714093   .2346517    -2.86   0.004    -1.131318   -.2115004
                    7  |  -.7711332   .2615011    -2.95   0.003    -1.283666   -.2586005
                    8  |  -1.217691   .2832262    -4.30   0.000    -1.772804   -.6625778
                    9  |  -1.525141   .2898451    -5.26   0.000    -2.093227    -.957055
                       |
DK_M9_schooling_totyrs |   .0184497   .0160149     1.15   0.249    -.0129388    .0498383
                       |
                  pair |
                  102  |  -.4341574   .3271019    -1.33   0.184    -1.075265    .2069506
                  103  |  -.1327139   .3529581    -0.38   0.707    -.8244991    .5590713
                  104  |  -.1576107    .357106    -0.44   0.659    -.8575255    .5423042
                  105  |  -.2014998   .3549702    -0.57   0.570    -.8972286    .4942291
                  106  |  -.2918316   .4262472    -0.68   0.494    -1.127261    .5435977
                  107  |   .2826124   .3850113     0.73   0.463    -.4719959    1.037221
                  108  |   .5860018   .4099884     1.43   0.153    -.2175606    1.389564
                  109  |  -.2489016   .4420011    -0.56   0.573    -1.115208    .6174046
                  110  |  -.2932281   .3874237    -0.76   0.449    -1.052565    .4661083
                  111  |  -.5199362   .4360848    -1.19   0.233    -1.374647    .3347744
                  112  |   .2316598   .3921916     0.59   0.555    -.5370216    1.000341
                  113  |   -.348702    .412277    -0.85   0.398     -1.15675     .459346
                  114  |  -.2324966   .4303999    -0.54   0.589    -1.076065    .6110717
                  115  |  -.5735818   .4973287    -1.15   0.249    -1.548328    .4011645
                  116  |   -.355233   .5126576    -0.69   0.488    -1.360024    .6495575
                  117  |  -.7709026   .4917922    -1.57   0.117    -1.734798    .1929925
                  118  |   .8093652   .4940214     1.64   0.101    -.1588989    1.777629
                  119  |   .2928797   .4680663     0.63   0.531    -.6245134    1.210273
                  120  |  -.5836977   .5053695    -1.15   0.248    -1.574204    .4068084
                  121  |   .3281517   .5683351     0.58   0.564    -.7857645    1.442068
                  122  |   .2940246   .5352222     0.55   0.583    -.7549917    1.343041
                  123  |  -.1608719   .6038207    -0.27   0.790    -1.344339    1.022595
                  124  |  -.0788529   .6257249    -0.13   0.900    -1.305251    1.147545
                  125  |     .13247   .9459551     0.14   0.889    -1.721568    1.986508
                  126  |   .0388323   .7695606     0.05   0.960    -1.469479    1.547143
                  127  |   .7713823   .7808865     0.99   0.323    -.7591272    2.301892
                  128  |  -4.208088   134.1662    -0.03   0.975    -267.1691    258.7529
                  129  |  -.9010462   1.335273    -0.67   0.500    -3.518133    1.716041
                  201  |   .0829031   .2529887     0.33   0.743    -.4129456    .5787519
                  202  |  -.0125692   .2665805    -0.05   0.962    -.5350574     .509919
                  203  |   .2101502   .2872075     0.73   0.464    -.3527663    .7730666
                  204  |   .3859983   .2951689     1.31   0.191    -.1925221    .9645188
                  205  |   .1364009   .3107006     0.44   0.661    -.4725611     .745363
                  206  |    .293266   .3201635     0.92   0.360     -.334243    .9207749
                  207  |   .5722182    .321543     1.78   0.075    -.0579944    1.202431
                  208  |  -.0879797   .4011145    -0.22   0.826    -.8741497    .6981904
                  209  |   .2491754   .7899303     0.32   0.752     -1.29906     1.79741
                  301  |  -.0450645   .3111898    -0.14   0.885    -.6549852    .5648562
                  302  |  -.7645896   .3151714    -2.43   0.015    -1.382314   -.1468649
                  303  |  -.2636652   .3480779    -0.76   0.449    -.9458854    .4185551
                  304  |   .2799737   .3642232     0.77   0.442    -.4338906    .9938379
                  305  |  -1.056225    .358554    -2.95   0.003    -1.758978   -.3534723
                  306  |   .0353281   .3404458     0.10   0.917    -.6319333    .7025896
                  307  |  -.2887794   .3513305    -0.82   0.411    -.9773746    .3998158
                  308  |   .2284218    .330859     0.69   0.490    -.4200499    .8768936
                  309  |  -.2434532   .3463201    -0.70   0.482    -.9222281    .4353216
                  310  |   .2085827   .3714129     0.56   0.574    -.5193731    .9365385
                  311  |   .1281164   .3670349     0.35   0.727    -.5912587    .8474915
                  312  |  -.7471976   .4205483    -1.78   0.076    -1.571457     .077062
                  313  |  -.5346689    .527509    -1.01   0.311    -1.568568    .4992297
                  314  |  -.1893061   .4195803    -0.45   0.652    -1.011668    .6330563
                  315  |   -.998237   .4458418    -2.24   0.025    -1.872071   -.1244031
                  316  |  -1.126909   .5251912    -2.15   0.032    -2.156265   -.0975535
                  317  |  -.6631686   .4745106    -1.40   0.162    -1.593192     .266855
                  318  |    .112544   .4792317     0.23   0.814    -.8267328    1.051821
                  319  |   -1.55739   1.011332    -1.54   0.124    -3.539564    .4247845
                  320  |  -.3045881   .7239549    -0.42   0.674    -1.723514    1.114338
                  321  |  -3.442752   134.1663    -0.03   0.980    -266.4038    259.5183
-----------------------+----------------------------------------------------------------
                 /cut1 |   .5664967   .3069356                      -.035086    1.168079
                 /cut2 |   3.888181   .3260776                      3.249081    4.527282
                 /cut3 |   4.036157   .3275358                      3.394199    4.678116
----------------------------------------------------------------------------------------

Warning: regressor matrix for _cmp_y1 equation appears ill-conditioned. (Condition number = 118.08901.)
This might prevent convergence. If it does, and if you have not done so already, you may need to remove nearly
collinear regressors to achieve convergence. Or you may need to add a nrtolerance(#) or nonrtolerance option t
> o the command line.
See cmp tips.

      Source |       SS           df       MS      Number of obs   =     1,420
-------------+----------------------------------   F(72, 1347)     =      1.25
       Model |  9.82205872        72  .136417482   Prob > F        =    0.0834
    Residual |  147.392747     1,347  .109422974   R-squared       =    0.0625
-------------+----------------------------------   Adj R-squared   =    0.0124
       Total |  157.214805     1,419  .110792675   Root MSE        =    .33079

----------------------------------------------------------------------------------------
     hiv_diff_partners | Coefficient  Std. err.      t    P>|t|     [95% conf. interval]
-----------------------+----------------------------------------------------------------
            sex_index0 |
                    1  |   .0268891   .0226345     1.19   0.235    -.0175136    .0712917
                    2  |   .0274006   .0869389     0.32   0.753    -.1431498     .197951
                    3  |   .0381692   .0428874     0.89   0.374    -.0459641    .1223025
                       |
                  male |
                 Male  |  -.0532356   .0218139    -2.44   0.015    -.0960286   -.0104426
                       |
                 agegr |
                    2  |  -.0043106   .0501423    -0.09   0.932    -.1026761    .0940549
                    3  |  -.0240901   .0505164    -0.48   0.634    -.1231894    .0750092
                    4  |   .0021674   .0513023     0.04   0.966    -.0984737    .1028085
                    5  |  -.0278436   .0522342    -0.53   0.594    -.1303128    .0746255
                    6  |  -.0573804   .0534942    -1.07   0.284    -.1623214    .0475606
                    7  |   .0019735   .0589772     0.03   0.973    -.1137237    .1176708
                    8  |  -.0459792    .060849    -0.76   0.450    -.1653484      .07339
                    9  |   -.041351   .0576345    -0.72   0.473    -.1544142    .0717121
                       |
DK_M9_schooling_totyrs |   .0056194   .0036466     1.54   0.124    -.0015342    .0127729
                       |
                  pair |
                  102  |  -.0409989   .0740311    -0.55   0.580    -.1862277    .1042299
                  103  |  -.0012719   .0780619    -0.02   0.987     -.154408    .1518643
                  104  |  -.0020094   .0813489    -0.02   0.980    -.1615937    .1575749
                  105  |  -.0161288   .0806437    -0.20   0.842    -.1743296    .1420721
                  106  |   .0939902   .0940726     1.00   0.318    -.0905546    .2785349
                  107  |     .03115   .0875555     0.36   0.722      -.14061    .2029099
                  108  |  -.0575376   .0942505    -0.61   0.542    -.2424314    .1273562
                  109  |  -.0639622   .0904911    -0.71   0.480     -.241481    .1135566
                  110  |  -.1275328   .0872436    -1.46   0.144     -.298681    .0436154
                  111  |   .0073577   .0925377     0.08   0.937    -.1741761    .1888915
                  112  |   .0059965    .090572     0.07   0.947     -.171681    .1836739
                  113  |  -.0926907   .0964897    -0.96   0.337    -.2819771    .0965956
                  114  |  -.1104398   .0988139    -1.12   0.264    -.3042858    .0834061
                  115  |  -.0535944   .1012447    -0.53   0.597    -.2522088      .14502
                  116  |  -.0112652   .0990082    -0.11   0.909    -.2054923    .1829619
                  117  |  -.1259477   .0990231    -1.27   0.204     -.320204    .0683085
                  118  |   .0285567    .111589     0.26   0.798    -.1903505    .2474639
                  119  |  -.0689303   .1015342    -0.68   0.497    -.2681127    .1302521
                  120  |  -.0037879   .1075397    -0.04   0.972    -.2147515    .2071756
                  121  |   .2100227   .1275909     1.65   0.100    -.0402758    .4603211
                  122  |  -.1130073    .135068    -0.84   0.403    -.3779738    .1519591
                  123  |  -.1001184   .1269969    -0.79   0.431    -.3492516    .1490147
                  124  |  -.0776076   .1353126    -0.57   0.566    -.3430539    .1878387
                  125  |  -.0695073   .1981799    -0.35   0.726    -.4582822    .3192676
                  126  |  -.1140687   .1569787    -0.73   0.468    -.4220181    .1938807
                  127  |  -.0152964   .1982112    -0.08   0.938    -.4041326    .3735397
                  128  |  -.2926329   .3357078    -0.87   0.384    -.9511998     .365934
                  129  |   .3557345   .2402185     1.48   0.139    -.1155085    .8269776
                  201  |   .0178878   .0572237     0.31   0.755    -.0943695     .130145
                  202  |  -.0939464   .0597308    -1.57   0.116    -.2111218    .0232291
                  203  |  -.0458155   .0642363    -0.71   0.476    -.1718296    .0801987
                  204  |   .0123891   .0675032     0.18   0.854    -.1200337     .144812
                  205  |   .0460899   .0691688     0.67   0.505    -.0896004    .1817801
                  206  |   .0145674    .074487     0.20   0.845    -.1315558    .1606906
                  207  |   -.031588   .0742967    -0.43   0.671    -.1773378    .1141618
                  208  |  -.1069706   .0880481    -1.21   0.225    -.2796969    .0657556
                  209  |  -.1264419   .1995358    -0.63   0.526    -.5178766    .2649929
                  301  |   .0115242   .0705973     0.16   0.870    -.1269685    .1500168
                  302  |  -.0424006   .0716685    -0.59   0.554    -.1829945    .0981933
                  303  |    .071236   .0762383     0.93   0.350    -.0783228    .2207947
                  304  |  -.1070836   .0809341    -1.32   0.186    -.2658543     .051687
                  305  |   .0348111    .079098     0.44   0.660    -.1203576    .1899798
                  306  |  -.0418425   .0777981    -0.54   0.591     -.194461     .110776
                  307  |   .0202412   .0774648     0.26   0.794    -.1317236     .172206
                  308  |   .1080278   .0772883     1.40   0.162    -.0435908    .2596464
                  309  |  -.0171954   .0802377    -0.21   0.830    -.1745998     .140209
                  310  |   .0352724   .0826141     0.43   0.669    -.1267939    .1973387
                  311  |  -.0461222   .0880036    -0.52   0.600    -.2187612    .1265169
                  312  |   .0004795   .0877307     0.01   0.996    -.1716241    .1725832
                  313  |   .0165052   .1023844     0.16   0.872     -.184345    .2173554
                  314  |  -.0865612   .0947729    -0.91   0.361    -.2724798    .0993574
                  315  |  -.0647554    .098482    -0.66   0.511    -.2579502    .1284393
                  316  |  -.0456451   .1051034    -0.43   0.664    -.2518293    .1605391
                  317  |   .3504952    .108098     3.24   0.001     .1384365     .562554
                  318  |   .0961123   .1162212     0.83   0.408    -.1318819    .3241065
                  319  |  -.0230048   .1359358    -0.17   0.866    -.2896736    .2436641
                  320  |  -.0797625   .1444103    -0.55   0.581    -.3630559     .203531
                  321  |   -.285698   .3360901    -0.85   0.395    -.9450149     .373619
                       |
             treatment |   .0482457   .0178476     2.70   0.007     .0132336    .0832579
                 _cons |  -.1906379   .0702562    -2.71   0.007    -.3284613   -.0528145
----------------------------------------------------------------------------------------

Warning: regressor matrix for hiv_diff_partners equation appears ill-conditioned. (Condition number = 125.4464
> 5.)
This might prevent convergence. If it does, and if you have not done so already, you may need to remove nearly
collinear regressors to achieve convergence. Or you may need to add a nrtolerance(#) or nonrtolerance option t
> o the command line.
See cmp tips.

Fitting constant-only model for LR test of overall model fit.

Fitting full model.

Iteration 0:  Log likelihood = -1087.8704  
Iteration 1:  Log likelihood = -1087.2014  
Iteration 2:  Log likelihood =  -1085.677  
Iteration 3:  Log likelihood = -1085.2124  
Iteration 4:  Log likelihood = -1084.7898  
Iteration 5:  Log likelihood = -1084.7017  
Iteration 6:  Log likelihood = -1084.6914  
Iteration 7:  Log likelihood = -1084.6911  
Iteration 8:  Log likelihood = -1084.6911  

Mixed-process regression                               Number of obs =   1,420
                                                       LR chi2(144)  = 1338.74
Log likelihood = -1084.6911                            Prob > chi2   =  0.0000

----------------------------------------------------------------------------------------
                       | Coefficient  Std. err.      z    P>|z|     [95% conf. interval]
-----------------------+----------------------------------------------------------------
sex_index1             |
     hiv_diff_partners |  -2.319426   .6139207    -3.78   0.000    -3.522688   -1.116163
                       |
            sex_index0 |
                    1  |   1.207943   .3741611     3.23   0.001     .4746006    1.941285
                    2  |   1.824519   .6522763     2.80   0.005      .546081    3.102957
                    3  |   2.400192   .7630149     3.15   0.002     .9047103    3.895674
                       |
                  male |
                 Male  |   .5925354   .2839446     2.09   0.037     .0360142    1.149057
                       |
                 agegr |
                    2  |   .0322045    .186208     0.17   0.863    -.3327566    .3971655
                    3  |  -.0533394   .1868046    -0.29   0.775    -.4194696    .3127909
                    4  |  -.0856647   .1905508    -0.45   0.653    -.4591374    .2878081
                    5  |    -.25067   .1973099    -1.27   0.204    -.6373903    .1360504
                    6  |  -.5852436    .227437    -2.57   0.010    -1.031012   -.1394753
                    7  |  -.5097411   .2789074    -1.83   0.068    -1.056389    .0369073
                    8  |  -.9210555     .33572    -2.74   0.006    -1.579055   -.2630564
                    9  |  -1.108813    .390718    -2.84   0.005    -1.874606   -.3430194
                       |
DK_M9_schooling_totyrs |   .0257446   .0134957     1.91   0.056    -.0007064    .0521956
                       |
                  pair |
                  102  |   -.390776   .2837719    -1.38   0.168    -.9469587    .1654067
                  103  |  -.0835083   .2960087    -0.28   0.778    -.6636746     .496658
                  104  |  -.1140279   .3025112    -0.38   0.706     -.706939    .4788832
                  105  |   -.164888   .3005447    -0.55   0.583    -.7539447    .4241688
                  106  |   .0106467   .3748873     0.03   0.977     -.724119    .7454123
                  107  |   .2693468    .325859     0.83   0.408    -.3693251    .9080188
                  108  |   .2425814   .3844376     0.63   0.528    -.5109025    .9960653
                  109  |  -.3317879     .36005    -0.92   0.357    -1.037473    .3738971
                  110  |   -.494713   .3251127    -1.52   0.128    -1.131922    .1424961
                  111  |  -.3367656   .3762052    -0.90   0.371    -1.074114     .400583
                  112  |   .1587828   .3353899     0.47   0.636    -.4985692    .8161348
                  113  |  -.4564199   .3511615    -1.30   0.194    -1.144684    .2318439
                  114  |  -.4073775   .3635474    -1.12   0.262    -1.119917    .3051623
                  115  |  -.4933348   .4136546    -1.19   0.233    -1.304083    .3174133
                  116  |  -.2521271   .4148678    -0.61   0.543    -1.065253    .5609988
                  117  |  -.8039728   .4091599    -1.96   0.049    -1.605912    -.002034
                  118  |   .5772602   .4458196     1.29   0.195      -.29653    1.451051
                  119  |   .0271584   .4021004     0.07   0.946     -.760944    .8152608
                  120  |  -.4075982   .4318321    -0.94   0.345    -1.253974    .4387771
                  121  |   .7046739   .4780321     1.47   0.140    -.2322518      1.6416
                  122  |  -.0606631   .4871066    -0.12   0.901    -1.015375    .8940483
                  123  |  -.3441265   .4920826    -0.70   0.484    -1.308591    .6203376
                  124  |  -.2392961   .5159792    -0.46   0.643    -1.250597    .7720045
                  125  |  -.0209281   .7754288    -0.03   0.978    -1.540741    1.498884
                  126  |  -.2362576   .6255076    -0.38   0.706     -1.46223    .9897148
                  127  |    .481838   .7078585     0.68   0.496    -.9055391    1.869215
                  128  |  -4.752693   19780.08    -0.00   1.000       -38773     38763.5
                  129  |   .2025595   1.139672     0.18   0.859    -2.031157    2.436276
                  201  |   .0810924   .2127756     0.38   0.703    -.3359401    .4981249
                  202  |  -.2266062   .2297889    -0.99   0.324    -.6769841    .2237717
                  203  |   .0389647   .2510633     0.16   0.877    -.4531104    .5310398
                  204  |     .28988   .2604306     1.11   0.266    -.2205545    .8003145
                  205  |    .206495   .2594771     0.80   0.426    -.3020707    .7150607
                  206  |   .2258942   .2775101     0.81   0.416    -.3180155     .769804
                  207  |   .2916964    .310577     0.94   0.348    -.3170232    .9004161
                  208  |  -.2869255   .3349733    -0.86   0.392    -.9434611    .3696101
                  209  |  -.0649738   .7013601    -0.09   0.926    -1.439614    1.309667
                  301  |  -.0040662   .2626889    -0.02   0.988    -.5189271    .5107946
                  302  |   -.617713   .3010043    -2.05   0.040    -1.207671   -.0277554
                  303  |  -.0112295   .3063087    -0.04   0.971    -.6115835    .5891245
                  304  |  -.0662784   .3305409    -0.20   0.841    -.7141266    .5815699
                  305  |  -.6406782   .3905389    -1.64   0.101     -1.40612    .1247639
                  306  |  -.0788094     .28852    -0.27   0.785    -.6442982    .4866794
                  307  |  -.1469154   .3026526    -0.49   0.627    -.7401036    .4462728
                  308  |   .3963887   .2815601     1.41   0.159    -.1554589    .9482363
                  309  |   -.199985   .2971876    -0.67   0.501    -.7824619    .3824919
                  310  |   .2179186   .3111636     0.70   0.484    -.3919507     .827788
                  311  |  -.0226801   .3208434    -0.07   0.944    -.6515217    .6061614
                  312  |  -.5083591   .3808148    -1.33   0.182    -1.254742    .2380241
                  313  |  -.3073984   .4394127    -0.70   0.484    -1.168632    .5538348
                  314  |  -.3235777   .3521054    -0.92   0.358    -1.013692    .3665362
                  315  |  -.8100917   .4144703    -1.95   0.051    -1.622439    .0022552
                  316  |  -.8434522   .4754987    -1.77   0.076    -1.775413    .0885082
                  317  |    .349819   .5359381     0.65   0.514    -.7006004    1.400238
                  318  |   .3006109   .4158178     0.72   0.470     -.514377    1.115599
                  319  |  -1.110766   .8176617    -1.36   0.174    -2.713353    .4918214
                  320  |  -.4004386   .5882154    -0.68   0.496    -1.553319    .7524424
                  321  |  -4.341443   19780.08    -0.00   1.000    -38772.59    38763.91
-----------------------+----------------------------------------------------------------
hiv_diff_partners      |
            sex_index0 |
                    1  |   .0268891    .022045     1.22   0.223    -.0163183    .0700964
                    2  |   .0274006   .0846747     0.32   0.746    -.1385588      .19336
                    3  |   .0381692   .0417704     0.91   0.361    -.0436994    .1200377
                       |
                  male |
                 Male  |  -.0532356   .0212458    -2.51   0.012    -.0948767   -.0115946
                       |
                 agegr |
                    2  |  -.0043106   .0488362    -0.09   0.930    -.1000278    .0914066
                    3  |  -.0240901   .0492005    -0.49   0.624    -.1205214    .0723412
                    4  |   .0021674    .049966     0.04   0.965    -.0957641    .1000989
                    5  |  -.0278436   .0508736    -0.55   0.584    -.1275541    .0718668
                    6  |  -.0573804   .0521008    -1.10   0.271    -.1594961    .0447352
                    7  |   .0019735   .0574411     0.03   0.973    -.1106089    .1145559
                    8  |  -.0459792   .0592641    -0.78   0.438    -.1621347    .0701763
                    9  |   -.041351   .0561333    -0.74   0.461    -.1513703    .0686682
                       |
DK_M9_schooling_totyrs |   .0056194   .0035516     1.58   0.114    -.0013416    .0125804
                       |
                  pair |
                  102  |  -.0409989   .0721029    -0.57   0.570     -.182318    .1003202
                  103  |  -.0012719   .0760287    -0.02   0.987    -.1502854    .1477417
                  104  |  -.0020094   .0792301    -0.03   0.980    -.1572976    .1532788
                  105  |  -.0161288   .0785433    -0.21   0.837    -.1700707    .1378132
                  106  |   .0939902   .0916225     1.03   0.305    -.0855866    .2735669
                  107  |     .03115   .0852751     0.37   0.715    -.1359862    .1982862
                  108  |  -.0575376   .0917957    -0.63   0.531    -.2374539    .1223787
                  109  |  -.0639622   .0881342    -0.73   0.468     -.236702    .1087776
                  110  |  -.1275328   .0849713    -1.50   0.133    -.2940736     .039008
                  111  |   .0073577   .0901276     0.08   0.935    -.1692891    .1840045
                  112  |   .0059965    .088213     0.07   0.946    -.1668979    .1788908
                  113  |  -.0926907   .0939765    -0.99   0.324    -.2768813    .0914999
                  114  |  -.1104398   .0962403    -1.15   0.251    -.2990674    .0781878
                  115  |  -.0535944   .0986078    -0.54   0.587    -.2468622    .1396734
                  116  |  -.0112652   .0964296    -0.12   0.907    -.2002637    .1777334
                  117  |  -.1259477    .096444    -1.31   0.192    -.3149746    .0630791
                  118  |   .0285567   .1086826     0.26   0.793    -.1844572    .2415707
                  119  |  -.0689303   .0988898    -0.70   0.486    -.2627507    .1248901
                  120  |  -.0037879   .1047388    -0.04   0.971    -.2090723    .2014964
                  121  |   .2100227   .1242679     1.69   0.091     -.033538    .4535833
                  122  |  -.1130073   .1315503    -0.86   0.390    -.3708411    .1448265
                  123  |  -.1001184   .1236894    -0.81   0.418    -.3425451    .1423082
                  124  |  -.0776076   .1317885    -0.59   0.556    -.3359082     .180693
                  125  |  -.0695073   .1930187    -0.36   0.719     -.447817    .3088023
                  126  |  -.1140687   .1528904    -0.75   0.456    -.4137284     .185591
                  127  |  -.0152964   .1930489    -0.08   0.937    -.3936653    .3630725
                  128  |  -.2926329   .3269648    -0.89   0.371    -.9334721    .3482063
                  129  |   .3557345   .2339624     1.52   0.128    -.1028232    .8142923
                  201  |   .0178878    .055733     0.32   0.748    -.0913469    .1271225
                  202  |  -.0939464   .0581749    -1.61   0.106     -.207967    .0200743
                  203  |  -.0458155   .0625632    -0.73   0.464    -.1684371    .0768061
                  204  |   .0123891    .065745     0.19   0.851    -.1164686    .1412469
                  205  |   .0460899   .0673672     0.68   0.494    -.0859474    .1781272
                  206  |   .0145674   .0725469     0.20   0.841    -.1276219    .1567567
                  207  |   -.031588   .0723614    -0.44   0.662    -.1734138    .1102378
                  208  |  -.1069706   .0857549    -1.25   0.212    -.2750472    .0611059
                  209  |  -.1264419   .1943392    -0.65   0.515    -.5073398     .254456
                  301  |   .0115242   .0687585     0.17   0.867      -.12324    .1462884
                  302  |  -.0424006   .0698018    -0.61   0.544    -.1792095    .0944083
                  303  |    .071236   .0742526     0.96   0.337    -.0742965    .2167685
                  304  |  -.1070836   .0788261    -1.36   0.174      -.26158    .0474127
                  305  |   .0348111   .0770378     0.45   0.651    -.1161802    .1858024
                  306  |  -.0418425   .0757718    -0.55   0.581    -.1903525    .1066675
                  307  |   .0202412   .0754472     0.27   0.788    -.1276326     .168115
                  308  |   .1080278   .0752753     1.44   0.151     -.039509    .2555646
                  309  |  -.0171954   .0781479    -0.22   0.826    -.1703624    .1359716
                  310  |   .0352724   .0804624     0.44   0.661     -.122431    .1929758
                  311  |  -.0461221   .0857116    -0.54   0.591    -.2141137    .1218694
                  312  |   .0004795   .0854457     0.01   0.996     -.166991    .1679501
                  313  |   .0165052   .0997178     0.17   0.869    -.1789382    .2119486
                  314  |  -.0865612   .0923046    -0.94   0.348    -.2674749    .0943525
                  315  |  -.0647554   .0959171    -0.68   0.500    -.2527494    .1232386
                  316  |  -.0456451   .1023661    -0.45   0.656    -.2462789    .1549887
                  317  |   .3504952   .1052826     3.33   0.001     .1441452    .5568453
                  318  |   .0961123   .1131943     0.85   0.396    -.1257444     .317969
                  319  |  -.0230048   .1323954    -0.17   0.862     -.282495    .2364855
                  320  |  -.0797625   .1406492    -0.57   0.571    -.3554299     .195905
                  321  |   -.285698   .3273371    -0.87   0.383    -.9272668    .3558709
                       |
             treatment |   .0482458   .0173807     2.78   0.006     .0141802    .0823113
                 _cons |  -.1906379   .0684248    -2.79   0.005    -.3247481   -.0565277
-----------------------+----------------------------------------------------------------
              /cut_1_1 |   .7546105   .2595673     2.91   0.004     .2458681    1.263353
              /cut_1_2 |   2.969624    .805797     3.69   0.000     1.390291    4.548957
              /cut_1_3 |   3.068465   .8371091     3.67   0.000     1.427762    4.709169
              /lnsig_2 |  -1.132656   .0187647   -60.36   0.000    -1.169434   -1.095878
          /atanhrho_12 |   .9657978   .4469093     2.16   0.031     .0898717    1.841724
-----------------------+----------------------------------------------------------------
                 sig_2 |   .3221765   .0060455                      .3105427    .3342461
                rho_12 |   .7468519   .1976288                      .0896305    .9509604
----------------------------------------------------------------------------------------

. eststo margin: margins, dydx(hiv_diff_partners) predict(pr eq(#1) outcome(#4)) post

Average marginal effects                                 Number of obs = 1,420
Model VCE: OIM

Expression: Pr(sex_index1=3), predict(pr eq(#1) outcome(#4))
dy/dx wrt:  hiv_diff_partners

-----------------------------------------------------------------------------------
                  |            Delta-method
                  |      dy/dx   std. err.      z    P>|z|     [95% conf. interval]
------------------+----------------------------------------------------------------
hiv_diff_partners |  -.3167138   .2038947    -1.55   0.120    -.7163401    .0829124
-----------------------------------------------------------------------------------

. est sto outcome4

. xi: ivprobit married1 i.married0 i.male i.agegr DK_M9_schooling_totyrs i.pair (hiv_diff_partners = treatment
> )  , vce(cluster village)
i.married0        _Imarried0_0-1      (naturally coded; _Imarried0_0 omitted)
i.male            _Imale_0-1          (naturally coded; _Imale_0 omitted)
i.agegr           _Iagegr_1-9         (naturally coded; _Iagegr_1 omitted)
i.pair            _Ipair_101-321      (naturally coded; _Ipair_101 omitted)
note: _Ipair_125 != 0 predicts success perfectly;
      _Ipair_125 omitted and 3 obs not used.

note: _Ipair_127 != 0 predicts success perfectly;
      _Ipair_127 omitted and 3 obs not used.

note: _Ipair_128 != 0 predicts failure perfectly;
      _Ipair_128 omitted and 1 obs not used.

note: _Ipair_321 != 0 predicts failure perfectly;
      _Ipair_321 omitted and 1 obs not used.


Fitting exogenous probit model:
Iteration 0:  Log likelihood = -822.32539  
Iteration 1:  Log likelihood = -206.62738  
Iteration 2:  Log likelihood = -181.09369  
Iteration 3:  Log likelihood = -179.78739  
Iteration 4:  Log likelihood = -179.78329  
Iteration 5:  Log likelihood = -179.78329  

Fitting full model:
Iteration 0:  Log pseudolikelihood = -587.94766  
Iteration 1:  Log pseudolikelihood = -587.12731  
Iteration 2:  Log pseudolikelihood =  -587.1268  
Iteration 3:  Log pseudolikelihood =  -587.1268  

Probit model with endogenous regressors                Number of obs =   1,412
                                                       Wald chi2(66) = 4285.34
Log pseudolikelihood = -587.1268                       Prob > chi2   =  0.0000

                                                      (Std. err. adjusted for 109 clusters in village)
------------------------------------------------------------------------------------------------------
                                     |               Robust
                                     | Coefficient  std. err.      z    P>|z|     [95% conf. interval]
-------------------------------------+----------------------------------------------------------------
                   hiv_diff_partners |   2.489796   .4531526     5.49   0.000     1.601633    3.377959
                        _Imarried0_1 |   1.940757   .7527978     2.58   0.010     .4653005    3.416214
                            _Imale_1 |    .668209   .2014849     3.32   0.001      .273306    1.063112
                           _Iagegr_2 |   .2511586   .2572137     0.98   0.329     -.252971    .7552881
                           _Iagegr_3 |   .2368613   .2500353     0.95   0.343    -.2531988    .7269214
                           _Iagegr_4 |   .1329759    .263642     0.50   0.614    -.3837529    .6497048
                           _Iagegr_5 |   .0233162   .2728332     0.09   0.932     -.511427    .5580594
                           _Iagegr_6 |   .1368254   .2688531     0.51   0.611    -.3901171    .6637678
                           _Iagegr_7 |   .0932686    .361854     0.26   0.797    -.6159523    .8024895
                           _Iagegr_8 |  -.3595017   .3532017    -1.02   0.309    -1.051764     .332761
                           _Iagegr_9 |  -.1375934   .2618398    -0.53   0.599    -.6507901    .3756032
              DK_M9_schooling_totyrs |  -.0125614   .0178194    -0.70   0.481    -.0474869     .022364
                          _Ipair_102 |  -.3490282   .3895568    -0.90   0.370    -1.112546    .4144891
                          _Ipair_103 |  -.1007407   .0583429    -1.73   0.084    -.2150906    .0136093
                          _Ipair_104 |  -.1313069   .0802328    -1.64   0.102    -.2885602    .0259465
                          _Ipair_105 |   .0580888   .1354969     0.43   0.668    -.2074803    .3236579
                          _Ipair_106 |   -1.06505   .2645329    -4.03   0.000    -1.583525   -.5465748
                          _Ipair_107 |   .1947031   .1740451     1.12   0.263     -.146419    .5358253
                          _Ipair_108 |   .3340248    .157745     2.12   0.034     .0248502    .6431993
                          _Ipair_109 |   -.394335   .2262637    -1.74   0.081    -.8378036    .0491336
                          _Ipair_110 |  -.2536517   .3198832    -0.79   0.428    -.8806113    .3733078
                          _Ipair_111 |   .0780864   .2564273     0.30   0.761    -.4245018    .5806746
                          _Ipair_112 |  -.2272282   .0716711    -3.17   0.002    -.3677009   -.0867555
                          _Ipair_113 |  -.0228745   .1695266    -0.13   0.893    -.3551406    .3093916
                          _Ipair_114 |  -.0478082   .2459527    -0.19   0.846    -.5298666    .4342501
                          _Ipair_115 |  -.2228034   .1891667    -1.18   0.239    -.5935633    .1479565
                          _Ipair_116 |  -.2617271   .1378025    -1.90   0.058    -.5318151    .0083608
                          _Ipair_117 |  -.4074944   .4102109    -0.99   0.321    -1.211493    .3965043
                          _Ipair_118 |   .3843559   .3157587     1.22   0.224    -.2345198    1.003232
                          _Ipair_119 |  -.0380243   .1982113    -0.19   0.848    -.4265113    .3504628
                          _Ipair_120 |  -.6955334   .3087593    -2.25   0.024    -1.300691   -.0903762
                          _Ipair_121 |  -.7458301   .1619959    -4.60   0.000    -1.063336   -.4283239
                          _Ipair_122 |  -.3372518   .3281779    -1.03   0.304    -.9804686     .305965
                          _Ipair_123 |  -.0559379   .1963866    -0.28   0.776    -.4408486    .3289729
                          _Ipair_124 |   .0692606   .1498204     0.46   0.644    -.2243819    .3629031
                          _Ipair_125 |          0  (omitted)
                          _Ipair_126 |   .1264863   .1469007     0.86   0.389    -.1614339    .4144064
                          _Ipair_127 |          0  (omitted)
                          _Ipair_128 |          0  (omitted)
                          _Ipair_129 |  -2.415117   1.157653    -2.09   0.037    -4.684074   -.1461593
                          _Ipair_201 |  -.3620076   .1098062    -3.30   0.001    -.5772239   -.1467914
                          _Ipair_202 |   -.268202   .2594143    -1.03   0.301    -.7766446    .2402406
                          _Ipair_203 |    .113538    .295175     0.38   0.700    -.4649943    .6920703
                          _Ipair_204 |  -.3236705   .1654409    -1.96   0.050    -.6479286    .0005877
                          _Ipair_205 |   -.283319   .0919521    -3.08   0.002    -.4635418   -.1030963
                          _Ipair_206 |   .0288569   .1063369     0.27   0.786    -.1795596    .2372735
                          _Ipair_207 |   .1488155   .1130905     1.32   0.188    -.0728377    .3704687
                          _Ipair_208 |  -.4809603   .3066379    -1.57   0.117     -1.08196    .1200389
                          _Ipair_209 |  -.1519888   .2421357    -0.63   0.530     -.626566    .3225884
                          _Ipair_301 |   -.174451   .2311188    -0.75   0.450    -.6274354    .2785334
                          _Ipair_302 |  -.4254222   .3081024    -1.38   0.167    -1.029292    .1784473
                          _Ipair_303 |  -.1409066   .2459051    -0.57   0.567    -.6228718    .3410586
                          _Ipair_304 |  -.3258854   .2625573    -1.24   0.215    -.8404883    .1887175
                          _Ipair_305 |  -.1679058    .089195    -1.88   0.060    -.3427248    .0069131
                          _Ipair_306 |  -.0736695   .1186953    -0.62   0.535    -.3063081    .1589691
                          _Ipair_307 |   -.338772   .1126187    -3.01   0.003    -.5595005   -.1180434
                          _Ipair_308 |  -.2025157    .117043    -1.73   0.084    -.4319158    .0268845
                          _Ipair_309 |   .1162598   .0946749     1.23   0.219    -.0692995    .3018192
                          _Ipair_310 |  -.3727302   .1223714    -3.05   0.002    -.6125737   -.1328867
                          _Ipair_311 |   .0518436    .150052     0.35   0.730    -.2422529    .3459402
                          _Ipair_312 |  -.1896124   .0838678    -2.26   0.024    -.3539904   -.0252345
                          _Ipair_313 |  -1.295547   .4730618    -2.74   0.006    -2.222731   -.3683627
                          _Ipair_314 |  -.0210469   .1745801    -0.12   0.904    -.3632176    .3211237
                          _Ipair_315 |  -.1337979   .1710149    -0.78   0.434    -.4689809    .2013851
                          _Ipair_316 |  -.1398415   .2003095    -0.70   0.485    -.5324408    .2527579
                          _Ipair_317 |   -1.44981   .3743555    -3.87   0.000    -2.183533   -.7160869
                          _Ipair_318 |  -.4538726   .0715314    -6.35   0.000    -.5940715   -.3136737
                          _Ipair_319 |  -.1243976   .1950221    -0.64   0.524    -.5066339    .2578387
                          _Ipair_320 |   .1049325   .1657506     0.63   0.527    -.2199327    .4297977
                          _Ipair_321 |          0  (omitted)
                               _cons |  -.4038101   .4644948    -0.87   0.385    -1.314203    .5065831
-------------------------------------+----------------------------------------------------------------
 corr(e.hiv_diff_partners,e.married1)|  -.8286417    .150622                     -.9719225    -.237076
              sd(e.hiv_diff_partners)|   .3228874   .0060232                      .3112953    .3349112
------------------------------------------------------------------------------------------------------
Wald test of exogeneity (corr = 0): chi2(1) = 6.07        Prob > chi2 = 0.0138
Endogenous: hiv_diff_partners
Exogenous:  _Imarried0_1 _Imale_1 _Iagegr_2 _Iagegr_3 _Iagegr_4 _Iagegr_5 _Iagegr_6 _Iagegr_7
            _Iagegr_8 _Iagegr_9 DK_M9_schooling_totyrs _Ipair_102 _Ipair_103 _Ipair_104 _Ipair_105
            _Ipair_106 _Ipair_107 _Ipair_108 _Ipair_109 _Ipair_110 _Ipair_111 _Ipair_112 _Ipair_113
            _Ipair_114 _Ipair_115 _Ipair_116 _Ipair_117 _Ipair_118 _Ipair_119 _Ipair_120 _Ipair_121
            _Ipair_122 _Ipair_123 _Ipair_124 _Ipair_126 _Ipair_129 _Ipair_201 _Ipair_202 _Ipair_203
            _Ipair_204 _Ipair_205 _Ipair_206 _Ipair_207 _Ipair_208 _Ipair_209 _Ipair_301 _Ipair_302
            _Ipair_303 _Ipair_304 _Ipair_305 _Ipair_306 _Ipair_307 _Ipair_308 _Ipair_309 _Ipair_310
            _Ipair_311 _Ipair_312 _Ipair_313 _Ipair_314 _Ipair_315 _Ipair_316 _Ipair_317 _Ipair_318
            _Ipair_319 _Ipair_320 treatment

. eststo margin: margins, dydx(hiv_diff_partners) predict(pr) post

Average marginal effects                                 Number of obs = 1,412
Model VCE: Robust

Expression: Average structural function probabilities, predict(pr)
dy/dx wrt:  hiv_diff_partners

-----------------------------------------------------------------------------------
                  |            Delta-method
                  |      dy/dx   std. err.      z    P>|z|     [95% conf. interval]
------------------+----------------------------------------------------------------
hiv_diff_partners |   .2972992   .1569829     1.89   0.058    -.0103816      .60498
-----------------------------------------------------------------------------------

. est sto married

. esttab firststage active outcome* married using "tableC12panelB.tex" , title(Other expenditures\label{expend
> }) b(%9.3f) replace    ///
> label se star(* 0.1 ** 0.05 *** 0.01) keep(hiv_diff_partners treatment)
(file tableC12panelB.tex not found)
(output written to tableC12panelB.tex)

. 
. 
. cd "${working_directory}/3-Replication-package/code/"
/Users/ciancio/Dropbox/Malawi/Research projects/benknow-2018/2015-10-benknow/benknow2018/EJfinalsubmission/3-r
> eplication-package/code

. 
. 
. 
. 
. 
. 
. 
. 
. 
. 
. 
end of do-file

. 
. // Create confidence intervals for Table 3 Panel B
. do "bootstrap_ci"

. // Computation of confidence intervals for the difference in predicted probabilities Table 3 panel B
. 
. // preliminaries
. clear all

. //global working_directory = "/Users/ciancio/Dropbox/Malawi/Research projects/benknow-2018/2015-10-benknow/b
> enknow2018"
. cd  "${working_directory}/3-Replication-package/data/temp"
/Users/ciancio/Dropbox/Malawi/Research projects/benknow-2018/2015-10-benknow/benknow2018/EJfinalsubmission/3-r
> eplication-package/data/temp

. 
. 
. // Bootstrap
. set seed 1703

. 
. forvalues o = 0/3 {     
  2. gen diff`o'=.
  3. save bs_pr`o'.dta, replace
  4. }
(dataset contains 0 observations)
(file bs_pr0.dta not found)
file bs_pr0.dta saved
(dataset contains 0 observations)
(file bs_pr1.dta not found)
file bs_pr1.dta saved
(dataset contains 0 observations)
(file bs_pr2.dta not found)
file bs_pr2.dta saved
(dataset contains 0 observations)
(file bs_pr3.dta not found)
file bs_pr3.dta saved

. 
. * set number of bootstrap replications
. local B = 1000

. 
. * loop through bootstrap replications
. forvalues i = 1/`B' {
  2. use "${working_directory}/3-Replication-package/data/benknow_data" , clear 
  3.     * generate bootstrap sample
.         bsample
  4.     * predict probabilities for bootstrap sample
.         quietly xi: oprobit sex_index1 i.sex_index0 treatment i.male i.agegr DK_M9_schooling_totyrs i.pair ,
>  vce(cluster village)
  5.         
. ** do prediction for all outcomes WITHIN one bs sample  
. forvalues o = 0/3 {     
  6.         
.         replace treatment=1
  7.         predictnl pr_b1`o' = predict(outcome(`o')) 
  8.                 
.         replace treatment=0
  9.         predictnl pr_b0`o' = predict(outcome(`o')) 
 10.         
. * store the mean in the difference in probability for one BS sample for each outcome    
. preserve
 11.         collapse pr_b*
 12.         gen diff`o'=pr_b1`o' - pr_b0`o'
 13.         keep diff`o' // pr_b1`o' pr_b0`o'
 14.         append using bs_pr`o'.dta
 15.         save bs_pr`o'.dta, replace
 16. restore 
 17.         
. }    
 18. }
(MLSFH M10 (2018) Survey: main survey data ( 1 Sep 2018 07:38:00))
(752 real changes made)
(1,481 real changes made)
file bs_pr0.dta saved
(1,481 real changes made)
(1,481 real changes made)
file bs_pr1.dta saved
(1,481 real changes made)
(1,481 real changes made)
file bs_pr2.dta saved
(1,481 real changes made)
(1,481 real changes made)
file bs_pr3.dta saved
(MLSFH M10 (2018) Survey: main survey data ( 1 Sep 2018 07:38:00))
(755 real changes made)
(1,481 real changes made)
file bs_pr0.dta saved
(1,481 real changes made)
(1,481 real changes made)
file bs_pr1.dta saved
(1,481 real changes made)
(1,481 real changes made)
file bs_pr2.dta saved
(1,481 real changes made)
(1,481 real changes made)
file bs_pr3.dta saved
(MLSFH M10 (2018) Survey: main survey data ( 1 Sep 2018 07:38:00))
(761 real changes made)
(1,481 real changes made)
file bs_pr0.dta saved
(1,481 real changes made)
(1,481 real changes made)
file bs_pr1.dta saved
(1,481 real changes made)
(1,481 real changes made)
file bs_pr2.dta saved
(1,481 real changes made)
(1,481 real changes made)
file bs_pr3.dta saved
(MLSFH M10 (2018) Survey: main survey data ( 1 Sep 2018 07:38:00))
(737 real changes made)
(1,481 real changes made)
file bs_pr0.dta saved
(1,481 real changes made)
(1,481 real changes made)
file bs_pr1.dta saved
(1,481 real changes made)
(1,481 real changes made)
file bs_pr2.dta saved
(1,481 real changes made)
(1,481 real changes made)
file bs_pr3.dta saved
(MLSFH M10 (2018) Survey: main survey data ( 1 Sep 2018 07:38:00))
(770 real changes made)
(1,481 real changes made)
file bs_pr0.dta saved
(1,481 real changes made)
(1,481 real changes made)
file bs_pr1.dta saved
(1,481 real changes made)
(1,481 real changes made)
file bs_pr2.dta saved
(1,481 real changes made)
(1,481 real changes made)
file bs_pr3.dta saved
(MLSFH M10 (2018) Survey: main survey data ( 1 Sep 2018 07:38:00))
(775 real changes made)
(1,481 real changes made)
file bs_pr0.dta saved
(1,481 real changes made)
(1,481 real changes made)
file bs_pr1.dta saved
(1,481 real changes made)
(1,481 real changes made)
file bs_pr2.dta saved
(1,481 real changes made)
(1,481 real changes made)
file bs_pr3.dta saved
(MLSFH M10 (2018) Survey: main survey data ( 1 Sep 2018 07:38:00))
(722 real changes made)
(1,481 real changes made)
file bs_pr0.dta saved
(1,481 real changes made)
(1,481 real changes made)
file bs_pr1.dta saved
(1,481 real changes made)
(1,481 real changes made)
file bs_pr2.dta saved
(1,481 real changes made)
(1,481 real changes made)
file bs_pr3.dta saved
(MLSFH M10 (2018) Survey: main survey data ( 1 Sep 2018 07:38:00))
(732 real changes made)
(1,481 real changes made)
file bs_pr0.dta saved
(1,481 real changes made)
(1,481 real changes made)
file bs_pr1.dta saved
(1,481 real changes made)
(1,481 real changes made)
file bs_pr2.dta saved
(1,481 real changes made)
(1,481 real changes made)
file bs_pr3.dta saved
(MLSFH M10 (2018) Survey: main survey data ( 1 Sep 2018 07:38:00))
(766 real changes made)
(1,481 real changes made)
file bs_pr0.dta saved
(1,481 real changes made)
(1,481 real changes made)
file bs_pr1.dta saved
(1,481 real changes made)
(1,481 real changes made)
file bs_pr2.dta saved
(1,481 real changes made)
(1,481 real changes made)
file bs_pr3.dta saved
(MLSFH M10 (2018) Survey: main survey data ( 1 Sep 2018 07:38:00))
(749 real changes made)
(1,481 real changes made)
file bs_pr0.dta saved
(1,481 real changes made)
(1,481 real changes made)
file bs_pr1.dta saved
(1,481 real changes made)
(1,481 real changes made)
file bs_pr2.dta saved
(1,481 real changes made)
(1,481 real changes made)
file bs_pr3.dta saved
(MLSFH M10 (2018) Survey: main survey data ( 1 Sep 2018 07:38:00))
(754 real changes made)
(1,481 real changes made)
file bs_pr0.dta saved
(1,481 real changes made)
(1,481 real changes made)
file bs_pr1.dta saved
(1,481 real changes made)
(1,481 real changes made)
file bs_pr2.dta saved
(1,481 real changes made)
(1,481 real changes made)
file bs_pr3.dta saved
(MLSFH M10 (2018) Survey: main survey data ( 1 Sep 2018 07:38:00))
(731 real changes made)
(1,481 real changes made)
file bs_pr0.dta saved
(1,481 real changes made)
(1,481 real changes made)
file bs_pr1.dta saved
(1,481 real changes made)
(1,481 real changes made)
file bs_pr2.dta saved
(1,481 real changes made)
(1,481 real changes made)
file bs_pr3.dta saved
(MLSFH M10 (2018) Survey: main survey data ( 1 Sep 2018 07:38:00))
(782 real changes made)
(1,481 real changes made)
file bs_pr0.dta saved
(1,481 real changes made)
(1,481 real changes made)
file bs_pr1.dta saved
(1,481 real changes made)
(1,481 real changes made)
file bs_pr2.dta saved
(1,481 real changes made)
(1,481 real changes made)
file bs_pr3.dta saved
(MLSFH M10 (2018) Survey: main survey data ( 1 Sep 2018 07:38:00))
(741 real changes made)
(1,481 real changes made)
file bs_pr0.dta saved
(1,481 real changes made)
(1,481 real changes made)
file bs_pr1.dta saved
(1,481 real changes made)
(1,481 real changes made)
file bs_pr2.dta saved
(1,481 real changes made)
(1,481 real changes made)
file bs_pr3.dta saved
(MLSFH M10 (2018) Survey: main survey data ( 1 Sep 2018 07:38:00))
(729 real changes made)
(1,481 real changes made)
file bs_pr0.dta saved
(1,481 real changes made)
(1,481 real changes made)
file bs_pr1.dta saved
(1,481 real changes made)
(1,481 real changes made)
file bs_pr2.dta saved
(1,481 real changes made)
(1,481 real changes made)
file bs_pr3.dta saved
(MLSFH M10 (2018) Survey: main survey data ( 1 Sep 2018 07:38:00))
(734 real changes made)
(1,481 real changes made)
file bs_pr0.dta saved
(1,481 real changes made)
(1,481 real changes made)
file bs_pr1.dta saved
(1,481 real changes made)
(1,481 real changes made)
file bs_pr2.dta saved
(1,481 real changes made)
(1,481 real changes made)
file bs_pr3.dta saved
(MLSFH M10 (2018) Survey: main survey data ( 1 Sep 2018 07:38:00))
(760 real changes made)
(1,481 real changes made)
file bs_pr0.dta saved
(1,481 real changes made)
(1,481 real changes made)
file bs_pr1.dta saved
(1,481 real changes made)
(1,481 real changes made)
file bs_pr2.dta saved
(1,481 real changes made)
(1,481 real changes made)
file bs_pr3.dta saved
(MLSFH M10 (2018) Survey: main survey data ( 1 Sep 2018 07:38:00))
(699 real changes made)
(1,481 real changes made)
file bs_pr0.dta saved
(1,481 real changes made)
(1,481 real changes made)
file bs_pr1.dta saved
(1,481 real changes made)
(1,481 real changes made)
file bs_pr2.dta saved
(1,481 real changes made)
(1,481 real changes made)
file bs_pr3.dta saved
(MLSFH M10 (2018) Survey: main survey data ( 1 Sep 2018 07:38:00))
(733 real changes made)
(1,481 real changes made)
file bs_pr0.dta saved
(1,481 real changes made)
(1,481 real changes made)
file bs_pr1.dta saved
(1,481 real changes made)
(1,481 real changes made)
file bs_pr2.dta saved
(1,481 real changes made)
(1,481 real changes made)
file bs_pr3.dta saved
(MLSFH M10 (2018) Survey: main survey data ( 1 Sep 2018 07:38:00))
(777 real changes made)
(1,481 real changes made)
file bs_pr0.dta saved
(1,481 real changes made)
(1,481 real changes made)
file bs_pr1.dta saved
(1,481 real changes made)
(1,481 real changes made)
file bs_pr2.dta saved
(1,481 real changes made)
(1,481 real changes made)
file bs_pr3.dta saved
(MLSFH M10 (2018) Survey: main survey data ( 1 Sep 2018 07:38:00))
(754 real changes made)
(1,481 real changes made)
file bs_pr0.dta saved
(1,481 real changes made)
(1,481 real changes made)
file bs_pr1.dta saved
(1,481 real changes made)
(1,481 real changes made)
file bs_pr2.dta saved
(1,481 real changes made)
(1,481 real changes made)
file bs_pr3.dta saved
(MLSFH M10 (2018) Survey: main survey data ( 1 Sep 2018 07:38:00))
(712 real changes made)
(1,481 real changes made)
file bs_pr0.dta saved
(1,481 real changes made)
(1,481 real changes made)
file bs_pr1.dta saved
(1,481 real changes made)
(1,481 real changes made)
file bs_pr2.dta saved
(1,481 real changes made)
(1,481 real changes made)
file bs_pr3.dta saved
(MLSFH M10 (2018) Survey: main survey data ( 1 Sep 2018 07:38:00))
(751 real changes made)
(1,481 real changes made)
file bs_pr0.dta saved
(1,481 real changes made)
(1,481 real changes made)
file bs_pr1.dta saved
(1,481 real changes made)
(1,481 real changes made)
file bs_pr2.dta saved
(1,481 real changes made)
(1,481 real changes made)
file bs_pr3.dta saved
(MLSFH M10 (2018) Survey: main survey data ( 1 Sep 2018 07:38:00))
(758 real changes made)
(1,481 real changes made)
file bs_pr0.dta saved
(1,481 real changes made)
(1,481 real changes made)
file bs_pr1.dta saved
(1,481 real changes made)
(1,481 real changes made)
file bs_pr2.dta saved
(1,481 real changes made)
(1,481 real changes made)
file bs_pr3.dta saved
(MLSFH M10 (2018) Survey: main survey data ( 1 Sep 2018 07:38:00))
(753 real changes made)
(1,481 real changes made)
file bs_pr0.dta saved
(1,481 real changes made)
(1,481 real changes made)
file bs_pr1.dta saved
(1,481 real changes made)
(1,481 real changes made)
file bs_pr2.dta saved
(1,481 real changes made)
(1,481 real changes made)
file bs_pr3.dta saved
(MLSFH M10 (2018) Survey: main survey data ( 1 Sep 2018 07:38:00))
(781 real changes made)
(1,481 real changes made)
file bs_pr0.dta saved
(1,481 real changes made)
(1,481 real changes made)
file bs_pr1.dta saved
(1,481 real changes made)
(1,481 real changes made)
file bs_pr2.dta saved
(1,481 real changes made)
(1,481 real changes made)
file bs_pr3.dta saved
(MLSFH M10 (2018) Survey: main survey data ( 1 Sep 2018 07:38:00))
(733 real changes made)
(1,481 real changes made)
file bs_pr0.dta saved
(1,481 real changes made)
(1,481 real changes made)
file bs_pr1.dta saved
(1,481 real changes made)
(1,481 real changes made)
file bs_pr2.dta saved
(1,481 real changes made)
(1,481 real changes made)
file bs_pr3.dta saved
(MLSFH M10 (2018) Survey: main survey data ( 1 Sep 2018 07:38:00))
(712 real changes made)
(1,481 real changes made)
file bs_pr0.dta saved
(1,481 real changes made)
(1,481 real changes made)
file bs_pr1.dta saved
(1,481 real changes made)
(1,481 real changes made)
file bs_pr2.dta saved
(1,481 real changes made)
(1,481 real changes made)
file bs_pr3.dta saved
(MLSFH M10 (2018) Survey: main survey data ( 1 Sep 2018 07:38:00))
(742 real changes made)
(1,481 real changes made)
file bs_pr0.dta saved
(1,481 real changes made)
(1,481 real changes made)
file bs_pr1.dta saved
(1,481 real changes made)
(1,481 real changes made)
file bs_pr2.dta saved
(1,481 real changes made)
(1,481 real changes made)
file bs_pr3.dta saved
(MLSFH M10 (2018) Survey: main survey data ( 1 Sep 2018 07:38:00))
(692 real changes made)
(1,481 real changes made)
file bs_pr0.dta saved
(1,481 real changes made)
(1,481 real changes made)
file bs_pr1.dta saved
(1,481 real changes made)
(1,481 real changes made)
file bs_pr2.dta saved
(1,481 real changes made)
(1,481 real changes made)
file bs_pr3.dta saved
(MLSFH M10 (2018) Survey: main survey data ( 1 Sep 2018 07:38:00))
(732 real changes made)
(1,481 real changes made)
file bs_pr0.dta saved
(1,481 real changes made)
(1,481 real changes made)
file bs_pr1.dta saved
(1,481 real changes made)
(1,481 real changes made)
file bs_pr2.dta saved
(1,481 real changes made)
(1,481 real changes made)
file bs_pr3.dta saved
(MLSFH M10 (2018) Survey: main survey data ( 1 Sep 2018 07:38:00))
(777 real changes made)
(1,481 real changes made)
file bs_pr0.dta saved
(1,481 real changes made)
(1,481 real changes made)
file bs_pr1.dta saved
(1,481 real changes made)
(1,481 real changes made)
file bs_pr2.dta saved
(1,481 real changes made)
(1,481 real changes made)
file bs_pr3.dta saved
(MLSFH M10 (2018) Survey: main survey data ( 1 Sep 2018 07:38:00))
(720 real changes made)
(1,481 real changes made)
file bs_pr0.dta saved
(1,481 real changes made)
(1,481 real changes made)
file bs_pr1.dta saved
(1,481 real changes made)
(1,481 real changes made)
file bs_pr2.dta saved
(1,481 real changes made)
(1,481 real changes made)
file bs_pr3.dta saved
(MLSFH M10 (2018) Survey: main survey data ( 1 Sep 2018 07:38:00))
(773 real changes made)
(1,481 real changes made)
file bs_pr0.dta saved
(1,481 real changes made)
(1,481 real changes made)
file bs_pr1.dta saved
(1,481 real changes made)
(1,481 real changes made)
file bs_pr2.dta saved
(1,481 real changes made)
(1,481 real changes made)
file bs_pr3.dta saved
(MLSFH M10 (2018) Survey: main survey data ( 1 Sep 2018 07:38:00))
(771 real changes made)
(1,481 real changes made)
file bs_pr0.dta saved
(1,481 real changes made)
(1,481 real changes made)
file bs_pr1.dta saved
(1,481 real changes made)
(1,481 real changes made)
file bs_pr2.dta saved
(1,481 real changes made)
(1,481 real changes made)
file bs_pr3.dta saved
(MLSFH M10 (2018) Survey: main survey data ( 1 Sep 2018 07:38:00))
(762 real changes made)
(1,481 real changes made)
file bs_pr0.dta saved
(1,481 real changes made)
(1,481 real changes made)
file bs_pr1.dta saved
(1,481 real changes made)
(1,481 real changes made)
file bs_pr2.dta saved
(1,481 real changes made)
(1,481 real changes made)
file bs_pr3.dta saved
(MLSFH M10 (2018) Survey: main survey data ( 1 Sep 2018 07:38:00))
(742 real changes made)
(1,481 real changes made)
file bs_pr0.dta saved
(1,481 real changes made)
(1,481 real changes made)
file bs_pr1.dta saved
(1,481 real changes made)
(1,481 real changes made)
file bs_pr2.dta saved
(1,481 real changes made)
(1,481 real changes made)
file bs_pr3.dta saved
(MLSFH M10 (2018) Survey: main survey data ( 1 Sep 2018 07:38:00))
(775 real changes made)
(1,481 real changes made)
file bs_pr0.dta saved
(1,481 real changes made)
(1,481 real changes made)
file bs_pr1.dta saved
(1,481 real changes made)
(1,481 real changes made)
file bs_pr2.dta saved
(1,481 real changes made)
(1,481 real changes made)
file bs_pr3.dta saved
(MLSFH M10 (2018) Survey: main survey data ( 1 Sep 2018 07:38:00))
(765 real changes made)
(1,481 real changes made)
file bs_pr0.dta saved
(1,481 real changes made)
(1,481 real changes made)
file bs_pr1.dta saved
(1,481 real changes made)
(1,481 real changes made)
file bs_pr2.dta saved
(1,481 real changes made)
(1,481 real changes made)
file bs_pr3.dta saved
(MLSFH M10 (2018) Survey: main survey data ( 1 Sep 2018 07:38:00))
(737 real changes made)
(1,481 real changes made)
file bs_pr0.dta saved
(1,481 real changes made)
(1,481 real changes made)
file bs_pr1.dta saved
(1,481 real changes made)
(1,481 real changes made)
file bs_pr2.dta saved
(1,481 real changes made)
(1,481 real changes made)
file bs_pr3.dta saved
(MLSFH M10 (2018) Survey: main survey data ( 1 Sep 2018 07:38:00))
(743 real changes made)
(1,481 real changes made)
file bs_pr0.dta saved
(1,481 real changes made)
(1,481 real changes made)
file bs_pr1.dta saved
(1,481 real changes made)
(1,481 real changes made)
file bs_pr2.dta saved
(1,481 real changes made)
(1,481 real changes made)
file bs_pr3.dta saved
(MLSFH M10 (2018) Survey: main survey data ( 1 Sep 2018 07:38:00))
(785 real changes made)
(1,481 real changes made)
file bs_pr0.dta saved
(1,481 real changes made)
(1,481 real changes made)
file bs_pr1.dta saved
(1,481 real changes made)
(1,481 real changes made)
file bs_pr2.dta saved
(1,481 real changes made)
(1,481 real changes made)
file bs_pr3.dta saved
(MLSFH M10 (2018) Survey: main survey data ( 1 Sep 2018 07:38:00))
(758 real changes made)
(1,481 real changes made)
file bs_pr0.dta saved
(1,481 real changes made)
(1,481 real changes made)
file bs_pr1.dta saved
(1,481 real changes made)
(1,481 real changes made)
file bs_pr2.dta saved
(1,481 real changes made)
(1,481 real changes made)
file bs_pr3.dta saved
(MLSFH M10 (2018) Survey: main survey data ( 1 Sep 2018 07:38:00))
(743 real changes made)
(1,481 real changes made)
file bs_pr0.dta saved
(1,481 real changes made)
(1,481 real changes made)
file bs_pr1.dta saved
(1,481 real changes made)
(1,481 real changes made)
file bs_pr2.dta saved
(1,481 real changes made)
(1,481 real changes made)
file bs_pr3.dta saved
(MLSFH M10 (2018) Survey: main survey data ( 1 Sep 2018 07:38:00))
(749 real changes made)
(1,481 real changes made)
file bs_pr0.dta saved
(1,481 real changes made)
(1,481 real changes made)
file bs_pr1.dta saved
(1,481 real changes made)
(1,481 real changes made)
file bs_pr2.dta saved
(1,481 real changes made)
(1,481 real changes made)
file bs_pr3.dta saved
(MLSFH M10 (2018) Survey: main survey data ( 1 Sep 2018 07:38:00))
(707 real changes made)
(1,481 real changes made)
file bs_pr0.dta saved
(1,481 real changes made)
(1,481 real changes made)
file bs_pr1.dta saved
(1,481 real changes made)
(1,481 real changes made)
file bs_pr2.dta saved
(1,481 real changes made)
(1,481 real changes made)
file bs_pr3.dta saved
(MLSFH M10 (2018) Survey: main survey data ( 1 Sep 2018 07:38:00))
(729 real changes made)
(1,481 real changes made)
file bs_pr0.dta saved
(1,481 real changes made)
(1,481 real changes made)
file bs_pr1.dta saved
(1,481 real changes made)
(1,481 real changes made)
file bs_pr2.dta saved
(1,481 real changes made)
(1,481 real changes made)
file bs_pr3.dta saved
(MLSFH M10 (2018) Survey: main survey data ( 1 Sep 2018 07:38:00))
(738 real changes made)
(1,481 real changes made)
file bs_pr0.dta saved
(1,481 real changes made)
(1,481 real changes made)
file bs_pr1.dta saved
(1,481 real changes made)
(1,481 real changes made)
file bs_pr2.dta saved
(1,481 real changes made)
(1,481 real changes made)
file bs_pr3.dta saved
(MLSFH M10 (2018) Survey: main survey data ( 1 Sep 2018 07:38:00))
(753 real changes made)
(1,481 real changes made)
file bs_pr0.dta saved
(1,481 real changes made)
(1,481 real changes made)
file bs_pr1.dta saved
(1,481 real changes made)
(1,481 real changes made)
file bs_pr2.dta saved
(1,481 real changes made)
(1,481 real changes made)
file bs_pr3.dta saved
(MLSFH M10 (2018) Survey: main survey data ( 1 Sep 2018 07:38:00))
(764 real changes made)
(1,481 real changes made)
file bs_pr0.dta saved
(1,481 real changes made)
(1,481 real changes made)
file bs_pr1.dta saved
(1,481 real changes made)
(1,481 real changes made)
file bs_pr2.dta saved
(1,481 real changes made)
(1,481 real changes made)
file bs_pr3.dta saved
(MLSFH M10 (2018) Survey: main survey data ( 1 Sep 2018 07:38:00))
(760 real changes made)
(1,481 real changes made)
file bs_pr0.dta saved
(1,481 real changes made)
(1,481 real changes made)
file bs_pr1.dta saved
(1,481 real changes made)
(1,481 real changes made)
file bs_pr2.dta saved
(1,481 real changes made)
(1,481 real changes made)
file bs_pr3.dta saved
(MLSFH M10 (2018) Survey: main survey data ( 1 Sep 2018 07:38:00))
(733 real changes made)
(1,481 real changes made)
file bs_pr0.dta saved
(1,481 real changes made)
(1,481 real changes made)
file bs_pr1.dta saved
(1,481 real changes made)
(1,481 real changes made)
file bs_pr2.dta saved
(1,481 real changes made)
(1,481 real changes made)
file bs_pr3.dta saved
(MLSFH M10 (2018) Survey: main survey data ( 1 Sep 2018 07:38:00))
(714 real changes made)
(1,481 real changes made)
file bs_pr0.dta saved
(1,481 real changes made)
(1,481 real changes made)
file bs_pr1.dta saved
(1,481 real changes made)
(1,481 real changes made)
file bs_pr2.dta saved
(1,481 real changes made)
(1,481 real changes made)
file bs_pr3.dta saved
(MLSFH M10 (2018) Survey: main survey data ( 1 Sep 2018 07:38:00))
(741 real changes made)
(1,481 real changes made)
file bs_pr0.dta saved
(1,481 real changes made)
(1,481 real changes made)
file bs_pr1.dta saved
(1,481 real changes made)
(1,481 real changes made)
file bs_pr2.dta saved
(1,481 real changes made)
(1,481 real changes made)
file bs_pr3.dta saved
(MLSFH M10 (2018) Survey: main survey data ( 1 Sep 2018 07:38:00))
(701 real changes made)
(1,481 real changes made)
file bs_pr0.dta saved
(1,481 real changes made)
(1,481 real changes made)
file bs_pr1.dta saved
(1,481 real changes made)
(1,481 real changes made)
file bs_pr2.dta saved
(1,481 real changes made)
(1,481 real changes made)
file bs_pr3.dta saved
(MLSFH M10 (2018) Survey: main survey data ( 1 Sep 2018 07:38:00))
(739 real changes made)
(1,481 real changes made)
file bs_pr0.dta saved
(1,481 real changes made)
(1,481 real changes made)
file bs_pr1.dta saved
(1,481 real changes made)
(1,481 real changes made)
file bs_pr2.dta saved
(1,481 real changes made)
(1,481 real changes made)
file bs_pr3.dta saved
(MLSFH M10 (2018) Survey: main survey data ( 1 Sep 2018 07:38:00))
(751 real changes made)
(1,481 real changes made)
file bs_pr0.dta saved
(1,481 real changes made)
(1,481 real changes made)
file bs_pr1.dta saved
(1,481 real changes made)
(1,481 real changes made)
file bs_pr2.dta saved
(1,481 real changes made)
(1,481 real changes made)
file bs_pr3.dta saved
(MLSFH M10 (2018) Survey: main survey data ( 1 Sep 2018 07:38:00))
(742 real changes made)
(1,481 real changes made)
file bs_pr0.dta saved
(1,481 real changes made)
(1,481 real changes made)
file bs_pr1.dta saved
(1,481 real changes made)
(1,481 real changes made)
file bs_pr2.dta saved
(1,481 real changes made)
(1,481 real changes made)
file bs_pr3.dta saved
(MLSFH M10 (2018) Survey: main survey data ( 1 Sep 2018 07:38:00))
(757 real changes made)
(1,481 real changes made)
file bs_pr0.dta saved
(1,481 real changes made)
(1,481 real changes made)
file bs_pr1.dta saved
(1,481 real changes made)
(1,481 real changes made)
file bs_pr2.dta saved
(1,481 real changes made)
(1,481 real changes made)
file bs_pr3.dta saved
(MLSFH M10 (2018) Survey: main survey data ( 1 Sep 2018 07:38:00))
(753 real changes made)
(1,481 real changes made)
file bs_pr0.dta saved
(1,481 real changes made)
(1,481 real changes made)
file bs_pr1.dta saved
(1,481 real changes made)
(1,481 real changes made)
file bs_pr2.dta saved
(1,481 real changes made)
(1,481 real changes made)
file bs_pr3.dta saved
(MLSFH M10 (2018) Survey: main survey data ( 1 Sep 2018 07:38:00))
(729 real changes made)
(1,481 real changes made)
file bs_pr0.dta saved
(1,481 real changes made)
(1,481 real changes made)
file bs_pr1.dta saved
(1,481 real changes made)
(1,481 real changes made)
file bs_pr2.dta saved
(1,481 real changes made)
(1,481 real changes made)
file bs_pr3.dta saved
(MLSFH M10 (2018) Survey: main survey data ( 1 Sep 2018 07:38:00))
(738 real changes made)
(1,481 real changes made)
file bs_pr0.dta saved
(1,481 real changes made)
(1,481 real changes made)
file bs_pr1.dta saved
(1,481 real changes made)
(1,481 real changes made)
file bs_pr2.dta saved
(1,481 real changes made)
(1,481 real changes made)
file bs_pr3.dta saved
(MLSFH M10 (2018) Survey: main survey data ( 1 Sep 2018 07:38:00))
(768 real changes made)
(1,481 real changes made)
file bs_pr0.dta saved
(1,481 real changes made)
(1,481 real changes made)
file bs_pr1.dta saved
(1,481 real changes made)
(1,481 real changes made)
file bs_pr2.dta saved
(1,481 real changes made)
(1,481 real changes made)
file bs_pr3.dta saved
(MLSFH M10 (2018) Survey: main survey data ( 1 Sep 2018 07:38:00))
(736 real changes made)
(1,481 real changes made)
file bs_pr0.dta saved
(1,481 real changes made)
(1,481 real changes made)
file bs_pr1.dta saved
(1,481 real changes made)
(1,481 real changes made)
file bs_pr2.dta saved
(1,481 real changes made)
(1,481 real changes made)
file bs_pr3.dta saved
(MLSFH M10 (2018) Survey: main survey data ( 1 Sep 2018 07:38:00))
(737 real changes made)
(1,481 real changes made)
file bs_pr0.dta saved
(1,481 real changes made)
(1,481 real changes made)
file bs_pr1.dta saved
(1,481 real changes made)
(1,481 real changes made)
file bs_pr2.dta saved
(1,481 real changes made)
(1,481 real changes made)
file bs_pr3.dta saved
(MLSFH M10 (2018) Survey: main survey data ( 1 Sep 2018 07:38:00))
(749 real changes made)
(1,481 real changes made)
file bs_pr0.dta saved
(1,481 real changes made)
(1,481 real changes made)
file bs_pr1.dta saved
(1,481 real changes made)
(1,481 real changes made)
file bs_pr2.dta saved
(1,481 real changes made)
(1,481 real changes made)
file bs_pr3.dta saved
(MLSFH M10 (2018) Survey: main survey data ( 1 Sep 2018 07:38:00))
(740 real changes made)
(1,481 real changes made)
file bs_pr0.dta saved
(1,481 real changes made)
(1,481 real changes made)
file bs_pr1.dta saved
(1,481 real changes made)
(1,481 real changes made)
file bs_pr2.dta saved
(1,481 real changes made)
(1,481 real changes made)
file bs_pr3.dta saved
(MLSFH M10 (2018) Survey: main survey data ( 1 Sep 2018 07:38:00))
(770 real changes made)
(1,481 real changes made)
file bs_pr0.dta saved
(1,481 real changes made)
(1,481 real changes made)
file bs_pr1.dta saved
(1,481 real changes made)
(1,481 real changes made)
file bs_pr2.dta saved
(1,481 real changes made)
(1,481 real changes made)
file bs_pr3.dta saved
(MLSFH M10 (2018) Survey: main survey data ( 1 Sep 2018 07:38:00))
(771 real changes made)
(1,481 real changes made)
file bs_pr0.dta saved
(1,481 real changes made)
(1,481 real changes made)
file bs_pr1.dta saved
(1,481 real changes made)
(1,481 real changes made)
file bs_pr2.dta saved
(1,481 real changes made)
(1,481 real changes made)
file bs_pr3.dta saved
(MLSFH M10 (2018) Survey: main survey data ( 1 Sep 2018 07:38:00))
(758 real changes made)
(1,481 real changes made)
file bs_pr0.dta saved
(1,481 real changes made)
(1,481 real changes made)
file bs_pr1.dta saved
(1,481 real changes made)
(1,481 real changes made)
file bs_pr2.dta saved
(1,481 real changes made)
(1,481 real changes made)
file bs_pr3.dta saved
(MLSFH M10 (2018) Survey: main survey data ( 1 Sep 2018 07:38:00))
(767 real changes made)
(1,481 real changes made)
file bs_pr0.dta saved
(1,481 real changes made)
(1,481 real changes made)
file bs_pr1.dta saved
(1,481 real changes made)
(1,481 real changes made)
file bs_pr2.dta saved
(1,481 real changes made)
(1,481 real changes made)
file bs_pr3.dta saved
(MLSFH M10 (2018) Survey: main survey data ( 1 Sep 2018 07:38:00))
(759 real changes made)
(1,481 real changes made)
file bs_pr0.dta saved
(1,481 real changes made)
(1,481 real changes made)
file bs_pr1.dta saved
(1,481 real changes made)
(1,481 real changes made)
file bs_pr2.dta saved
(1,481 real changes made)
(1,481 real changes made)
file bs_pr3.dta saved
(MLSFH M10 (2018) Survey: main survey data ( 1 Sep 2018 07:38:00))
(759 real changes made)
(1,481 real changes made)
file bs_pr0.dta saved
(1,481 real changes made)
(1,481 real changes made)
file bs_pr1.dta saved
(1,481 real changes made)
(1,481 real changes made)
file bs_pr2.dta saved
(1,481 real changes made)
(1,481 real changes made)
file bs_pr3.dta saved
(MLSFH M10 (2018) Survey: main survey data ( 1 Sep 2018 07:38:00))
(745 real changes made)
(1,481 real changes made)
file bs_pr0.dta saved
(1,481 real changes made)
(1,481 real changes made)
file bs_pr1.dta saved
(1,481 real changes made)
(1,481 real changes made)
file bs_pr2.dta saved
(1,481 real changes made)
(1,481 real changes made)
file bs_pr3.dta saved
(MLSFH M10 (2018) Survey: main survey data ( 1 Sep 2018 07:38:00))
(734 real changes made)
(1,481 real changes made)
file bs_pr0.dta saved
(1,481 real changes made)
(1,481 real changes made)
file bs_pr1.dta saved
(1,481 real changes made)
(1,481 real changes made)
file bs_pr2.dta saved
(1,481 real changes made)
(1,481 real changes made)
file bs_pr3.dta saved
(MLSFH M10 (2018) Survey: main survey data ( 1 Sep 2018 07:38:00))
(736 real changes made)
(1,481 real changes made)
file bs_pr0.dta saved
(1,481 real changes made)
(1,481 real changes made)
file bs_pr1.dta saved
(1,481 real changes made)
(1,481 real changes made)
file bs_pr2.dta saved
(1,481 real changes made)
(1,481 real changes made)
file bs_pr3.dta saved
(MLSFH M10 (2018) Survey: main survey data ( 1 Sep 2018 07:38:00))
(749 real changes made)
(1,481 real changes made)
file bs_pr0.dta saved
(1,481 real changes made)
(1,481 real changes made)
file bs_pr1.dta saved
(1,481 real changes made)
(1,481 real changes made)
file bs_pr2.dta saved
(1,481 real changes made)
(1,481 real changes made)
file bs_pr3.dta saved
(MLSFH M10 (2018) Survey: main survey data ( 1 Sep 2018 07:38:00))
(738 real changes made)
(1,481 real changes made)
file bs_pr0.dta saved
(1,481 real changes made)
(1,481 real changes made)
file bs_pr1.dta saved
(1,481 real changes made)
(1,481 real changes made)
file bs_pr2.dta saved
(1,481 real changes made)
(1,481 real changes made)
file bs_pr3.dta saved
(MLSFH M10 (2018) Survey: main survey data ( 1 Sep 2018 07:38:00))
(738 real changes made)
(1,481 real changes made)
file bs_pr0.dta saved
(1,481 real changes made)
(1,481 real changes made)
file bs_pr1.dta saved
(1,481 real changes made)
(1,481 real changes made)
file bs_pr2.dta saved
(1,481 real changes made)
(1,481 real changes made)
file bs_pr3.dta saved
(MLSFH M10 (2018) Survey: main survey data ( 1 Sep 2018 07:38:00))
(719 real changes made)
(1,481 real changes made)
file bs_pr0.dta saved
(1,481 real changes made)
(1,481 real changes made)
file bs_pr1.dta saved
(1,481 real changes made)
(1,481 real changes made)
file bs_pr2.dta saved
(1,481 real changes made)
(1,481 real changes made)
file bs_pr3.dta saved
(MLSFH M10 (2018) Survey: main survey data ( 1 Sep 2018 07:38:00))
(742 real changes made)
(1,481 real changes made)
file bs_pr0.dta saved
(1,481 real changes made)
(1,481 real changes made)
file bs_pr1.dta saved
(1,481 real changes made)
(1,481 real changes made)
file bs_pr2.dta saved
(1,481 real changes made)
(1,481 real changes made)
file bs_pr3.dta saved
(MLSFH M10 (2018) Survey: main survey data ( 1 Sep 2018 07:38:00))
(773 real changes made)
(1,481 real changes made)
file bs_pr0.dta saved
(1,481 real changes made)
(1,481 real changes made)
file bs_pr1.dta saved
(1,481 real changes made)
(1,481 real changes made)
file bs_pr2.dta saved
(1,481 real changes made)
(1,481 real changes made)
file bs_pr3.dta saved
(MLSFH M10 (2018) Survey: main survey data ( 1 Sep 2018 07:38:00))
(726 real changes made)
(1,481 real changes made)
file bs_pr0.dta saved
(1,481 real changes made)
(1,481 real changes made)
file bs_pr1.dta saved
(1,481 real changes made)
(1,481 real changes made)
file bs_pr2.dta saved
(1,481 real changes made)
(1,481 real changes made)
file bs_pr3.dta saved
(MLSFH M10 (2018) Survey: main survey data ( 1 Sep 2018 07:38:00))
(777 real changes made)
(1,481 real changes made)
file bs_pr0.dta saved
(1,481 real changes made)
(1,481 real changes made)
file bs_pr1.dta saved
(1,481 real changes made)
(1,481 real changes made)
file bs_pr2.dta saved
(1,481 real changes made)
(1,481 real changes made)
file bs_pr3.dta saved
(MLSFH M10 (2018) Survey: main survey data ( 1 Sep 2018 07:38:00))
(781 real changes made)
(1,481 real changes made)
file bs_pr0.dta saved
(1,481 real changes made)
(1,481 real changes made)
file bs_pr1.dta saved
(1,481 real changes made)
(1,481 real changes made)
file bs_pr2.dta saved
(1,481 real changes made)
(1,481 real changes made)
file bs_pr3.dta saved
(MLSFH M10 (2018) Survey: main survey data ( 1 Sep 2018 07:38:00))
(739 real changes made)
(1,481 real changes made)
file bs_pr0.dta saved
(1,481 real changes made)
(1,481 real changes made)
file bs_pr1.dta saved
(1,481 real changes made)
(1,481 real changes made)
file bs_pr2.dta saved
(1,481 real changes made)
(1,481 real changes made)
file bs_pr3.dta saved
(MLSFH M10 (2018) Survey: main survey data ( 1 Sep 2018 07:38:00))
(775 real changes made)
(1,481 real changes made)
file bs_pr0.dta saved
(1,481 real changes made)
(1,481 real changes made)
file bs_pr1.dta saved
(1,481 real changes made)
(1,481 real changes made)
file bs_pr2.dta saved
(1,481 real changes made)
(1,481 real changes made)
file bs_pr3.dta saved
(MLSFH M10 (2018) Survey: main survey data ( 1 Sep 2018 07:38:00))
(762 real changes made)
(1,481 real changes made)
file bs_pr0.dta saved
(1,481 real changes made)
(1,481 real changes made)
file bs_pr1.dta saved
(1,481 real changes made)
(1,481 real changes made)
file bs_pr2.dta saved
(1,481 real changes made)
(1,481 real changes made)
file bs_pr3.dta saved
(MLSFH M10 (2018) Survey: main survey data ( 1 Sep 2018 07:38:00))
(775 real changes made)
(1,481 real changes made)
file bs_pr0.dta saved
(1,481 real changes made)
(1,481 real changes made)
file bs_pr1.dta saved
(1,481 real changes made)
(1,481 real changes made)
file bs_pr2.dta saved
(1,481 real changes made)
(1,481 real changes made)
file bs_pr3.dta saved
(MLSFH M10 (2018) Survey: main survey data ( 1 Sep 2018 07:38:00))
(722 real changes made)
(1,481 real changes made)
file bs_pr0.dta saved
(1,481 real changes made)
(1,481 real changes made)
file bs_pr1.dta saved
(1,481 real changes made)
(1,481 real changes made)
file bs_pr2.dta saved
(1,481 real changes made)
(1,481 real changes made)
file bs_pr3.dta saved
(MLSFH M10 (2018) Survey: main survey data ( 1 Sep 2018 07:38:00))
(731 real changes made)
(1,481 real changes made)
file bs_pr0.dta saved
(1,481 real changes made)
(1,481 real changes made)
file bs_pr1.dta saved
(1,481 real changes made)
(1,481 real changes made)
file bs_pr2.dta saved
(1,481 real changes made)
(1,481 real changes made)
file bs_pr3.dta saved
(MLSFH M10 (2018) Survey: main survey data ( 1 Sep 2018 07:38:00))
(737 real changes made)
(1,481 real changes made)
file bs_pr0.dta saved
(1,481 real changes made)
(1,481 real changes made)
file bs_pr1.dta saved
(1,481 real changes made)
(1,481 real changes made)
file bs_pr2.dta saved
(1,481 real changes made)
(1,481 real changes made)
file bs_pr3.dta saved
(MLSFH M10 (2018) Survey: main survey data ( 1 Sep 2018 07:38:00))
(737 real changes made)
(1,481 real changes made)
file bs_pr0.dta saved
(1,481 real changes made)
(1,481 real changes made)
file bs_pr1.dta saved
(1,481 real changes made)
(1,481 real changes made)
file bs_pr2.dta saved
(1,481 real changes made)
(1,481 real changes made)
file bs_pr3.dta saved
(MLSFH M10 (2018) Survey: main survey data ( 1 Sep 2018 07:38:00))
(768 real changes made)
(1,481 real changes made)
file bs_pr0.dta saved
(1,481 real changes made)
(1,481 real changes made)
file bs_pr1.dta saved
(1,481 real changes made)
(1,481 real changes made)
file bs_pr2.dta saved
(1,481 real changes made)
(1,481 real changes made)
file bs_pr3.dta saved
(MLSFH M10 (2018) Survey: main survey data ( 1 Sep 2018 07:38:00))
(782 real changes made)
(1,481 real changes made)
file bs_pr0.dta saved
(1,481 real changes made)
(1,481 real changes made)
file bs_pr1.dta saved
(1,481 real changes made)
(1,481 real changes made)
file bs_pr2.dta saved
(1,481 real changes made)
(1,481 real changes made)
file bs_pr3.dta saved
(MLSFH M10 (2018) Survey: main survey data ( 1 Sep 2018 07:38:00))
(764 real changes made)
(1,481 real changes made)
file bs_pr0.dta saved
(1,481 real changes made)
(1,481 real changes made)
file bs_pr1.dta saved
(1,481 real changes made)
(1,481 real changes made)
file bs_pr2.dta saved
(1,481 real changes made)
(1,481 real changes made)
file bs_pr3.dta saved
(MLSFH M10 (2018) Survey: main survey data ( 1 Sep 2018 07:38:00))
(753 real changes made)
(1,481 real changes made)
file bs_pr0.dta saved
(1,481 real changes made)
(1,481 real changes made)
file bs_pr1.dta saved
(1,481 real changes made)
(1,481 real changes made)
file bs_pr2.dta saved
(1,481 real changes made)
(1,481 real changes made)
file bs_pr3.dta saved
(MLSFH M10 (2018) Survey: main survey data ( 1 Sep 2018 07:38:00))
(720 real changes made)
(1,481 real changes made)
file bs_pr0.dta saved
(1,481 real changes made)
(1,481 real changes made)
file bs_pr1.dta saved
(1,481 real changes made)
(1,481 real changes made)
file bs_pr2.dta saved
(1,481 real changes made)
(1,481 real changes made)
file bs_pr3.dta saved
(MLSFH M10 (2018) Survey: main survey data ( 1 Sep 2018 07:38:00))
(747 real changes made)
(1,481 real changes made)
file bs_pr0.dta saved
(1,481 real changes made)
(1,481 real changes made)
file bs_pr1.dta saved
(1,481 real changes made)
(1,481 real changes made)
file bs_pr2.dta saved
(1,481 real changes made)
(1,481 real changes made)
file bs_pr3.dta saved
(MLSFH M10 (2018) Survey: main survey data ( 1 Sep 2018 07:38:00))
(729 real changes made)
(1,481 real changes made)
file bs_pr0.dta saved
(1,481 real changes made)
(1,481 real changes made)
file bs_pr1.dta saved
(1,481 real changes made)
(1,481 real changes made)
file bs_pr2.dta saved
(1,481 real changes made)
(1,481 real changes made)
file bs_pr3.dta saved
(MLSFH M10 (2018) Survey: main survey data ( 1 Sep 2018 07:38:00))
(730 real changes made)
(1,481 real changes made)
file bs_pr0.dta saved
(1,481 real changes made)
(1,481 real changes made)
file bs_pr1.dta saved
(1,481 real changes made)
(1,481 real changes made)
file bs_pr2.dta saved
(1,481 real changes made)
(1,481 real changes made)
file bs_pr3.dta saved
(MLSFH M10 (2018) Survey: main survey data ( 1 Sep 2018 07:38:00))
(764 real changes made)
(1,481 real changes made)
file bs_pr0.dta saved
(1,481 real changes made)
(1,481 real changes made)
file bs_pr1.dta saved
(1,481 real changes made)
(1,481 real changes made)
file bs_pr2.dta saved
(1,481 real changes made)
(1,481 real changes made)
file bs_pr3.dta saved
(MLSFH M10 (2018) Survey: main survey data ( 1 Sep 2018 07:38:00))
(700 real changes made)
(1,481 real changes made)
file bs_pr0.dta saved
(1,481 real changes made)
(1,481 real changes made)
file bs_pr1.dta saved
(1,481 real changes made)
(1,481 real changes made)
file bs_pr2.dta saved
(1,481 real changes made)
(1,481 real changes made)
file bs_pr3.dta saved
(MLSFH M10 (2018) Survey: main survey data ( 1 Sep 2018 07:38:00))
(761 real changes made)
(1,481 real changes made)
file bs_pr0.dta saved
(1,481 real changes made)
(1,481 real changes made)
file bs_pr1.dta saved
(1,481 real changes made)
(1,481 real changes made)
file bs_pr2.dta saved
(1,481 real changes made)
(1,481 real changes made)
file bs_pr3.dta saved
(MLSFH M10 (2018) Survey: main survey data ( 1 Sep 2018 07:38:00))
(744 real changes made)
(1,481 real changes made)
file bs_pr0.dta saved
(1,481 real changes made)
(1,481 real changes made)
file bs_pr1.dta saved
(1,481 real changes made)
(1,481 real changes made)
file bs_pr2.dta saved
(1,481 real changes made)
(1,481 real changes made)
file bs_pr3.dta saved
(MLSFH M10 (2018) Survey: main survey data ( 1 Sep 2018 07:38:00))
(734 real changes made)
(1,481 real changes made)
file bs_pr0.dta saved
(1,481 real changes made)
(1,481 real changes made)
file bs_pr1.dta saved
(1,481 real changes made)
(1,481 real changes made)
file bs_pr2.dta saved
(1,481 real changes made)
(1,481 real changes made)
file bs_pr3.dta saved
(MLSFH M10 (2018) Survey: main survey data ( 1 Sep 2018 07:38:00))
(770 real changes made)
(1,481 real changes made)
file bs_pr0.dta saved
(1,481 real changes made)
(1,481 real changes made)
file bs_pr1.dta saved
(1,481 real changes made)
(1,481 real changes made)
file bs_pr2.dta saved
(1,481 real changes made)
(1,481 real changes made)
file bs_pr3.dta saved
(MLSFH M10 (2018) Survey: main survey data ( 1 Sep 2018 07:38:00))
(739 real changes made)
(1,481 real changes made)
file bs_pr0.dta saved
(1,481 real changes made)
(1,481 real changes made)
file bs_pr1.dta saved
(1,481 real changes made)
(1,481 real changes made)
file bs_pr2.dta saved
(1,481 real changes made)
(1,481 real changes made)
file bs_pr3.dta saved
(MLSFH M10 (2018) Survey: main survey data ( 1 Sep 2018 07:38:00))
(718 real changes made)
(1,481 real changes made)
file bs_pr0.dta saved
(1,481 real changes made)
(1,481 real changes made)
file bs_pr1.dta saved
(1,481 real changes made)
(1,481 real changes made)
file bs_pr2.dta saved
(1,481 real changes made)
(1,481 real changes made)
file bs_pr3.dta saved
(MLSFH M10 (2018) Survey: main survey data ( 1 Sep 2018 07:38:00))
(791 real changes made)
(1,481 real changes made)
file bs_pr0.dta saved
(1,481 real changes made)
(1,481 real changes made)
file bs_pr1.dta saved
(1,481 real changes made)
(1,481 real changes made)
file bs_pr2.dta saved
(1,481 real changes made)
(1,481 real changes made)
file bs_pr3.dta saved
(MLSFH M10 (2018) Survey: main survey data ( 1 Sep 2018 07:38:00))
(724 real changes made)
(1,481 real changes made)
file bs_pr0.dta saved
(1,481 real changes made)
(1,481 real changes made)
file bs_pr1.dta saved
(1,481 real changes made)
(1,481 real changes made)
file bs_pr2.dta saved
(1,481 real changes made)
(1,481 real changes made)
file bs_pr3.dta saved
(MLSFH M10 (2018) Survey: main survey data ( 1 Sep 2018 07:38:00))
(751 real changes made)
(1,481 real changes made)
file bs_pr0.dta saved
(1,481 real changes made)
(1,481 real changes made)
file bs_pr1.dta saved
(1,481 real changes made)
(1,481 real changes made)
file bs_pr2.dta saved
(1,481 real changes made)
(1,481 real changes made)
file bs_pr3.dta saved
(MLSFH M10 (2018) Survey: main survey data ( 1 Sep 2018 07:38:00))
(749 real changes made)
(1,481 real changes made)
file bs_pr0.dta saved
(1,481 real changes made)
(1,481 real changes made)
file bs_pr1.dta saved
(1,481 real changes made)
(1,481 real changes made)
file bs_pr2.dta saved
(1,481 real changes made)
(1,481 real changes made)
file bs_pr3.dta saved
(MLSFH M10 (2018) Survey: main survey data ( 1 Sep 2018 07:38:00))
(762 real changes made)
(1,481 real changes made)
file bs_pr0.dta saved
(1,481 real changes made)
(1,481 real changes made)
file bs_pr1.dta saved
(1,481 real changes made)
(1,481 real changes made)
file bs_pr2.dta saved
(1,481 real changes made)
[truncated: 496,410 more chars]
