# Supplementary material for: MORTALITY RISK INFORMATION, SURVIVAL EXPECTATIONS AND SEXUAL BEHAVIOURS
Source: Econ J (London). Author manuscript; Available in PMC 2025 May 1. (PMC11065140; doi:10.1093/ej/uead116)
Supplement: Zipped Data - Replication File [file NIHMS1979496-supplement-Zipped_Data_-_Replication_File.zip › 3-replication-package/code/benknow_prep.do]

// ---------------------
// BENKNOW 2018 ANALYSIS
// ---------------------

// preliminaries - change working directory
cd "${working_directory}/3-Replication-package/data/"
use "rawdata" , clear


// age
gen femaleage=1 if m9_female==1 & age<=44 // & age>=40
replace femaleage=2 if m9_female==1 & age>=45 & age<=49
replace femaleage=3 if m9_female==1 & age>=50 & age<=54
replace femaleage=4 if m9_female==1 & age>=55 & age<=59
replace femaleage=5 if m9_female==1 & age>=60 & age<=64
replace femaleage=6 if m9_female==1 & age>=65 & age<=69
replace femaleage=7 if m9_female==1 & age>=70 & age<=74
replace femaleage=8 if m9_female==1 & age>=75 & age<=79
replace femaleage=9 if m9_female==1 & age>=80 & age<.
replace femaleage=0 if femaleage==.

gen maleage=1 if m9_female==0 & age<=44 // & age>=40
replace maleage=2 if m9_female==0 & age>=45 & age<=49
replace maleage=3 if m9_female==0 & age>=50 & age<=54
replace maleage=4 if m9_female==0 & age>=55 & age<=59
replace maleage=5 if m9_female==0 & age>=60 & age<=64
replace maleage=6 if m9_female==0 & age>=65 & age<=69
replace maleage=7 if m9_female==0 & age>=70 & age<=74
replace maleage=8 if m9_female==0 & age>=75 & age<=79
replace maleage=9 if m9_female==0 & age>=80 & age<.
replace maleage=0 if maleage==.

gen agegr = femaleage + maleage


save allsample , replace

// -----------------------
// Sample Selection
// drop if in intervention group but did not actually receive intervention
drop if DK_B9_eligible == 1 & DK_B9_S_outcome != 1 // B9_x7a == .
// keep if interviewed in both surveys
keep if DK_M9_S_outcome == 1
// drop migrants: treatment group was not given intervention, so we need to exclude control group as well
drop if DK_M9_S_migrant == 1


// -----------------------
// Information Provided in Intervention
gen info5=.
gen info10=.

// males
replace info5= 0.6 if m9_female==0 & age<=44 // & age>=40
replace info5= 0.7 if m9_female==0 & age>=45 & age<=49
replace info5= 0.8 if m9_female==0 & age>=50 & age<=54
replace info5= 1.0 if m9_female==0 & age>=55 & age<=59
replace info5= 1.4 if m9_female==0 & age>=60 & age<=64
replace info5= 2.0 if m9_female==0 & age>=65 & age<=69
replace info5= 2.8 if m9_female==0 & age>=70 & age<=74
replace info5= 4.1 if m9_female==0 & age>=75 & age<=79
replace info5= 5.1 if m9_female==0 & age>=80 & age<.
       
replace info10= 1.3 if m9_female==0 & age<=44 // & age>=40
replace info10= 1.5 if m9_female==0 & age>=45 & age<=49
replace info10= 1.8 if m9_female==0 & age>=50 & age<=54
replace info10= 2.3 if m9_female==0 & age>=55 & age<=59
replace info10= 3.1 if m9_female==0 & age>=60 & age<=64
replace info10= 4.3 if m9_female==0 & age>=65 & age<=69
replace info10= 5.8 if m9_female==0 & age>=70 & age<=74
replace info10= 7.1 if m9_female==0 & age>=75 & age<=79
replace info10= 7.6 if m9_female==0 & age>=80 & age<.

// females
replace info5= 0.4 if m9_female==1 & age<=44 // & age>=40
replace info5= 0.5 if m9_female==1 & age>=45 & age<=49
replace info5= 0.6 if m9_female==1 & age>=50 & age<=54
replace info5= 0.7 if m9_female==1 & age>=55 & age<=59
replace info5= 1.1 if m9_female==1 & age>=60 & age<=64
replace info5= 1.6 if m9_female==1 & age>=65 & age<=69
replace info5= 2.4 if m9_female==1 & age>=70 & age<=74
replace info5= 3.8 if m9_female==1 & age>=75 & age<=79
replace info5= 4.9 if m9_female==1 & age>=80 & age<.
       
replace info10= 0.8 if m9_female==1 & age<=44 // & age>=40    
replace info10= 1.0 if m9_female==1 & age>=45 & age<=49
replace info10= 1.3 if m9_female==1 & age>=50 & age<=54
replace info10= 1.7 if m9_female==1 & age>=55 & age<=59
replace info10= 2.5 if m9_female==1 & age>=60 & age<=64
replace info10= 3.7 if m9_female==1 & age>=65 & age<=69
replace info10= 5.3 if m9_female==1 & age>=70 & age<=74
replace info10= 6.8 if m9_female==1 & age>=75 & age<=79
replace info10= 7.4 if m9_female==1 & age>=80 & age<.

// rounded info in term of peanuts -> THIS IS NOT EXACTLY THE INFO WE PROVIDED
gen peanut5=round(info5,0.5)
gen peanut10=round(info10,0.5)


// -----------------------
// fixed effects

// prepare survival probabilities for reshape
// survival 2018
replace m10_x7a = . if m10_x7a > 100
replace m10_x7a = m10_x7a / 10
replace m10_x7b = . if m10_x7b > 100
replace m10_x7b = m10_x7b / 10
replace m10_x7b = 10 if m10_x7a == 10
gen survival_5y1 = 1 - m10_x7a / 10
gen survival_10y1 = 1 - m10_x7b / 10

// survival 2017
replace m9_x7a = . if m9_x7a > 100
replace m9_x7a = m9_x7a / 10
replace m9_x7b = . if m9_x7b > 100
replace m9_x7b = m9_x7b / 10
replace m9_x7b = 10 if m9_x7a == 10
gen survival_5y0 = 1 - m9_x7a/10
gen survival_10y0 = 1 - m9_x7b/10

// increasing hazard
gen hazup0 = survival_5y0^2 - survival_10y0 > 0 if survival_5y0 != .
gen hazup1 = survival_5y1^2 - survival_10y1 > 0 if survival_5y1 != .
gen haz_incr2017 = hazup0

// population survival 
foreach x of var m9_x1a m10_x1a* *_x8* {
replace `x' = . if `x' > 100
replace `x' = `x' / 10
}
gen survival_same0 = 1 - m9_x1a/10
gen survival_healthy0 = 1 - m9_x8a/10 
gen survival_hiv0 = 1 - m9_x8b/10
gen survival_aids0 = 1 - m9_x8c/10
gen survival_art0 = 1 - m9_x8d/10

gen survival_same1 = 1 - m10_x1a_male/10 if DK_female == 0
replace survival_same1 = 1 - m10_x1a_female/10 if DK_female == 1
gen survival_healthy1 = 1 - m10_x8a_male/10 if DK_female == 0
replace survival_healthy1 = 1 - m10_x8a_female/10 if DK_female == 1
gen survival_hiv1 = 1 - m10_x8b_male/10 if DK_female == 0
replace survival_hiv1 = 1 - m10_x8b_female/10 if DK_female == 1
gen survival_aids1 = 1 - m10_x8c_male/10 if DK_female == 0
replace survival_aids1 = 1 - m10_x8c_female/10 if DK_female == 1
gen survival_art1 = 1 - m10_x8d_male/10 if DK_female == 0
replace survival_art1 = 1 - m10_x8d_female/10 if DK_female == 1

// ncd cross-sectional
gen survival_bp = 1 - m10_x8e_male/10 if DK_female == 0
replace survival_bp = 1 - m10_x8e_female/10 if DK_female == 1
gen survival_bptreat = 1 - m10_x8f_male/10 if DK_female == 0
replace survival_bptreat = 1 - m10_x8f_female/10 if DK_female == 1
gen survival_bs = 1 - m10_x8g_male/10 if DK_female == 0
replace survival_bs = 1 - m10_x8g_female/10 if DK_female == 1
gen survival_bstreat = 1 - m10_x8h_male/10 if DK_female == 0
replace survival_bstreat = 1 - m10_x8h_female/10 if DK_female == 1

// hiv transmission
gen hiv_diff_spouse0 = M6_x3c / 10
gen hiv_diff_spouse1 = m10_x3c / 100 if m10_x3c < 101
gen hiv_diff_partners0 = M6_x3d / 10
gen hiv_diff_partners1 = m10_x3d / 100 if m10_x3d < 101

// shocks
gen shocks = m10_es1_1 + m10_es1_2 + m10_es1_3 + m10_es1_4 + m10_es1_5 + m10_es1_6 + m10_es1_7

// polygamous
gen polygamous = m9_spouse_num > 1 & m9_spouse_num < .

// prepare outcomes for reshape
gen hivprob0 = m9_x2a/100 if m9_x2a < 101
gen hivprob1 = m10_x2a/100 if m10_x2a < 101

gen hivprobspouse0 = m9_x2b/100 if m9_x2b < 101
gen hivprobspouse1 = m10_x2b/100 if m10_x2b < 101
gen pzero0 = hiv_diff_spouse0 * hivprobspouse0
gen pzero1 = hiv_diff_spouse1 * hivprobspouse0
gen pzero_behavior = hiv_diff_spouse1 * hivprobspouse1

gen married0 = m9_marital_status == 1 if m9_marital_status != .
gen married1 = m10_marital_status == 1 if m10_marital_status != .

gen subjwellbeing0 = DK_M9_subjwellbeing
gen subjwellbeing1 = DK_M10_subjwellbeing

gen sexactive0 = m9_s2a
gen sexactive1 = m10_s2a
replace sexactive0 = 1 if m9_s2b == 2
replace sexactive1 = 1 if m10_s2b == 2

gen partners0 = m9_s3 > 1 if m9_s3 != .
gen partners1 = m10_s3 > 1 if m10_s3 != .

gen partnersno0 = m9_s3  if m9_s3 != .
gen partnersno1 = m10_s3 if m10_s3 != .

gen condom0 = m9_s16x if m9_s16x < 2
gen condom1 = m10_s16x if m10_s16x < 2

gen sexfrequency0 = m9_s12x < 3 if m9_s12x < 88 // at least once a week
gen sexfrequency1 = m10_s12x < 3 if m10_s12x < 88

gen ifsave0 = m9_e3b 
gen ifsave1 = m10_e3b 

gen savings0 = log(m9_e3c)
gen savings1 = log(m10_e3c) 

gen ihst_save0 = 0
replace ihst_save0 = m9_e3c if m9_e3b == 1
replace ihst_save0 = log(ihst_save0 + (ihst_save0^2 + 1)^0.5 )
gen ihst_save1 = 0
replace ihst_save1 = m10_e3c if m10_e3b == 1
replace ihst_save1 = log(ihst_save1 + (ihst_save1^2 + 1)^0.5 )


foreach x of var *eq3* {
replace `x' = . if `x' > 76
replace `x' = 12 if `x' == 10
replace `x' = 17 if `x' ==  15
replace `x' = 22 if `x' ==  20
replace `x' = 27 if `x' ==  25
replace `x' = 34 if `x' ==  30
replace `x' = 44 if `x' ==  40
replace `x' = 54 if `x' ==  50
}

gen chicken0 = m9_eq3d 
gen chicken1 = m10_eq3d 

gen cattle0 = m9_eq3a
gen cattle1 = m10_eq3a

gen goat0 = m9_eq3b 
gen goat1 = m10_eq3b 

gen pig0 = m9_eq3c
gen pig1 = m10_eq3c 

gen animals0 = m9_eq3a + m9_eq3b + m9_eq3c + m9_eq3d
gen animals1 = m10_eq3a + m10_eq3b + m10_eq3c + m10_eq3d

gen schoolfees0 = log(m9_e8b + (m9_e8b^2 + 1)^0.5 )
gen schoolfees1 = log(m10_e8b + (m10_e8b^2 + 1)^0.5 ) 

gen schoolfees_log0 = log(m9_e8b)
gen schoolfees_log1 = log(m10_e8b) 

gen medical_child0 = log(m9_e8c + (m9_e8c^2 + 1)^0.5 )
gen medical_child1 = log(m10_e8c + (m10_e8c^2 + 1)^0.5 ) 

gen medical_child_log0 = log(m9_e8c)
gen medical_child_log1 = log(m10_e8c) 

gen clothes_child0 = log(m9_e8a + (m9_e8a^2 + 1)^0.5 )
gen clothes_child1 = log(m10_e8a + (m10_e8a^2 + 1)^0.5 ) 

gen clothes_child_log0 = log(m9_e8a)
gen clothes_child_log1 = log(m10_e8a) 

gen children0 = m9_e8a + m9_e8b + m9_e8c
gen logchildren0 = log(children0)
replace children0 = log(children0 + (children0^2 + 1)^0.5 )
gen children1 = m10_e8a + m10_e8b + m10_e8c
gen logchildren1 = log(children1)
replace children1 = log(children1 + (children1^2 + 1)^0.5 )

gen medical0 = log(m9_e4b + (m9_e4b^2 + 1)^0.5 )
gen medical1 = log(m10_e4b + (m10_e4b^2 + 1)^0.5 )

gen medical_log0 = log(m9_e4b)
gen medical_log1 = log(m10_e4b)

gen feedstock0 = m9_e8d + m9_e8f
replace feedstock0 = log(feedstock0 + (feedstock0^2 + 1)^0.5 )
gen feedstock1 = m10_e8d + m10_e8f
replace feedstock1 = log(feedstock1 + (feedstock1^2 + 1)^0.5 )

gen fertilizer0 = m9_e8d 
replace fertilizer0 = log(fertilizer0 + (fertilizer0^2 + 1)^0.5 )
gen fertilizer1 = m10_e8d
replace fertilizer1 = log(fertilizer1 + (fertilizer1^2 + 1)^0.5 )

gen seed0 = m9_e8f
replace seed0 = log(seed0 + (seed0^2 + 1)^0.5 )
gen seed1 = m10_e8f
replace seed1 = log(seed1 + (seed1^2 + 1)^0.5 )

gen machinery0 = m9_e8h
replace machinery0 = log(machinery0 + (machinery0^2 + 1)^0.5 )
gen machinery1 = m10_e8h
replace machinery1 = log(machinery1 + (machinery1^2 + 1)^0.5 )

gen hiredlabor0 = m9_e8g
replace hiredlabor0 = log(hiredlabor0 + (hiredlabor0^2 + 1)^0.5 )
gen hiredlabor1 = m10_e8g
replace hiredlabor1 = log(hiredlabor1 + (hiredlabor1^2 + 1)^0.5 )

gen agric0 = m9_e8d + m9_e8f + m9_e8g + m9_e8h
gen agric_log0 = log(agric0)
replace agric0 = log(agric0 + (agric0^2 + 1)^0.5 )
gen agric1 = m10_e8d + m10_e8f + m10_e8g + m10_e8h
gen agric_log1 = log(agric1)
replace agric1 = log(agric1 + (agric1^2 + 1)^0.5 )

gen agric_capital0 = m9_e8d + m9_e8f + m9_e8h
replace agric_capital0 = log(agric_capital0 + (agric_capital0^2 + 1)^0.5 )
gen agric_capital1 = m10_e8d + m10_e8f + m10_e8h
replace agric_capital1 = log(agric_capital1 + (agric_capital1^2 + 1)^0.5 )

gen metalroof0 = m9_i3 == 1 if m9_i3 != .
gen metalroof1 = m10_i3 == 1 if m10_i3 != .

gen labor0 = m9_tu2_a + m9_tu2_b + m9_tu2_c + m9_tu4 // m9_tu6 ?
replace labor0 = m9_tu4 if m9_tu1 == 0
gen labor1 = m10_tu2_a + m10_tu2_b + m10_tu2_c + m10_tu4
replace labor1 = m10_tu4 if m10_tu1 == 0
replace labor0 = 126 if labor0 > 126 
replace labor1 = 126 if labor1 > 126 

gen mental0 = DK_M9_sf12ment
gen mental1 = DK_M10_sf12ment

gen anxiety0 = DK_M9_anxiety_tot 
gen anxiety1 = DK_M10_anxiety_tot 

gen depression0 = DK_M9_phq9_tot
gen depression1 = DK_M10_phq9_tot

gen alcohol0 = m9_al2 == 1 | m9_al2 == 2
replace alcohol0 = . if alcohol0 > 3
gen alcohol1 = m10_al2 == 1 | m10_al2 == 2
replace alcohol1 = . if alcohol1 > 3

gen tobacco0 = m9_al5 * (m9_al6 < 3) if m9_al5 != .
gen tobacco1 = m10_al5 * (m10_al6 < 3) if m10_al5 != .

gen fishmeat0 = m9_d18
gen fishmeat1 = m10_d18 

gen income0 = log(m9_e3a + (m9_e3a^2 + 1)^0.5 )
gen income1 = log(m10_e3a + (m10_e3a^2 + 1)^0.5 )

gen income_log0 = log(m9_e3a)
gen income_log1 = log(m10_e3a)

gen labor_income0 = m9_tu3_a + m9_tu3_b + m9_tu3_c 
replace labor_income0 = labor_income0 + m9_tu3b if m9_tu3b != .
gen labor_income_log0 = log(labor_income0)
replace labor_income0 = log(labor_income0+ (labor_income0^2 + 1)^0.5 )
gen labor_income1 = m10_tu3_a + m10_tu3_b + m10_tu3_c 
replace labor_income1 = labor_income1 + m10_tu3b if m10_tu3b != .
gen labor_income_log1 = log(labor_income1)
replace labor_income1 = log(labor_income1+ (labor_income1^2 + 1)^0.5 )

gen ifmobile0 = m9_e3d
gen ifmobile1 = m10_e3d

gen mobile_log0 = log(m9_e3e)
gen mobile0 = log(m9_e3e + (m9_e3e^2 + 1)^0.5 )
replace mobile0 = 0 if m9_e3d == 0
gen mobile_log1 = log(m10_e3e)
gen mobile1 = log(m10_e3e + (m10_e3e^2 + 1)^0.5 )
replace mobile1 = 0 if m10_e3d == 0

gen clothes0 = log(m9_e4a + (m9_e4a^2 + 1)^0.5 )
gen clothes1 = log(m10_e4a + (m10_e4a^2 + 1)^0.5 )

gen clothes_log0 = log(m9_e4a)
gen clothes_log1 = log(m10_e4a)

gen own_expend0 = log(m9_e4a + m9_e4b + ((m9_e4a + m9_e4b)^2 + 1)^0.5 )
gen own_expend1 = log(m10_e4a + m10_e4b + ((m10_e4a + m10_e4b)^2 + 1)^0.5 )

gen bp_diagnosis0 = m9_htc_bp8 if m9_htc_bp8 < 2
gen bp_diagnosis1 = m10_bp8 if m10_bp8 < 2

gen bp_treat0 = m9_htc_bp9 if m9_htc_bp9 < 2
gen bp_treat1 = m10_bp9 if m10_bp9 < 2

gen bs_diagnosis0 = m9_htc_di1
gen bs_diagnosis1 = m10_di1

gen bs_diagnosis_last = m10_di2_male if m10_female == 0 & m10_di2_male < 2
replace bs_diagnosis_last= m10_di2_female if m10_female == 1 & m10_di2_female < 2

gen bs_treat0 = m9_htc_di4a 
gen bs_treat1 = m10_di4a 

gen divorced1 = m10_marital_status == 2 | m10_marital_status == 3 if m10_marital_status <.
gen divorced0 = m9_marital_status == 2 | m9_marital_status == 3 if m9_marital_status <.
gen widow1 = m10_marital_status == 4  if m10_marital_status <.
gen widow0 = m9_marital_status == 4  if m9_marital_status <.

foreach x of var *_eq2_* {
replace `x' = 0 if `x' == .
}
bysort DK_B9_eligible: sum *_eq2_*

gen mother_alive08 = M5_c2 
gen father_alive08 = M5_c4

rename M6_x* m6_x*
rename M7_x* m7_x*
rename M5_x5* m5_x5*
rename M4_x5* m4_x5*

drop M* *_es*

//cd "${working_directory}"
save "temp/prefe_data" , replace


// =================
// FE transformation
// =================

reshape long survival_5y survival_10y survival_same survival_healthy survival_hiv survival_aids survival_art hiv_diff_spouse hiv_diff_partners hivprob hivprobspouse pzero ///
partners partnersno condom sexfrequency ifsave savings ihst_save chicken animals schoolfees medical_child clothes_child children logchildren married divorced widow subjwellbeing sexactive /// 
metalroof labor medical agric hazup mental anxiety depression alcohol tobacco fishmeat income labor_income ifmobile mobile clothes own_expend  ///
bp_diagnosis bp_treat bs_diagnosis bs_treat feedstock fertilizer seed machinery agric_capital hiredlabor cattle goat pig ///
schoolfees_log medical_child_log clothes_child_log medical_log agric_log income_log labor_income_log mobile_log clothes_log , i(respondentid) j(time)

gen intervention = DK_B9_eligible * time
rename DK_B9_eligible treatment
egen id = group(respondentid)

gen survival_5y_info = (10 - info5)/10
gen survival_10y_info = (10 - info10)/10
gen survival_gap5y = abs(survival_5y - survival_5y_info)
gen survival_gap10y = abs(survival_10y - survival_10y_info)
gen pessimist_5y = survival_5y - survival_5y_info < 0 if survival_5y != .
gen pessimist_10y = survival_10y - survival_10y_info < 0 if survival_10y != .
gen initial_optimism5y = survival_5y - survival_5y_info if survival_5y != .
bysort id: replace initial_optimism5y = initial_optimism5y[_n-1] if time == 1
gen error10_mse = survival_gap10y^2
gen accurate10 = survival_gap10y < 0.21 if survival_gap10y != .
sort id time
gen predicted_prior5y = survival_gap5y
bysort id: replace predicted_prior5y = predicted_prior5y[_n-1] if time == 1
bysort id: gen update5y = survival_5y - survival_5y[_n-1]
gen exposure5y = intervention * predicted_prior5y
gen survival_pop = survival_healthy * (1-hivprob) + survival_hiv * hivprob
gen survival_popgap = abs(survival_pop - survival_5y_info)
gen survival_samegap = abs(survival_same - survival_5y_info)
gen survival_samediff = survival_same - survival_5y_info
gen survival_ownerror5y = survival_5y - survival_5y_info
gen perception_gap = survival_5y_info - survival_same
gen perception_owngap = survival_5y_info - survival_5y

// label
drop region
//rename DK_region region
rename DK_gender male
label var male "male"
rename villageid village
label var age "age"
label var treatment "treatment"
label var partners "multiple partners"
label var partnersno "partners number"
label var survival_same "unconditional"
label var survival_healthy "healthy"
label var survival_hiv "hiv"
label var survival_aids "aids"
label var survival_art "art"
label var survival_5y  "own long"
label var survival_10y  "10 years"
label var survival_gap5y "error 5y"
label var survival_gap10y "error 10y"
label var children "child exp"
label var ihst_save "savings"
label var savings "log savings"
label var feedstock "\parbox[t]{1.7cm}{seeds and \\ fertilizers}"
label var machinery "tools"
label var agric_capital "agriculture investments"
tab m9_ed1 DK_M9_schooling 
tab m9_ed1 treatment , column
tab DK_M9_schooling treatment , column
gen schooling = DK_M9_schooling > 0 if DK_M9_schooling != .
gen school_d1 = DK_M9_schooling == 1 if DK_M9_schooling != . // m9_ed1 == 2 if m9_ed1 != .
gen school_d2 = DK_M9_schooling == 2  if DK_M9_schooling != . // m9_ed1 > 2 if m9_ed1 != .
gen school_index = school_d1 + 2*school_d2
tab school_index treatment , column
tab DK_M9_schooling school_index
label var school_index "schooling"
gen died_aids = m10_a4 if m10_a4 < 888
gen died = m10_a4a if m10_a4a < 888
label var hiv_diff_spouse "spouse risk $\|$ HIV"
label var pzero "p(0)"
label var hiv_diff_partners "p(1)"
gen hiv_diff_risk = hiv_diff_partners - pzero 
label var hiv_diff_risk "p(1)-p(0)"
label var hivprob "HIV prob"
label var hivprobspouse "HIV prob spouse"
gen hivtest = m9_htc_HIV if m9_htc_HIV < 2
label var hivtest "HIV+"
gen hivtreat = hivtest * treatment
label var hivtreat "treatment $\times$ HIV+"
gen hivtest_old = DK_M5_HIV if DK_M5_HIV < 2
replace hivtest_old = DK_M7_HIV if DK_M7_HIV < 2
gen hivtest_news = hivtest - hivtest_old
tab m9_htc_HIVtreat_time hivtest 
replace hivtest_news = 0 if m9_htc_HIVtreat == 1
tab hivtest_news
list respondentid DK_region DK_M5_HIV DK_M7_HIV DK_M9_HIV if hivtest_news == -1
preserve
keep if hivtest_news == -1
keep respondentid DK_region DK_M5_HIV DK_M7_HIV DK_M9_HIV
save "temp/hiv_inconsistencies" , replace
restore
save "fe_data" , replace


// ===========
// Differences
// ===========
sort id time
foreach x of var survival_5y survival_10y survival_gap5y survival_gap10y survival_same survival_healthy survival_hiv survival_aids survival_art hiv_diff_spouse hiv_diff_partners hiv_diff_risk hivprob hivprobspouse pzero ///
partners partnersno condom sexfrequency ifsave savings ihst_save chicken animals schoolfees medical_child clothes_child children logchildren married divorced widow subjwellbeing sexactive /// 
metalroof labor medical agric hazup mental anxiety depression alcohol tobacco fishmeat income labor_income ifmobile mobile clothes ///
schoolfees_log medical_child_log clothes_child_log medical_log agric_log income_log labor_income_log mobile_log clothes_log own_expend ///
 feedstock fertilizer seed  machinery agric_capital hiredlabor cattle goat pig  survival_pop survival_popgap survival_samegap survival_samediff survival_ownerror5y perception_gap perception_owngap {
bysort id: gen `x'0 =`x'[1]
bysort id: gen `x'1 =`x'[2]
bysort id: replace `x' = `x'[2] - `x'[1]
}
drop if time == 1


// -----------------------
// sexual behavior
* index of riskiness of sex behavior based on multiple partners
foreach v in 0 1 {
gen sexm`v'=1 if sexactive`v'==0
replace sexm`v'=2 if partners`v'==0
replace sexm`v'=3 if partners`v'==1
}
gen difsexm=sexm1 - sexm0

* index of riskiness of sex behavior based on condom
foreach v in 0 1 {
gen sexc`v'=1 if sexactive`v'==0
replace sexc`v'=2 if condom`v'==1
replace sexc`v'=3 if condom`v'==0
}
gen difsexc=sexc1 - sexc0

* sex frequency (there are some "don't know")
foreach v in 0 1 {
gen sexf`v'=1 if sexactive`v'==0
replace sexf`v'=2 if sexfrequency`v'==0
replace sexf`v'=3 if sexfrequency`v'==1
}
gen difsexf=sexf1 - sexf0

*index of riskiness of sex behavior (ordering of risk: no sex, sex wit 1 partner and condom; sex with 1 partner and no condom, sex with mult part and condom, sex with mutl partner and no condom
foreach v in 0 1 {
gen riskysex`v'=0 if sexactive`v'==0
replace riskysex`v'=1 if partners`v'==0 & condom`v'==1
replace riskysex`v'=2 if partners`v'==0 & condom`v'==0
replace riskysex`v'=3 if partners`v'==1 & condom`v'==1
replace riskysex`v'=4 if partners`v'==1 & condom`v'==0
}
gen difriskysex=riskysex1 - riskysex0

*index of riskiness of sex behavior (ordering of risk: no sex, sex with 1 partner, sex with mult part and condom, sex with mutl partner and no condom
foreach v in 0 1 {
gen sex_index`v'=0 if sexactive`v'==0
replace sex_index`v'=1 if partners`v'==0 
replace sex_index`v'=2 if partners`v'==1 & condom`v'==1
replace sex_index`v'=3 if partners`v'==1 & condom`v'==0
}
gen difsex_index=sex_index1 - sex_index0

label var difsexm "partners"
label var difsexc "condom"
label var difriskysex "combined"
//drop if missing(difriskysex)

label var sexactive1 "Had sex"
label var sexm1 "Number of partners"
label var sex_index1 "Sex and condom"

gen multiple1 = sexm1 > 2 if sexm1 < .
gen multiple0 = sexm0 > 2 if sexm0 != .
label var multiple1 "Multiple partners"
label var partners1 "Multiple partners if sex"
label var condom1 "Condom use"


// htc update
gen survival_same_htc = 1 - m9_htc_x1/10
gen survival_5y_htc = 1 - m9_htc_x7a/10
gen survival_10y_htc = 1 - m9_htc_x7b/10
replace survival_10y_htc = 0 if survival_5y_htc == 0
gen survival_same_htc_upd = survival_same_htc - survival_same0
gen survival_5y_htc_upd = survival_5y_htc - survival_5y0
gen survival_10y_htc_upd = survival_10y_htc - survival_10y0
gen survival_gap5y_htc = abs(survival_5y_htc - survival_5y_info) - survival_gap5y0
gen survival_gap10y_htc = abs(survival_10y_htc - survival_10y_info) - survival_gap10y0
label var survival_5y_htc_upd "own short"
label var survival_10y_htc_upd "10 years"

// health measures
gen bp_pretest = m9_bp8 == 1 if m9_bp8 != .
gen bp_test = m9_htc_bp_sys_mean >= 140 if m9_htc_bp_sys_mean != . // not sure
*m9_htc_bp_sys_mean m9_htc_bp_dia_mean m9_htc_bp_pulse_mean
gen sysmax = max(m9_bp_sys_1, m9_bp_sys_2, m9_bp_sys_3)
gen diamax = max(m9_bp_dia_1, m9_bp_dia_2, m9_bp_dia_3)
gen bp_news = (sysmax >160) | (diamax > 110) if sysmax < .

// standardize
egen zmental = std(mental0)
egen zdepression = std(depression0)
egen zanxiety = std(anxiety0)
egen zcognitive = std(DK_M9_ica_cognition_tot)
label var zmental "mental"
label var zdepression "depression"
label var zanxiety "anxiety"
label var zcognitive "cognitive"
egen zmental1 = std(mental1)
egen zdepression1 = std(depression1)
egen zanxiety1 = std(anxiety1)
gen zlowdepression = -zdepression
gen zlowanxiety = -zanxiety
gen zlowdepression1 = -zdepression1
gen zlowanxiety1 = -zanxiety1
egen zphysical1 = std(DK_M10_sf12phys)
egen zphysical0 = std(DK_M9_sf12phys)

// other outcomes and factor scores
factor zmental zlowdepression zlowanxiety 
predict mental_index0
factor zmental1 zlowdepression1 zlowanxiety1
predict mental_index1
factor ihst_save0 agric_capital0 animals0 //, factors(1)
predict savinv_index0
factor ihst_save1 agric_capital1 animals1 //, factors(1)
predict savinv_index1
gen alcohol_tobacco0 = alcohol0 + tobacco0 > 0
gen alcohol_tobacco1 = alcohol1 + tobacco1 > 0


// *************
// Heterogeneity
// *************

gen treat_male = treatment * male
label var treat_male "treatment $\times$ male"
gen pessimist = survival_same0 < survival_5y_info 
gen s5y_low = survival_5y0 < .7 if survival_5y0 != .
gen optimist = survival_5y0 >= survival_same0 & survival_5y0 != .
gen nonrelevant = abs(survival_pop0 - survival_5y0)
gen spop_low = survival_same0 < .7 if survival_same0 != .
gen goodnews = survival_same0 < survival_5y_info if survival_same0 != .
gen good_treat = goodnews * treatment
label var good_treat "treatment $\times$ goodnews"
gen popgap = abs(survival_pop0 - survival_5y0)
gen relevant = popgap < .2
gen relevant_treat = relevant * treatment
gen extreme_health = ( m9_b7==1 | m9_b7==5 ) if m9_b7 != . // m9_b6==1 | m9_b6==5 |
gen extreme_treat = extreme_health * treatment
label var extreme_health "private information I"
label var extreme_treat "private information I $\times$ treatment"
gen diagnosed = m9_st1 + m9_hd1 + m9_ha1 > 0 if m9_st1 < . &  m9_hd1 < . & m9_ha1 <.
gen diagnosed_treat = diagnosed * treatment
label var diagnosed "private information II"
label var diagnosed_treat "private information II $\times$ treatment"
label var relevant_treat "relevant $\times$ treatment"
label var survival_5y0 "own 5y baseline"
gen treat_5y0 = treatment * survival_5y0
label var treat_5y0 "treatment $\times$ own 5y baseline"
label var survival_10y0 "own 10y baseline"
gen treat_10y0 = treatment * survival_10y0
label var treat_10y0 "treatment $\times$ own 10y baseline"
gen treat_mental = treatment * zmental
label var treat_mental "treatment $\times$ mental"
gen treat_anxiety = treatment * zanxiety
label var treat_anxiety "treatment $\times$ anxiety"
gen treat_depression = treatment * zdepression
label var treat_depression "treatment $\times$ depression"
gen treat_optim = treatment * optimist
label var treat_optim "treatment $\times$ optimist"
gen treat_cognit = treatment * zcognitive
label var treat_cognit "treatment $\times$ cognitive"
gen nonrelevant_treat = treatment * nonrelevant
label var nonrelevant_treat "treatment $\times$ non relevant"
gen gap_treat = treatment * survival_samegap0
label var gap_treat "treatment $\times$ gap"
gen age45 = age - 45
label var age45 "age"
gen treat_age = treatment * age45
label var treat_age "treatment $\times$ age"
gen treat_school = treatment * schooling
label var treat_school "treatment $\times$ schooling"
label var survival_samegap0 "gap"
label var married0 "married 2017"
gen treat_married = treatment * married0
label var treat_married "treatment $\times$ married 2017"

// htc - direct
sum m9_htc_x7a m9_htc_x7b
foreach x of var m9_htc_x7a m9_htc_x7b {
replace `x' = 1 - `x'/10
}
replace m9_htc_x7b = 1 if m9_htc_x7a == 1
gen direct5 = m9_htc_x7a - survival_5y0
gen direct10 = m9_htc_x7b - survival_10y0

// benknow
gen survival5_bk = 1 - B9_x7a/100
replace survival5_bk = 1 - B9_x7a2/100 if B9_x7a == .
gen survival10_bk = 1 - B9_x7b/100
replace survival10_bk = 1 - B9_x7b2/100 if B9_x7b == .
gen benknow5 = survival5_bk - survival_5y0
gen benknow10 = survival10_bk - survival_10y0

// indirect
gen indirect10 = survival_10y1 - m9_htc_x7b
gen indirect5 = survival_5y1 - m9_htc_x7a

// Competence in all probabilities:
gen focal = 0
gen obsfocal = 0
forvalues i = 4/8 {
foreach x of var DK_M`i'_x6 DK_M`i'_x7a DK_M`i'_x7b {
replace focal = focal + (`x'==0 | `x'==0.5 | `x'==1)
replace obsfocal = obsfocal + (`x' !=.)
}
}
forvalues i = 4/6 {
foreach x of var m`i'_x5* {
replace focal = focal + (`x'==0 | `x'==5 | `x'==10)
replace obsfocal = obsfocal + (`x' !=.)
}
}
replace focal = focal / obsfocal //if obsfocal > 9
sum focal , detail

// Extreme
gen obs_x7a = (DK_M4_x7a!=.) + (DK_M5_x7a!=.) + (DK_M6_x7a!=.) + (DK_M7_x7a!=.) + (DK_M8_x7a!=.)
gen strongbelief5 = survival_5y0 == 0 | survival_5y0 == 1 if survival_5y0 != .
gen one_5y = (1/obs_x7a)*((DK_M4_x7a==0) + (DK_M5_x7a==0) + (DK_M6_x7a==0) + (DK_M7_x7a==0) + (DK_M8_x7a==0))
gen zero_5y = (1/obs_x7a)*((DK_M4_x7a==1) + (DK_M5_x7a==1) + (DK_M6_x7a==1) + (DK_M7_x7a==1) + (DK_M8_x7a==1))
gen extreme_5y = max(zero_5y , one_5y)

gen obs_x7b = (DK_M4_x7b!=.) + (DK_M5_x7b!=.) + (DK_M6_x7b!=.) + (DK_M7_x7b!=.) + (DK_M8_x7b!=.) 
gen strongbelief10 = survival_10y0 == 0 | survival_10y0 == 1 if survival_10y0 != .
gen one_10y = (1/obs_x7b)*((DK_M4_x7b==0) + (DK_M5_x7b==0) + (DK_M6_x7b==0) + (DK_M7_x7b==0) + (DK_M8_x7b==0))
gen zero_10y = (1/obs_x7b)*((DK_M4_x7b==1) + (DK_M5_x7b==1) + (DK_M6_x7b==1) + (DK_M7_x7b==1) + (DK_M8_x7b==1))
gen extreme_10y = max(zero_10y , one_10y)

// categories for interactions
//gen nofocal = focal < 0.5 if focal !=.
//gen noextreme = ((zero_10y < .5 & survival_10y0 > 0) & (one_10y < .5 & survival_10y0 < 1)) 

gen extreme =  extreme_10y >= .5 if extreme_10y != .
gen extreme5 = extreme_5y >= .3 if extreme_5y < .
label var extreme "extreme past"
label var extreme5 "extreme past"
label var strongbelief5 "extreme baseline"
label var strongbelief10 "extreme baseline"
gen strongprior = m9_di2==1 | m9_hd1==1 | m9_st1==1 | m9_bp8==1
gen strongprior_treatment = strongprior*treatment

// 2017 update
rename B9_* , lower
// own
replace b9_x7a = . if b9_x7a > 100
replace b9_x7a = b9_x7a / 10
replace b9_x7b = . if b9_x7b > 100
replace b9_x7b = b9_x7b / 10
replace b9_x7b = 10 if b9_x7a == 10
gen survival_5y_int = 1 - b9_x7a/10
replace survival_5y_int = 1 - b9_x7a2/100 if b9_x7a2 != .
gen survival_10y_int = 1 - b9_x7b/10
replace survival_10y_int = 1 - b9_x7b2/100 if b9_x7b2 != .
replace survival_10y_int = 0 if survival_5y_int == 0
gen survival_5y_int_upd = survival_5y_int - survival_5y0
gen survival_10y_int_upd = survival_10y_int - survival_10y0
// pop
gen survival_healthy_int = 1 - b9_x8a/10
gen survival_hiv_int = 1 - b9_x8b/10
gen survival_aids_int = 1 - b9_x8c/10
gen survival_art_int = 1 - b9_x8d/10
gen survival_healthy_int_upd = survival_healthy_int - survival_healthy0
gen survival_hiv_int_upd = survival_hiv_int - survival_hiv0
gen survival_aids_int_upd = survival_aids_int - survival_aids0
gen survival_art_int_upd = survival_art_int - survival_art0

label var survival_5y_int_upd "own 5y"
label var survival_10y_int_upd "own 10y"
label var survival_healthy_int_upd "healthy"
label var survival_hiv_int_upd "hiv"
label var survival_aids_int_upd "aids"
label var survival_art_int_upd "art"

// Marriage and sex
gen marriagesex0 = 0 if married0 == 1 & sexm0 == 1
replace marriagesex0 = 1 if married0 == 0 & sexm0 == 1
replace marriagesex0 = 2 if married0 == 1 & (sexm0 == 2 | sexm0 == 3)
replace marriagesex0 = 3 if married0 == 0 & (sexm0 == 2 | sexm0 == 3)
gen marriagesex1 = 0 if married1 == 1 & sexm1 == 1  // married, no sex
replace marriagesex1 = 1 if married1 == 0 & sexm1 == 1 // single, no sex
replace marriagesex1 = 2 if married1 == 1 & (sexm1 == 2 | sexm1 == 3) // married, sex
replace marriagesex1 = 3 if married1 == 0 & (sexm1 == 2 | sexm1 == 3) // single, sex

// Other labels
label var married1 "Married"
label var divorced1 "Divorced"
label var hiv_diff_spouse0 "Sex with spouse"
label var hiv_diff_partners0 "Sex with multiple partners"

save "benknow_data_htc.dta" , replace

keep if DK_M10_S_outcome_visit_penn == 1  
save "benknow_data.dta" , replace

cd "${working_directory}/3-Replication-package/code/"
