# Supplementary material for: MORTALITY RISK INFORMATION, SURVIVAL EXPECTATIONS AND SEXUAL BEHAVIOURS
Source: Econ J (London). Author manuscript; Available in PMC 2025 May 1. (PMC11065140; doi:10.1093/ej/uead116)
Supplement: Zipped Data - Replication File [file NIHMS1979496-supplement-Zipped_Data_-_Replication_File.zip › 3-replication-package/code/benknow_sane.do]

// SANE data for benknow project

// preliminaries
//global working_directory = "/Users/ciancio/Dropbox/Malawi/Research projects/benknow-2018/2015-10-benknow/benknow2018"


// ================
// Data prep

cd "${working_directory}/3-Replication-package/data/"
use "rawdata_2019" , clear

gen schooling = m11_ed1 > 1
gen schooling2 = m11_ed1 > 2
rename m11_age age
gen married = m11_marital_status == 1 if m11_marital_status !=.

// pregnant and recent babies
gen pregnant = m11_f2_fem 
replace pregnant = m11_f2_mal if m11_female == 0
replace pregnant = . if pregnant > 1
// older people were not asked this question. (>50 women, >60 men)
gen babies0 = 0
gen babies1 = 0
gen babies2 = 0
gen babies3 = 0
gen babies4 = 0
gen babies5 = 0
gen babies6 = 0
forvalues i = 2/50 {
replace babies0 = babies0 + 1 if m11_q5age_`i' == 0 & m11_q2_`i' == 3 
replace babies1 = babies1 + 1 if m11_q5age_`i' == 1 & m11_q2_`i' == 3
replace babies2 = babies2 + 1 if m11_q5age_`i' == 2 & m11_q2_`i' == 3
replace babies3 = babies3 + 1 if m11_q5age_`i' == 3 & m11_q2_`i' == 3
replace babies4 = babies4 + 1 if m11_q5age_`i' == 4 & m11_q2_`i' == 3
replace babies5 = babies5 + 1 if m11_q5age_`i' == 5 & m11_q2_`i' == 3
replace babies6 = babies6 + 1 if m11_q5age_`i' == 6 & m11_q2_`i' == 3
}
gen birth = babies0 + pregnant > 0 if pregnant != . & babies0 != .
gen birth12 = babies1 + babies2 > 0 if babies1 != . & babies2 != .
gen birth34 = babies3 + babies4 > 0 if babies3 != . & babies4 != .
gen birth56 = babies5 + babies6 > 0 if babies5 != . & babies6 != .
tab birth if m11_female == 1 & age < 35

gen num_babies = 0
gen num_babies2 = 0
forvalues i = 2/50 {
replace num_babies = num_babies + 1 if m11_q2_`i' == 3 & m11_q5age_`i' > 0 // only children at least 1 year old
replace num_babies2 = num_babies2 + 1 if m11_q2_`i' == 3 & m11_q5age_`i' > 4 // only children at least 5 year old
}
tab num_babies
replace num_babies = 17 if num_babies > 17 & num_babies <.
tab num_babies2
replace num_babies2 = 17 if num_babies2 > 17 & num_babies2 <.

tab birth if m11_female == 1
tab birth12 if m11_female == 1
tab birth34 if m11_female == 1
sum birt* if m11_female == 1

save "${working_directory}/3-Replication-package/data/benknow_sane" , replace


// =================
// Analysis
use "${working_directory}/3-Replication-package/data/benknow_sane" , clear

xi: probit birth treatment age schooling schooling2 i.pair if m11_female == 1, vce(cluster village)
margins , dydx(treatment)
xi: probit birth12 treatment age schooling schooling2 i.pair if m11_female == 1 & birth !=.,  vce(cluster village)
margins, dydx(treatment)
xi: probit birth34 treatment age schooling schooling2 i.pair if m11_female == 1 & birth !=.,  vce(cluster village)
margins, dydx(treatment)

// Table 4
eststo clear
eststo: quietly ///
reghdfe birth treatment age schooling schooling2 if m11_female == 1, absorb(pair) vce(cluster village)
eststo: quietly ///
reghdfe birth12 treatment age schooling schooling2 if m11_female == 1 & birth !=., absorb(pair) vce(cluster village)
eststo: quietly ///
reghdfe birth34 treatment age schooling schooling2 if m11_female == 1 & birth !=., absorb(pair) vce(cluster village)
esttab using "${working_directory}/3-Replication-package/tables/table4.tex" , title(Babies\label{baby}) b(%9.3f) replace r2  /// 
label se star(* 0.1 ** 0.05 *** 0.01) keep(treatment)


cd "${working_directory}/3-Replication-package/code/"
