# Supplementary material for: MORTALITY RISK INFORMATION, SURVIVAL EXPECTATIONS AND SEXUAL BEHAVIOURS
Source: Econ J (London). Author manuscript; Available in PMC 2025 May 1. (PMC11065140; doi:10.1093/ej/uead116)
Supplement: Zipped Data - Replication File [file NIHMS1979496-supplement-Zipped_Data_-_Replication_File.zip › 3-replication-package/code/benknow-figure-1A-mort-trends.r]

### Time-stamp: <2023-06-27 18:03:35 hpkohler benknow-figure-1A-mort-trends.r>

###############################################################
###
### Mortality trends Malawi (Benknow EJ Paper, Figure 1A)
###
###############################################################

install.packages('foreign')

### based on pop-trends.r
### proposals/malawi/2013-10-aging-labor/analyses/pop-trends

setwd("/Users/ciancio/Dropbox/Malawi/Research projects/benknow-2018/2015-10-benknow/benknow2018/EJfinalsubmission/3-Replication-package/")

rm(list = ls())
library(foreign)
source("code/mylegend.r")

## 10 Year survival probabilities

## survival rates
southerneasternafrica.lifetables <- read.dta("data/southerneasternafrica-lifetables.dta",convert.factors=FALSE)
malawi.lifetable.m <-
    subset(southerneasternafrica.lifetables,subset=(location=="Malawi" & sex=="Male"))
malawi.lifetable.f <-
    subset(southerneasternafrica.lifetables,subset=(location=="Malawi" & sex=="Female"))
malawi.lifetable.b <-
    subset(southerneasternafrica.lifetables,subset=(location=="Malawi" & sex=="Both"))

surv.smooth <-
    cbind(
        spline(malawi.lifetable.m$midperiod,malawi.lifetable.m$surv35to40,xout=1970:2020)$y,
        spline(malawi.lifetable.m$midperiod,malawi.lifetable.m$surv45to50,xout=1970:2020)$y,
        spline(malawi.lifetable.m$midperiod,malawi.lifetable.m$surv55to60,xout=1970:2020)$y,
        spline(malawi.lifetable.m$midperiod,malawi.lifetable.m$surv65to70,xout=1970:2020)$y)


pdf("figures/figure1a.pdf",width=5.8,height=4)
par(mar=c(2.1,3.1,.1,.1),mgp=c(2,1,0))
matplot(1970:2020,
        surv.smooth,
        type="l",ylab="5 Year Survival Probability",xlab="Year",
        xlim=c(1970,2020),col=1,lty=c(5,1,4,6),lwd=2)
text(c(1970,1970,1970,1975),
     c(surv.smooth[1,1],surv.smooth[1,2],surv.smooth[1,3],surv.smooth[5,4]) - .009,
     c("At age 35", "At age 45", "At age 55", "At age 65"),adj=0, cex=1.1)
dev.off()
