# Supplementary material for: MORTALITY RISK INFORMATION, SURVIVAL EXPECTATIONS AND SEXUAL BEHAVIOURS
Source: Econ J (London). Author manuscript; Available in PMC 2025 May 1. (PMC11065140; doi:10.1093/ej/uead116)
Supplement: Zipped Data - Replication File [file NIHMS1979496-supplement-Zipped_Data_-_Replication_File.zip › 3-replication-package/code/benknow-figure-1B-mort-expectations.r]

### Time-stamp: <2023-06-27 18:01:16 hpkohler benknow-figure-1B-mort-expectations.r>


###############################################################
###
### Make boxplot of expectations (Benknow EJ Paper, Figure 1B)
###
###############################################################

install.packages('foreign')

setwd("/Users/ciancio/Dropbox/Malawi/Research projects/benknow-2018/2015-10-benknow/benknow2018/EJfinalsubmission/3-Replication-package/")

rm(list = ls())
library(foreign) 


### ~~~~~~~~~~~~~~~~~~~~~~~~~~~~~~~~~~~~~~~~~~~~~~~~~~~~~~~~~~~
### Part 1


find.perc <- 
  function(x, xout = .5, beans=0:10,exp.name="expectation summary",...){
    beans.std <- beans/max(beans)
    x.std <- x[!is.na(x)]/max(beans)
    x.impl <- x.std
    x.impl[x.impl==0] <- .025
    x.impl[x.impl==1] <- .975
    Fn <- ecdf(x.std)
    iprob <- c(0,.5*(beans.std[-1] + beans.std[-length(beans.std)]),
               beans.std[length(beans.std)])
    approx(iprob,c(0,Fn(beans.std)),
             xout=xout,ties="ordered")$y
  }
    
## plot functions
exp.boxplot <-
  function(x, beans=0:10,exp.name="expectation summary",...){
    beans.std <- beans/max(beans)
    x.std <- x[!is.na(x)]/max(beans)
    x.impl <- x.std
    x.impl[x.impl==0] <- .025
    x.impl[x.impl==1] <- .975
    Fn <- ecdf(x.std)
    iprob <- c(0,.5*(beans.std[-1] + beans.std[-length(beans.std)]),
               beans.std[length(beans.std)])
    plot.info <-
      list(stats = matrix(approx(c(0,Fn(beans.std)),
             iprob,xout=c(.1,.25,.5,.75,.9),ties="ordered")$y,5,1),
           n = length(x.std),
           conf = numeric(0),
           out = numeric(0),
           group = numeric(0),
           names = exp.name,
           mean = mean(x.impl),
           sd = sd(x.impl),
           se.mean = sd(x.impl)/sqrt(length(x.impl))
           )
    prob.summary <-
      c(N = plot.info$n,
        mean.beans = round(mean(x.std)*10,2),
        se.beans = round(sd(x.std)/sqrt(length(x.std))*10,2),
                NA,
        mean = round(plot.info$mean,3),
        se = round(plot.info$se.mean,4),
                NA,
        round(c(p10 = plot.info$stats[1,1],
                p25 = plot.info$stats[2,1],
                p50 = plot.info$stats[3,1],
                p75 = plot.info$stats[4,1],
                p90 = plot.info$stats[5,1]),3))
    bxp.x <- bxp(plot.info,...)
    points(bxp.x,plot.info$mean,pch=23,bg=1,cex=.8)
    lines(rep(bxp.x,2), plot.info$mean + c(-1,1) * 1.96 *
          plot.info$se.mean)
    return(prob.summary)
  }


label.1 <- function(ltext,at) mtext(ltext,at = at, adj = .5, side = 1,
                                    line = .75, cex = 1)
label.2 <- function(ltext,at) mtext(ltext,at = at, adj = .5, side = 1,
                                    line = 1.5, cex = .85)
label.3 <- function(ltext,at) mtext(ltext,at = at, adj = .5, side = 1,
                                    line = 2.8)
label.4 <- function(ltext,at) mtext(ltext,at = at, adj = .5, side = 1,
                                    line = 3.9)
  
exp.allplots <-
  function(edata,exp.var="beans",
           title=exp.var,bigwex = 1.2, smallwex = .6,p.min = 0,p.max = 1)
  {
    s.table <- NULL
    plot(c(0.5,5.5),c(p.min,p.max),
         #main=title,
         type="n",xaxt="n",xlab="",
          ylab="5-year survival probability",
         #ylab="5-year probability of dying",
         cex=.5)
    label.1(c("2006","2008", "2010", "2012", "2013","2017","2018"),c(.75, 1.5, 2.25, 3, 3.75, 4.5, 5.25))
    label.3("MLSFH Round",3.1)
    s.table <-
      rbind(s.table,
            exp.boxplot(subset(edata,
                       subset = (year == 2006),
                       select=exp.var),
                at = .75, boxwex = bigwex,add=T))
    s.table <-
      rbind(s.table,
            exp.boxplot(subset(edata,
                       subset = (year == 2008),
                       select=exp.var),
                at = 1.5, boxwex = bigwex,add=T))
    s.table <-
      rbind(s.table,
            exp.boxplot(subset(edata,
                       subset = (year == 2010),
                       select=exp.var),
                at = 2.25, boxwex = bigwex,add=T))
    s.table <-
      rbind(s.table,
            exp.boxplot(subset(edata,
                       subset = (year == 2012),
                       select=exp.var),
                at = 3, boxwex = bigwex,add=T))
    s.table <-
      rbind(s.table,
            exp.boxplot(subset(edata,
                       subset = (year == 2013),
                       select=exp.var),
                       at = 3.75, boxwex = bigwex,add=T))
    s.table <-
      rbind(s.table,
            exp.boxplot(subset(edata,
                       subset = (year == 2017),
                       select=exp.var),
                       at = 4.5, boxwex = bigwex,add=T))
    s.table <-
      rbind(s.table,
            exp.boxplot(subset(edata,
                       subset = (year == 2018),
                       select=exp.var),
                       at = 5.25, boxwex = bigwex,add=T))
    
    print(title)
    print(s.table)
}


### ~~~~~~~~~~~~~~~~~~~~~~~~~~~~~~~~~~~~~~~~~~~~~~~~~~~~~~~~~~~
### read data
exp.data <- read.dta("data/rawdata_survival_pooled.dta",convert.factors=FALSE)
print(summary(exp.data))


do.plot<-
  function(x,title = x,...){
    print(paste("Year summary for",x))
    edata <- subset(exp.data, select=c("year",x))
    exp.allplots(edata,exp.var=x,...)
  }


pdf(file="figures/figure1b.pdf",width=5.8,height=4)
par(mar=c(2.1,3.1,.1,.1),mgp=c(2,1,0))
## boxplot of expectations
do.plot("y7a",
        title="y7a: Subj. probability of surviving 5 years")
## lifetable survival
lines(stepfun(x = c(2.25/2, 3.75/2, 5.25/2, 6.75/2, 8.25/2, 9.75/2),
              ## values obtained from final tabulation in
              ## benknow-mort-expectations.do
              y = c(.88485122, .88005773, .86647863, .8494727,
                    .84049372, .82449729, .81483206)), 
      xval=seq(.9,5,by=.05),lwd=2,lty=1,col.vert=gray(.85),col="blue",do.points=F)
text(.4,.93,"Life-table 5-year survival probability",cex=1.1,adj=0,col="blue")
text(.4,c(.12,.06),c("MLSFH mature adults subjective","5-year survival probs"),cex=1,adj=0)
dev.off()
