# Supplementary material for: MORTALITY RISK INFORMATION, SURVIVAL EXPECTATIONS AND SEXUAL BEHAVIOURS
Source: Econ J (London). Author manuscript; Available in PMC 2025 May 1. (PMC11065140; doi:10.1093/ej/uead116)
Supplement: Zipped Data - Replication File [file NIHMS1979496-supplement-Zipped_Data_-_Replication_File.zip › 3-replication-package/code/benknow-figure-C1A+B.do]

// Time-stamp: <2023-07-14 15:37:01 hpkohler benknow-figure-C1A+B.do>


// ~~~~~~~~~~~~~~~~~~~~~~~~~~~~~~~~~~~~~~~~~~~~~~~~~~~~~~~~~~~~~~~~~~~~~~~~ //
//
// Appendix Figurs C1 A+B
//
// ~~~~~~~~~~~~~~~~~~~~~~~~~~~~~~~~~~~~~~~~~~~~~~~~~~~~~~~~~~~~~~~~~~~~~~~~ //


// Data
use "${working_directory}/3-Replication-package/data/rawdata_sexual_behavior.dta" , clear 
cd  "${working_directory}/3-Replication-package/figures"
  

//keep if matureadult_enrolled == 1
//keep respondentid M*_age M*_agegr  M*_s2a M*_s2b M*_s3 M*_s12x female
//drop M4* M5* M6* M7*

// reshape long
reshape long M@_age M@_agegr M@_s2a M@_s2b M@_s3 M@_s12x, i(respondentid) j(wave)
drop if M_age < 45
replace M_age = 85 if M_age > 85 & !missing(M_age)
la val M_age
replace M_s3 = 6 if M_s3 >6 & !missing(M_s3)

logit M_s2a  c.M_age##c.M_age##c.M_age if female == 1, cluster(respondentid)
margins , at(M_age=(45(1)80)) saving(tmp/tmp-marginplot-F, replace)
logit M_s2a  c.M_age##c.M_age##c.M_age if female == 0, cluster(respondentid)
margins , at(M_age=(45(1)80)) saving(tmp/tmp-marginplot-M, replace)
quietly combomarginsplot  tmp/tmp-marginplot-F tmp/tmp-marginplot-M, labels("Women" "Men") recast(line) recastci(rarea) plotopts(lwidth(*1.5)) ciopts(color(*.2)) graphregion(fc(white)) xscale(range(45 80)) xlabel(50[10]80) ysize(5) xsize(4) ytitle("Proportion sexually active last 12 months ") xtitle("Age") title("Sexually active by Age") file1opt(lpattern(dash))
global graphname figure-C1a
graph export $graphname.pdf, replace
//graph export $graphname.eps, replace
//!ps2pdf -dEPSCrop $graphname.eps $graphname.pdf
//rm $graphname.eps


regress M_s3  c.M_age##c.M_age if female == 1 & M_s2a == 1, cluster(respondentid)
margins , at(M_age=(45(1)80)) saving(tmp/tmp-marginplot-F, replace)
regress M_s3  c.M_age##c.M_age if female == 0 & M_s2a == 1, cluster(respondentid)
margins , at(M_age=(45(1)80)) saving(tmp/tmp-marginplot-M, replace)
quietly combomarginsplot  tmp/tmp-marginplot-F tmp/tmp-marginplot-M, labels("Women" "Men") recast(line) recastci(rarea) plotopts(lwidth(*1.5)) ciopts(color(*.2)) graphregion(fc(white)) xscale(range(45 80)) yscale(range(.8 1.55)) xlabel(50[10]80) ylabel(.8[.2]1.4) ysize(5) xsize(4) ytitle("Sexual partners last 12 months ") xtitle("Age") title("Number of sexual partners") file1opt(lpattern(dash))
global graphname figure-C1b
graph export $graphname.pdf, replace
//graph export $graphname.eps, replace
//!ps2pdf -dEPSCrop $graphname.eps $graphname.pdf
//rm $graphname.eps


cd "${working_directory}/3-Replication-package/code/"
