# Supplementary material for: MORTALITY RISK INFORMATION, SURVIVAL EXPECTATIONS AND SEXUAL BEHAVIOURS
Source: Econ J (London). Author manuscript; Available in PMC 2025 May 1. (PMC11065140; doi:10.1093/ej/uead116)
Supplement: Zipped Data - Replication File [file NIHMS1979496-supplement-Zipped_Data_-_Replication_File.zip › 3-replication-package/code/bootstrap_ci.do]

// Computation of confidence intervals for the difference in predicted probabilities Table 3 panel B

// preliminaries
clear all
//global working_directory = "/Users/ciancio/Dropbox/Malawi/Research projects/benknow-2018/2015-10-benknow/benknow2018"
cd  "${working_directory}/3-Replication-package/data/temp"


// Bootstrap
set seed 1703

forvalues o = 0/3 {	
gen diff`o'=.
save bs_pr`o'.dta, replace
}

* set number of bootstrap replications
local B = 1000

* loop through bootstrap replications
forvalues i = 1/`B' {
use "${working_directory}/3-Replication-package/data/benknow_data" , clear 
    * generate bootstrap sample
	bsample
    * predict probabilities for bootstrap sample
	quietly xi: oprobit sex_index1 i.sex_index0 treatment i.male i.agegr DK_M9_schooling_totyrs i.pair , vce(cluster village)
	
** do prediction for all outcomes WITHIN one bs sample	
forvalues o = 0/3 {	
	
	replace treatment=1
	predictnl pr_b1`o' = predict(outcome(`o')) 
		
	replace treatment=0
	predictnl pr_b0`o' = predict(outcome(`o')) 
	
* store the mean in the difference in probability for one BS sample for each outcome	
preserve
	collapse pr_b*
	gen diff`o'=pr_b1`o' - pr_b0`o'
	keep diff`o' // pr_b1`o' pr_b0`o'
	append using bs_pr`o'.dta
	save bs_pr`o'.dta, replace
restore	
	
}    
}


// Export confidence intervals
forvalues o = 0/3 {
use bs_pr`o'.dta, clear
display("CI for outcome=`o'")
_pctile diff`o' , p(0.5, 2.5, 5, 95, 97.5, 99)
return list 
gen ci_low = round(r(r2),0.001)*100
gen ci_high = round(r(r5),0.001)*100
keep if _n == 1
keep ci_*
export excel using "${working_directory}/3-Replication-package/tables/table3panelB_confidence_intervals" , sheet("CI outcome`o'") sheetreplace //firstrow 
}

cd "${working_directory}/3-Replication-package/code/"


* Wooldridge: A 95 percent bootstrapped confidence interval for yoj can be
*obtained by finding the 2.5 and 97.5 percentiles in the list of values

* The p-value for a test statistic is approximated as the fraction of times the
* bootstrapped test statistic exceeds the statistic computed from the original sample

						

						
