# Supplementary material for: MORTALITY RISK INFORMATION, SURVIVAL EXPECTATIONS AND SEXUAL BEHAVIOURS
Source: Econ J (London). Author manuscript; Available in PMC 2025 May 1. (PMC11065140; doi:10.1093/ej/uead116)
Supplement: Zipped Data - Replication File [file NIHMS1979496-supplement-Zipped_Data_-_Replication_File.zip › 3-replication-package/code/descriptive.do]

// Descriptive

// preliminaries
//global working_directory = "/Users/ciancio/Dropbox/Malawi/Research projects/benknow-2018/2015-10-benknow/benknow2018"
use "${working_directory}/3-Replication-package/data/benknow_data.dta" , clear 
cd  "${working_directory}/3-Replication-package/tables"

// how many clusters?
bysort treatment: distinct village if survival_healthy != . 

// -------------------------------------------------
// Focal answers for own survival expectations
gen missing_own = survival_5y0 ==.
gen missing_own1 = survival_5y1 ==.
gen missing_own_te = (survival_5y1 ==.) - (survival_5y0 ==.)
gen missing_healthy = survival_healthy0 ==.
gen missing_healthy1 = survival_healthy1 ==.
gen missing_healthy_te = (survival_healthy1 ==.) - (survival_healthy0 ==. )
gen focal_own = survival_5y0 == 0 | survival_5y0 == .5 | survival_5y0 == 1 if survival_5y0 <.
gen focal_own1 = survival_5y1 == 0 | survival_5y1 == .5 | survival_5y1 == 1 if survival_5y1 <.
gen focal_own_te = focal_own1 - focal_own
gen extreme_own = survival_5y0 == 0 | survival_5y0 == 1 if survival_5y0 <.
gen focal5_own = survival_5y0 == .5 if survival_5y0 <.
gen extreme_own1 = survival_5y1 == 0 | survival_5y1 == 1 if survival_5y1 <.
gen focal5_own1 = survival_5y1 == .5 if survival_5y1 <.
gen extreme_healthy = survival_healthy0 == 0 | survival_healthy0 == 1 if survival_healthy0 <.
gen focal5_healthy = survival_healthy0 == .5 if survival_healthy0 <.
tab extreme_own
tab extreme_healthy
tab missing_own
tab missing_healthy
tab focal5_own
tab focal5_healthy
ttest focal5_own == focal5_healthy
gen focal_healthy = survival_healthy0 == 0 | survival_healthy0 == .5 | survival_healthy0 == 1 if survival_healthy0 <.
gen focal_healthy1 = survival_healthy1 == 0 | survival_healthy1 == .5 | survival_healthy1 == 1 if survival_healthy1 <.
gen focal_healthy_te = focal_healthy1 - focal_healthy
sum missing* focal*
gen focal_own_treat = treatment * focal_own
gen extreme_own_treat = treatment * extreme_own
gen focal5_own_treat = treatment * focal5_own
label var missing_own1  "missing"
label var focal_own1  "focal: 0,50,100"
label var focal5_own1  "focal: 50"
label var extreme_own1  "focal: 0, 100"

// Table C.7
eststo clear
eststo: quietly ///
reghdfe missing_own1 treatment missing_own male DK_M9_schooling_totyrs , absorb(pair agegr) vce(cluster village)
eststo: quietly ///
reghdfe focal_own1 treatment focal_own male DK_M9_schooling_totyrs , absorb(pair agegr) vce(cluster village)
eststo: quietly ///
reghdfe focal5_own1 treatment focal5_own male DK_M9_schooling_totyrs , absorb(pair agegr) vce(cluster village)
eststo: quietly ///
reghdfe extreme_own1 treatment extreme_own male DK_M9_schooling_totyrs , absorb(pair agegr) vce(cluster village)
esttab using "tableC7.tex" , title(Measurement error) b(%9.3f) replace label se star(* 0.1 ** 0.05 *** 0.01) keep(treatment )  // *_treat


// ----------------------------------
// Marriage rate
tab married1 treatment if married0 == 0 , column


// ----------------------------------
// Baseline means to report in regression tables
sum survival_healthy0 survival_hiv0 survival_aids0 survival_art0 survival_same0 survival_5y0 survival_5y0  // baseline
sum survival_healthy1 survival_hiv1 survival_aids1 survival_art1 survival_same1 survival_5y1 survival_5y_htc  // mean
sum survival_healthy1 survival_hiv1 survival_aids1 survival_art1 survival_same1 survival_5y1 survival_5y_htc if treatment == 0 // control

sum hivprob0 hivprobspouse0 hiv_diff_spouse0 hiv_diff_partners0 hiv_diff_risk0 // baseline
sum hivprob1 hivprobspouse1 hiv_diff_spouse1 hiv_diff_partners1 hiv_diff_risk1  // mean
sum hivprob1 hivprobspouse1 hiv_diff_spouse1 hiv_diff_partners1 hiv_diff_risk1 if treatment == 0 // control


// -------------------------------------------------
// Basic correlations reported in the paper
pwcorr survival_5y0 survival_healthy0, sig star(.01)
pwcorr survival_5y0 survival_hiv0, sig star(.01)
pwcorr hiv_diff_partners0 survival_hiv0, sig star(.01)
pwcorr hiv_diff_risk0 survival_hiv0, sig star(.01)


// ----------------------------------------
// Baseline perceptions and perception gaps

// Figure C.3
// own
label var survival_5y0  "survival 5 years baseline"
hist survival_5y0 , fraction graphregion(fc(white))
gr export "${working_directory}/3-Replication-package/figures/figureC3a.pdf" , replace 
// pop
label var survival_healthy0  "survival healthy baseline"
hist survival_healthy0 , fraction graphregion(fc(white))
gr export "${working_directory}/3-Replication-package/figures/figureC3b.pdf" , replace


// ----------------------------------------
// Table with information given
preserve
keep info5 info10 m9_female agegr
bysort m9_female agegr: gen dup = cond(_N==1,0,_n)
drop if dup > 1
drop dup
//export excel using info.xlsx , replace 
dataout, save(tableB1) tex replace
restore


******************************************************
// ========
// Balance
// ========
use "${working_directory}/3-Replication-package/data/fe_data" , clear

keep if DK_M10_S_outcome_visit_penn == 1 

gen riskysex=0 if sexactive==0
replace riskysex=1 if partners==0 & condom==1
replace riskysex=2 if partners==0 & condom==0
replace riskysex=3 if partners==1 & condom==1
replace riskysex=4 if partners==1 & condom==0
tab riskysex , gen(riskyd)

gen sex_index=0 if sexactive==0
replace sex_index=1 if  partners==0
replace sex_index=2 if partners==1 & condom==1
replace sex_index=3 if partners==1 & condom==0
tab sex_index, gen(sex_indexd)

gen sexf=0 if sexactive==0
replace sexf=1 if  sexfrequency==1
replace sexf=2 if  sexfrequency==0
tab sexf, gen(sexfd)

tab school_index , gen(schooldd)

gen hivprob_neg = hivprob if hivtest == 0
gen hivprob_pos = hivprob if hivtest == 1
gen hivprobspouse_neg = hivprobspouse if hivtest == 0
gen hivprobspouse_pos = hivprobspouse if hivtest == 1

// summary statistics
eststo clear
estpost sum age male married divorced widow DK_M9_schooling_totyrs hivtest survival_5y survival_10y survival_healthy survival_hiv survival_aids survival_art survival_same  ///
     hivprob hivprobspouse  sex_indexd1 sex_indexd2 sex_indexd3 sex_indexd4 if time == 0
	esttab using "table1_A.tex", cells("mean(label(all) fmt(%9.3f)) count(label(obs) fmt(%9.0f))") wide nonumber ///
title("Descriptive statistics by treatment status and p-value for difference" \label{balance}) b(%9.3f)  replace label se star(* 0.1 ** 0.05 *** 0.01)

// balance all
eststo clear
estpost ttest age male married divorced widow DK_M9_schooling_totyrs hivtest survival_5y survival_10y survival_healthy survival_hiv survival_aids survival_art survival_same  ///
     hivprob hivprobspouse  sex_index sex_indexd1 sex_indexd2 sex_indexd3 sex_indexd4 if time == 0, by(treatment)
esttab using "table1_B.tex", cells("mean(label(all) fmt(%9.3f)) N(label(obs) fmt(%9.0f)) mu_1(label(control) fmt(%9.3f)) mu_2(label(treatment) fmt(%9.3f)) p(label(p-value) fmt(%9.3f))") wide nonumber noobs ///
title("Descriptive statistics by treatment status and p-value for difference" \label{balance}) b(%9.3f)  replace label se star(* 0.1 ** 0.05 *** 0.01)
// N_1(label(obs) fmt(%9.0f)) 

// balance HIV-
eststo clear
estpost ttest age male married divorced widow DK_M9_schooling_totyrs survival_5y survival_10y survival_healthy survival_hiv survival_aids survival_art survival_same  ///
     hivprob hivprobspouse sex_indexd1 sex_indexd2 sex_indexd3 sex_indexd4 if time == 0 & hivtest == 0, by(treatment)
esttab using "table1_C.tex", cells("mu_1(label(control) fmt(%9.3f))  mu_2(label(treatment) fmt(%9.3f))  p(label(p-value) fmt(%9.3f))") wide nonumber ///
title("Descriptive statistics by treatment status and p-value for difference" \label{balance}) b(%9.3f)  replace label se star(* 0.1 ** 0.05 *** 0.01)


************************************
// ------------------
// balance transmission risk
// ------------------
use "${working_directory}/3-Replication-package/data/benknow_data.dta" , clear  

// Table C.10
// initial balance
eststo clear
estpost ttest hiv_diff_spouse0 hiv_diff_partners0 , by(treatment) // pzero0 hiv_diff_risk0 
esttab using "tableC10panelA.tex", cells(" mu_1(label(control) fmt(%9.3f)) N_1(label(obs) fmt(%9.0f)) mu_2(label(treatment) fmt(%9.3f)) N_2(label(obs) fmt(%9.0f)) p(label(p-value) fmt(%9.3f))") wide nonumber ///
title("Descriptive statistics by treatment status and p-value for difference" \label{balance}) b(%9.3f)  replace label se star(* 0.1 ** 0.05 *** 0.01)
// drop pair
egen idpair = group(pair)
tab idpair
eststo clear
estpost ttest hiv_diff_spouse0 hiv_diff_partners0  if idpair != 31 , by(treatment)
esttab using "tableC10panelB.tex", cells(" mu_1(label(control) fmt(%9.3f)) N_1(label(obs) fmt(%9.0f)) mu_2(label(treatment) fmt(%9.3f)) N_2(label(obs) fmt(%9.0f)) p(label(p-value) fmt(%9.3f))") wide nonumber ///
title("Descriptive statistics by treatment status and p-value for difference" \label{balance}) b(%9.3f)  replace label se star(* 0.1 ** 0.05 *** 0.01)

// Table C.11
// drop pair
preserve
drop if idpair == 31
eststo clear
eststo: quietly ///
xi: oprobit sex_index1 i.sex_index0 treatment i.agegr male i.DK_M9_schooling i.pair, vce(cluster village)
eststo: quietly ///
reghdfe survival_healthy treatment male DK_M9_schooling_totyrs  , absorb(pair agegr) vce(cluster village)
eststo: quietly ///
reghdfe survival_hiv treatment male DK_M9_schooling_totyrs  , absorb(pair agegr) vce(cluster village)
eststo: quietly ///
reghdfe survival_5y treatment male DK_M9_schooling_totyrs , absorb(pair agegr) vce(cluster village)
eststo: quietly ///
reghdfe hiv_diff_partners treatment male DK_M9_schooling_totyrs  , absorb(pair agegr) vce(cluster village)
 eststo: quietly ///
reghdfe hivprob treatment male DK_M9_schooling_totyrs  , absorb(pair agegr) vce(cluster village)
esttab using "tableC11panelA.tex" ,  b(%9.3f) replace r2  ///
label se star(* 0.1 ** 0.05 *** 0.01)  keep(treatment)
restore
// entropy weights
capture drop treat_*
ebalance treat treatment hiv_diff_partners0 if time == 0, g(eweight_hivdiff) tar(3)
eststo clear
eststo: quietly ///
xi: oprobit sex_index1 i.sex_index0 treatment i.agegr male i.DK_M9_schooling i.pair [aw=eweight_hivdiff], vce(cluster village)
eststo: quietly ///
reghdfe survival_healthy treatment male DK_M9_schooling_totyrs  [aw=eweight_hivdiff], absorb(pair agegr) vce(cluster village)
eststo: quietly ///
reghdfe survival_hiv treatment male DK_M9_schooling_totyrs  [aw=eweight_hivdiff], absorb(pair agegr) vce(cluster village)
eststo: quietly ///
reghdfe survival_5y treatment male DK_M9_schooling_totyrs  [aw=eweight_hivdiff], absorb(pair agegr) vce(cluster village)
eststo: quietly ///
reghdfe hiv_diff_partners treatment male DK_M9_schooling_totyrs  [aw=eweight_hivdiff], absorb(pair agegr) vce(cluster village)
 eststo: quietly ///
reghdfe hivprob treatment male DK_M9_schooling_totyrs  [aw=eweight_hivdiff], absorb(pair agegr) vce(cluster village)
esttab using "tableC11panelB.tex" ,  b(%9.3f) replace r2  ///
label se star(* 0.1 ** 0.05 *** 0.01)  keep(treatment)
 
 


// ----------------------------------------
// Attrition
use "${working_directory}/3-Replication-package/data/allsample" , clear
keep if DK_M9_S_outcome == 1 
drop if DK_M9_S_migrant == 1
gen insample = DK_M10_S_outcome_visit_penn == 1 
drop if DK_B9_eligible == 1 & DK_B9_S_outcome != 1 
rename DK_B9_eligible treatment
tab insample treatment , column
// t-test
reg insample treatment, vce(cluster village)


// =========================================
// HIV test update
use "${working_directory}/3-Replication-package/data/benknow_data" , clear
gen hivpos_pre = DK_M8_HIVcumpos
replace hivpos_pre = DK_M7_HIVcumpos if hivpos_pre == .
replace hivpos_pre = DK_M6_HIVcumpos if hivpos_pre == .
replace hivpos_pre = DK_M5_HIVcumpos if hivpos_pre == .
replace hivpos_pre = DK_M4_HIVcumpos if hivpos_pre == .
tab hivpos_pre DK_M9_HIVpos , m
tab hivpos_pre m9_HIVtreat  if DK_M9_HIVpos == 1 , m  
gen hivpos_pre2 = hivpos_pre == 1 | m9_HIVtreat == 1
tab hivpos_pre2 if DK_M9_HIVpos == 1


cd "${working_directory}/3-Replication-package/code/"
