# Supplementary material for: MORTALITY RISK INFORMATION, SURVIVAL EXPECTATIONS AND SEXUAL BEHAVIOURS
Source: Econ J (London). Author manuscript; Available in PMC 2025 May 1. (PMC11065140; doi:10.1093/ej/uead116)
Supplement: Zipped Data - Replication File [file NIHMS1979496-supplement-Zipped_Data_-_Replication_File.zip › 3-replication-package/code/KernelregressionsPG.do]

* Figures to look at heterogeneity of updating by baseline accuracy gap

* Requires: Stata 16 or later
* Requires: ssc install combomarginsplot
* global working_directory "/Users/149965/Desktop/EJfinalsubmission"

use "${working_directory}/3-Replication-package/data/benknow_data.dta" , clear 

label var perception_gap0 "Baseline perception gap"

foreach var in survival_healthy1 survival_hiv1 survival_aids1 survival_art1 survival_same1 survival_5y1 {

npregress kernel `var'  perception_gap0  if treatment==0
margins, at(perception_gap0=(-.2(0.1).55) ) post  
est store file1`var'

npregress kernel `var'  perception_gap0  if treatment==1
margins, at(perception_gap0=(-.2(0.1).55) ) post
est store file2`var'
}


*** 3 graphs for slides

cd  "${working_directory}/3-Replication-package/data/temp/"


coefplot file1survival_healthy1 file2survival_healthy1, ///
	byopts(yrescale) vert recast(connected) ///
	legend(pos(6) row(1) lab(2 "C") lab(4 "T") ) ///
	xtitle("Baseline perception gap") title("Healthy") ytitle(" ") ///
	ysc(range(0.6(0.05)0.75)) ylabel(0.6(0.05)0.75) ///
	coeflabels(1._at = "-.2" 2._at = "-.1"  3._at = "0"  4._at = ".1"  ///
	5._at = ".2"  6._at = ".3"  7._at = ".4" 8._at = ".5" )

graph save kernelhealthy3, replace


coefplot file1survival_hiv1 file2survival_hiv1, ///
	byopts(yrescale) vert recast(connected) ///
	legend(pos(6) row(1) lab(2 "C") lab(4 "T") ) ///
	xtitle("Baseline perception gap") title("HIV") ytitle(" ") ///
	ysc(range(0.45(.05).6)) ylabel(0.45(.05).6) ///
	coeflabels(1._at = "-.2" 2._at = "-.1"  3._at = "0"  4._at = ".1"  ///
	5._at = ".2"  6._at = ".3"  7._at = ".4" 8._at = ".5" )

graph save kernelHIV3, replace

coefplot file1survival_art1 file2survival_art1, ///
	byopts(yrescale) vert recast(connected) ///
	legend(pos(6) row(1) lab(2 "C") lab(4 "T") ) ///
	xtitle("Baseline perception gap") title("ART") ytitle(" ") ///
	ysc(range(0.5(.05).65)) ylabel(0.5(.05).65) ///
	coeflabels(1._at = "-.2" 2._at = "-.1"  3._at = "0"  4._at = ".1"  ///
	5._at = ".2"  6._at = ".3"  7._at = ".4" 8._at = ".5" )

graph save kernelART3, replace


graph combine kernelhealthy3.gph kernelHIV3.gph kernelART3.gph , row(1) title("Follow-up Expectations by baseline perception gap")
graph save "${working_directory}/3-Replication-package/figures/figureC5", replace


cd "${working_directory}/3-Replication-package/code/"
