# Supplementary material for: MORTALITY RISK INFORMATION, SURVIVAL EXPECTATIONS AND SEXUAL BEHAVIOURS
Source: Econ J (London). Author manuscript; Available in PMC 2025 May 1. (PMC11065140; doi:10.1093/ej/uead116)
Supplement: Zipped Data - Replication File [file NIHMS1979496-supplement-Zipped_Data_-_Replication_File.zip › 3-replication-package/code/master.do]

// ======================================================================
// Master file
// Mortality Risk Information, Survival Expectations and Sexual Behaviors
// The Economic Journal
// Ciancio, Delavande, H-P Kohler, I Kohler
// ======================================================================


// Requires Stata 16 or later
// Install packages
ssc install combomarginsplot, replace
ssc install cmp , replace
ssc install ghk2 , replace
ssc install dataout, replace
ssc install ebalance, replace
ssc install reghdfe, replace
ssc install ftools, replace
ssc install distinct, replace
ssc install coefplot, replace
ssc install estout, replace

// Set working directory
global working_directory = "/Users/ciancio/Dropbox/Malawi/Research projects/benknow-2018/2015-10-benknow/benknow2018/EJfinalsubmission/"

// open log file
cap log close
log using benknow , replace text

cd "${working_directory}/3-Replication-package/code/"

// Create the main dataset for the analysis (mostly combining 2017-2018 rounds of the MLSFH survey)
do "benknow_prep"

// Create all the tables in the main text using the main dataset and a few tables in appendix
do "analysis_main"

// Create confidence intervals for Table 3 Panel B
do "bootstrap_ci"

// Table 4 using data from the 2019 MLSFH survey
do "benknow_sane"

// Additional descriptive analyses: summary statistics, balance, imbalance for hiv transmission risk, attrition and various statistics reported in the main text
do "descriptive"

// Figure C.1
do "benknow-figure-C1A+B"

// Figure C.2: HIV prevalence over time by age group using DHS data
do "prevalence"

// Figure C.4: Predictive power of own subjective survival probabilities
do "predictors"

// Figure C.5: nonparametric estimates of update in beliefs
do "KernelregressionsPG"


// end of file
cap log c
