# Supplementary material for: MORTALITY RISK INFORMATION, SURVIVAL EXPECTATIONS AND SEXUAL BEHAVIOURS
Source: Econ J (London). Author manuscript; Available in PMC 2025 May 1. (PMC11065140; doi:10.1093/ej/uead116)
Supplement: Zipped Data - Replication File [file NIHMS1979496-supplement-Zipped_Data_-_Replication_File.zip › 3-replication-package/code/predictors.do]

* DO SUBJECTIVE SURVIVAL PROBABILITIES PREDICT MORTALITY?

cd  "${working_directory}/3-Replication-package/figures"
use "${working_directory}//3-Replication-package/data/rawdata_survival.dta" , clear

tab DK_M9_S_resp_alive , m
tab DK_M8_S_outcome  DK_M9_S_resp_alive , m
tab DK_M7_S_outcome  DK_M9_S_resp_alive , m
gen alive_m9 = DK_M9_S_resp_alive
replace alive_m9 = 0 if DK_M7_S_outcome == 4 | DK_M8_S_outcome == 4
sum *_x7a *_x7b


// =======
// 5 years
// all categories
gen forecast_m6_5y = 1 - DK_M6_x7a
tab forecast_m6_5y alive_m9 , row
// 5 categories
gen forecast5 = 0 if forecast_m6_5y == 0
replace forecast5 = 25 if forecast_m6_5y > 0 & forecast_m6_5y < .35
replace forecast5 = 50 if forecast_m6_5y > .35 & forecast_m6_5y < .7
replace forecast5 = 75 if forecast_m6_5y > .65 & forecast_m6_5y < 1
replace forecast5 = 100 if forecast_m6_5y == 1
gen dead = 1 - alive_m9
tab forecast_m6_5y forecast5
preserve
collapse (mean) dead  (semean) se_dead=dead , by(forecast5)
gen dead_uci = dead + 1.96*se_dead
gen dead_lci = dead - 1.96*se_dead
replace dead_lci = 0 if dead_lci < 0
graph twoway (bar dead forecast5, barwidth(15)) (rcap dead_uci dead_lci forecast5, lcolor(gs2) )  , ///
name(dead_all, replace) legend(off)  plotregion(lpattern(blank)) /// nodraw 
   xlab(0 25 ".1-.3" 50 ".4-.6" 75 ".7-.9" 100 "1") xscale(titlegap(4)) /// xlabel(1 "now", labsize(vlarge)) scheme(s1mono)
ytitle("Percentage dead in 2017")  xtitle("5 year survival probability in 2010") graphregion(fc(white)) yscale(range(0 0.3) titlegap(2))
gr export "figureC4a.png" , replace
restore
	

// =========
// 10 years
// all categories
gen forecast_m6_10y = 1 - DK_M6_x7b
tab forecast_m6_10y alive_m9 , row
// 5 categories
gen forecast10 = 0 if forecast_m6_10y == 0
replace forecast10 = 25 if forecast_m6_10y > 0 & forecast_m6_10y < .35
replace forecast10 = 50 if forecast_m6_10y > .35 & forecast_m6_10y < .7
replace forecast10 = 75 if forecast_m6_10y > .65 & forecast_m6_10y < 1
replace forecast10 = 100 if forecast_m6_10y == 1
tab forecast_m6_10y forecast10
preserve
collapse (mean) dead  (semean) se_dead=dead , by(forecast10)
gen dead_uci = dead + 1.96*se_dead
gen dead_lci = dead - 1.96*se_dead
replace dead_lci = 0 if dead_lci < 0
graph twoway (bar dead forecast10, barwidth(15)) (rcap dead_uci dead_lci forecast10, lcolor(gs2) )  , ///
name(dead_all, replace) legend(off)  plotregion(lpattern(blank)) /// nodraw scheme(s1mono) 
  xlab(0 25 ".1-.3" 50 ".4-.6" 75 ".7-.9" 100 "1") xscale(titlegap(4)) /// xlabel(1 "now", labsize(vlarge))
ytitle("Percentage dead in 2017")  xtitle("10 year survival probability in 2010") graphregion(fc(white)) yscale(range(0 0.3) titlegap(2))
gr export figureC4b.png , replace
restore


cd "${working_directory}/3-Replication-package/code/"
