# Supplementary material for: MORTALITY RISK INFORMATION, SURVIVAL EXPECTATIONS AND SEXUAL BEHAVIOURS
Source: Econ J (London). Author manuscript; Available in PMC 2025 May 1. (PMC11065140; doi:10.1093/ej/uead116)
Supplement: Zipped Data - Replication File [file NIHMS1979496-supplement-Zipped_Data_-_Replication_File.zip › 3-replication-package/code/prevalence.do]

// HIV Prevalence over time

*****************************************
// This part requires access to DHS data
*****************************************

// 2015-16
cd "${working_directory}/4-confidential-data-not-for-publication/DHS"
use "MW_2015-16_DHS_05202021_78_163339/MWIR7ADT/MWIR7AFL.DTA" , clear
keep v*
append using "MW_2015-16_DHS_05202021_78_163339/MWMR7ADT/MWMR7AFL.DTA"
keep v* mv*
rename v001 hivclust
rename v002 hivnumb
rename v003 hivline
replace hivclust = mv001 if mv001 <.
replace hivnumb = mv002 if mv002 <.
replace hivline = mv003 if mv003 <.
merge 1:1 hivclust hivnumb hivline using "HIV201516/HIV/MWAR7AFL.DTA" , keep(matched) // only 346 hiv tests not matched (2.3%)
gen age = v012 
replace age = mv012 if mv012 <.
gen ageg = v013 
replace ageg = mv013 if mv013 <.
gen male = mv012 <.
keep age ageg male hiv03
tab ageg male , row
* drop if ageg == 8  // only men: not comparable with other age groups but maybe useful over time
gen hivpos = hiv03 == 1 if hiv03 < 2
gen hivpos2 = hiv03 > 0 if hiv03 < .
label define agegl 1 "15-19" 2 "20-24" 3 "25-29" 4 "30-34" 5 "35-39" 6 "40-44" 7 "45-49" 8 "50-54"
label values ageg agegl
collapse hivpos hivpos2 , by(ageg)
//graph bar hivpos , over(ageg) ytitle("HIV prevalence")
//gr export "dhs1516.png" , replace
save "${working_directory}/3-Replication-package/data/temp/dhs16_prevalence" , replace

// 2010
use "MW_2010_DHS_05202021_711_163339/MWIR61DT/MWIR61FL.DTA" , clear
keep v*
append using "MW_2010_DHS_05202021_711_163339/MWMR61DT/MWMR61FL.DTA"
keep v* mv*
rename v001 hivclust
rename v002 hivnumb
rename v003 hivline
replace hivclust = mv001 if mv001 <.
replace hivnumb = mv002 if mv002 <.
replace hivline = mv003 if mv003 <.
merge 1:1 hivclust hivnumb hivline using "HIV2010/MWAR61FL.DTA" , keep(matched) // only 346 hiv tests not matched (2.3%)
gen age = v012 
replace age = mv012 if mv012 <.
gen ageg = v013 
replace ageg = mv013 if mv013 <.
gen male = mv012 <.
keep age ageg male hiv03
tab ageg male , row
*drop if ageg == 8
gen hivpos = hiv03 == 1 if hiv03 < 2
gen hivpos2 = hiv03 > 0 if hiv03 < .
collapse hivpos hivpos2 , by(ageg)
label define agegl 1 "15-19" 2 "20-24" 3 "25-29" 4 "30-34" 5 "35-39" 6 "40-44" 7 "45-49" 8 "50-54"
label values ageg agegl
//graph bar hivpos , over(ageg) ytitle("HIV prevalence")
//gr export "dhs10.png" , replace
save "${working_directory}/3-Replication-package/data/temp/dhs10_prevalence" , replace

// 2004
use "MW_2004_DHS_05202021_713_163339/MWIR4EDT/MWIR4EFL.DTA" , clear
keep v*
append using "MW_2004_DHS_05202021_713_163339/MWMR4EDT/MWMR4EFL.DTA"
keep v* mv*
rename v001 hivclust
rename v002 hivnumb
rename v003 hivline
replace hivclust = mv001 if mv001 <.
replace hivnumb = mv002 if mv002 <.
replace hivline = mv003 if mv003 <.
merge 1:1 hivclust hivnumb hivline using "HIV2004/MWar4Afl.dta" , keep(matched) // only 346 hiv tests not matched (2.3%)
gen age = v012 
replace age = mv012 if mv012 <.
gen ageg = v013 
replace ageg = mv013 if mv013 <.
gen male = mv012 <.
keep age ageg male hiv03
tab ageg male , row
*drop if ageg == 8
gen hivpos = hiv03 == 1 if hiv03 < 2
gen hivpos2 = hiv03 > 0 if hiv03 < .
collapse hivpos hivpos2 , by(ageg)
label define agegl 1 "15-19" 2 "20-24" 3 "25-29" 4 "30-34" 5 "35-39" 6 "40-44" 7 "45-49" 8 "50-54"
label values ageg agegl
//graph bar hivpos , over(ageg) ytitle("HIV prevalence")
//gr export "dhs04.png" , replace
save "${working_directory}/3-Replication-package/data/temp/dhs04_prevalence" , replace


// Produce figure C.2
// joint
cd "${working_directory}/3-Replication-package/data/temp/"
use dhs16_prevalence , clear
rename hiv* hiv*_16
merge 1:1 ageg using dhs10_prevalence , nogen
rename hivpos hivpos_10
rename hivpos2 hivpos2_10
merge 1:1 ageg using dhs04_prevalence , nogen
graph bar hivpos hivpos_10 hivpos_16 , over(ageg) ytitle("HIV prevalence") legend(order(1 "2004" 2 "2010" 3 "2016")) graphregion(fc(white))
gr export "${working_directory}/3-Replication-package/figures/figureC2.png" , replace


cd "${working_directory}/3-Replication-package/code/"
