# Supplementary material for: MORTALITY RISK INFORMATION, SURVIVAL EXPECTATIONS AND SEXUAL BEHAVIOURS
Source: Econ J (London). Author manuscript; Available in PMC 2025 May 1. (PMC11065140; doi:10.1093/ej/uead116)
Supplement: Zipped Data - Replication File [file NIHMS1979496-supplement-Zipped_Data_-_Replication_File.zip › 3-replication-package/data/rawdata.csv]

respondentid	region	villageid	age	DK_gender	DK_female	DK_region	DK_M3_HIV	DK_M3_HIVcumpos	DK_M4_marital_status	DK_M4_HIV	DK_M4_HIVcumpos	DK_M4_sf12phys	DK_M4_sf12ment	DK_M4_x6	DK_M4_x7a	DK_M4_x7b	DK_M4_subjwellbeing	DK_M5_marital_status	DK_M5_HIV	DK_M5_HIVcumpos	DK_M5_sf12phys	DK_M5_sf12ment	DK_M5_x6	DK_M5_x7a	DK_M5_x7b	DK_M5_subjwellbeing	DK_M6_marital_status	DK_M6_sf12phys	DK_M6_sf12ment	DK_M6_x6	DK_M6_x7a	DK_M6_x7b	DK_M6_subjwellbeing	DK_M6_HIV	DK_M6_HIVcumpos	DK_M7_marital_status	DK_M7_HIV	DK_M7_HIVcumpos	DK_M7_subjwellbeing	DK_M7_sf12phys	DK_M7_sf12ment	DK_M7_phq9_tot	DK_M7_anxiety_tot	DK_M7_x6	DK_M7_x7a	DK_M7_x7b	DK_M8_marital_status	DK_M8_subjwellbeing	DK_M8_sf12phys
102101111	Mchinji	21	53 years old	Female	1	Central			Married/living together			56.53878	56.106621	.30000001	.60000002	1	3	married	HIV negative	0	49.934235	49.784584	.2	.30000001	.5	3	Married/living together			.2	.30000001	.5	4	HIV negative	0	Widowed	HIV negative	0	4	55.091145	62.491932	4	3	.30000001	.5	.89999998	Widowed	3	39.439178
102101232		21	59 years old	Female	1	Central			Widowed	HIV negative	0	57.242199	58.808319	.2	.5	.80000001	5	widowed	HIV negative	0	55.091145	62.491932	.2	.40000001	.5	4	Widowed	50.184639	53.442711	.40000001	.5	.69999999	5	HIV negative	0
102301023		23	49 years old	Female	1	Central	HIV negative	0										widowed	HIV negative	0	55.091145	62.491932	.1	.5	.5	5	Widowed	56.577061	60.757809	.1	.30000001	.40000001	5	HIV negative	0
102401023	Mchinji	24	50 years old	Female	1	Central	HIV negative	0	Married/living together	HIV negative	0	56.154549	59.837238	.1	.2	.40000001	5	married	HIV negative	0	53.469666	63.526199	.2	.30000001	.5	5	Married/living together	57.231571	55.92841	.1	.2	.69999999	5	HIV negative	0	Married/living together	HIV negative	0	5	56.41571	60.022121	5	3	.30000001	.40000001	.60000002	Married/living together	4	55.091145
102401111	Mchinji	24	52 years old	Female	1	Central	HIV negative	0	Married/living together	HIV negative								married	HIV negative	0	47.378342	58.30405	0	.1	.2	4	Married/living together	34.13908	59.52121	.40000001	.5	.60000002	4	HIV negative	0	Married/living together	HIV positive	1	2	35.782215	51.819122	3	5	.30000001	.60000002	.80000001	Married/living together	4	40.106728
102411034	Mchinji	24	64 years old	Male	0	Central	HIV positive	1	Married/living together	HIV positive	1	56.577061	60.757809	.5	.5	.5	5	married	HIV positive	1	50.554146	48.92984	1	1	1	4	Married/living together	53.795731	57.922569	.5	.69999999	.89999998	3	HIV positive	1	Married/living together	HIV positive	1	4	51.096466	53.61467	3	1	.5	1	1	Married/living together	5	52.401024
102501001	Mchinji	25	67 years old	Female	1	Central			Married/living together	HIV negative	0	57.242199	58.808319	0	.5	.60000002	5	married	HIV negative	0	44.687786	64.226837	.2	.30000001	.40000001	5	Married/living together			1	1	1	4	HIV negative	0	Divorced	HIV negative	0	4	55.091145	62.491932	2	1	.2	.30000001	.5	Divorced	5	54.801636
102501034	Mchinji	25	61 years old	Female	1	Central	HIV negative	0	Separated	Refused test	0	54.835831	59.7766	0	.5	1	3	divorced	HIV negative	0	40.031086	53.770466	.1	.30000001	.30000001	3	Divorced	56.577061	60.757809	.2	.5	.69999999	5	HIV negative	0	Divorced	HIV negative	0	5	56.705219	62.390316	1	0	.40000001	.5	.80000001	Divorced	3	54.802074
102501177		25	44 years old	Female	1	Central	HIV negative	0	Married/living together	HIV negative	0	21.777361	52.472691	.2	.60000002	.80000001	1	married	HIV negative	0	31.940008	54.770123	.60000002	.80000001	.89999998	1	Married/living together			0	.40000001	1	2	HIV negative	0
102502067		25	48 years old	Female	1	Central	HIV negative	0										married	HIV positive	1	17.107227	55.030365	.40000001	.60000002	.80000001	3	Married/living together	61.034779	46.211899	.2	.5	1	4	HIV positive	1
102511045		25	48 years old	Male	0	Central			Married/living together	HIV negative	0	54.835831	59.7766	0	.1	.5	4	married	HIV negative	0	50.024193	48.175205	.1	.30000001	.60000002	4	Married/living together	56.78141	53.236561	.40000001	.69999999	1	5	HIV negative	0
102511287	Mchinji	25	78 years old	Male	0	Central			Married/living together									married	HIV negative	0	54.801636	60.123737				5								HIV negative	0	Married/living together	HIV negative	0	4	48.469433	62.268574	0	1	.2	.5	.69999999	Married/living together	3	36.21748
102514023		25	49 years old	Male	0	Central			Married/living together			56.023232	52.728809	.5	.69999999	.80000001	4	married									Married/living together	39.937649	38.736019	.40000001	.60000002	.89999998	4
102515122	Mchinji	25	61 years old	Male	0	Central												married					.89999998	1	1		Married/living together	39.567749	56.642841	.30000001	.30000001	.30000001	5			Married/living together	HIV negative	0	5	54.858337	48.658867	4	1	.2	.5	.60000002	Married/living together	4	53.457737
102601089	Mchinji	25	62 years old	Female	1	Central	HIV negative		Married/living together	HIV negative	0	55.258339	60.69717	.2	.30000001	1	5	married	HIV negative	0	48.678841	56.177483	.1	.5	1	4	Married/living together	58.100128	53.297199	.2	.5	.69999999	4	HIV negative	0	Married/living together	HIV negative	0	4	56.146915	57.162342	6	2	.30000001	.5	1	Married/living together	4	54.802074
102601100	Mchinji	25	53 years old	Female	1	Central	HIV negative	0	Married/living together	HIV negative	0	40.648109	55.77158	.5	.69999999	.69999999	3	married	HIV negative	0	47.723171	58.449932	0	0	.2	5	Married/living together	39.286591	61.097858	.1	.40000001	1	3	HIV negative	0	Married/living together	HIV negative	0	4	40.027832	57.020397	5	3	.40000001	.60000002	.89999998	Married/living together	4	37.910007
102601254		25	49 years old	Female	1	Central	HIV negative	0	Married/living together	HIV negative	0	55.258339	60.69717	.5	.60000002		4	married		0			0	.2	.5		Married/living together	55.18655	50.193062	.30000001	.60000002	.80000001	3		0
102611078	Mchinji	25	55 years old	Male	0	Central												married					0	.1	.1		Married/living together	56.577061	60.757809	.2	.5	.80000001	3			Married/living together			4	59.097237	50.415356		0	.30000001	.30000001	.5
102611133	Mchinji	25	60 years old	Male	0	Central			Married/living together	HIV negative								married		0	44.732281	46.711617	.1	.30000001	1	5	Married/living together	39.775509	33.034592	.1	.2	.60000002	5		0	Married/living together	HIV negative	0	3	29.903133	35.692467	3	3	.1	.2	.5	Married/living together	4	27.813095
102617276	Mchinji	80		Male	0	Central													HIV negative	0	43.857334	47.931255				4	Married/living together	39.481899	53.813568	.5	.69999999	1	3	HIV negative	0	Widowed		0	3	35.934689	63.647385	4	1	0	.1	.5	Widowed	2	23.912834
102701078		25	45 years old	Female	1	Central	HIV negative	0	Separated	Refused test	0	52.7654	59.258141	0	0	.2	4	married	HIV negative	0	56.146915	57.162342	.1	.30000001	.60000002	4	Divorced	44.51947	53.679501	.40000001	.5	.60000002	4	HIV negative	0
102701089	Mchinji	25	59 years old	Female	1	Central	5		Married/living together	HIV negative	0	55.258339	60.69717	.1	.30000001	.5	5	married	HIV negative	0	49.831284	65.035355	.1	.30000001	.40000001	4	Married/living together			.69999999	.5	.40000001	4	HIV negative	0	Married/living together	HIV negative	0	4	55.091145	62.491932	3	2	.2	.5	.80000001	Married/living together	5	45.87389
102701199		25	47 years old	Female	1	Central	HIV negative	0	Married/living together	HIV negative	0	59.62093	49.646389	.2	.40000001	.60000002	5	married	HIV negative	0	59.911373	48.812462	.2	.40000001	.80000001	4	Married/living together	56.34927	38.236698	.30000001	.60000002	.69999999	4	HIV negative	0
102701221	Mchinji	25	69 years old	Female	1	Central	HIV negative	0	Married/living together	HIV negative	0	55.500969	57.82711	0	.2	.5	4	married		0	42.467453	54.773598	.40000001	.60000002	.80000001	4									0	Married/living together	HIV negative	0	5	32.823223	66.521645	1	0	.30000001	.40000001	.5	Married/living together	4	38.159119
102711001	Mchinji	25	72 years old	Male	0	Central	HIV negative	0	Married/living together	HIV negative	0	39.937649	38.736019	.30000001	.60000002	.80000001	4	married	HIV negative	0	53.47337	63.059875	.2	.40000001	.5	5	Married/living together	26.49276	60.219891	.30000001	.69999999	.80000001	3	HIV negative	0	Married/living together	HIV negative	0	3	44.916172	31.333769	4	4	.5	.69999999	.89999998	Married/living together	4	48.860332
102711056	Mchinji	25	80 years old	Male	0	Central	HIV negative	0	Married/living together	HIV negative	0	54.586472	45.435532	.1	.5	.80000001	3	married	HIV negative	0	51.295147	56.040489	0	0	0	4	Married/living together	20.569651	45.52779	.5	1	1	3	HIV negative	0	Married/living together		0	4	56.146915	57.162342		1	.30000001	.5	.80000001	Married/living together	4	55.091145
102711067	Mchinji	25	58 years old	Male	0	Central	HIV negative	0	Married/living together	HIV negative	0	55.258339	60.69717	0	.1	.2	4	married	HIV negative	0	55.894104	54.845707	.2	.5	.80000001	4	Married/living together	56.023232	52.728809	.1	.2	.5	4	HIV negative	0	Married/living together	HIV negative	0	5	57.760986	57.060726	0	0	.1	.2	.30000001	Married/living together	4	51.292923
102711232	Mchinji	25	55 years old	Male	0	Central	5		Married/living together	HIV negative	0	53.553101	60.792629	.89999998	1	1	4	married	HIV negative	0	56.436424	59.53054	.5	.80000001	.89999998	5	Married/living together	44.325569	57.027538	.1	.5	.5	4	HIV negative	0	Married/living together	HIV negative	0	5	48.678841	56.177483	0	4	.5	.60000002	.80000001	Married/living together	4	55.091145
102801067		28	46 years old	Female	1	Central												married	HIV positive	1	38.803127	45.369213	.5	.69999999	.69999999	3								HIV positive
103101012	Mchinji	31	55 years old	Female	1	Central	5		Married/living together	HIV negative	0	37.052891	49.404091	.2	.5	.60000002	4	married		0	50.991516	36.012775	.2	.40000001	.80000001	5	Married/living together	35.519112	33.532539	.40000001	.60000002	.89999998	4		0	Married/living together	HIV negative	0	5	48.43718	41.706562	13	10	.1	.40000001	.60000002	Married/living together	2	39.584572
103111056	Mchinji	31	65 years old	Male	0	Central	5		Married/living together	Refused test		56.577061	60.757809	.2	.5	1	4	married			55.091145	62.491932	.30000001	.69999999	.89999998	5	Married/living together	56.577061	60.757809	.5	.60000002	.80000001	5			Married/living together	HIV negative	0	4	55.091145	62.491932	0	1	0	.2	.5	Married/living together		55.091145
103301023	Mchinji	33	62 years old	Female	1	Central	HIV negative	0	Married/living together	HIV negative	0	52.52277	62.128201	.5	.69999999	1	4	married	HIV negative	0	45.960094	52.711441	.69999999	.89999998	1	5	Widowed	33.723228	34.71397	.30000001	.60000002	.69999999	1	HIV negative	0	Widowed	HIV negative	0	4	52.910698	58.154079	2	1	.40000001	.69999999	1	Married/living together	4	47.63921
103301034	Mchinji	33	58 years old	Female	1	Central	5		Married/living together	HIV negative	0	63.915348	31.043831	.69999999	.2	1	5	married	HIV negative	0	54.589542	45.799088	.30000001	.5	.80000001	5	Married/living together	50.030048	31.69982	.80000001	.60000002	1	3	HIV negative	0	Married/living together	HIV negative	0	5	44.081089	60.425411	5	3	.30000001	.60000002	1	Married/living together	5	57.781704
103301221		33	48 years old	Female	1	Central	HIV negative	0	Divorced	HIV negative	0	58.466869	44.712761	.5	.69999999	.80000001	2	divorced	HIV negative	0	50.752117	45.594971	1	1	1	3	Divorced	56.819691	57.887749	.2	.5	.60000002	5	HIV negative	0
103301232	Mchinji	39	50 years old	Female	1	Central			Separated	HIV negative	0	35.018402	45.191021	.5	1	1	4	married	HIV positive	1	36.934502	49.738537	.1	.30000001	.5	2	Divorced	60.043442	50.566959	.30000001	.40000001	.5	5	HIV positive	1	Widowed	HIV positive	1	3	47.45438	55.590153	4	4	.69999999	.5	1	Divorced	4	41.046139
103301309		33	54 years old	Female	1	Central			Divorced									married			34.675076	39.869148	1	1	1	3	Widowed	42.31636	48.755539	.40000001	.5	1	4				HIV positive										Divorced	1	35.839622
103301430		38	47 years old	Female	1	Central	HIV negative	0	Married/living together	HIV negative	0	43.968891	56.73336	.5	.60000002	.60000002	4	married	HIV negative	0	37.53632	64.656456				4	Married/living together	37.518051	46.562092	.5	.69999999	.80000001	5	HIV negative	0
103301441		33	42 years old	Female	1	Central												married	HIV negative	0	54.801636	60.123737	1	1	1	4	Married/living together			.1	.30000001	.5	5	HIV negative	0
103301507	Mchinji	33	55 years old	Female	1	Central	HIV negative	0	Married/living together	HIV negative	0	55.912849	55.867771	.2	.40000001	.60000002	3	married	HIV negative	0	49.120712	48.680176	.2	.5	.5	3								HIV negative	0	Married/living together	HIV negative	0	4	55.091145	62.491932	2	2	.60000002	.80000001	1
103311001	Mchinji	33	52 years old	Male	0	Central	HIV positive	1	Married/living together	HIV positive	1	55.500969	57.82711	0	0	0	4	married		1			.30000001	.69999999	.80000001		Married/living together	40.988811	36.401821	.30000001	.60000002	.89999998	4		1	Married/living together	HIV positive	1	1	41.572098	44.989452	9	4	0	.5	1	Married/living together	2	45.748272
103311155		33	49 years old	Male	0	Central												married					0	.2	1		Married/living together			0	.1	.30000001
103311243	Mchinji	33	59 years old	Male	0	Central	5		Married/living together	HIV negative	0	56.53878	56.106621	.2	.5	.80000001	4	married	HIV negative	0	47.257526	61.852772	.30000001	.5	.69999999	4	Married/living together	56.577061	60.757809	.1	.40000001	.69999999	5	HIV negative	0	Married/living together	HIV negative	0	1	56.705219	62.390316	0	0	1	1	1	Married/living together	4	45.277546
103312045	Mchinji	38	59 years old	Male	0	Central	HIV negative	0	Married/living together	HIV negative	0	49.074478	57.023022	.5	.5	.5	3	married	HIV negative	0	23.383081	55.676239	.30000001	.30000001	.5	2	Married/living together	24.86689	27.416849	.2	.60000002	1	2	HIV negative	0	Married/living together	HIV negative	0	2	22.884995	42.275738	13	7	0	0	0	Married/living together	2	26.176666
103501100		35	46 years old	Female	1	Central	HIV negative	0	Married/living together	HIV negative	0	56.577061	60.757809	.30000001	.5	.80000001	5	married	HIV negative	0	56.165047	60.064838	.5	1	1	5	Married/living together	56.577061	60.757809	.40000001	.80000001	1	3	HIV negative	0
103511001	Mchinji	35	72 years old	Male	0	Central	5		Married/living together	HIV negative	0	44.398819	62.967758	.40000001	.80000001	1	2	married		0	26.118813	40.919411				2	Married/living together	33.491142	49.510342	.40000001	.60000002	.80000001	2		0	Married/living together	HIV negative	0	3	49.915508	41.69706	6	5	.30000001	.5	.80000001	Married/living together	3	52.621628
103607045		35	71 years old	Female	1	Central												widowed									Widowed	41.77301	40.777229	.2	.40000001	.60000002	4
103611122	Mchinji	39	50 years old	Male	0	Central	HIV negative	0	Married/living together	HIV negative	0	56.577061	60.757809	.40000001	.5	.69999999	5	married	HIV negative	0	48.24522	42.01897	0	.1	.2	3	Married/living together	56.577061	60.757809	.1	.30000001	.5	5	HIV negative	0	Married/living together	HIV negative	0	4	56.705219	62.390316	1	0	.1	.2	.5	Married/living together	4	51.232628
103611155		36	76 years old	Male	0	Central	5		Married/living together	HIV negative	0	27.7882	54.705849	1	1	1	3	married		0							Married/living together	37.781891	32.883278	.5	.80000001	1	5		0
103615034	Mchinji	35	66 years old	Male	0	Central												married					.5	.69999999	.89999998											Married/living together	HIV negative	0	4	49.751186	56.576065	4	5	.1	.40000001	.60000002
103617177	Mchinji	35	76 years old	Male	0	Central												married	HIV negative	0	43.342941	61.434803				4	Married/living together	53.795731	57.922569	.40000001	.69999999	1	4	HIV negative	0	Married/living together	HIV negative	0	3	52.401024	62.661293	3	1	.2	.30000001	1	Married/living together	4	58.547966
103701001	Mchinji	37	58 years old	Female	1	Central	HIV negative	0	Widowed	HIV negative	0	55.500969	57.82711	.1	.40000001	.69999999	4	widowed		0	55.357361	35.275623	.5	.69999999	.80000001	4	Widowed	46.030811	56.932079	.1	.30000001	.5	4		0	Widowed	HIV negative	0	5	55.091145	62.491932	0	0	.40000001	1	1	Widowed	2	34.930542
103701034		37		Female	1	Central			Married/living together	HIV negative	0	36.281902	46.459091				5	married	HIV negative	0	46.147003	44.040035	0	.30000001	1	5	Married/living together	56.819691	57.887749	0	.1	.2	5	HIV negative	0
103701221		37	50 years old	Female	1	Central	HIV negative	0	Married/living together		0	56.577061	60.757809	.5	.89999998	1	5	married	HIV negative	0	51.449059	64.467415	.30000001	.5	.5	5	Married/living together	46.030811	56.932079	.1	.30000001	.5	4	HIV negative	0
103701320	Mchinji	37	50 years old	Female	1	Central	Indeterminate		Married/living together	HIV negative	0	30.33609	51.654999	.30000001	.5	1	2	married	HIV negative	0	38.472771	45.896336				4	Married/living together	50.126308	45.116951	.5	.5	.5	4	HIV negative	0	Married/living together	HIV negative	0	4	59.71603	46.632862	4	3	0	.2	.5	Married/living together	3	36.761948
103702078	Mchinji	38	62 years old	Female	1	Central	HIV negative	0	Married/living together	HIV negative	0			0	.30000001	.5	4	married		0			0	.1	.5		Married/living together	36.194859	33.403118	.5	1	1	5		0	Married/living together	HIV positive	1	4	57.47768	47.9114	3	1	.69999999	.80000001	1	Married/living together	4	56.512737
103707045	Mchinji	37	75 years old	Female	1	Central															32.530437	38.552681				4	Married/living together	25.012609	59.425491	.1	.60000002	1	3			Married/living together			5	54.801636	60.123737	0	0	0	.89999998	1	Married/living together	3	29.274734
103707298	Mchinji	37	85 years old	Female	1	Central												widowed			39.247375	46.12883				4	Widowed	24.86689	27.416849	.40000001	1	1	4			Widowed	HIV negative	0	3	32.866615	54.615707	6	5	.69999999	.89999998	1	Widowed	1	22.599537
103711188	Mchinji	37	57 years old	Male	0	Central	HIV negative	0	Married/living together	HIV negative	0	56.577061	60.757809	.1	.5	.60000002	5	married	HIV negative	0	44.803955	45.92099	0	.2	.60000002	5	Married/living together	57.099319	55.659512	.1	.30000001	.60000002	4	HIV negative	0	Married/living together	HIV negative	0	4	51.855595	63.627815	0	0	0	.30000001	.80000001	Married/living together	4	56.705219
103711199	Mchinji	37	64 years old	Male	0	Central	HIV positive	1										married		1			.5	.69999999	.89999998		Married/living together	60.191799	37.825401	.80000001	.69999999	.89999998	3		1	Married/living together	HIV positive	1	5	56.705219	62.390316	0	0	.2	.60000002	.89999998	Married/living together	4	52.401024
103714111		60	46 years old	Male	0	Central			Married/living together	HIV negative	0	56.577061	60.757809	.1	.5	.80000001	5	married	HIV positive	1	53.244267	48.760483	.5	.5	1	4	Married/living together	46.030811	56.932079	.1	.40000001	.60000002	4	HIV positive	1
103717243	Mchinji	37	89 years old	Male	0	Central												married	HIV negative	0	48.196934	59.875122				4	Married/living together	59.163502	34.894711	.40000001	.60000002	.80000001	4	HIV negative	0	Married/living together	HIV negative	0	3	29.538292	62.916962	0	2	.5	1	1	Married/living together	4	53.746304
103801122		38	47 years old	Female	1	Central	HIV positive	1	Widowed	HIV positive	1			.5	1	1	2	widowed	HIV positive	1	44.732281	46.711617	.5	.60000002	1	4	Widowed	45.889542	53.527809	.2	.5	.69999999	4	HIV positive	1
103801133	Mchinji	38	58 years old	Female	1	Central	HIV negative		Married/living together		0	30.36492	50.151829	.40000001	.60000002	.69999999	2		HIV negative	0	58.837475	51.239555				4	Married/living together	36.748199	53.9841	.2	.5	.69999999	4	HIV negative	0	Married/living together	HIV negative	0	4			8	6	.5	1	1	Married/living together	2	25.319674
103801276	Mchinji	38	62 years old	Female	1	Central	HIV negative	0	Married/living together	HIV negative	0	32.021221	34.178108	0	.40000001	.60000002	2	married	HIV negative	0	41.495396	47.559204	.5	.69999999	.89999998	3	Widowed	47.258862	60.257439	.40000001	.60000002	1	2	HIV negative	0	Widowed	HIV positive	1	3	39.893764	46.550133	4	3	.30000001	.5	.69999999	Widowed	3	30.445724
103801287		38	69 years old	Female	1	Central	HIV negative		Married/living together	HIV negative	0	53.128769	55.65263	0	.2	.40000001	5	married		0							Married/living together	51.246342	45.06953	.30000001	.5	.69999999	4		0
103807397	Mchinji	38	57 years old	Female	1	Central												married			42.179893	38.209751	.1	.40000001	.60000002	3	Married/living together	48.312401	42.878189	.5	.80000001	1	3			Married/living together	HIV negative	0	4	44.687786	64.226837	3	3	.60000002	1	1	Married/living together	4	43.041534
103811474		38	48 years old	Male	0	Central			Married/living together	HIV negative								married	HIV negative	0	51.855595	63.627815				5	Married/living together	56.154549	59.837238	0	.1	.2	5	HIV negative	0
103811496	Mchinji	38	84 years old	Male	0	Central	Indeterminate	1	Married/living together	HIV negative	0	55.500969	57.82711	0	.2	.5	4	married	HIV negative	0	51.855595	63.627815	.5	.69999999	.89999998	4	Married/living together	36.986198	48.178051	.1	.2	.40000001	5	HIV negative	0	Married/living together	HIV negative	0	3	54.801636	60.123737	0	0	.5	.80000001	1	Married/living together	4	52.445248
103814353	Mchinji	38	79 years old	Male	0	Central			Married/living together									married			43.692142	61.258503	.1	.2	.2	4	Married/living together	52.111549	56.77161	.40000001	.69999999	1	4			Married/living together	HIV negative	0	3	52.111515	60.293095	1	1	.1	.30000001	.5	Married/living together	2	52.401024
103814573		38	53 years old	Male	0	Central			Married/living together	HIV positive	1	30.38604	51.860851	.1	.69999999	.80000001	2	married	HIV positive	1	50.554146	48.92984	.69999999	.80000001	1	5								HIV positive													Married/living together	4	52.111515
103817089	Mchinji	38	62 years old	Male	0	Central												married	HIV negative	0	56.436424	59.53054	.30000001	.40000001	.80000001	4	Married/living together	51.92178	49.66396	.2	.40000001	.60000002	4	HIV negative	0	Married/living together	HIV negative	0	4	54.801636	60.123737	3	3	.30000001	.80000001	1	Married/living together	2	52.401024
103901111		39	45 years old	Female	1	Central	HIV negative	0	Married/living together	HIV negative								married		0	55.091145	62.491932	.1	.30000001	.5	5	Married/living together	56.819691	57.887749	.5	1	1	5		0
103901177	Mchinji	39	75 years old	Female	1	Central	HIV negative	0	Widowed	HIV negative	0	36.61401	57.74749	.30000001	.5	1	2	widowed		0			.1	.30000001	.80000001		Widowed	40.783951	53.238152	.5	.80000001	1	5		0	Widowed	HIV negative	0	4	46.226128	55.343754	6	4	.30000001	.60000002	1	Widowed	4	46.91206
103901210		39	46 years old	Female	1	Central			Married/living together	HIV negative	0	54.298828	54.201038				5	married	HIV negative	0	55.091145	62.491932	.1	.30000001	.5	5	Married/living together	36.418041	56.7855	.2	.30000001	.69999999	3	HIV negative	0
103901419	Mchinji	39	60 years old	Female	1	Central	HIV negative		Married/living together	HIV negative	0	27.025209	52.078049	.5	.80000001	1	4	married	HIV negative	0	53.713219	56.261284	.2	.2	.40000001	5	Married/living together	54.500019	31.071789	0	.1	.1	4	HIV negative	0	Married/living together	HIV negative	0	5	44.081089	60.425411	2	6	.60000002	.80000001	1	Married/living together	5	56.146915
103911265	Mchinji	39	68 years old	Male	0	Central			Married/living together									married	HIV negative	0	56.705219	62.390316	.1	.2	.40000001	4	Married/living together	53.795731	57.922569	.5	.80000001	.89999998	5	HIV negative	0	Married/living together	HIV negative	0	4	53.787022	47.691883	0	1	.40000001	.60000002	.89999998	Married/living together	5	56.705219
103911298	Mchinji	39	60 years old	Male	0	Central												married	HIV negative	0	55.167622	54.024605	.5	.69999999	.89999998	5	Married/living together	55.500969	57.82711	.1	.2	.40000001	4	HIV negative	0	Married/living together	HIV negative	0	5	56.705219	62.390316	0	0	.60000002	.80000001	1	Married/living together	5	52.558613
103911408	Mchinji	39	63 years old	Male	0	Central	HIV positive	1	Widowed	HIV positive	1	56.577061	60.757809	.5	1	1	5	widowed	HIV positive	1	50.783249	63.229233	0	.5	.69999999	5	Widowed	48.9641	60.16198	.5	.69999999	.80000001	4	HIV positive	1	Widowed	HIV positive	1	5	49.268616	60.129559	2	1	.80000001	.89999998	1	Widowed	2	29.027473
103911430		39	49 years old	Male	0	Central	HIV negative	0	Married/living together	HIV negative	0	55.902	43.393448	.2	.5	.60000002	4	married		0	56.705219	62.390316	.1	.2	.5	5	Married/living together	56.577061	60.757809	.60000002	.80000001	1	5		0
104001067	Mchinji	40	61 years old	Female	1	Central	HIV negative	0	Married/living together		0	53.795731	57.922569	.80000001	1	1	3	married	HIV negative	0	37.218571	50.176102	.1	.1	.1	3	Married/living together	29.859739	60.306499	.5	.80000001	1	2	HIV negative	0	Married/living together	HIV negative	0	3	34.360897	57.494415	8	2	.40000001	.60000002	.89999998	Married/living together	4	41.696255
104001177		40	50 years old	Female	1	Central	HIV negative	0	Married/living together	HIV negative	0	56.819691	57.887749	.30000001	.5	1	5	married	HIV negative	0	56.705219	62.390316	.30000001	.69999999	1	4	Married/living together	46.030811	56.932079	.1	.30000001	.5	4	HIV negative	0		HIV negative										Married/living together	3	55.091145
104011078	Mchinji	40	65 years old	Male	0	Central			Married/living together	HIV negative	0	52.7654	59.258141	0	0	.1	4	married	HIV negative	0	52.401024	62.661293	0	.1	.30000001	4	Married/living together			.69999999	.80000001	1	5	HIV negative	0	Married/living together	HIV negative	0	4	55.091145	62.491932	0	0	.30000001	.60000002	.80000001	Married/living together	3	52.401024
104011155		40	46 years old	Male	0	Central	5		Married/living together	HIV positive	1	32.67099	65.730659	.30000001	.5	.80000001	4	married	Refused test		43.67651	52.041206				4	Married/living together	56.577061	60.757809	0	.30000001	.60000002	5	Refused test	1
104011309		40	45 years old	Male	0	Central												married					0	.2	.2		Married/living together	55.258339	60.69717	.30000001	.60000002	1	5														Married/living together	5	55.091145
104101089		41	58 years old	Female	1	Central	HIV negative		Separated		0	24.82929	69.378914				1		HIV positive		55.091145	62.491932				4	Divorced	32.02507	32.44175				1	HIV positive	1												Divorced	2	24.761852
104101100		41	45 years old	Female	1	Central	HIV negative		Married/living together									married	HIV negative	0	53.456795	57.331699	.1	.30000001	.60000002	4	Married/living together	56.819691	57.887749	.2	1	1	5	HIV negative	0
104101221	Mchinji	41	56 years old	Female	1	Central	HIV negative	0	Married/living together	HIV negative	0	55.500969	57.82711	.2	.5	.69999999	4	married	HIV negative	0	56.147354	51.408913	.5	.5	.5	3	Married/living together	47.45285	44.216999	.1	.2	.30000001	5	HIV negative	0	Married/living together	HIV negative	0	3	52.111515	60.293095	4	2	.60000002	.69999999	.80000001	Widowed	3	55.935261
104101518		41	48 years old	Female	1	Central	HIV negative	0	Married/living together	HIV negative	0	50.406311	56.867069	.40000001	.60000002	.80000001	4	married	HIV negative	0	48.767677	43.58086	0	.2	.30000001	3	Married/living together	31.0571	57.12278	.60000002	.80000001	1	3	HIV negative	0
104101551	Mchinji	41	49 years old	Female	1	Central	HIV negative	0	Married/living together	HIV negative								married	HIV negative	0	55.091145	62.491932	.2	.30000001	.30000001	5	Married/living together	52.096401	36.458759	.5	.80000001	1	5	HIV negative	0	Married/living together	HIV negative	0	5	56.436424	59.53054	9	1	.2	.5	.5	Married/living together	5	58.050495
104107408	Mchinji	41	81 years old	Female	1	Central												married	HIV negative	0	43.269974	52.880802				3	Married/living together	24.663471	55.654079	.30000001	.30000001	.40000001	1	HIV negative	0	Married/living together	HIV negative	0	4	32.243538	61.641106	2	4	0	.5	1	Married/living together	4	27.721174
104107419	Mchinji	41	69 years old	Female	1	Central												married	HIV negative	0	19.251959	61.444073				3	Married/living together	40.61274	53.821899	.5	.69999999	.89999998	4	HIV negative	0	Married/living together	HIV negative	0	3	42.114689	61.188404	1	1	0	.2	.5	Married/living together	4	34.300339
104111265		41	47 years old	Male	0	Central	HIV negative		Married/living together	HIV negative								married	HIV negative	0	55.091145	62.491932	0	.2	.40000001	5	Married/living together	56.577061	60.757809	.1	.2	.40000001	5	HIV negative	0
104111298	Mchinji	41	61 years old	Male	0	Central	HIV negative	0	Married/living together	HIV negative								married	HIV negative	0	22.99328	60.123852	0	.1	.30000001	2	Married/living together	24.93268	55.863331	.1	.2	.2	2	HIV negative	0	Married/living together	HIV negative	0	3	45.929924	64.93306	2	2	0	.30000001	.40000001	Married/living together	3	50.51009
104115463	Mchinji	41	85 years old	Male	0	Central												married									Married/living together	30.62079	50.908321	.5	.69999999	.89999998	3			Married/living together	HIV negative	0	2	33.03204	55.245525	3	5	.40000001	.60000002	1	Married/living together	2	19.541904
104117276	Mchinji	41	73 years old	Male	0	Central												married	HIV negative	0	56.705219	62.390316				5	Married/living together	56.577061	60.757809	.1	.1	.2	5	HIV negative	0	Married/living together	HIV negative	0	5	55.392067	43.906292	3	4	.40000001	.60000002	.89999998	Married/living together	4	54.801636
104201133	Mchinji	42	50 years old	Female	1	Central	HIV negative	0	Married/living together	HIV negative	0	56.577061	60.757809	0	.40000001	.5	2	separated	HIV negative	0	48.619377	64.619553	.80000001	1	1	2	Married/living together	56.819691	57.887749	.2	.5	1	4	HIV negative	0	Married/living together	HIV negative	0	4	58.584225	54.67635	2	0	.40000001	.5	.80000001	Separated	3	62.077305
104202034	Mchinji	42	46 years old	Female	1	Central			Married/living together	HIV negative	0	55.670219	58.737831	.5	.5	.5	4	married	HIV negative	0	53.790359	47.938103	.5	1	1	5	Married/living together	61.608608	28.697361	.60000002	1	1	4	HIV negative	0	Divorced	HIV negative	0	4	56.146915	57.162342	0	0	.30000001	.69999999	1	Married/living together	5	55.699257
104205331	Mchinji	42	75 years old	Female	1	Central												married									Married/living together	50.39502	61.303089	.5	.5	1	2			Married/living together	HIV negative	0	3	43.94722	51.362759	6	6	.69999999	1	1	Married/living together	3	40.559574
104207144	Mchinji	42	68 years old	Female	1	Central												divorced	HIV negative	0	52.657887	55.837444				4	Married/living together	47.424881	38.318069	.30000001	.5	1	5	HIV negative	0	Divorced	HIV negative	0	3	43.269974	52.880802	5	5	.2	.30000001	.5	Divorced	1	37.097343
104211078	Mchinji	42	53 years old	Male	0	Central	HIV negative	0	Married/living together	HIV negative	0	56.577061	60.757809	0	.5	1	5	married	HIV negative	0	56.48048	47.768745				5	Married/living together	49.88752	46.895901	1	1	1	4	HIV negative	0	Married/living together	HIV negative	0	4	55.091145	62.491932	0	0	.30000001	.5	.60000002	Married/living together	5	55.091145
104211397		42	70 years old	Male	0	Central	5		Married/living together	HIV negative	0	60.854698	38.306622	.2	.30000001	.40000001	5	married	HIV negative	0	55.091145	62.491932				4	Married/living together	56.819691	57.887749	0	0	0	5	HIV negative	0
104217012	Mchinji	42	82 years old	Male	0	Central												married	HIV negative	0	38.203018	38.564075				3	Married/living together	37.538422	34.74601	.30000001	.60000002	.80000001	5	HIV negative	0	Married/living together	HIV negative	0	3	50.220581	58.323437	0	0	.40000001	.60000002	1	Married/living together	3	37.669491
104217342	Mchinji	42		Male	0	Central												married	HIV negative	0	58.313286	49.457218				3	Widowed			.30000001	.89999998	1	4	HIV negative	0	Widowed	HIV negative	0	3	48.602802	58.89138	0	0	.60000002	.89999998	1	Widowed	3	48.116837
104301034	Mchinji	43	61 years old	Female	1	Central	HIV negative	0	Married/living together	HIV negative	0	46.418362	62.12104	.1	.40000001	.60000002	5	married	HIV negative	0	56.436424	59.53054	.1	.30000001	.60000002	5	Married/living together	56.819691	57.887749	0	.2	.30000001	5	HIV negative	0	Married/living together	HIV negative	0	3	34.938377	52.475414	1	0	.2	.40000001	.5	Widowed	2	52.985462
104301177		43	48 years old	Female	1	Central	HIV negative	0	Married/living together	HIV negative	0	52.221931	53.632648	.30000001	.5	.80000001	3	married	HIV negative	0	45.530594	43.02084	.30000001	.40000001	.5	3	Married/living together	54.835831	59.7766	.40000001	.69999999	.89999998	5	HIV negative	0
104301210		43	46 years old	Male	0	Central	HIV negative	0	Married/living together	HIV negative	0	56.577061	60.757809	0	.5	.89999998	5	married	HIV negative	0	55.091145	62.491932	.1	.2	.30000001	5	Married/living together	56.577061	60.757809	0	.30000001	.89999998	5	HIV negative	0
104301243	Mchinji	43	73 years old	Female	1	Central	HIV negative	0	Married/living together	HIV negative	0	54.1269	47.014198	.2	.30000001	.80000001	4	married	HIV negative	0	51.040779	56.549534	.2	.30000001	.40000001	3	Married/living together	28.03359	37.974529	.40000001	.89999998	1	3	HIV negative	0	Married/living together	HIV negative	0	2	43.129745	52.719437	4	5	.5	.60000002	.89999998	Married/living together	4	38.489616
104307100	Mchinji	43	94 years old	Female	1	Central												married	HIV negative	0	33.240067	58.396984	.1	.30000001	.60000002	2	Widowed	28.03359	37.974529	.80000001	1	1	3	HIV negative	0	Widowed	HIV negative	0	2	29.096975	48.864651	1	7	.2	.5	1	Widowed	4	35.994839
104311012	Mchinji	43	65 years old	Male	0	Central	HIV negative		Married/living together	Refused test	0	55.258339	60.69717	.2	.40000001	.60000002	4	married	Refused test	0	56.436424	59.53054	.40000001	.5	1	4	Married/living together	55.258339	60.69717	.30000001	.60000002	.89999998	3	Refused test	0	Married/living together	HIV negative	0	5	56.126202	57.653923	0	1	.1	.2	.40000001	Married/living together	5	59.395775
104311155	Mchinji	43	65 years old	Male	0	Central	HIV negative	0										married	HIV negative	0	55.091145	62.491932	.1	.2	.30000001	4	Married/living together	51.725479	49.085999	1	1	1	5	HIV negative	0	Married/living together	HIV negative	0	4	56.146915	57.162342	1	0	.60000002	.80000001	1	Married/living together	3	56.147354
104401100	Mchinji	44	53 years old	Female	1	Central	HIV negative	0	Married/living together	HIV negative	0	56.154549	59.837238	.2	.5	.69999999	3	married	HIV negative	0	55.091145	62.491932	.1	.30000001	.5	5	Married/living together	46.030811	56.932079	.2	.30000001	.5	4	HIV negative	0	Married/living together	HIV negative	0	4	43.809059	37.581406	5	4	.69999999	.89999998	1	Married/living together	3	55.091145
104401166	Mchinji	44	53 years old	Female	1	Central	5		Married/living together	Refused test		55.258339	60.69717	0	.2	.40000001	4	married	Refused test				.1	.2	.40000001		Married/living together	56.577061	60.757809	.40000001	.5	.60000002	5	Refused test		Married/living together	Refused test		3	44.883068	55.623615	2	1	.1	.30000001	.60000002	Married/living together	5	55.091145
104407122	Mchinji	44	76 years old	Female	1	Central												married									Married/living together	39.968891	53.605919	.40000001	1	1	4			Married/living together	HIV negative	0	3	26.788004	44.649597	10	8	.2	.5	.69999999	Married/living together	2	30.8636
104411056	Mchinji	44	60 years old	Male	0	Central	HIV negative		Married/living together	HIV negative	0	56.577061	60.757809	.1	.5	.69999999	5	married	HIV negative	0	51.565857	55.362045	.5	1	1	4	Married/living together	42.466099	58.655369	0	.5	1	3	HIV negative	0	Married/living together	HIV negative	0	2	42.639843	54.96003	4	3	.5	.69999999	1	Married/living together	4	54.802074
104411111	Mchinji	44	64 years old	Male	0	Central	5		Married/living together	Refused test								married					.1	.2	.5		Married/living together	54.130001	54.733719	.30000001	.60000002	.89999998	5			Married/living together	Refused test		3	51.035904	54.60741	4	6	1	1	1	Married/living together	2	36.010727
104414155	Mchinji	44	50 years old	Male	0	Central			Married/living together			56.577061	60.757809		.1	.1	2	married					.1	.2	.40000001		Married/living together	56.577061	60.757809	.2	.5	.60000002	5			Married/living together	HIV negative	0	5	58.307362	52.605076	3	4	0	.5	.5	Married/living together	3	58.956902
104417034	Mchinji	44	84 years old	Male	0	Central												married	Refused test		47.061066	56.745422				4	Married/living together	37.20491	58.462101	.30000001	1	1	5	Refused test		Married/living together	HIV negative	0	3	32.016045	52.056225	7	6	.60000002	1	1	Married/living together	4	20.327808
104501034	Mchinji	45	60 years old	Female	1	Central	HIV negative	0	Married/living together	HIV negative	0	47.258862	60.257439	.5	.60000002	1	3	widowed	HIV negative	0	54.84618	33.077667	.2	.5	1	3	Married/living together	56.687439	57.618851	.2	.40000001	.60000002	5	HIV negative	0	Married/living together	HIV negative	0	4	56.146915	57.162342	1	3	.5	.69999999	.80000001	Married/living together	4	55.091145
104501507		45	40 years old	Female	1	Central	HIV negative	0	Married/living together	HIV negative	0	56.577061	60.757809	.1	.5	.80000001	5	married	HIV negative	0	64.264877	33.487686	.5	.69999999	.80000001	4	Married/living together	37.171101	58.782661	.5	.69999999	.89999998	5	HIV negative	0
104501661	Mchinji	45	55 years old	Female	1	Central	HIV negative	0	Married/living together	HIV negative	0	47.097931	59.038689	.2	.40000001	.60000002	5	married	HIV negative	0	53.078686	37.192204	.30000001	.60000002	.89999998	4	Married/living together	37.28875	48.81723	.2	.5	1	4	HIV negative	0	Married/living together	HIV negative	0	4	45.929924	64.93306	3	0	.30000001	.40000001	.5	Married/living together	4	42.91431
104502452	Mchinji	45	54 years old	Female	1	Central	5		Married/living together	HIV negative								married	HIV negative	0	57.202686	51.832752	0	.40000001	.69999999	5	Married/living together	55.258339	60.69717	.69999999	1	1	4	HIV negative	0	Married/living together	HIV negative	0	2	44.640175	54.021133	5	3	.30000001	.60000002	.89999998	Married/living together	2	41.914738
104504111	Mchinji	45	53 years old	Female	1	Central			Married/living together	HIV negative								married	HIV negative	0	56.705219	62.390316	.40000001	.60000002	1	4	Married/living together	39.352718	58.173962	.2	.40000001	.5	4	HIV negative	0	Married/living together	HIV negative	0	4	49.675148	59.289963	2	1	.40000001	.60000002	1	Married/living together	5	48.620045
104507078	Mchinji	45	87 years old	Female	1	Central												widowed	HIV negative	0	37.204075	54.024677				4	Widowed	50.39502	61.303089	.5	.60000002	1	3	HIV negative	0	Widowed	HIV negative	0	4	52.233452	59.672123	16	0	.40000001	.60000002	.80000001	Widowed	2	28.129492
104507353	Mchinji	45	65 years old	Female	1	Central												married	HIV negative	0	56.436424	59.53054	.1	.30000001	.5	3	Married/living together	57.112259	40.864498	.2	1	1	5	HIV negative	0	Married/living together	HIV negative	0	4	52.955193	40.638855	8	7	.69999999	.89999998	.89999998	Separated	3	56.127514
104511012	Mchinji	45	55 years old	Male	0	Central												divorced					0	0	0		Married/living together	46.030811	56.932079	.1	.30000001	.5	4			Married/living together	HIV negative	0	1	56.705219	62.390316	2	2	.30000001	1	1	Married/living together	4	55.091145
104511133		45	59 years old	Male	0	Central	HIV negative	0	Married/living together	HIV negative								married	HIV negative	0	52.401024	62.661293	.5	.69999999	.80000001	4	Married/living together	51.699669	58.730949	.5	.60000002	.69999999	3	HIV negative	0												Married/living together	5	53.244267
104511320	Mchinji	45	61 years old	Male	0	Central	HIV negative	0	Married/living together	HIV negative	0	55.500969	57.82711	0	.2	.5	4	married	HIV negative	0	52.401024	62.661293	.5	.5	.5	4	Married/living together	49.851551	55.677601	.30000001	.5	.69999999	5	HIV negative	0	Married/living together	HIV negative	0	2	47.806976	66.442894	0	0	.5	1	1	Married/living together	4	52.111515
104511386		45	47 years old	Male	0	Central	Indeterminate	1	Married/living together	HIV negative	0	60.854698	38.306622	.2	.5	.5	4	separated	HIV positive	1	73.099297	22.345417	.60000002	.80000001	1	2	Married/living together	56.819691	57.887749	0	0	0	5	HIV positive	1
104517023	Mchinji	45	59 years old	Male	0	Central												married	HIV negative	0	56.073948	48.608341				5	Married/living together	40.221279	55.542751	.40000001	.5	.60000002	4	HIV negative	0	Married/living together	HIV negative	0	5	56.146915	57.162342	0	0	.1	.30000001	.40000001	Married/living together	4	42.345585
104601177	Mchinji	46	59 years old	Female	1	Central	5		Widowed	HIV negative	0	44.759811	59.643242	.2	.30000001	.40000001	4	widowed	HIV negative	0	42.77177	47.216999				5	Divorced	32.78759	30.36071	.40000001	1	1	3	HIV negative	0	Divorced	HIV negative	0	1	32.316963	33.470585	16	11	1	1	1	Widowed	4	49.980137
104601287	Mchinji	46	53 years old	Female	1	Central	5		Married/living together	HIV negative	0	30.022329	57.56546	1	1	1	3	married	HIV negative	0	46.787975	49.166943				4	Married/living together	55.225979	44.812881	.1	.30000001	.5	4	HIV negative	0	Married/living together	HIV negative	0	5	54.589542	45.799088	3	2	.30000001	.40000001	.5	Married/living together	3	42.812992
104601507	Mchinji	46	40 years old	Female	1	Central	5		Separated	HIV negative	0	50.32325	50.720612	.30000001	.80000001	.89999998	3	separated	HIV negative	0	55.091583	56.738503	.1	.2	.5	4	Divorced	56.577061	60.757809	.1	.30000001	.5	5	HIV negative	0	Widowed	HIV negative	0	2	54.118904	59.036209	3	2	.30000001	.40000001	.5	Widowed	3	45.709969
104607144		46	87 years old	Female	1	Central												widowed									Widowed	24.86689	27.416849	.30000001	.60000002	1	3
104607276		46	87 years old	Female	1	Central												widowed									Widowed	31.42527	50.246529	0	.1	.2	4
104607408	Mchinji	46	80 years old	Female	1	Central												divorced	HIV negative	0	37.78101	41.124832				4	Divorced	35.246449	30.285971	.30000001	.69999999	1	4	HIV negative	0	Widowed	HIV negative	0	3	41.255997	57.141399	4	4	.30000001	.40000001	.80000001	Divorced	3	32.706268
104607529	Mchinji	46	77 years old	Female	1	Central												widowed			54.802074	54.370308				4	Widowed	38.10487	35.54385	.5	1	1	3			Widowed	HIV negative	0	2	34.014839	41.361935	13	8	.5	.80000001	1	Widowed	2	54.802074
104611199	Mchinji	46	54 years old	Male	0	Central	HIV negative	0	Married/living together	HIV negative	0	55.258339	60.69717	0	0	.1	4	married	HIV negative	0	55.091145	62.491932	.1	.2	.40000001	4	Married/living together	55.220268	47.560291	.1	.30000001	.5	4	HIV negative	0	Married/living together	HIV negative	0	3	56.41571	60.022121	1	1	.2	.40000001	.5	Married/living together	2	47.78421
104611452		46	38 years old	Male	0	Central	5		Married/living together			51.556789	55.582142	1	1	1	3	married					.40000001	.5	.80000001		Married/living together	57.898621	45.166248	.1	.30000001	.5	5
104701045		56	44 years old	Female	1	Central	HIV negative	0	Married/living together	HIV negative	0	56.577061	60.757809	.2	.5	.80000001	5	married	HIV negative	0	48.329868	62.251358	1	1	1	5	Married/living together	57.341949	52.789452	.2	.40000001	.60000002	5	HIV negative	0
104701078	Mchinji	47	67 years old	Female	1	Central	HIV negative	0	Married/living together	HIV negative								married	HIV negative	0	49.60218	50.735962	.5	.5	.5	3	Married/living together	46.864922	46.361488	.30000001	.5	.60000002	3	HIV negative	0	Married/living together	HIV negative	0	2	55.091145	62.491932	2	1	.30000001	.5	.60000002	Married/living together	3	50.783249
104711133	Mchinji	47	70 years old	Male	0	Central	HIV negative	0	Married/living together	HIV negative	0	41.414639	58.372681	.30000001	.5	.60000002	4	married	HIV negative	0	54.531635	51.415482	.1	.30000001	.40000001	3	Married/living together	50.993839	53.688068	.1	.2	1	5	HIV negative	0	Married/living together	HIV negative	0	4	43.202717	61.273438	2	2	.2	.5	.89999998	Married/living together	3	52.401024
104711166	Mchinji	47	53 years old	Male	0	Central	HIV negative	0	Married/living together	HIV negative								married	HIV negative	0	50.554146	48.92984	.5	.80000001	1	3	Married/living together	56.154549	59.837238	0	0	0	5	HIV negative	0	Married/living together	HIV negative	0	4	52.910698	58.154079	6	2	.1	.5	1	Married/living together	4	51.096466
104801001	Mchinji	48		Female	1	Central	HIV negative	0	Married/living together	HIV negative	0	55.258339	60.69717	.2	.40000001	.60000002	4	married	HIV negative	0	60.789932	44.205765	.1	.2	.2	5	Married/living together	55.258339	60.69717	.30000001	.60000002	.80000001	4	HIV negative	0	Married/living together	HIV negative	0	1	36.798206	55.008423	4	4	.69999999	1	1	Married/living together	5	55.355804
104801232	Mchinji	48	55 years old	Female	1	Central	Indeterminate	1	Married/living together	HIV negative	0	48.18351	49.948139	.2	.30000001	.5	4	married	HIV negative	0	49.751186	56.576065	.2	.40000001	.5	4	Divorced	52.372768	60.239071	.1	.5	1		HIV negative	0	Divorced	HIV negative	0	4	36.946548	60.70438	1	1	.2	.60000002	.69999999	Divorced	2	26.061279
104802155	Mchinji	48	67 years old	Female	1	Central	HIV negative	0	Married/living together	HIV negative	0	55.912849	55.867771				3	married	HIV negative	0			.30000001	.40000001	.5		Married/living together	45.602242	21.855289	.2	.30000001	.80000001	3	HIV negative	0	Married/living together	HIV negative	0	3	50.657951	45.406372	3	7	.30000001	.40000001	.60000002	Married/living together	4	52.774437
104806265		48	49 years old	Female	1	Central												married	HIV negative	0	53.244267	48.760483	.30000001	.60000002	.89999998	4	Married/living together	46.675949	35.76194	.5	.69999999	1	4	HIV negative	0
104806287		48	63 years old	Female	1	Central												married	HIV negative	0	53.168228	51.47438	.1	.30000001	1	4	Married/living together	56.577061	60.757809	.5	1	1	4	HIV negative	0		HIV negative										Married/living together	4	41.379704
104807419		48	35 years old	Female	1	Central												married					1	1	1		Married/living together	40.797199	47.378189	.30000001	.5	.69999999	4				HIV negative
104811012	Mchinji	48	69 years old	Male	0	Central	HIV negative	0	Married/living together	HIV negative	0	61.191521	44.603859		.60000002	.80000001	5	married	HIV negative	0			0	.1	.2		Married/living together	56.40501	46.701908	.2	.40000001	.60000002	5	HIV negative	0	Married/living together	HIV negative	0	4	45.743992	53.143818	3	5	0	.2	.40000001	Married/living together	3	45.675465
104811034	Mchinji	48	73 years old	Male	0	Central			Married/living together	HIV negative	0	26.880541	53.523399				2	married		0	56.705219	62.390316	.1	.30000001	.5	3	Married/living together			.5	.80000001	.89999998	4		0	Married/living together	HIV negative	0	3	30.642111	62.039646	3	2	.2	.40000001	1	Married/living together	2	42.094849
104815331	Mchinji	48	52 years old	Male	0	Central												married			50.233452	64.517937	.5	.5	.69999999	4	Married/living together	29.53648	57.199169	.2	.30000001	.5	4			Married/living together	HIV positive	1	4	54.801636	60.123737	3	3	.30000001	.60000002	.89999998	Married/living together	4	45.6633
104901012	Mchinji	49	61 years old	Female	1	Central	HIV negative	0	Married/living together		0	49.209862	50.603161	.40000001	.60000002	.80000001	2	married	HIV negative	0	37.729893	47.940453	.40000001	.60000002	.69999999	4	Married/living together	33.27113	27.961889	.2	.40000001	.80000001	2	HIV negative	0	Married/living together	HIV negative	0	4	29.992874	66.52964	4	0	.40000001	.80000001	1	Married/living together	2	41.145996
104901067		49	42 years old	Female	1	Central	HIV negative	0	Married/living together	HIV negative	0	56.988941	58.79847	.2	.80000001	1	5	married	HIV negative	0	54.819088	54.345051	.1	.5	1	4	Married/living together	51.38678	57.068779	.5	.80000001	1	3	HIV negative	0
104901111		49	45 years old	Female	1	Central	HIV positive	1	Married/living together	HIV positive	1	53.553101	60.792629	.1	.30000001	.5	3	married	HIV positive	1	51.15955	62.099216	0	.2	.40000001	4	Married/living together	60.043442	50.566959	.30000001	.60000002	.89999998	5	HIV positive	1
104901364		49	45 years old	Female	1	Central			Married/living together	HIV negative	0	56.577061	60.757809	.30000001	.5	1	5	married	HIV negative	0	54.512127	57.755539	.2	.40000001	.69999999	4	Married/living together	55.912849	55.867771	.5	.69999999	.89999998	3	HIV negative	0
104905507	Mchinji	49	71 years old	Female	1	Central												married									Married/living together	36.066189	36.610649	.5	.69999999	.89999998	3			Married/living together	HIV negative	0	3	43.41898	58.720905	1	1	.5	.60000002	1	Married/living together	4	43.342941
104907320	Mchinji	49	75 years old	Female	1	Central												married	HIV negative	0	46.78857	54.351971				5	Married/living together	37.364979	34.967529	.2	.40000001	.89999998	3	HIV negative	0	Married/living together	HIV negative	0	2	26.924875	60.516571	0	2	0	.60000002	1	Married/living together	4	41.318634
104911188	Mchinji	49	66 years old	Male	0	Central	5		Married/living together	HIV negative	0	61.191521	44.603859	.5	.69999999	.80000001	5	married	HIV negative	0	54.801636	60.123737	.5	.5	.5	4	Married/living together	56.649158	52.967659	1	1	1	5	HIV negative	0	Married/living together	HIV negative	0	5	54.801636	60.123737	3	0	.30000001	.69999999	.80000001	Married/living together	3	53.456795
104911199		49	45 years old	Male	0	Central	HIV negative	0	Married/living together	HIV negative	0	61.191521	44.603859	.40000001	.80000001	1	5	married	HIV negative	0	55.091145	62.491932	.1	.30000001	.5	5	Married/living together	49.50703	52.581749	.1	.30000001	.5	5	HIV negative	0
104911210	Mchinji	49	48 years old	Male	0	Central	Indeterminate	1	Married/living together	HIV negative	0	54.194481	49.262161	.2	.40000001	.5	5	married	HIV negative	0	55.091145	62.491932	.5	.60000002	.80000001	5	Married/living together	47.106899	59.862782	.5	.69999999	.89999998	5	HIV negative	0	Married/living together	HIV negative	0	5	55.091145	62.491932	0	0	.5	.69999999	1	Married/living together	5	55.091145
104911221		49	49 years old	Male	0	Central	HIV negative	0	Married/living together	HIV negative	0	56.577061	60.757809	0	.5	.60000002	5	married	HIV negative	0	56.705219	62.390316	0	0	0	5	Married/living together	56.577061	60.757809	0	.40000001	.5	5	HIV negative	0
104917001	Mchinji	49	75 years old	Male	0	Central												married	HIV negative	0	55.091145	62.491932				5	Married/living together	45.20496	55.827938	.1	.1	.69999999	3	HIV negative	0	Married/living together	HIV negative	0	4	55.091145	62.491932	1	0	.60000002	1	1	Married/living together	4	55.091145
104917045	Mchinji	49	80 years old	Male	0	Central												married	HIV negative	0	55.091145	62.491932				4	Married/living together	51.457039	61.601009	.30000001	.5	.69999999	4	HIV negative	0	Married/living together	HIV negative	0	4	47.806976	66.442894	2	2				Married/living together	4	44.928738
104917353	Mchinji	49	75 years old	Male	0	Central												married	HIV negative	0	41.591797	65.379936				2	Married/living together	37.969452	49.427212	.5	1	1	3	HIV negative	0	Married/living together	HIV negative	0	2	30.490257	61.11084	0	2	0	.40000001	1	Married/living together	2	41.090195
105001034	Mchinji	50	57 years old	Female	1	Central	HIV negative	0	Married/living together	HIV negative	0	34.752151	51.585659	.30000001	.60000002	.69999999	3	married	HIV negative	0	34.807755	56.016777	.1	.1	.2	3	Married/living together	29.4021	42.921429	.5	.69999999	1	2	HIV negative	0	Married/living together	HIV negative	0	4	52.910698	58.154079	1	1	.2	.69999999	1	Widowed	2	37.034515
105011166	Mchinji	50	58 years old	Male	0	Central	HIV negative	0	Married/living together		0	36.423431	61.195091	.1	.5	.60000002	4	married	HIV negative	0	59.734161	49.535355	0	.1	.2	4	Married/living together	56.577061	60.757809	.2	.30000001	.5	5	HIV negative	0	Married/living together	HIV negative	0	3	55.091145	62.491932	0	0	.5	.80000001	1	Married/living together	4	50.510754
105011199		50	46 years old	Male	0	Central	5																				Married/living together	56.577061	60.757809	.5	.80000001	1	5
105101068	Mchinji	51	53 years old	Female	1	Central	5		Married/living together	Refused test		53.938789	52.753269	.30000001	.5	1	4	married	Refused test		56.672573	53.198273	0	.1	.2	4	Married/living together	56.577061	60.757809	.2	.5	.69999999	5	Refused test		Married/living together	HIV negative	0	3	50.554146	48.92984	0	5	.40000001	.5	.69999999	Married/living together	5	55.091145
105101408	Mchinji	51	73 years old	Female	1	Central	HIV negative	0	Married/living together	HIV negative	0	56.577061	60.757809	0	0	.1	5	married	HIV negative	0	55.091145	62.491932				4	Divorced	41.20977	59.576881	.5	.80000001	1	4	HIV negative	0	Divorced	HIV negative	0	3	50.613892	57.168167	2	2	.69999999	.80000001	.89999998	Married/living together	4	49.312672
105101419	Mchinji	51	69 years old	Female	1	Central	5		Married/living together			29.046761	55.744228	1	1	1	3	married					.60000002	1	1		Married/living together	35.934368	25.565479	.30000001	.5	.69999999	3			Married/living together	HIV negative	0	4	56.146915	57.162342	2	2	.5	.60000002	.69999999	Married/living together	3	37.596447
105101573		51	49 years old	Female	1	Central	HIV negative	0	Married/living together	HIV negative	0	55.500969	57.82711	0	.1	.30000001	4	married		0	48.329868	62.251358	.30000001	.5	.69999999	4	Married/living together	56.577061	60.757809	.30000001	.5	.89999998	5		0
105101727	Mchinji	51	56 years old	Female	1	Central	HIV negative	0	Married/living together	HIV negative	0	55.500969	57.82711	.1	.5	.60000002	4	married	HIV negative	0	58.880863	39.333614	.2	.30000001	.40000001	4	Married/living together	58.2747	47.57325	.5	.60000002	1	5	HIV negative	0	Married/living together	HIV negative	0	5	51.849312	34.018055	3	2	.80000001	.89999998	1	Married/living together	5	54.318165
105101848		51	46 years old	Female	1	Central	HIV negative	0	Married/living together	HIV negative	0	54.835831	59.7766	.2	.5	.69999999	4	married	HIV negative	0	54.858337	48.658867	.5	.80000001	1	5	Married/living together	42.718441	47.636158	.2	.30000001	.40000001	4	HIV negative	0
105101903	Mchinji	51	68 years old	Female	1	Central	HIV negative	0	Married/living together	HIV negative	0	55.258339	60.69717	.2	.5	.60000002	4	married	HIV negative	0	50.479622	43.201519	.40000001	.5	.60000002	5	Married/living together	55.695801	47.720119	0	.2	.40000001	4	HIV negative	0	Married/living together	HIV negative	0	3	41.748051	38.937382	3	8	.1	.5	1
105101936	Mchinji	51	50 years old	Female	1	Central	HIV negative	0	Married/living together	HIV negative	0	37.536442	29.94529	.2	.5	.69999999	2	married	HIV negative	0	41.536385	47.065311	.5	.69999999	.80000001	4	Married/living together	40.005692	45.4109	.5	.69999999	.89999998	4	HIV negative	0	Married/living together	HIV negative	0	2	31.940008	54.770123	12	7	.5	.69999999	.89999998	Married/living together	2	40.543941
105101980	Mchinji	51	64 years old	Female	1	Central			Married/living together	HIV negative	0	47.0835	60.171551	.1	.1	0	4	married	HIV negative	0	46.91206	50.905319	.2	.5	.60000002	5	Married/living together	34.191929	60.137821	.80000001	1	1	4	HIV negative	0	Married/living together	HIV negative	0	3	44.688221	58.473408	17	6	.69999999	.89999998	1	Married/living together	2	33.798073
105105859	Mchinji	51	68 years old	Female	1	Central												married					.1	.5	.5											Married/living together	HIV negative	0	4	53.850109	56.17643	1	0	.5	.5	.89999998	Widowed	2	36.40448
105107046	Mchinji	51	54 years old	Female	1	Central												married	HIV negative	0	49.75185	56.720211	1	1	1	4	Married/living together	54.17218	39.691181	.1	.30000001	.5	4	HIV negative	0	Married/living together	HIV negative	0	5	54.801636	60.123737	0	0	.5	1	1	Married/living together	5	51.006577
105107255	Mchinji	51	73 years old	Female	1	Central												widowed	HIV negative	0	18.484991	42.263065				3	Divorced	38.734821	58.605721	.80000001	1	1	3	HIV negative	0	Divorced	HIV negative	0	2	25.579832	33.110043	8	3	.40000001	.60000002	.69999999	Divorced	2	25.289658
105107529	Mchinji	51	63 years old	Female	1	Central												widowed									Widowed	43.233921	38.093651	.1	.60000002	1	4			Widowed	HIV negative	0	3	47.247883	39.474888	3	4	.80000001	.89999998	1	Widowed	4	49.040611
105111002	Mchinji	51	54 years old	Male	0	Central	HIV negative	0	Married/living together	HIV negative	0	52.100262	61.20763	0	0	.2	4	married	HIV negative	0			.2	.30000001	.60000002		Married/living together	53.12151	62.626209	.1	0	.30000001	5	HIV negative	0	Married/living together	HIV negative	0	5	44.35421	53.306767	4	4	.69999999	1	1	Married/living together	4	46.333042
105111122	Mchinji	51	77 years old	Male	0	Central			Married/living together	HIV negative	0	56.577061	60.757809		.80000001	.89999998	5	married		0			0	.1	.2		Married/living together	55.611351	54.688148	.5	.60000002	1	3		0	Married/living together	HIV negative	0	3	50.00782	43.854645	3	4	.69999999	.89999998	1	Married/living together	3	29.350615
105111123	Mchinji	51	67 years old	Male	0	Central	HIV negative	0	Married/living together	HIV negative	0	56.577061	60.757809	0	.2	.60000002	4	married	HIV negative	0	59.658127	52.249256	0	.30000001	.5	4	Married/living together	56.78141	53.236561	0	0	0	4	HIV negative	0	Married/living together	HIV negative	0	3	44.896965	52.238171	0	2	.60000002	.80000001	1	Married/living together	4	56.146915
105111156	Mchinji	51	64 years old	Male	0	Central	HIV negative	0	Married/living together	HIV negative	0	62.463879	43.133579	.5	.69999999	1	5	married	HIV negative	0	54.858337	48.658867	.1	.1	.2	5	Married/living together	61.930988	45.351971	.30000001	.40000001	.5	5	HIV negative	0	Married/living together	HIV negative	0	4	57.49424	45.102543	5	7	0	.2	.5	Married/living together	4
105111211	Mchinji	51	56 years old	Male	0	Central			Married/living together	HIV negative	0	56.819691	57.887749	.5	1	1	3	married	HIV negative	0	55.091145	62.491932	.5	.60000002	.80000001	4	Married/living together	56.577061	60.757809	.2	.5	.69999999	5	HIV negative	0	Married/living together	HIV negative	0	4	51.704082	43.788849	3	5	0	.5	1	Married/living together	5	56.146915
105111364	Mchinji	51	75 years old	Male	0	Central	5		Married/living together	HIV negative	0	38.940842	60.133301	.30000001	.5	1	4	married		0							Married/living together	48.47905	59.36298	1	1	1	4		0	Married/living together	HIV negative	0	3	44.927597	38.753086	3	6	.30000001	.5	.60000002	Married/living together	4	42.145966
105111793	Mchinji	51	53 years old	Male	0	Central	HIV negative	0	Married/living together	HIV negative	0	36.357002	39.104549	.5	.80000001	1	4	married	HIV negative	0	32.819233	50.307575	.1	.2	.30000001	5	Married/living together	40.861012	40.159328	.30000001	.89999998	1	4	HIV negative	0	Married/living together	HIV negative	0	4	33.376953	50.25264	2	4	.40000001	.80000001	1	Married/living together	5	59.368614
105114804	Mchinji	51	60 years old	Male	0	Central			Married/living together	Refused test		55.500969	57.82711	.30000001	.5	.1	5	married			48.329868	62.251358				4	Married/living together	42.88475	61.901871	.40000001	.5	.69999999	5			Married/living together	HIV negative	0	4	48.330307	56.497929	1	1	.40000001	.89999998	1	Married/living together	5	56.705219
105117298	Mchinji	51	63 years old	Male	0	Central												married	HIV negative	0	55.091145	62.491932	0	.30000001	.5	3	Married/living together	55.656841	41.178879	.30000001	.5	.69999999	4	HIV negative	0	Married/living together	HIV negative	0	2	56.949875	49.516117	17	3	.1	.30000001	.69999999	Married/living together	5	45.92926
105201342		52	46 years old	Female	1	Central	HIV positive	1	Married/living together	HIV positive	1	37.2356	60.22876	.30000001	.40000001	.60000002	2	separated	Refused test	1	55.601257	52.231293	.1	.40000001	.5	4	Married/living together	41.47208	44.974079	.69999999	.89999998	1	3	Refused test	1
105201419		52	49 years old	Female	1	Central	HIV negative	0	Married/living together	HIV negative	0	55.258339	60.69717	.1	.30000001	.5	5	married		0			.5	.69999999	1		Separated	57.099319	55.659512	.1	.2	.40000001	4		0
105201441	Mchinji	52	54 years old	Female	1	Central	HIV negative	0	Married/living together	HIV negative	0	56.577061	60.757809	0	.1	.2	5	married	HIV negative	0	56.705219	62.390316	.2	.5	1	5	Married/living together	59.269859	37.989792	.80000001	.5	.69999999	4	HIV negative	0	Married/living together	HIV negative	0	4	48.620045	64.763702	0	0	.2	.2	.5	Married/living together	3	52.111515
105207001	Mchinji	52	69 years old	Female	1	Central												married	HIV negative	0	58.837475	51.239555	.5	.69999999	.89999998	4	Married/living together	53.310959	41.768341	.2	1	1	4	HIV negative	0	Married/living together	HIV negative	0	4	56.661308	43.658798	6	6	.2	.30000001	.69999999	Married/living together	4	45.626968
105207012	Mchinji	52	61 years old	Female	1	Central												divorced	HIV negative	0	55.167622	54.024605				4	Divorced	55.258339	60.69717	.1	.40000001	1	4	HIV negative	0	Divorced	HIV negative	0	3	56.146915	57.162342	5	2	.30000001	.5	.69999999	Divorced	4	47.83049
105207210	Mchinji	52	75 years old	Female	1	Central												divorced									Divorced	45.508549	62.03038	0	.2	.5	4			Widowed	HIV negative	0	2	29.539806	33.356636	8	5	.2	.30000001	.5	Divorced	2	32.440239
105207320		52	85 years old	Female	1	Central												widowed									Widowed	52.547901	39.527508	.1	.5	.89999998	3
105211056		52	49 years old	Male	0	Central	HIV negative	0	Married/living together	HIV negative	0	56.577061	60.757809	.2	.40000001	.69999999	5	married	HIV negative	0	56.705219	62.390316	.1	.30000001	.5	5	Married/living together	55.923481	58.747681	.40000001	.5	.69999999	4	HIV negative	0
105211144		52	49 years old	Male	0	Central	HIV negative	0	Married/living together	HIV negative	0	56.577061	60.757809	0	.2	.30000001	5	married	HIV negative	0	56.705219	62.390316	.1	.30000001	.69999999	5	Married/living together	56.577061	60.757809	.1	.40000001	.60000002	4	HIV negative	0
105301430		53	44 years old	Female	1	Central	HIV negative	0	Married/living together	HIV negative	0	39.86079	61.936691	.30000001	.5	1	3	married	HIV negative	0	52.401024	62.661293	.5	.69999999	.89999998	4	Married/living together	55.879452	35.32946	.5	.69999999	1	4	HIV negative	0
105307056	Mchinji	53	66 years old	Female	1	Central												divorced			55.091145	62.491932	.30000001	.5	.60000002	4	Divorced	40.02248	53.648491	1	1	1	4			Divorced	HIV positive	1	4	47.45438	55.590153	4	3	.30000001	.5	1	Divorced	3	25.876236
105307111		53	59 years old	Female	1	Central												married					.1	.40000001	.69999999		Married/living together	37.636501	56.628521	.60000002	.80000001	1	4
105307320	Mchinji	53	74 years old	Female	1	Central												divorced	Refused test		46.91206	50.905319				4								Refused test		Divorced	HIV negative	0	3	42.370342	46.339561	6	5	0	.40000001	1	Divorced	2	35.509125
105307364	Mchinji	53	84 years old	Female	1	Central												married	Refused test		47.713463	46.084774				4	Widowed	36.986198	48.178051	.5	.69999999	1	4	Refused test		Widowed	HIV negative	0	2	40.998089	55.996613	6	3	.5	.5	.80000001	Widowed	2	24.776917
105311155	Mchinji	53	50 years old	Male	0	Central	HIV negative	0	Married/living together	HIV negative	0	56.577061	60.757809	0	.2	.30000001	5	married	HIV negative	0	57.025913	46.802219	.5	1	1	4	Married/living together	53.128769	55.65263	.40000001	.60000002	.89999998	5	HIV negative	0	Married/living together	HIV negative	0	4	46.91206	50.905319	8	8	.5	.60000002	1	Married/living together	3	49.421047
105311375		53	49 years old	Male	0	Central	HIV negative	0	Married/living together	HIV negative	0	52.111549	56.77161	.1	.30000001	.40000001	5	married	HIV negative	0	45.715786	59.706818	.30000001	.5	.69999999	4	Married/living together	30.425449	35.40836	.2	.40000001	.80000001	3	HIV negative	0
105311507	Mchinji	53	64 years old	Male	0	Central	HIV negative	0	Married/living together	HIV negative	0	56.577061	60.757809	0	.1	.30000001	5	married	HIV negative	0	55.091145	62.491932	0	.1	.2	5	Married/living together	56.577061	60.757809	.40000001	.5	.69999999	5	HIV negative	0	Married/living together	HIV negative	0	5	56.436424	59.53054	0	1	0	0	.1	Married/living together	5	55.091145
105317166		53	67 years old	Male	0	Central												married									Married/living together	53.12151	62.626209	.30000001	.5	.69999999	5
105411001		54	57 years old	Male	0	Central	HIV negative	0	Married/living together	HIV negative								married	HIV negative	0	56.705219	62.390316	0	.2	.2	5	Married/living together	57.231571	55.92841	.1	.1	.1	5	HIV negative	0		HIV negative
105501287	Mchinji	55	51 years old	Female	1	Central	HIV negative	0	Married/living together	HIV negative	0	55.780602	55.598869	0	.5	.69999999	5	married	HIV negative	0	52.401024	62.661293	.2	.40000001	.5	3	Married/living together	56.577061	60.757809	0	0	.1	5	HIV negative	0	Married/living together	HIV negative	0	4	50.417435	52.060818	2	2	.30000001	.5	1	Married/living together	4	41.853603
105501386		55	46 years old	Female	1	Central	HIV negative	0	Married/living together	HIV negative	0	56.577061	60.757809	.2	.30000001	.60000002	5	married	HIV negative	0	58.547966	48.871357	.40000001	.80000001	1	4	Married/living together	49.3353	43.39798	.40000001	.60000002	1	3	HIV negative	0
105507067	Mchinji	55	74 years old	Female	1	Central												widowed	HIV negative	0	51.096466	53.61467				4	Widowed	42.253021	42.568378	.60000002	.80000001	.89999998	4	HIV negative	0	Widowed	HIV negative	0	2	54.801636	60.123737	0	2	0	.30000001	.40000001	Widowed	4	48.040798
105507111	Mchinji	55	71 years old	Female	1	Central												widowed	HIV negative	0	44.294201	53.867992				3	Widowed	31.2966	53.45406	.1	.40000001	1	4	HIV negative	0	Widowed	HIV negative	0	1	28.674879	35.446068	10	7	.1	.5	.80000001	Widowed	4	52.188934
105511012		55	52 years old	Male	0	Central			Married/living together			41.26173	47.51643	.1	.2	.40000001	4	married	HIV negative	0	52.401024	62.661293	.2	.40000001	.60000002	3	Married/living together	56.045521	50.537811	.1	.30000001	.5	5	HIV negative	0		HIV negative										Married/living together	3	54.802074
105511078	Mchinji	55	55 years old	Male	0	Central	HIV negative	0	Married/living together	HIV negative	0	56.577061	60.757809	0	.40000001	.5	5	married	HIV negative	0	57.492195	54.200947	.30000001	.30000001	.40000001	3	Married/living together	56.819691	57.887749	.1	.30000001	.5	4	HIV negative	0	Married/living together	HIV negative	0	2	54.151028	37.59079	10	6	.30000001	.60000002	1	Married/living together	5	56.436424
105511122	Mchinji	55	50 years old	Male	0	Central	HIV negative	0	Married/living together	HIV negative	0	64.038834	37.392128	.2	.40000001	.89999998	3	married	HIV negative	0	49.60218	50.735962	.2	.40000001	.5	5	Married/living together	53.53339	60.66687	.1	.40000001	.69999999	2	HIV negative	0	Married/living together	HIV negative	0	3	53.746304	59.699898	1	1	0	0	.1	Married/living together	2	57.782143
105511144	Mchinji	55	57 years old	Male	0	Central	HIV negative	0	Married/living together	HIV negative	0	56.577061	60.757809	.1	.30000001	.5	5	married	HIV negative	0	46.712093	62.819298	.30000001	.40000001	.60000002	3	Married/living together	47.99086	60.5895	.40000001	.60000002	.69999999	2	HIV negative	0	Married/living together	HIV negative	0	3	39.456161	66.628242	0	1	.30000001	.5	.80000001	Married/living together	3	56.705219
105511342		55	45 years old	Male	0	Central	HIV negative	0	Married/living together	HIV negative	0	56.154549	59.837238	.5	.60000002	.69999999	5	married		0	53.244267	48.760483	1	1	1	4	Married/living together	56.577061	60.757809	.30000001	.5	1	5		0
105601232	Mchinji	56	64 years old	Female	1	Central	HIV negative	0	Married/living together	HIV negative	0	43.408089	47.981312	.80000001	1	1	2	married	HIV negative	0	43.269974	52.880802	1	1	1	3	Married/living together	31.596109	52.397049	.5	.60000002	1	2	HIV negative	0	Divorced	HIV negative	0	1	43.269974	52.880802	2	8	.69999999	.89999998	1	Married/living together	2	41.97826
105607111	Mchinji	56	72 years old	Female	1	Central												divorced	HIV negative	0	52.409096	41.461235				4	Divorced	50.02486	42.923229	1	1	1	4	HIV negative	0	Divorced	HIV negative	0	3	39.576775	61.671906	3	2	.2	.60000002	.89999998	Divorced	4	50.87048
105607320		56	63 years old	Female	1	Central												married	HIV negative	0	49.629444	47.662086	.30000001	.40000001	.60000002	4	Married/living together	44.795818	48.17667	.40000001	.5	.80000001	4	HIV negative	0		HIV negative										Married/living together	4	44.398712
105611067		56	45 years old	Male	0	Central	HIV negative	0	Married/living together	HIV negative	0	56.577061	60.757809	0	.2	.5	5	married	HIV negative	0	56.436424	59.53054	.30000001	.60000002	.80000001	5	Married/living together	55.258339	60.69717	.1	.2	.5	4	HIV negative	0
105611089		56	44 years old	Male	0	Central	HIV negative	0	Divorced	HIV negative								divorced	HIV negative	0	56.705219	62.390316	.5	.69999999	.89999998	5	Divorced	56.988941	58.79847	.30000001	.69999999	1	5	HIV negative	0
105611122	Mchinji	56	68 years old	Male	0	Central			Married/living together	HIV negative								married		0			.1	.2	.40000001		Married/living together	50.09576	49.097538	.5	.69999999	.80000001	5		0	Married/living together	HIV negative	0	2	53.244267	48.760483	4	2	.30000001	.69999999	.89999998	Married/living together	5	47.768303
105611221	Mchinji	56		Male	0	Central	HIV negative	0	Married/living together	HIV negative	0	56.819691	57.887749	.30000001	.40000001	.60000002	5	married	HIV negative	0	55.091145	62.491932	.40000001	.69999999	1	5	Married/living together	21.80533	69.413727	.2	.30000001	.40000001	3	HIV negative	0	Married/living together	HIV negative	0	3	57.090378	46.044212	15	8	.5	1	1	Married/living together	3	48.116837
105617342	Mchinji	56	75 years old	Male	0	Central												married	HIV negative	0	54.801636	60.123737				2	Married/living together	28.3321	41.84277	0	.2	.40000001	3	HIV negative	0	Married/living together	HIV negative	0	4	48.758942	64.636772	0	3	.2	.30000001	.5	Married/living together	5	46.110203
105701023		57	45 years old	Female	1	Central	5		Married/living together	HIV negative	0	50.939201	54.648682	.5	.5	.69999999	2	married		0	48.992416	58.202435	.60000002	.89999998	1	4	Married/living together	48.07967	36.15065	.1	.5	.89999998	5		0
105701177	Mchinji	57	81 years old	Female	1	Central			Married/living together	HIV negative								married		0			.5	.69999999	1		Married/living together	32.364319	53.816742	.30000001	.5	.5	3		0	Married/living together	HIV negative	0	3	31.368774	29.769499	0	4	.1	.40000001	.5	Married/living together	4	50.009151
105701309	Mchinji	57	59 years old	Female	1	Central	HIV negative	0	Married/living together	HIV negative	0	56.819691	57.887749	.1	.40000001	.60000002	5	married	HIV negative	0	56.705219	62.390316	0	0	.5	3	Married/living together	31.42527	50.246529	.5	.69999999	1	3	HIV negative	0	Married/living together	HIV negative	0	3	53.456795	57.331699	4	3	.5	.80000001	1	Married/living together	5	56.222954
105701353	Mchinji	57	60 years old	Female	1	Central			Married/living together	HIV negative	0	55.258339	60.69717	.1	.30000001	.5	4	married	HIV negative	0	48.329868	62.251358	.60000002	.80000001	1	5	Married/living together	56.819691	57.887749	.5	.80000001	.89999998	5	HIV negative	0	Married/living together	HIV negative	0	5	56.436424	59.53054	2	0	.1	.2	.5	Married/living together	4	52.910698
105701452		57	45 years old	Female	1	Central	HIV positive		Married/living together	HIV positive	1	56.577061	60.757809	.5	.5	.5	5	married	HIV positive	1	53.746304	59.699898	.60000002	.69999999	.69999999	4	Married/living together	42.088291	56.742931	.2	.40000001	.89999998	4	HIV positive	1
105701573		57	44 years old	Female	1	Central	HIV negative	0	Married/living together	HIV negative	0	56.44574	53.64938	.5	.69999999	.80000001	4	married	HIV negative	0	50.554146	48.92984	.5	.5	.5	4	Married/living together	55.258339	60.69717	.1	.30000001	.5	4	HIV negative	0
105701760	Mchinji	57	69 years old	Female	1	Central	HIV negative	0	Married/living together	HIV negative	0	28.755951	53.250328	.1	.5	.60000002	2	divorced	HIV negative	0	44.507236	43.585411	.1	.2	.30000001	5	Divorced	39.608089	38.552429	.2	.5	.5	3	HIV negative	0	Divorced	HIV negative	0	3	40.560169	52.973343	8	5	.5	.69999999	.89999998	Widowed	2	37.175018
105701947		57	45 years old	Female	1	Central			Married/living together			56.577061	60.757809	.2	.30000001	.60000002	5	divorced					.1	.2	.60000002		Married/living together	53.126492	50.460819	.30000001	.60000002	.69999999	5
105704397		57	47 years old	Female	1	Central			Married/living together	HIV positive	1	44.270931	36.071159	1	1	1	4	married	HIV positive	1	49.60218	50.735962	.30000001	.5	.60000002	5	Married/living together	27.523611	35.19136	.5	.80000001	.89999998	2	HIV positive	1
105704936	Mchinji	57	71 years old	Female	1	Central			Married/living together	HIV negative								married	Refused test	0	42.404198	63.556599	.2	.40000001	.60000002	3	Married/living together	49.878658	49.7085	1	1	1	3	Refused test	0	Married/living together	Refused test	0	3	52.401024	62.661293	1	2	.1	.40000001	.69999999	Married/living together	5	56.705219
105705012	Mchinji	57	87 years old	Female	1	Central												married									Married/living together	39.86079	61.936691	.5	.69999999	1	3			Married/living together	HIV negative	0	3	25.378855	53.554028	6	5	.40000001	.69999999	.89999998	Married/living together	4	56.570206
105707067		57	57 years old	Female	1	Central												widowed	HIV negative	0	55.091145	62.491932				4	Divorced	65.171959	36.40955	0	.2	.5	5	HIV negative	0												Divorced	5	56.146915
105707342	Mchinji	57	77 years old	Female	1	Central												married									Married/living together	45.508549	62.03038	.2	.5	.80000001	4			Married/living together	HIV negative	0	3	52.401024	62.661293	1	0	.5	.69999999	.89999998	Married/living together	4	52.401024
105707826	Mchinji	57	70 years old	Female	1	Central												married	HIV negative	0	55.147846	51.027061				5	Married/living together	35.390049	48.579239	.80000001	1	1	3	HIV negative	0	Married/living together	HIV negative	0	4	55.934822	42.837696	1	9	.40000001	.69999999	.89999998	Married/living together	5	55.699257
105707892	Mchinji	57	60 years old	Female	1	Central												married	HIV negative	0	54.106972	49.352581	.5	.60000002	.80000001	4	Married/living together	38.41856	58.313938	.5	1	1	5	HIV negative	0	Married/living together	HIV negative	0	4	54.139618	58.544624	4	2	.69999999	.89999998	.89999998	Married/living together	4	44.659309
105707914	Mchinji	57	84 years old	Female	1	Central												widowed			58.050495	59.428925				4	Widowed	36.348221	40.633911	.60000002	1	1	3			Widowed	HIV negative	0	3	40.784458	31.916573	12	8	.2	.30000001	.40000001	Widowed	3	28.797523
105711001		57	51 years old	Male	0	Central			Married/living together	HIV negative	0	55.258339	60.69717	.1	.30000001	.5	4	married	HIV negative	0	55.091145	62.491932	.1	.2	.5	5	Married/living together	55.258339	60.69717	.1	.30000001	.5	4	HIV negative	0												Married/living together	5	57.760986
105711276		57	46 years old	Male	0	Central	Indeterminate	1	Married/living together	HIV negative	0	55.258339	60.69717	.1	.30000001	.5	5	married	HIV negative	0	60.472263	50.646358	.1	.2	.30000001	5	Married/living together	61.301899	41.464901	1	1	1	4	HIV negative	0
105711375		57	46 years old	Male	0	Central			Married/living together	HIV negative	0	48.891739	52.731762	0	.30000001	.5	5	married	HIV negative	0			0	.1	.2	5	Married/living together	37.587841	27.47875	.1	.2	.5	5	HIV negative	0
105711738	Mchinji	57	55 years old	Male	0	Central			Married/living together	HIV negative	0	56.577061	60.757809	0	.40000001	.5	5	married	HIV negative	0	54.858337	48.658867	.1	.2	.60000002	5	Married/living together	57.814751	33.288319	.1	.30000001	.5	4	HIV negative	0	Married/living together	HIV negative	0	4	54.801636	60.123737	1	2	.2	.40000001	.60000002	Married/living together	4	41.618435
105711793		57	45 years old	Male	0	Central	HIV negative	0	Married/living together	HIV negative								separated	HIV negative	0	53.456795	57.331699	.5	.60000002	.80000001	4	Married/living together	55.258339	60.69717	.5	.5	.5	5	HIV negative	0
105711870	Mchinji	57		Male	0	Central			Married/living together	HIV negative	0	56.577061	60.757809	0	.40000001	.89999998	5	married	HIV negative	0	56.705219	62.390316	0	.2	.5	5								HIV negative	0	Married/living together	HIV negative	0	5	61.796825	48.176544	2	4	.1	.2	.30000001	Married/living together	4	49.674484
105711925	Mchinji	57	65 years old	Male	0	Central	HIV negative	0	Married/living together	HIV negative	0	61.94162	48.23188	.5	1	1	5	married	HIV negative	0	53.834419	36.176308	.1	.40000001	.5	3	Married/living together			.40000001	.69999999	1	4	HIV negative	0	Married/living together	HIV negative	0	5	43.367306	29.282522	8	9	.2	.30000001	.69999999	Married/living together	4	44.352222
105717683	Mchinji	57	65 years old	Male	0	Central												married									Married/living together	53.875771	51.43824	.40000001	.60000002	.80000001	5			Married/living together	HIV negative	0	3	59.929504	51.714954	3	2	.2	.5	1	Married/living together	5	43.387001
105717859	Mchinji	57	77 years old	Male	0	Central												married	HIV negative	0	55.091145	62.491932				4	Married/living together	39.905628	35.171261	.2	1	1	3	HIV negative	0	Married/living together	HIV negative	0	4	53.456795	57.331699	2	2	.2	.5	.69999999	Married/living together	4	39.776894
105717881	Mchinji	57	87 years old	Male	0	Central												married	HIV negative	0	58.050495	59.428925				4	Married/living together	36.98653	65.549248	.5	1	1	3	HIV negative	0	Married/living together	HIV negative	0	2	55.091145	62.491932	1	2	0	.1	.30000001	Married/living together	4	40.5783
105801177		58	44 years old	Female	1	Central	HIV negative	0	Married/living together	HIV negative	0	56.819691	57.887749	.30000001	.5	.69999999	5	married	HIV negative	0	55.091145	62.491932				4	Married/living together	56.577061	60.757809	.2	.40000001	1	5	HIV negative	0
105801309	Mchinji	58	49 years old	Female	1	Central	HIV negative	0	Married/living together	HIV negative	0	41.223228	51.098919	.2	.5	.69999999	4	married	HIV negative	0	50.554146	48.92984	.1	.30000001	.80000001	4	Married/living together	52.221931	53.632648	.1	.30000001	.5	4	HIV negative	0	Married/living together	HIV negative	0	3	48.450401	42.022236	3	4	.5	1	1	Married/living together	3	51.236027
105801419	Mchinji	58	68 years old	Female	1	Central			Married/living together	HIV negative	0	38.505039	47.079651	0	0	.40000001	4	married	HIV negative	0	49.526142	53.44986	.1	.30000001	.69999999	4	Married/living together	46.662251	15.81703	.80000001	1	1	4	HIV negative	0	Married/living together	HIV negative	0	2	39.560631	63.248917	12	6	.5	.69999999	.89999998
105804221	Mchinji	58	75 years old	Female	1	Central			Married/living together									married	HIV negative	0	54.84613	42.608513	0	.1	.2	3	Married/living together	28.580261	27.299509	.2		1	3	HIV negative	0	Married/living together	HIV negative	0	3	21.612684	53.79113	7	6	.40000001	.80000001	.89999998	Married/living together	2	36.793999
105805012		58	47 years old	Female	1	Central												married	HIV negative	0	53.713657	50.507854	0	.5	.5	4	Married/living together	54.835831	59.7766	.2	.5	1	5	HIV negative	0
105807276	Mchinji	58	70 years old	Female	1	Central												married	HIV negative	0	54.332016	52.478786	.89999998	1	1	5	Married/living together	45.598782	53.345188	.5	.69999999	.80000001	4	HIV negative	0	Married/living together	HIV negative	0	4	50.296616	55.609539	0	2	.30000001	.5	.69999999	Married/living together	4	56.436863
105811111	Mchinji	58	71 years old	Male	0	Central	HIV negative	0	Married/living together		0	50.385941	64.057243	.2	.5	.80000001	4	married	HIV negative	0	56.705219	62.390316	.30000001	.60000002	.80000001	5	Married/living together	56.577061	60.757809	.30000001	.5	.69999999	5	HIV negative	0	Married/living together	HIV negative	0	5	60.077873	46.753487	0	0	.2	.5	.60000002
105811122		58	46 years old	Male	0	Central	HIV negative	0	Married/living together	HIV negative	0	55.258339	60.69717	.5	.80000001	.80000001	5	married		0	55.091583	56.738503	.30000001	.5	.5	4	Married/living together	53.553101	60.792629	.2	.40000001	.60000002	4		0
105811199	Mchinji	58	55 years old	Male	0	Central	HIV negative	0	Married/living together	HIV negative	0	55.923481	58.747681	0	.2	.5	1	married	HIV negative	0	54.802074	54.370308	.5	.69999999	.80000001	5	Married/living together	43.04364	60.409081	.40000001	.60000002	.89999998	4	HIV negative	0	Married/living together	HIV negative	0	2	26.676085	46.140358	3	4	.5	.60000002	.80000001	Married/living together	4	34.846867
105811243		58	48 years old	Male	0	Central	HIV negative	0	Married/living together	HIV negative	0	56.819691	57.887749	.2	.40000001	.60000002	5	married	HIV negative	0	59.71603	46.632862	0	.1	.30000001	5	Married/living together	55.258339	60.69717	.30000001	.5	.89999998	4	HIV negative	0
105811298	Mchinji	58	50 years old	Male	0	Central	HIV negative	0	Married/living together	HIV negative	0	56.577061	60.757809	0	.1	.40000001	5	married	HIV negative	0	55.091145	62.491932	0	.2	.30000001	5	Married/living together	56.988941	58.79847	.80000001	.89999998	1	5	HIV negative	0	Married/living together	HIV negative	0	5	56.146915	57.162342	0	3	.69999999	.80000001	.89999998	Widowed	4	57.510761
105815100		58	49 years old	Male	0	Central												married					.2	.30000001	.40000001		Married/living together	55.258339	60.69717	.2	.30000001	.5	3
105817056	Mchinji	58	85 years old	Male	0	Central												married	HIV negative	0	47.061066	56.745422				4	Married/living together	44.162338	59.549889	.60000002	1	1	4	HIV negative	0	Married/living together	HIV negative	0	5	43.953373	33.700928	8	6	.30000001	.60000002	.80000001	Married/living together	4	37.970337
105817331	Mchinji	58	74 years old	Male	0	Central												married	HIV negative	0	39.214294	50.749706				4	Married/living together	58.47546	54.138031	.5	.69999999	1	5	HIV negative	0	Married/living together	HIV negative	0	5	57.825096	44.663204	0	10	.1	.2	.30000001	Married/living together	3	55.091145
106001056		60	60 years old	Female	1	Central	5		Married/living together			37.16663	53.810909	0	0	.30000001	4	married	Refused test		45.079258	49.216846	.5	.69999999	.80000001	4	Married/living together	40.48912	52.77388	.30000001	.5	.80000001	2	Refused test
106001232		61	50 years old	Female	1	Central	HIV negative	0	Married/living together	HIV positive											43.269974	52.880802				2	Married/living together	51.979301	56.502708	.40000001	.80000001	1	4		1
106011122		60	71 years old	Male	0	Central	5		Married/living together	HIV negative	0	56.154549	59.837238	0	.2	.40000001	5	married		0							Married/living together	40.819401	39.594288	.5	.69999999	1	4		0
106011188		61	47 years old	Male	0	Central			Married/living together			56.819691	57.887749	.1	.30000001	.5	5		HIV positive		54.802074	54.370308				4	Married/living together	54.218239	58.84314	.40000001	.69999999	.80000001	4	HIV positive	1
106017342	Mchinji	60	71 years old	Male	0	Central												married	HIV negative	0							Married/living together	55.258339	60.69717	.2	.5	.80000001	3	HIV negative	0	Married/living together	HIV negative	0	3	33.090988	57.597763	3	4	.40000001	.69999999	.89999998	Married/living together	2	27.691803
106101078		61	47 years old	Female	1	Central	HIV negative	0	Married/living together	HIV negative								married	HIV negative	0	53.138809	50.012386	.5	.1	.80000001	3	Married/living together	57.935631	28.66609	.69999999	.89999998	1	4	HIV negative	0
106101298		61	47 years old	Female	1	Central	HIV positive	1	Married/living together	HIV positive	1	61.277409	43.341839	.30000001	.5	.60000002	4	widowed		1			0	.5	.69999999
106101309	Mchinji	61	60 years old	Female	1	Central	HIV negative	0	Married/living together	HIV negative	0	56.577061	60.757809	.5	.5	.5	3	married	HIV negative	0	52.401024	62.661293	.2	.5	.69999999	4	Married/living together	54.058811	41.445282	.2	.40000001	.5	3	HIV negative	0	Married/living together	HIV negative	0	4	53.746304	59.699898	1	3	.2	.60000002	1	Married/living together	5	57.760986
106101342	Mchinji	61	50 years old	Female	1	Central	HIV negative	0	Married/living together	HIV negative	0	39.069092	41.367229	.2	.5	.80000001	4	married	HIV negative	0	56.949875	49.516117	.1	.2	.40000001	4	Married/living together	54.17218	39.691181	.5	.80000001	1	4	HIV negative	0	Married/living together	HIV negative	0	4	57.006226	46.725403	5	2	.2	.60000002	1	Married/living together	5	64.823181
106101419	Mchinji	61	55 years old	Female	1	Central			Married/living together	HIV negative								married	HIV negative	0	53.456795	57.331699	0	.2	.69999999	3	Married/living together	59.05621	32.425228	.1	.30000001	.60000002	5	HIV negative	0	Married/living together	HIV negative	0	5	54.84774	39.263535	6	6	.1	.2	.30000001	Married/living together	4	51.426712
106101463	Mchinji	61	63 years old	Female	1	Central	HIV negative	0	Divorced	HIV negative	0	51.699669	58.730949	0	.5	1	4	divorced		0	47.923336	63.090954	.1	.2	.5	4	Divorced	45.290611	66.059349	.1	.30000001	.5	4		0	Divorced	HIV negative	0	4	50.008713	49.896366	8	2	.60000002	.69999999	.80000001	Divorced	3	34.436935
106105056	Mchinji	61	68 years old	Female	1	Central												married									Married/living together	58.45208	35.716499	.1	.30000001	.89999998	4			Married/living together	HIV negative	0	4	56.41571	60.022121	2	2	.60000002	.80000001	.89999998	Married/living together	4	59.126984
106107100		61	83 years old	Female	1	Central												divorced									Divorced	55.500969	57.82711	0	.1	.2	4
106111001	Mchinji	61	62 years old	Male	0	Central	HIV negative	0	Married/living together	HIV negative	0	56.577061	60.757809	.5	.69999999	.80000001	5	married	HIV negative	0	41.873581	62.657818	.5	.69999999	.89999998	3	Married/living together	61.706451	32.925999	.30000001	.5	1	5	HIV negative	0	Married/living together	HIV negative	0	4	54.589542	45.799088	6	6	.2	.40000001	.5	Married/living together	4	49.16481
106111089	Mchinji	61	58 years old	Male	0	Central	HIV negative		Married/living together	HIV negative								married		0							Married/living together	50.915562	54.394131	.5	.80000001	.89999998	5		0	Married/living together	HIV negative	0	5	66.894943	36.575371	5	4	0	.30000001	.5	Married/living together	5	56.146915
106111441	Mchinji	61	52 years old	Male	0	Central	HIV negative	0	Married/living together	HIV negative	0	56.577061	60.757809	0	.5	.69999999	4	married	HIV negative	0	52.187553	57.579197	.30000001	.60000002	.69999999	4	Married/living together	51.699669	58.730949	.1	.2	.69999999	4	HIV negative	0	Married/living together	HIV negative	0	5	54.589542	45.799088	8	5	.40000001	.80000001	1	Married/living together	3	37.853977
106111496	Mchinji	61	51 years old	Male	0	Central			Married/living together	HIV negative	0	56.577061	60.757809	0	.30000001	.40000001	1	married		0			0	.2	.30000001		Married/living together	53.795731	57.922569	.1	.30000001	.60000002	4		0	Married/living together	HIV negative	0	3	56.705219	62.390316	3	4	.60000002	.69999999	.69999999	Married/living together	2	37.291859
106117430	Mchinji	61	76 years old	Male	0	Central												married	HIV negative	0	33.15213	40.769833				3	Married/living together	34.320202	48.28941	.2	.5	.80000001	3	HIV negative	0	Married/living together	HIV negative	0	3	38.183262	43.528141	13	12	.69999999	.89999998	1	Married/living together	2	26.524012
106201001	Mchinji	62	55 years old	Female	1	Central			Widowed	Refused test		34.831879	50.19109	.30000001	.80000001	1	3	widowed					.40000001	.5	.80000001		Widowed	53.23666	55.807549	.60000002	.89999998	1	4			Widowed	HIV positive	1	4	25.395271	48.343742	11	9	.5	.69999999	.89999998	Widowed	5	56.147354
106201034		62	47 years old	Female	1	Central	HIV negative	0	Divorced	HIV negative	0	44.9515	57.266392	.69999999	.89999998	1	5	married		0			.30000001	.5	.60000002		Divorced	46.077358	51.53561	.1	.30000001	.5	5		0
106201045	Mchinji	62	45 years old	Female	1	Central	HIV negative											married	HIV negative	0	45.715786	59.706818	.2	.40000001	.69999999	3	Married/living together	42.48978	50.841789	.30000001	.5	1	5	HIV negative	0	Married/living together	HIV negative	0	5	51.096466	53.61467	3	2	.1	.5	.89999998	Married/living together	3	40.587585
106201177	Mchinji	62	55 years old	Female	1	Central	5		Married/living together	Refused test		55.611351	54.688148	.2	.40000001	.5	4	married					.80000001	1	1		Married/living together	59.027279	43.909039	.69999999	1	1	4			Married/living together	HIV negative	0	4	52.910698	58.154079	0	0	.1	.30000001	.40000001	Married/living together	4	59.639996
106201210		62	45 years old	Female	1	Central	HIV negative	0	Married/living together	HIV negative	0	35.835049	32.36689	.5	.69999999	.89999998	5	married	HIV negative	0	51.336826	36.02177	.1	.40000001	.5	5	Married/living together	52.998878	47.399681	.60000002	.69999999	.89999998	5	HIV negative	0
106205166		62	55 years old	Female	1	Central												married					.1	.5	.80000001		Married/living together	57.390221	45.507702	.30000001	.40000001	.5	5														Separated	3	53.500851
106207078	Mchinji	62	66 years old	Female	1	Central												married	HIV negative	0	52.152233	48.28508	.5	.69999999	1	4	Married/living together	32.960239	32.08617	.89999998	.2	.30000001	5	HIV negative	0	Married/living together	HIV negative	0	4	51.021984	53.502892	3	3	.40000001	.69999999	1	Married/living together	5	48.952003
106211023		62	49 years old	Male	0	Central	HIV negative	0										married	HIV negative	0	62.086334	50.544743	.5	.60000002	.80000001	5	Married/living together	61.566841	36.110249	.80000001	.89999998	1	5	HIV negative	0
106211056	Mchinji	62	50 years old	Male	0	Central	HIV negative	0	Married/living together	HIV negative	0	56.577061	60.757809	.40000001	.60000002	1	5	married	HIV negative	0	53.456795	57.331699	.5	.60000002	.80000001	4	Married/living together	59.863338	51.061031	.1	.2	.5	5	HIV negative	0	Married/living together	HIV negative	0	4	40.588634	58.728897	3	2	.30000001	.5	.89999998	Married/living together	5	60.928299
106211100		62	49 years old	Male	0	Central	5		Married/living together	HIV negative	0	56.988941	58.79847	.30000001	.5	.80000001	5	married	HIV negative	0	52.214115	50.92115	.1	.2	.40000001	5	Married/living together	54.40921	51.06208	.5	.69999999	.80000001	5	HIV negative	0
106211199	Mchinji	62	55 years old	Male	0	Central			Married/living together	HIV negative	0	55.258339	60.69717	0	.30000001	.80000001	5	married		0			0	.1	.2		Married/living together	36.625332	52.30669	.5	.69999999	.89999998	5		0	Married/living together	HIV negative	0	4	54.801636	60.123737	3	3	.5	1	1	Married/living together	2	41.43578
106217243	Mchinji	63	72 years old	Male	0	Central												married			53.244267	48.760483				3	Married/living together	56.424129	49.128571	1	1	1	2			Married/living together	HIV negative	0	2	47.061066	56.745422	5	3				Married/living together	4	52.381184
106301012		63	45 years old	Female	1	Central	HIV negative	0	Married/living together	HIV negative								divorced	HIV negative	0	40.033333	31.419962	.1	.30000001	.30000001	1	Married/living together	31.07416	45.659389	.69999999	.80000001	1	4	HIV negative	0
106301265	Mchinji	63	73 years old	Female	1	Central			Married/living together									divorced					0	.1	.2		Divorced	55.258339	60.69717	0	.2	.5	5			Widowed	HIV negative	0	5	56.41571	60.022121	0	2	.1	.5	1	Widowed	2	41.150166
106311067		63	48 years old	Male	0	Central	HIV negative	0	Married/living together	HIV negative	0	55.258339	60.69717	0	.2	.30000001	4	married	HIV negative	0	52.401024	62.661293	.69999999	.2	.40000001	4	Married/living together	56.577061	60.757809	.5	1	1	4	HIV negative	0
106311254	Mchinji	63	66 years old	Male	0	Central	HIV negative	0	Married/living together	HIV negative	0	45.508549	62.03038	.5	.80000001	1	3	widowed	HIV negative	0	55.091145	62.491932	.5	.69999999	1	4	Widowed	55.258339	60.69717	.5	.60000002	1	4	HIV negative	0	Married/living together		0	5	57.492195	54.200947	1	1	.2	.40000001	.60000002	Divorced	3	52.401024
106317034		63	81 years old	Male	0	Central												married									Married/living together	35.28096	48.27351	.40000001	.5	.60000002	2
106401056	Mchinji	64	60 years old	Female	1	Central	HIV negative	0	Married/living together	HIV negative	0	48.9641	60.16198	.40000001	.80000001	1	5	married	HIV negative	0	55.091145	62.491932	.1	.30000001	.60000002	5	Married/living together	49.486359	55.063679	.2	.30000001	.40000001	4	HIV negative	0	Married/living together	HIV negative	0	5	51.449059	64.467415	1	1	0	.1	.5	Married/living together	5	56.146915
106401177		64	46 years old	Female	1	Central	5		Married/living together	HIV negative	0	62.3535	46.272541	.1	.40000001	.5	5	married	HIV negative	0	55.091145	62.491932	0	.2	.5	5	Married/living together	58.949471	54.446598	.1	.2	.5	4	HIV negative	0
106401199		64	49 years old	Female	1	Central	HIV negative	0	Married/living together	HIV negative	0	56.577061	60.757809	.2	.30000001	.5	5	married	HIV negative	0	52.401024	62.661293	.2	.30000001	.60000002	4	Married/living together	55.258339	60.69717	.1	.30000001	.40000001	4	HIV negative	0
106401221		64	47 years old	Female	1	Central	HIV negative	0	Married/living together	HIV negative	0	56.577061	60.757809	.5	.69999999	.89999998	5	married	HIV negative	0	51.020428	56.328568	.30000001	.5	.69999999	5	Married/living together	56.577061	60.757809	.30000001	.40000001	.60000002	5	HIV negative	0
106401276		64	45 years old	Female	1	Central			Married/living together	HIV negative	0	62.3535	46.272541	0	.2	.40000001	5	married	HIV negative	0	60.182755	48.27816	.30000001	.5	.89999998	4	Married/living together	56.577061	60.757809	.1	.40000001	.5	5	HIV negative	0
106401298	Mchinji	64	53 years old	Female	1	Central			Married/living together	HIV negative	0	56.577061	60.757809	.60000002	1	1	5	married	HIV negative	0	59.911373	48.812462	.5	1	1	4	Married/living together	47.349529	56.992722	.1	.40000001	.60000002	4	HIV negative	0	Married/living together	HIV negative	0	4	44.258488	55.943848	2	1	.80000001	1	1	Married/living together	4	56.146915
106411023		64	45 years old	Male	0	Central	5		Married/living together	HIV negative	0	55.258339	60.69717	.40000001	.60000002	1	2	married	HIV negative	0	52.401024	62.661293	.1	.2	.5	5	Married/living together	56.577061	60.757809	.1	.40000001	.80000001	5	HIV negative	0
106411034	Mchinji	64	66 years old	Male	0	Central	HIV negative	0	Married/living together	HIV negative	0	52.52277	62.128201	.1	.5	1	5	married	HIV negative	0	56.705219	62.390316	.2	.2	.30000001	5	Married/living together	53.255112	50.456718	.1	.5	.69999999	3	HIV negative	0	Married/living together	HIV negative	0	5	55.091145	62.491932	2	4	0	.40000001	.69999999	Married/living together	5	42.467014
106411133	Mchinji	64	55 years old	Male	0	Central	HIV negative	0	Married/living together	HIV negative	0	56.577061	60.757809	.5	.5	.5	4	married	HIV negative	0	54.332016	52.478786	.1	.1	.2	5	Married/living together	55.912849	55.867771	.2	.30000001	.40000001	5	HIV negative	0	Married/living together	HIV negative	0	4	55.091145	62.491932	0	0	.2	.40000001	.5	Married/living together	5	56.705219
106411210	Mchinji	64	53 years old	Male	0	Central	5		Married/living together	HIV negative	0	61.387791	40.202881	.1	.2	.5	5	married	HIV negative	0	55.091145	62.491932	.2	.40000001	.69999999	5	Married/living together	50.516689	53.728111	.30000001	.5	1	4	HIV negative	0	Married/living together	HIV negative	0	4	51.293362	52.968594	3	2	0	.30000001	.5	Married/living together	4	55.025578
106414188		64	49 years old	Male	0	Central			Married/living together	HIV negative	0	56.577061	60.757809	.1	.40000001	.60000002	5	married	HIV negative	0	52.111515	60.293095	.1	.30000001	.5	5	Married/living together	56.577061	60.757809	.1	.30000001	.69999999	5	HIV negative	0
106501309	Mchinji	65	57 years old	Female	1	Central	HIV negative	0	Married/living together	HIV negative	0	51.699669	58.730949	.5	.69999999	.89999998	4	married	HIV negative	0	55.091145	62.491932	.30000001	.80000001	1	4	Married/living together	53.795731	57.922569	.1	.30000001	.69999999	3	HIV negative	0	Married/living together	HIV negative	0	4	44.415287	61.833385	0	0	0	1	1	Married/living together	4	53.456795
106501408	Mchinji	65	75 years old	Female	1	Central			Widowed	HIV negative	0	24.86689	27.416849	.5	1	1	2	widowed		0			1	1	1		Widowed	22.05751	25.87401				1		0	Widowed	Refused test	0	2	27.7556	44.001282	8	6	0	.30000001	1	Widowed	3	32.292042
106501551	Mchinji	65	59 years old	Female	1	Central	HIV negative	0	Married/living together	HIV negative	0	56.154549	59.837238	.2	.30000001	.5	5	married	HIV negative	0	56.222954	54.448444	0	.1	.30000001	4	Married/living together	43.081432	38.421749	.1	.30000001	.5	3	HIV negative	0	Widowed	HIV negative	0	1	66.337082	25.593967	11	5	.5	.69999999	.80000001
106502650		65		Female	1	Central	HIV negative	0	Married/living together	HIV negative								married	HIV negative	0	53.712105	53.333534	.5	.69999999	.80000001	4	Married/living together	56.154549	59.837238	.5	.5	.60000002	5	HIV negative	0
106507045	Mchinji	65	93 years old	Female	1	Central												widowed	HIV negative	0							Widowed	30.02227	33.816792				3	HIV negative	0	Widowed	HIV negative	0	5	30.249697	32.971146	17	7	.69999999	1	1	Widowed	3	22.643595
106507166	Mchinji	65	64 years old	Female	1	Central												divorced	HIV negative	0	26.302742	64.052849	.2	.40000001	.60000002	4	Divorced	36.6488	58.763962	.30000001	.5	.69999999	4	HIV negative	0	Divorced	HIV negative	0	4	36.570667	58.197021	7	4	.5	1	1	Divorced	4	43.87582
106507221	Mchinji	65	65 years old	Female	1	Central												married	HIV negative	0	51.641895	52.648148	.5	.60000002	.80000001	5	Married/living together	46.030811	56.932079	.30000001	.5	.69999999	4	HIV negative	0	Married/living together	HIV negative	0	5	43.56311	54.559395	2	3	.30000001	.40000001	.60000002	Married/living together	5	43.737812
106511111	Mchinji	65	53 years old	Male	0	Central	HIV negative	0	Married/living together	HIV negative	0	56.577061	60.757809	.5	.69999999	1	5	married	HIV negative	0	55.091145	62.491932	.2	.40000001	.5	4	Married/living together	56.577061	60.757809	.1	.30000001	.5	5	HIV negative	0	Married/living together	HIV negative	0	2	57.025913	46.802219	2	3	.69999999	.80000001	.89999998	Married/living together	5	55.091145
106511518	Mchinji	65	63 years old	Male	0	Central	HIV negative	0	Married/living together	HIV negative	0	56.577061	60.757809	.1	.40000001	.5	5	married	HIV negative	0	56.705219	62.390316	.2	.30000001	.40000001	5	Married/living together	56.577061	60.757809	.2	.30000001	.5	5	HIV negative	0	Married/living together	HIV negative	0	3	54.256416	49.439259	6	4	.30000001	.40000001	.5	Married/living together	4	55.601257
106511529		65	49 years old	Male	0	Central	HIV negative	0	Married/living together	HIV negative	0	55.500969	57.82711	.30000001	.5	.80000001	4	married	HIV negative	0	51.096466	53.61467	0	.2	.60000002	4	Married/living together	45.779209	58.97805	.69999999	.89999998	1	3	HIV negative	0
106511672	Mchinji	65	66 years old	Male	0	Central			Married/living together	HIV negative								married	HIV negative	0	52.401024	62.661293	.1	.30000001	.5	4	Married/living together	55.780602	55.598869	0	0	0	4	HIV negative	0	Married/living together	HIV negative	0	3	52.401024	62.661293	0	0	.5	.69999999	.89999998	Married/living together	4	52.401024
106516617	Mchinji	65	79 years old	Male	0	Central	HIV negative	0										married		0			.2	.5	.80000001		Married/living together	47.97604	53.52438	.1	.2	.30000001	4		0	Married/living together	HIV negative	0	4	45.094318	63.387241	0	0	0	.2	.5	Married/living together	5	51.822006
106517188	Mchinji	65	76 years old	Male	0	Central												married	HIV negative	0	29.216139	51.35672				4	Married/living together	41.034489	51.621231	1	1	1	2	HIV negative	0	Married/living together	HIV negative	0	2	47.983307	43.854572	6	4	.60000002	.80000001	.89999998	Married/living together	2	40.601158
106601133		66	45 years old	Female	1	Central	HIV negative	0	Married/living together	HIV negative	0	55.258339	60.69717	0	.2	.5	5	married	HIV negative	0	50.554146	48.92984	.1	.30000001	.30000001	4	Married/living together	56.577061	60.757809	.2	.40000001	.60000002	5	HIV negative	0
106601232	Mchinji	66	48 years old	Female	1	Central	HIV negative	0	Married/living together	HIV negative	0	59.552479	50.229198	.40000001	.60000002	.89999998	5	married	HIV negative	0	60.182755	48.27816	0	.1	.5	4	Married/living together	52.442402	44.399551	.2	.40000001	.69999999	4	HIV negative	0	Married/living together	HIV negative	0	4	44.808315	43.997719	5	5	0	.30000001	.60000002	Married/living together	4	43.973694
106601342	Mchinji	66	63 years old	Female	1	Central	HIV negative	0	Married/living together	HIV negative	0	30.903999	52.156509	.2	.5	.80000001	4	married	HIV negative	0	44.732281	46.711617	.1	1	1	3	Married/living together	30.105511	25.187269	.5	.69999999	1	1	HIV negative	0	Married/living together	HIV negative	0	3	46.430153	54.602962	7	5	.5	.69999999	1	Married/living together	5	56.146915
106605100		66	49 years old	Female	1	Central												married					.2	.5	.69999999		Married/living together	49.983501	59.496792	.2	.40000001	.5	4
106607166	Mchinji	66	65 years old	Female	1	Central												widowed	HIV negative	0	52.401024	62.661293				3	Widowed	55.258339	60.69717	.1	.30000001	.5	4	HIV negative	0	Widowed	HIV negative	0	4	52.111515	60.293095	3	1	.40000001	.89999998	1	Widowed	5	55.091145
106607188	Mchinji	66	53 years old	Female	1	Central												widowed	HIV positive	1	43.933372	45.217358	.1	.30000001	.5	3	Married/living together			.30000001	.60000002	.80000001	2	HIV positive	1	Divorced	HIV positive	1	3	39.700859	63.410282	0	1	.5	.5	.69999999	Divorced	2	33.407398
106611001	Mchinji	66	58 years old	Male	0	Central	5		Married/living together									married	Refused test		55.091145	62.491932				5	Married/living together	57.099319	55.659512	0	0	0	5	Refused test		Married/living together	Refused test		5	43.902687	42.143333	11	6	.1	.2	.30000001	Married/living together	5	61.224007
106611210	Mchinji	66	54 years old	Male	0	Central	HIV negative	0	Married/living together	HIV negative	0	53.553101	60.792629	.1	.30000001	.5	3	married	HIV negative	0	52.401024	62.661293	.1	.2	.40000001	4	Married/living together	51.012451	60.588902	0	.2	.5	5	HIV negative	0	Married/living together	HIV negative	0	3	54.802074	54.370308	2	2	.30000001	.5	.80000001
106611221	Mchinji	66	47 years old	Male	0	Central	HIV negative	0	Married/living together	HIV negative	0	56.577061	60.757809	.5	.69999999	1	4	married	HIV negative	0	56.705219	62.390316	0	.1	.2	5	Married/living together	58.916901	47.048	0	.2	.5	4	HIV negative	0	Married/living together	HIV negative	0	5	56.705219	62.390316	0	0	.2	.5	.69999999	Married/living together	5	56.436424
106613144		66	45 years old	Male	0	Central			Married/living together			53.018391	58.791592	.1	.5	1	5	married	HIV negative	0	56.705219	62.390316	.1	.2	.30000001	4	Married/living together	41.223709	34.690701	.2	.40000001	1	2	HIV negative	0
106701023	Mchinji	67	55 years old	Female	1	Central	5		Married/living together	HIV negative	0	52.49041	46.243912	.40000001	.60000002	1	4	married	HIV negative	0	46.787975	49.166943	.40000001	.60000002	.80000001	3	Married/living together	53.018391	58.791592	0	.1	.30000001	5	HIV negative	0	Married/living together	HIV negative	0	3	41.571434	44.845306	6	4	.5	.69999999	.89999998	Married/living together	4	48.619816
106701034		67	55 years old	Female	1	Central	HIV positive	1	Widowed	HIV positive								widowed	HIV positive	1	55.091145	62.491932				4								HIV positive
106701045		67	46 years old	Female	1	Central			Married/living together	HIV negative	0	56.819691	57.887749	0	.2	.40000001	5	married		0			.2	.60000002	.60000002		Married/living together	52.240978	43.429829	.30000001	.5	0	5		0
106701089		67	46 years old	Female	1	Central			Divorced	HIV positive	1	32.217331	22.840189	.80000001	1	1	2	divorced		1	55.091145	62.491932	.30000001	.60000002	1	5	Married/living together	52.49041	46.243912	.1	.5	.69999999	3		1
106701100		67	49 years old	Female	1	Central	HIV negative	0	Married/living together	HIV negative								married	HIV negative	0	55.875977	51.943211	0	.1	.2	3	Married/living together	51.556789	55.582142	.1	.5	.89999998	2	HIV negative	0
106702122	Mchinji	67	81 years old	Female	1	Central	5		Married/living together	HIV negative								married	HIV negative	0	55.091145	62.491932	.5	.60000002	.69999999	4	Married/living together	48.99575	59.32095	.2	.5	.69999999	4	HIV negative	0	Married/living together	HIV negative	0	2	31.87845	25.262287	12	5	.2	.40000001	.5	Married/living together	4	26.241623
106702265	Mchinji	67	58 years old	Female	1	Central	HIV negative	0	Married/living together	HIV negative	0	62.59613	43.402481	.2	.40000001	.60000002	4	married	HIV negative	0	59.639996	49.34676	.5	.60000002	1	4	Married/living together	55.265579	46.805931				3	HIV negative	0	Married/living together	HIV negative	0	4	51.565857	55.362045	7	6	.2	.40000001	.69999999	Married/living together	4	43.145344
106707309	Mchinji	67	70 years old	Female	1	Central												divorced	HIV negative	0	48.345783	54.776768	.5	.60000002	.80000001	3	Separated	57.397079	47.632809	.30000001	.5	.69999999	3	HIV negative	0	Divorced	HIV negative	0	3	40.405933	35.728119	6	6	.60000002	.89999998	1	Divorced	3	53.455086
106707342	Mchinji	67	81 years old	Female	1	Central												widowed	HIV negative	0	41.423092	39.149353				3	Widowed	39.397671	32.799568	.40000001	.60000002	.80000001	4	HIV negative	0	Widowed	HIV negative	0	4	34.833183	41.557014	13	8	.5	1	1	Widowed	2	24.093822
106711056		67	66 years old	Male	0	Central	HIV positive	1	Married/living together									married		1	56.705219	62.390316	.1	.2	.30000001	4																					Divorced	5
106711078	Mchinji	67	85 years old	Male	0	Central	HIV negative	0	Married/living together	HIV negative								married	HIV negative	0	48.329868	62.251358	0	.1	.2	4	Married/living together	59.872799	44.543221	.40000001	.5	.69999999	4	HIV negative	0	Married/living together	HIV negative	0	4	50.554146	48.92984	6	4				Married/living together	4	48.855461
106711199	Mchinji	67	49 years old	Male	0	Central	HIV negative	0	Married/living together	HIV negative	0	57.596378	44.54287	.2	.40000001	.5	5	married	Refused test	0	55.091145	62.491932	.1	.2	.60000002	4	Married/living together	37.56736	24.58676	.5	.69999999	.89999998	4	Refused test	0	Married/living together	HIV negative	0	2	34.196262	50.496506	6	9	.5	.60000002	1	Married/living together	4	56.146915
106711287		67	47 years old	Male	0	Central	HIV negative	0	Married/living together									married	HIV negative	0	56.41571	60.022121	1	1	1	2	Married/living together	55.258339	60.69717	.2	.40000001	.5	4	HIV negative	0
106801045	Mchinji	67		Female	1	Central	HIV negative	0	Married/living together	HIV negative	0	36.814072	51.784378	0	.89999998	1	3	married	HIV negative	0	58.295155	46.554726	1	1	1	2	Married/living together	38.46505	36.19487	.30000001	.5	.80000001	3	HIV negative	0	Married/living together	HIV negative	0	2	38.303238	36.789146	2	8	.1	.30000001	1	Married/living together	2	44.071377
106801133	Mchinji	67	64 years old	Female	1	Central	HIV negative	0	Married/living together	HIV negative								married	HIV negative	0	58.093887	47.522984	0	.1	.30000001	4	Married/living together	37.892681	45.068199	.5	.80000001	1	4	HIV negative	0	Married/living together	HIV negative	0	3	52.401024	62.661293	3	0	.2	.40000001	.69999999
106807001	Mchinji	67	60 years old	Female	1	Central												married	HIV negative	0	34.747593	45.639542	.5	.60000002	.80000001	3	Married/living together	29.018011	52.135559	.2	.40000001	.60000002	4	HIV negative	0	Married/living together	HIV negative	0	4	39.700859	63.410282	9	3	.5	1	1	Married/living together	4	43.269974
106811067	Mchinji	67	67 years old	Male	0	Central	HIV negative	0	Married/living together	HIV negative	0	55.258339	60.69717	.2	.80000001	1	4	married	HIV negative	0	54.814281	60.420662	.30000001	.5	.60000002	5	Married/living together	55.258339	60.69717	.1	.2	.5	5	HIV negative	0	Married/living together	HIV negative	0	3	48.345348	60.530197	1	3	.5	1	1	Married/living together	4	48.183929
106811144		67	45 years old	Male	0	Central	HIV negative	0	Married/living together	HIV negative	0			.30000001	.5	.69999999	4	married	HIV negative	0	49.675148	59.289963	.1	.2	.5	4	Married/living together			.1	.30000001	.69999999	5	HIV negative	0												Married/living together	2	55.091145
106817122	Mchinji	67	72 years old	Male	0	Central												married	HIV negative	0	48.695415	61.905655				4	Married/living together	56.154549	59.837238	.1	.40000001	.69999999	5	HIV negative	0	Married/living together	HIV negative	0	5	53.815186	38.883095	1	4	.2	.5	.69999999	Married/living together	4	56.41571
106901001		67	47 years old	Female	1	Central	HIV negative	0	Married/living together	HIV negative	0	38.940842	60.133301	.30000001	.69999999	1	3	married	HIV negative	0	32.345879	53.786381	0	.2	.30000001	3	Married/living together	56.577061	60.757809	0	.2	.40000001	5	HIV negative	0
106901023	Mchinji	67	50 years old	Female	1	Central	HIV negative	0	Married/living together	HIV negative								married	HIV negative	0	51.674381	42.842243	.2	.30000001	.5	3	Married/living together	52.221931	53.632648	.60000002	.89999998	1	4	HIV negative	0	Married/living together	HIV negative	0	4	52.401024	62.661293	0	0	.40000001	.69999999	.89999998	Married/living together	3	55.091145
106901045		67	56 years old	Female	1	Central	HIV negative	0	Married/living together	HIV negative	0	30.67255	59.748711	.5	1	1	3	married	HIV negative	0	28.931744	28.622219	.60000002	.89999998	1	3	Separated	52.137569	40.247841	.2	.5	.69999999	4	HIV negative	0
106901221	Mchinji	67	72 years old	Female	1	Central	HIV negative	0	Married/living together	HIV negative	0	47.805489	48.550259	.2	.60000002	.80000001	2	married		0			.2	1	1		Married/living together	40.77084	53.454739	.2	.5	.69999999	3		0	Married/living together	HIV negative	0	5	55.091145	62.491932	0	0	0	1	1	Married/living together	4	45.116856
106911012		67	49 years old	Male	0	Central	HIV negative	0	Married/living together	HIV negative	0	56.577061	60.757809	.1	.40000001	.69999999	5	married	HIV negative	0	53.497513	45.323689	.2	.40000001	.5	5	Married/living together	56.577061	60.757809	0	.1	.2	5	HIV negative	0
106911034	Mchinji	67	82 years old	Male	0	Central	5		Married/living together	HIV negative	0	56.577061	60.757809	.5	.69999999	1	5	married	HIV negative	0	17.139711	45.224461	.40000001	.60000002	.30000001	3	Married/living together	34.191929	60.137821	.1	.30000001	.60000002	4	HIV negative	0	Married/living together	HIV negative	0	1	39.800716	49.289288	3	2	.5	1	1	Married/living together	2	31.760139
106911089	Mchinji	67	51 years old	Male	0	Central			Married/living together	HIV negative	0	56.819691	57.887749	.30000001	.40000001	.60000002	4	married		0	52.794338	61.50602	.30000001	.69999999	.89999998	4	Married/living together	54.835831	59.7766	0	.2	.5	5		0	Married/living together	HIV negative	0	4	54.801636	60.123737	2	2	.30000001	.69999999	1	Married/living together	4	52.401024
106911166	Mchinji	67	55 years old	Male	0	Central			Married/living together	HIV negative								married	HIV negative	0	49.675148	59.289963	.2	.30000001	.5	4	Married/living together	53.795731	57.922569	.1	.40000001	.60000002	5	HIV negative	0	Married/living together	HIV negative	0	3	52.401024	62.661293	2	1	0	.1	.2	Married/living together	5	55.091145
107001024	Mchinji	70	59 years old	Female	1	Central	HIV negative	0	Married/living together	HIV negative	0	56.819691	57.887749	.30000001	.69999999	.80000001	5	married		0			0	.1	.30000001		Married/living together	55.732422	50.234909	.2	.5	.69999999	4		0	Married/living together	HIV negative	0	3	45.005489	39.718369	2	4	.30000001	.69999999	.80000001	Married/living together	4	53.532833
107001222	Mchinji	70	60 years old	Female	1	Central	HIV negative	0	Married/living together	HIV negative	0	56.577061	60.757809	.2	.5	.69999999	5	married	HIV negative	0	57.781704	56.569145	.5	.80000001	1	4	Married/living together	56.577061	60.757809	.1	.30000001	.5	5	HIV negative	0	Married/living together	HIV negative	0	4	38.439686	42.457722	3	9	.2	.5	.69999999	Married/living together	5	48.695415
107001288	Mchinji	70	65 years old	Female	1	Central	HIV negative	0										widowed	HIV negative	0	49.268616	60.129559	0	0	0	5	Widowed			.2	.5	.80000001	4	HIV negative	0	Widowed	HIV negative	0	2	48.406345	53.784031	0	3	.40000001	.69999999	.80000001	Widowed	5	56.146915
107001331	Mchinji	70	52 years old	Female	1	Central	HIV negative	0	Married/living together	Refused test	0	56.577061	60.757809	.2	.5	.60000002	5	married	Refused test	0	56.705219	62.390316	0	.30000001	.5	4	Married/living together	55.258339	60.69717	.30000001	.30000001	.60000002	4	Refused test	0	Married/living together	HIV negative	0	3	46.985027	59.45932	2	1	.2	.30000001	.5	Married/living together	4	48.257339
107001343	Mchinji	70	54 years old	Female	1	Central	HIV negative	0	Married/living together	HIV negative	0	55.258339	60.69717	.5	1	1	4	married	HIV negative	0	48.758942	64.636772	0	.1	.2	4								HIV negative	0	Married/living together	HIV negative	0	5	49.165474	63.797176	3	0	.40000001	.80000001	1	Married/living together	4	42.106186
107001650		70	65 years old	Female	1	Central	HIV negative	0	Married/living together	HIV negative	0	47.569778	57.271561	.2	.80000001	1	3	married		0			1	1	1		Married/living together	56.577061	60.757809	.2	.5	.69999999	5		0
107006078		67	35 years old	Female	1	Central	HIV negative	0	Married/living together	HIV negative	0	55.06728	52.184399	.40000001	.5	.69999999	5	married	HIV negative	0	52.365707	53.367176	0	.5	.69999999	5	Separated	61.965538	35.07777	0	.1	.2	4	HIV negative	0
107006353		70	34 years old	Female	1	Central	HIV negative	0	Married/living together	HIV negative	0	56.577061	60.757809	0	0	.1	5	married	HIV negative	0	59.639996	49.34676	.40000001	.60000002	1	4	Married/living together	55.923481	58.747681	.30000001	.69999999	.89999998	4	HIV negative	0
107007738	Mchinji	70	86 years old	Female	1	Central												married									Married/living together	49.486359	55.063679	.5	.80000001	1	4			Widowed	HIV negative	0	4	44.688221	58.473408	4	3	.40000001	.60000002	1	Widowed	4	49.385639
107011057		70	46 years old	Male	0	Central	HIV negative		Married/living together	HIV negative	0	56.577061	60.757809	.2	.5	.80000001	5	married	HIV negative	0	58.050495	59.428925	0	.2	.5	5	Married/living together	56.577061	60.757809	.1	.30000001	.5	5	HIV negative	0
107011144		70	48 years old	Male	0	Central	HIV negative	0	Married/living together	HIV negative	0	55.258339	60.69717	.2	.30000001	.5	3	married	HIV negative	0	48.481945	56.823563	.60000002	.69999999	1	4	Married/living together	56.352718	36.225651	.2	.40000001	.89999998	4	HIV negative	0
107011166	Mchinji	70	63 years old	Male	0	Central	HIV negative	0										married	HIV negative	0	43.644962	58.357986	.89999998	1	1	5	Married/living together	55.500969	57.82711	.1	.40000001	.60000002	4	HIV negative	0	Married/living together	HIV negative	0	4	51.943481	34.206654	3	3	.40000001	.80000001	1	Married/living together	3	40.559574
107011419		70	48 years old	Male	0	Central	HIV negative	0	Married/living together	HIV negative								married	HIV negative	0	56.436424	59.53054	0	0	0	4	Married/living together	56.819691	57.887749	.2	.30000001	.5	5	HIV negative	0
107011914	Mchinji	70	65 years old	Male	0	Central	HIV negative	0	Married/living together	Refused test	0	56.577061	60.757809	.1	.30000001	.5	5	married	HIV negative	0	48.405907	59.53746	.5	.80000001	1	5	Married/living together	55.258339	60.69717	.40000001	.5	.69999999	4	HIV negative	0	Married/living together	HIV negative	0	3	52.401024	62.661293	0	4	.5	.80000001	1	Married/living together	2	55.091145
107014232	Mchinji	70	52 years old	Male	0	Central			Married/living together									married	HIV negative	0	58.050495	59.428925	.1	.1	.1	5	Married/living together	56.577061	60.757809	.1	.40000001	.80000001	5	HIV negative	0	Married/living together	HIV negative	0	5	51.566086	61.259621	1	0	.1	.40000001	.60000002	Married/living together	5	56.436424
107014617		70	46 years old	Male	0	Central			Married/living together			56.577061	60.757809	0	.30000001	.5	5	married					0	.1	.2		Married/living together			.2	.69999999	1	5
107017255	Mchinji	80	54 years old	Male	0	Central												married	HIV negative	0	56.705219	62.390316				5	Married/living together	56.577061	60.757809	.1	.30000001	.5	5	HIV negative	0	Married/living together	HIV negative	0	5	56.705219	62.390316	0	0	.2	.5	.60000002	Married/living together	4	55.091145
107017804	Mchinji	70	74 years old	Male	0	Central												married	HIV negative	0	47.180786	45.747368				2	Married/living together	39.966862	57.872181	0	.30000001	.5	3	HIV negative	0	Married/living together	HIV negative	0	3	41.118656	54.44265	2	4	0	.5	1	Married/living together	4	36.819355
107115001		73	46 years old	Male	0	Central												married					.1	.30000001	.5		Married/living together	45.508549	62.03038	.1	.30000001	.60000002	5
107117155	Mchinji	73	57 years old	Male	0	Central												widowed									Widowed	51.810051	55.591991	0	.5	.69999999	4			Widowed	HIV negative	0	3	53.725071	29.55402	6	6	.60000002	1	1	Widowed	4	46.836021
107201001		72	46 years old	Female	1	Central			Married/living together									married	HIV negative	0	56.165485	54.311409	.5	.80000001	1	2								HIV negative	0
107201122		72	45 years old	Female	1	Central	HIV positive	1	Widowed	HIV positive								widowed	HIV positive	1	55.091145	62.491932	.1	.40000001	.5	5	Widowed	34.128101	57.88031	.5	.80000001	1	3	HIV positive	1
107201199	Mchinji	72	73 years old	Female	1	Central	HIV negative	0	Married/living together	HIV negative	0	43.336052	35.517639	.2	.40000001	.5	2	married		0			.5	.5	.5		Married/living together	42.257309	33.311218	.1	.40000001	.69999999	3		0	Married/living together	HIV negative	0	4	43.342941	61.434803	3	4	.1	.40000001	.60000002	Married/living together	2	34.128571
107201419		72	58 years old	Female	1	Central	HIV positive	1	Widowed	Refused test	1	14.25102	44.956028	0	0	0	2	widowed		1			.40000001	.5	.69999999		Widowed	51.699669	58.730949	.1	.2	.5	4		1												Widowed	2	28.224955
107207111	Mchinji	72	79 years old	Female	1	Central												widowed	HIV negative	0	45.29369	46.288235				2	Widowed	28.76907	46.132599	.5	.69999999	1	4	HIV negative	0	Widowed	HIV negative	0	3	32.803528	46.131161	8	5	.40000001	.5	1	Widowed	3	40.800686
107207166	Mchinji	72	69 years old	Female	1	Central												married	HIV negative	0	50.554146	48.92984				3	Married/living together	56.268238	38.882801	0	0	0	3	HIV negative	0	Married/living together	HIV negative	0	3	53.307789	51.491596	3	2	.2	.40000001	.69999999	Married/living together	3	48.469433
107211067	Mchinji	72	55 years old	Male	0	Central			Married/living together	HIV negative	0	22.73782	48.939861	.5	1	1	2	married	HIV negative	0	39.834232	60.033089	0	.40000001	.80000001	3	Married/living together	40.788269	53.05209	.2	.40000001	.5	3	HIV negative	0	Married/living together	HIV negative	0	5	47.061066	56.745422	5	1	.30000001	.69999999	.89999998
107211100		72	46 years old	Male	0	Central												married	HIV negative	0	58.050495	59.428925	0	0	0	5	Married/living together	55.500969	57.82711	0	0	0	4	HIV negative	0
107211155	Mchinji	72	77 years old	Male	0	Central	5		Married/living together	HIV negative	0	55.500969	57.82711	.2	.40000001	.60000002	5	married	HIV negative	0	55.091145	62.491932	0	.1	.40000001	4	Married/living together	42.26973	36.298218	.5	.69999999	.89999998	1	HIV negative	0	Married/living together	HIV negative	0	4	54.801636	60.123737	4	1	.2	.60000002	1	Married/living together	3	43.269974
107211375	Mchinji	75	59 years old	Male	0	Central	HIV negative	0	Married/living together	HIV negative	0	56.577061	60.757809	0	.2	.40000001	5	married	HIV negative	0	55.091145	62.491932	.30000001	.69999999	.80000001	5	Married/living together	54.16658	53.93214	.1	.30000001	.40000001	5	HIV negative	0	Married/living together	HIV negative	0	5			0	0	.1	.30000001	.60000002	Married/living together	4	54.801636
107217023	Mchinji	72	79 years old	Male	0	Central												married	HIV negative	0	45.639751	62.420715				4	Married/living together	38.45829	44.224579	.5	.89999998	1	4	HIV negative	0	Married/living together	HIV negative	0	3	48.514202	41.120083	0	3	1	1	1	Married/living together	4
107301221	Mchinji	73	55 years old	Female	1	Central												married					.2	.30000001	.5		Married/living together	52.122181	59.65152	.40000001	.60000002	.69999999	4			Married/living together	HIV negative	0	5	56.436424	59.53054	4	4	.1	.40000001	.5	Married/living together	5	57.492195
107307265	Mchinji	73	84 years old	Female	1	Central												married									Widowed	24.23465	43.547791	.1	.1	.2	3			Widowed	HIV negative	0	3	22.069668	45.991764	4	5	.5	.69999999	1	Widowed	2	29.249887
107311001		73	47 years old	Male	0	Central	HIV negative	0	Married/living together	HIV negative	0	64.414131	29.19211	.2	.69999999	1	5	married	HIV negative	0	56.705219	62.390316	.1	.2	.30000001	5								HIV negative	0
107311012		73	45 years old	Male	0	Central	HIV negative	0	Married/living together	HIV negative	0	56.577061	60.757809	.1	.5	.80000001	5	married		0			.5	.69999999	1		Married/living together	61.277409	43.341839	.1	.30000001	.5	5		0
107311111	Mchinji	73	67 years old	Male	0	Central	HIV positive	1	Married/living together		1	55.258339	60.69717	.1	.5	1	4	married		1			.1	.30000001	.5		Married/living together	55.258339	60.69717	.1	.5	.69999999	5		1	Married/living together	HIV positive	1	4	54.784885	47.978687	1	0	0	.2	.5	Married/living together	5	56.436424
107401001		74	33 years old	Female	1	Central	5		Married/living together	Refused test		56.577061	60.757809	.1	.40000001	.80000001	5	married	HIV negative	0	54.802074	54.370308	.2	.30000001	.5	1	Married/living together	55.229599	49.004238	.30000001	.40000001	.40000001	4	HIV negative	0
107401067	Mchinji	74	53 years old	Female	1	Central	HIV negative	0	Married/living together	HIV negative	0	47.258862	60.257439	.5	.5	.5	2	married	HIV negative	0	46.91206	50.905319	.30000001	.60000002	.69999999	3	Married/living together	52.221931	53.632648	0	0	.5	4	HIV negative	0	Married/living together	HIV negative	0	5	42.467014	60.527027	5	1	.60000002	.89999998	1	Married/living together	4	48.329868
107401078	Mchinji	74	53 years old	Female	1	Central	HIV negative	0	Married/living together	Refused test	0	56.577061	60.757809	.2	1	1	5	married	HIV negative	0	52.401024	62.661293	.2	.40000001	.5	4	Married/living together	47.770142	53.518238	.30000001	.5	.80000001	2	HIV negative	0	Married/living together	HIV negative	0	3	54.801636	60.123737	3	1	.1	.60000002	.80000001	Married/living together	3	44.96072
107401496		74	48 years old	Female	1	Central	5		Married/living together	HIV negative	0	55.500969	57.82711	0	.1	.1	4	married	HIV negative	0	50.554146	48.92984	.5	1	1	4	Married/living together			.60000002	.80000001	.89999998	4	HIV negative	0
107401639		74	46 years old	Female	1	Central	HIV negative	0	Married/living together	HIV negative	0	57.673771	50.057079	0	.40000001	.69999999	5	married	HIV negative	0	52.401024	62.661293	.30000001	.40000001	.60000002	2	Married/living together	53.795731	57.922569	.1	.30000001	.40000001	5	HIV negative	0
107404606	Mchinji	74	55 years old	Female	1	Central			Married/living together	HIV negative								married	HIV negative	0	55.894104	54.845707	.30000001	.30000001	.40000001	4	Married/living together	26.24622	47.688068	1	1	1	2	HIV negative	0	Married/living together	HIV negative	0	4	51.854931	63.483669	5	2	.5	1	1	Married/living together	5	55.091145
107406661	Mchinji	74	52 years old	Female	1	Central	HIV negative	0	Married/living together	HIV negative	0	56.819691	57.887749	.1	.30000001	.5	5	married	HIV negative	0	52.170364	51.187576	.1	.30000001	.30000001	5	Married/living together	52.221931	53.632648	.30000001	.60000002	1	4	HIV negative	0	Married/living together	HIV negative	0	3	51.096901	47.861244	5	0	.5	1	1	Married/living together	5	48.116837
107407177		74	70 years old	Female	1	Central												married	HIV negative	0	33.981331	53.33733				3	Married/living together	44.079079	46.256641	.30000001	.60000002	1	3	HIV negative	0
107411012		74	36 years old	Male	0	Central	HIV negative	0	Married/living together	HIV negative								married	HIV negative	0	50.554146	48.92984	.2	.40000001	.69999999	3	Married/living together	60.854698	38.306622	.80000001	1	1	5	HIV negative	0
107411045		74	52 years old	Male	0	Central	HIV negative	0	Married/living together	HIV negative	0	56.639431	41.70993	.1	.5	.69999999	3	married		0			.1	.40000001	.60000002		Married/living together	54.663582	41.606052	.40000001	.5	.60000002	5		0
107411221		74	48 years old	Male	0	Central	HIV negative	0	Married/living together	HIV negative	0	56.577061	60.757809	.1	.5	.69999999	5	married	HIV negative	0	55.091145	62.491932	.1	.30000001	.69999999	4	Married/living together	43.449009	44.945858	.1	.40000001	.60000002	5	HIV negative	0
107411408	Mchinji	74		Male	0	Central	HIV negative	0	Married/living together	HIV negative	0	42.956852	54.111721	.1	.30000001	.89999998	4	married	HIV negative	0	53.244267	48.760483	.30000001	1	1	4	Married/living together	57.242199	58.808319	.1	.30000001	.5	5	HIV negative	0	Married/living together	HIV negative	0	3	46.482323	48.375759	0	1	.80000001	1	1	Married/living together	4	49.526142
107411463	Mchinji	74	57 years old	Male	0	Central	HIV negative	0	Married/living together	Refused test	0	42.489189	53.142689	.1	.5	.60000002	4	married	HIV negative	0	55.091145	62.491932	.2	1	1	4	Married/living together	55.258339	60.69717	.2	.60000002	.80000001	4	HIV negative	0	Married/living together	HIV negative	0	3	38.355579	66.371674	1	1	.30000001	.5	1	Married/living together	4	55.091145
107411551	Mchinji	74	56 years old	Male	0	Central	5		Married/living together	HIV negative	0	57.099319	55.659512	0	.2	1	5	married	HIV negative	0	53.244267	48.760483	.1	.1	.2	4	Married/living together	55.500969	57.82711	.30000001	.5	.69999999	5	HIV negative	0	Married/living together	HIV negative	0	4	51.565422	61.115475	2	3	.2	.60000002	.89999998	Married/living together	5	51.096466
107411694	Mchinji	74	60 years old	Male	0	Central	HIV negative	0	Married/living together	HIV negative	0	61.034779	46.211899	.1	.30000001	.60000002	4	married	HIV negative	0	52.401024	62.661293	0	0	.1	5	Married/living together	63.51757	36.76173	.5	.40000001	.2	4	HIV negative	0	Married/living together	HIV negative	0	3	59.639996	49.34676	2	1	.60000002	1	1	Married/living together	4	61.543575
107414628	Mchinji	74		Male	0	Central			Married/living together	HIV negative	0	56.577061	60.757809	.2	.60000002	1	5	married	HIV negative	0	55.091145	62.491932	.2	.2	.30000001	2	Married/living together	55.670219	58.737831	0	.2	.30000001	4	HIV negative	0	Married/living together	HIV negative	0	4	55.091145	62.491932	0	0	.1	.30000001	.80000001	Married/living together	5	55.091145
107414650	Mchinji	74	55 years old	Male	0	Central			Married/living together	HIV negative	0	55.258339	60.69717	0	.1	.40000001	4	married	HIV negative	0	54.802074	54.370308	.1	.2	.40000001	2	Married/living together	55.258339	60.69717	.1	.30000001	.5	4	HIV negative	0	Married/living together	HIV negative	0	5	55.091145	62.491932	0	0	.1	.5	1	Married/living together	4	49.675148
107416540		74		Male	0	Central	HIV negative	0	Never married	HIV negative	0	56.577061	60.757809	.1	.30000001	.69999999	5	married		0	57.006138	43.804676	.1	.30000001	.5	3									0
107417056	Mchinji	74	77 years old	Male	0	Central												married	HIV negative	0	59.639996	49.34676				4	Married/living together	43.935509	30.76338	.30000001	.60000002	1	4	HIV negative	0	Married/living together	HIV negative	0	2	35.721218	58.565292	11	4	.2	.5	.69999999
107417298	Mchinji	74	85 years old	Male	0	Central												married									Married/living together	16.692949	38.39994	.5	.69999999	1	2			Married/living together	HIV negative	0	4	54.801636	60.123737	0	0	.2	.40000001	.60000002	Married/living together	4	45.743553
107501067	Mchinji	75	55 years old	Female	1	Central	HIV negative	0	Divorced	HIV negative	0	56.596748	53.965908	.2	.30000001	.40000001	5	divorced	HIV negative	0	50.019978	59.435844	0	.1	.2	4	Divorced	52.221931	53.632648	.1	.30000001	.5	4	HIV negative	0	Widowed	HIV negative	0	4	33.561993	56.00016	3	3	.2	.30000001	.60000002
107501078		75	47 years old	Female	1	Central	5		Married/living together	HIV negative	0	55.258339	60.69717	.30000001	.5	.60000002	4	married	HIV negative	0	50.554146	48.92984	.2	.30000001	.30000001	3	Widowed	54.969429	47.607109	.30000001	.60000002	.69999999	4	HIV negative	0
107501243		75	67 years old	Female	1	Central												married	HIV negative	0	39.910339	52.278309	.40000001	.69999999	1	2	Married/living together	60.548691	36.569439	.69999999	1	1	4	HIV negative	0
107501287		72	46 years old	Female	1	Central	HIV negative	0	Married/living together	HIV negative	0	56.577061	60.757809	.1	.30000001	.60000002	5	married	HIV negative	0	51.096466	53.61467	.1	.2	.2	3	Separated	57.231571	55.92841	0	.1	.30000001	5	HIV negative	0
107501375		75	48 years old	Female	1	Central	HIV negative	0	Married/living together	HIV negative								married	HIV negative	0	52.401024	62.661293	0	.2	.5	5	Married/living together	56.577061	60.757809	.2	.5	.69999999	5	HIV negative	0
107501408	Mchinji	75	50 years old	Female	1	Central	HIV negative		Married/living together	HIV negative	0	56.577061	60.757809	.1	.2	.5	5	married	HIV negative	0	56.705219	62.390316	0	.2	.40000001	4	Married/living together	47.343128	40.269211	0	0	.1	4	HIV negative	0	Married/living together	HIV negative	0	3	55.091145	62.491932	0	1	.5	.69999999	.80000001	Married/living together	5	55.091145
107502012	Mchinji	75	65 years old	Female	1	Central	5		Married/living together	HIV negative								married	HIV negative	0	53.244267	48.760483	.1	.2	.5	4	Married/living together	37.939571	40.60384	1	1	1	4	HIV negative	0	Married/living together	HIV negative	0	4	49.60218	50.735962	5	5	.5	.80000001	1
107502100	Mchinji	75	51 years old	Female	1	Central	HIV negative	0	Married/living together	HIV negative								married	HIV negative	0	50.554146	48.92984	0	.1	.40000001	3	Married/living together	63.506149	31.12483	.5	.80000001	.89999998	5	HIV negative	0	Married/living together	HIV negative	0	5	64.02066	40.608459	3	3	.5	.69999999	.89999998	Married/living together	4	51.020428
107511089		75	47 years old	Male	0	Central	HIV negative	0	Married/living together	HIV negative								married	HIV negative	0	55.091145	62.491932	.1	.2	.30000001	4	Separated	53.906109	54.783611	.2	.40000001	.69999999	4	HIV negative	0
107511353	Mchinji	75	61 years old	Male	0	Central	HIV negative	0	Married/living together	HIV negative								married		0	54.782299	51.372765	.1	.2	.5	5	Married/living together	48.090179	54.073421	.1	.30000001	.5	5		0	Married/living together	HIV negative	0	3	52.401024	62.661293	0	0	.1	.5	.80000001	Married/living together	4	51.824051
107511386	Mchinji	75	57 years old	Male	0	Central	HIV negative	0	Married/living together	HIV negative								married	HIV negative	0	52.401024	62.661293	.30000001	.69999999	1	5	Married/living together	55.258339	60.69717				4	HIV negative	0	Married/living together	HIV negative	0	5	53.456795	57.331699	4	3	.1	.40000001	.5
107511529		70	66 years old	Male	0	Central	HIV negative	0	Married/living together	HIV negative								married	HIV negative	0	56.705219	62.390316	.2	.40000001	.80000001	5								HIV negative	0												Married/living together	5	56.146915
107517155	Mchinji	75	80 years old	Male	0	Central												married	HIV negative	0	51.449059	64.467415				3	Widowed	35.617111	38.528229	.40000001	.60000002	.69999999	3	HIV negative	0	Widowed	HIV negative	0	2	18.697521	50.834286	3	5	.1	.5	.69999999	Widowed	3	30.445724
107601320	Mchinji	76	59 years old	Female	1	Central	HIV negative	0	Married/living together	HIV negative	0	56.577061	60.757809	.1	.40000001	.60000002	5	married	HIV negative	0	38.431618	63.65778	0	0	.1	4	Married/living together	40.622181	51.942509	0	0	.2	4	HIV negative	0	Married/living together	HIV negative	0	5	56.705219	62.390316	1	0	.1	.30000001	.5	Married/living together	3	52.910698
107601364	Mchinji	76	58 years old	Female	1	Central	5		Married/living together	HIV negative	0	56.577061	60.757809	.5	.60000002	.89999998	5	married	HIV negative	0	55.870052	55.091068	.2	.30000001	.5	4	Married/living together	54.835831	59.7766	0	0	0	4	HIV negative	0	Married/living together	HIV negative	0	4	37.636333	61.473919	2	1	0	0	.1	Married/living together	4	48.329868
107601430		76	47 years old	Female	1	Central	HIV negative	0	Married/living together	HIV negative	0	47.975952	29.35108	.5	.69999999	1	5	married	HIV negative	0	56.463749	31.102114				4	Married/living together	55.258339	60.69717	.2	.5	.69999999	5	HIV negative	0
107601573		76	54 years old	Female	1	Central			Married/living together	HIV negative	0	59.76651	45.509731	.1	.40000001	.5	5	married		0	55.091145	62.491932	.1	.2	.40000001	4	Separated	55.258339	60.69717	.40000001	.5	.69999999	4		0												Divorced	4	54.300034
107605034	Mchinji	76	63 years old	Female	1	Central												married	HIV negative	0	60.985275	46.385365	.1	.30000001	.5	4	Married/living together	49.066582	25.27022	.2	.60000002	.89999998	3	HIV negative	0	Married/living together	HIV negative	0	4	59.929504	51.714954	2	1	.2	.40000001	.80000001
107607309	Mchinji	76	60 years old	Female	1	Central												married	HIV negative	0	56.41571	60.022121	.5	.69999999	.89999998	5	Married/living together	35.374908	65.140663	.2	.40000001	.60000002	4	HIV negative	0	Married/living together	HIV negative	0	4	56.146915	57.162342	2	0	.60000002	.69999999	1	Married/living together	5	54.255978
107611089		76	48 years old	Male	0	Central												married					.5	.60000002	1		Married/living together	56.819691	57.887749	0	0	.2	5
107611188	Mchinji	76	63 years old	Male	0	Central			Married/living together	HIV negative	0	56.577061	60.757809	.1	.5	.80000001	5	married		0			0	.1	.2		Married/living together	55.258339	60.69717	.1	.30000001	.5	4		0	Married/living together	HIV negative	0	4	52.910698	58.154079	0	1	.60000002	.69999999	.80000001	Married/living together	3	51.932072
107611254	Mchinji	76	59 years old	Male	0	Central	5		Married/living together	HIV negative	0	56.577061	60.757809	.5	.60000002	.89999998	5	married	HIV negative	0	55.091145	62.491932	.40000001	.60000002	1	3	Married/living together	55.258339	60.69717	0	.2	.30000001	4	HIV negative	0	Married/living together	HIV negative	0	4	55.091145	62.491932	0	0	0	0	.1	Married/living together	5	56.705219
107611298	Mchinji	76	61 years old	Male	0	Central	HIV negative	0	Married/living together	HIV negative	0	54.835831	59.7766	.5	.80000001	1	4	married	HIV negative	0	41.239201	54.527199	0	.5	.69999999	4	Married/living together	54.81213	29.74445	1	1	1	5	HIV negative	0	Married/living together		0	4	49.751186	56.576065		4	.60000002	.69999999	.89999998	Married/living together	4	51.565857
107611331	Mchinji	76	75 years old	Male	0	Central	5		Married/living together	HIV negative	0	55.258339	60.69717	.1	.5	.60000002	5	married	HIV negative	0	45.92926	64.78891	.30000001	.69999999	.69999999	4	Married/living together	41.296059	46.346561	.5	1	1	4	HIV negative	0	Married/living together	HIV negative	0	4	40.973396	57.792465	5	3	.30000001	.5	.60000002
107614001		76	45 years old	Male	0	Central			Married/living together	HIV negative	0	47.60461	61.222	.2	.40000001	.60000002	2	married		0			0	0	.30000001		Married/living together	55.670219	58.737831	0	.40000001	.5	4		0
107614276		76	41 years old	Male	0	Central			Married/living together	HIV negative	0	56.577061	60.757809	.1	.5	.60000002	5	married		0	52.401024	62.661293	0	.1	.2	5	Married/living together	55.258339	60.69717	.2	.5	.80000001	5		0
107614463		76	47 years old	Male	0	Central			Married/living together	HIV negative	0	56.577061	60.757809	.1	.5	.69999999	5	married		0			.30000001	.80000001	1		Married/living together	52.111549	56.77161	.30000001	.40000001	.5	4		0
107701111	Mchinji	77	58 years old	Female	1	Central	HIV negative	0	Divorced	HIV negative	0	59.481319	52.830639	.5	.89999998	1	5	divorced	HIV negative	0	59.71603	46.632862	.1	.30000001	.40000001	4	Divorced	55.258339	60.69717	.2	.5	.69999999	4	HIV negative	0	Divorced	HIV negative	0	3	52.401024	62.661293	1	2	.5	.69999999	.89999998	Divorced	4	47.45438
107701243	Mchinji	77	50 years old	Female	1	Central	HIV negative	0	Divorced	HIV negative								divorced		0	55.091145	62.491932	.5	.60000002	.80000001	4	Widowed	52.221931	53.632648	.30000001	.40000001	.5	4		0	Widowed	HIV negative	0	2	40.498199	47.41655	5	3	.60000002	1	1	Divorced	4	50.735638
107704034		77	45 years old	Female	1	Central			Married/living together	HIV positive	1	55.258339	60.69717	.2	.5	.80000001	4	married		1	52.734592	53.267693	.2	.69999999	1	3	Married/living together	51.38028	61.645	.1	.40000001	.69999999	5		1
107707221	Mchinji	77	83 years old	Female	1	Central												widowed	HIV negative	0	40.150784	50.664745				4	Widowed	30.293571	42.33353	.40000001	1	1	3	HIV negative	0	Widowed	HIV negative	0	3	22.59647	42.034958	9	10	.5	.60000002	1	Widowed	3	35.266998
107707375	Mchinji	77	58 years old	Female	1	Central												married	HIV negative	0	58.082623	37.983505	.1	.30000001	.5	4	Widowed	50.397968	29.85387	.5	1	1	4	HIV negative	0	Widowed	HIV negative	0	4	34.343483	45.205219	3	3	.30000001	.5	1	Widowed	4	51.766052
107711232		77	46 years old	Male	0	Central			Married/living together	HIV negative	0	51.699669	58.730949		.30000001	.5	4	married	HIV negative	0	59.395775	56.467529	0	.1	.30000001	4	Married/living together	53.553101	60.792629	0	.2	.40000001	4	HIV negative	0
107714309		77	46 years old	Male	0	Central			Married/living together	HIV negative	0	49.994431	58.826408	.5	.69999999	.80000001	4	married	HIV negative	0	49.675148	59.289963	.5	.60000002	.69999999	4	Married/living together	48.47905	59.36298	.5	.80000001	1	3	HIV negative	0
107801001		77	49 years old	Female	1	Central			Married/living together	HIV negative	0	45.234249	52.785229	.5	.69999999	.89999998	5	married	HIV negative	0	61.543575	51.613338	1	1	1	2	Married/living together	55.258339	60.69717	.1	.80000001	.89999998	4	HIV negative	0
107801034		83	47 years old	Female	1	Central	5		Widowed	HIV negative	0	55.258339	60.69717	0	.2	.5	4	married	HIV negative	0	62.153339	44.14687	1	1	1	4	Married/living together	53.128769	55.65263	.1	.5	1	4	HIV negative	0
107811078	Mchinji	77	67 years old	Male	0	Central	HIV negative	0	Married/living together	HIV negative	0	55.500969	57.82711	.5	.69999999	.89999998	3	married	HIV negative	0	55.091145	62.491932	.60000002	.69999999	1	5	Married/living together	48.2924	48.419941	0	0	.30000001	4	HIV negative	0	Married/living together	HIV negative	0	4	39.933578	56.706402	0	3	0	.2	.40000001	Married/living together	4	52.911366
107814023		78	44 years old	Male	0	Central												married	HIV negative	0	51.397385	35.02903	.1	.89999998	1	4	Married/living together	57.819592	48.553379	.30000001	.60000002	.80000001	5	HIV negative	0
107901133	Mchinji	79	61 years old	Female	1	Central	HIV negative	0	Married/living together		0	51.699669	58.730949	.60000002	.80000001	1	3	married	Refused test	0	56.512463	56.816643	0	.2	.30000001	4	Widowed	41.151352	50.655388	0	0	.1	5	Refused test	0	Widowed	HIV negative	0	4	43.202049	61.129292	2	0	.1	.30000001	.40000001	Widowed	3	48.213509
107901265	Mchinji	79	57 years old	Female	1	Central			Divorced	HIV negative	0	55.258339	60.69717	.1	.5	.69999999	4	divorced		0	44.640175	54.021133	.2	.5	.60000002	2	Divorced	54.835831	59.7766	0	.40000001	.5	4		0	Divorced	HIV negative	0	5	52.401024	62.661293	2	2	.30000001	.5	.80000001	Divorced	4	56.146915
107904111	Mchinji	77	49 years old	Female	1	Central			Married/living together	HIV negative	0	56.577061	60.757809	.2	.5	1	5	married	HIV negative	0	51.628044	46.502747	0	.2	.5	3	Married/living together	55.258339	60.69717	.2	.69999999	.89999998	5	HIV negative	0	Married/living together	HIV negative	0	3	51.565857	55.362045	0	0	.2	.40000001	.60000002	Married/living together	5	55.091145
107911056		79	46 years old	Male	0	Central	HIV negative	0	Married/living together	HIV negative	0	55.258339	60.69717	0	.30000001	.60000002	4	married	HIV negative	0	52.152233	48.28508	.1	.30000001	.40000001	5	Married/living together	51.699669	58.730949	.1	.30000001	.60000002	5	HIV negative	0
107911221	Mchinji	77	61 years old	Male	0	Central	HIV negative		Married/living together	HIV negative	0	53.795731	57.922569	.1	.69999999	1	3	separated	HIV negative	0	51.565857	55.362045	.89999998	.89999998	1	3	Married/living together	42.088291	56.742931	0	0	.80000001	4	HIV negative	0	Married/living together	HIV negative	0	2	38.092808	53.109222	6	6	.5	.69999999	.80000001	Married/living together	5	48.406345
107911320	Mchinji	79	85 years old	Male	0	Central			Married/living together	HIV negative	0	56.27766	44.482231	.2	.80000001	1	4	married	HIV negative	0	56.705219	62.390316	0	.1	.2	5	Married/living together	56.577061	60.757809	.5	.89999998	1	3	HIV negative	0	Married/living together	HIV negative	0	5	56.933327	54.248623	1	2	.5	.60000002	.80000001	Married/living together	5	55.091145
107916067		79	29 years old	Male	0	Central			Never married	HIV negative	0	55.912849	55.867771	.1	.40000001	.69999999	4	never married	HIV negative	0						5	Married/living together	43.827599	46.41143	0	0	0	5	HIV negative	0
108001023		80	45 years old	Female	1	Central	HIV negative	0	Married/living together	HIV negative	0	53.12151	62.626209	.1	.40000001	.5	5	married	HIV negative	0	53.244267	48.760483	.2	.30000001	.40000001	4	Married/living together	53.94083	44.73122	.5	.80000001	1	5	HIV negative	0
108001155	Mchinji	80	58 years old	Female	1	Central	HIV negative	0	Married/living together	HIV negative	0	56.154549	59.837238	0	.60000002	.80000001	4	married	HIV negative	0	55.091145	62.491932	.2	.40000001	.60000002	4	Married/living together	54.835831	59.7766	.30000001	.5	.69999999	4	HIV negative	0	Married/living together	HIV negative	0	3	54.801636	60.123737	2	1	.2	.5	.80000001	Married/living together	3	53.746304
108007001	Mchinji	80	84 years old	Female	1	Central												widowed	HIV negative	0	41.423092	39.149353				4	Widowed	16.49828	48.76255	.40000001	.60000002	.80000001	2	HIV negative	0	Widowed	HIV negative	0	2	18.032558	41.009739	6	8	.60000002	.80000001	1	Widowed	1	27.181032
108007232	Mchinji	80	71 years old	Female	1	Central												divorced									Widowed	47.78112	55.159142	.5	.60000002	.80000001	4			Widowed	HIV negative	0	2	26.513901	45.601124	7	8	.1	.30000001	.60000002	Widowed	2	16.83923
108011122	Mchinji	80	54 years old	Male	0	Central	5		Married/living together	HIV negative	0	58.897968	55.058601	.2	.5	.80000001	5	married	HIV negative	0	54.801636	60.123737				5	Married/living together	56.154549	59.837238	.5	.5	.60000002	5	HIV negative	0	Married/living together	HIV negative	0	5	54.52914	57.730286	1	1	.1	.2	.40000001	Married/living together	4	55.091145
108011133	Mchinji	80	63 years old	Male	0	Central	HIV negative	0	Married/living together	HIV negative								married	HIV negative	0	55.091145	62.491932	0	.5	.40000001	2	Married/living together	55.258339	60.69717	.5	.60000002	1	4	HIV negative	0	Married/living together	HIV negative	0	4	56.436424	59.53054	0	0	0	.5	.69999999	Married/living together	4	52.747845
108101353	Mchinji	81	54 years old	Female	1	Central	5		Married/living together	HIV negative	0	55.258339	60.69717	.30000001	.5	.80000001	5	married	HIV negative	0	50.233452	64.517937	.30000001	.30000001	.40000001	4	Married/living together	50.64217	62.137772	.30000001	.5	.80000001	4	HIV negative	0	Married/living together	HIV negative	0	4	51.020428	56.328568	1	5	.5	.89999998	.89999998	Married/living together	4	54.802074
108101364	Mchinji	81	47 years old	Female	1	Central	HIV negative	0	Divorced	HIV negative	0	56.577061	60.757809	0	.2	.5	5	married	HIV negative	0	48.469433	62.268574	.30000001	.5	.60000002	4	Married/living together	57.806961	31.873619	.1	.40000001	.80000001	3	HIV negative	0	Married/living together	HIV negative	0	3	39.214294	50.749706	3	3	.1	.30000001	.60000002	Married/living together	4	56.146915
108111111	Mchinji	81	59 years old	Male	0	Central	5		Married/living together	HIV negative	0	51.556789	55.582142	.1	.2	.40000001	4	married	HIV negative	0	56.705219	62.390316	.2	.40000001	.80000001	4	Married/living together	55.500969	57.82711	0	.1	.2	5	HIV negative	0	Married/living together	HIV negative	0	4	56.146915	57.162342	3	3	.30000001	.40000001	.69999999	Married/living together	5	56.705219
108111155	Mchinji	81	52 years old	Male	0	Central	5		Married/living together			56.577061	60.757809	.1	.40000001	.80000001	5	married	HIV negative	0	53.244267	48.760483	.1	.40000001	.5	4	Married/living together	56.577061	60.757809	.1	.2	.40000001	4	HIV negative	0	Married/living together	HIV negative	0	4	52.986736	55.440182	3	1	.30000001	.60000002	.69999999	Married/living together	4	49.60218
108111199		81	47 years old	Male	0	Central	5		Married/living together	HIV negative	0	55.258339	60.69717	.2	.5	.69999999	4	married	HIV negative	0	55.091145	62.491932	.30000001	.40000001	.69999999	4	Married/living together	56.819691	57.887749	.1	.2	.30000001	5	HIV negative	0
108201012		82	58 years old	Female	1	Central	HIV negative	0	Married/living together	HIV negative	0	40.89238	63.470982	.30000001	.5	.69999999	3	married	HIV negative	0	51.15955	62.099216	.5	.69999999	.80000001	5	Married/living together	54.51569	50.567539	0	.5	.80000001	5	HIV negative	0
108201078	Mchinji	82	53 years old	Female	1	Central	HIV negative	0										divorced	HIV negative	0	52.401024	62.661293	.30000001	.60000002	1	3	Divorced	28.089901	68.4552	.30000001	.5	1	4	HIV negative	0	Divorced	HIV negative	0	3	47.061066	56.745422	3	3	.2	.30000001	.60000002	Divorced	5	57.56823
108201100	Mchinji	82	55 years old	Female	1	Central	HIV negative	0	Married/living together	HIV negative	0	26.444641	53.362961	.30000001	.5	1	2	married		0	55.091145	62.491932	0	0	.1	5	Married/living together	22.40366	48.862869	.5	.60000002	.69999999	2		0	Married/living together	HIV negative	0	5	43.41898	58.720905	7	3	.2	.69999999	.89999998	Married/living together	4	38.383335
108207067	Mchinji	82	71 years old	Female	1	Central												married	HIV negative	0	40.226822	47.950848				4	Married/living together	34.129189	49.656528	.1	.40000001	.5	3	HIV negative	0	Married/living together	HIV negative	0	3	21.536648	56.505028	1	2	.1	.5	.80000001	Married/living together	4	37.5826
108211001		82	62 years old	Male	0	Central	HIV negative	0	Married/living together	HIV negative	0	55.258339	60.69717	.2	.5	.69999999	5	married	HIV negative	0	61.543575	51.613338	.5	.5	.5	5	Married/living together	52.045422	59.695511	.30000001	.60000002	1	5	HIV negative	0
108211034		82	45 years old	Male	0	Central	HIV negative	0	Married/living together	HIV negative								married	HIV negative	0	55.091145	62.491932				2	Married/living together	55.258339	60.69717	.5	.69999999	.89999998	3	HIV negative	0
108211045	Mchinji	82	63 years old	Male	0	Central	HIV negative	0	Married/living together	HIV negative	0	53.906109	54.783611	.2	.30000001	.5	4	married		0			.1	.2	.40000001		Married/living together	52.643291	47.843159	0	.5	.80000001	4		0	Married/living together	HIV negative	0	3	56.436424	59.53054	0	2	.40000001	.60000002	.80000001	Married/living together	5	55.091145
108217056	Mchinji	82	74 years old	Male	0	Central												married	HIV negative	0	48.329868	62.251358				4	Married/living together	34.000519	52.864059	.1	.40000001	.5	4	HIV negative	0	Married/living together	HIV negative	0	3	35.234676	56.042839	1	5	.2	.30000001	1	Married/living together	4	54.801636
108301100	Mchinji	83	57 years old	Female	1	Central	HIV negative	0	Widowed	HIV negative	0	55.225979	44.812881	.5	.80000001	1	4	widowed	HIV negative	0	55.091145	62.491932	.1	.30000001	.40000001	5	Widowed	56.154549	59.837238	.5	.80000001	.89999998	5	HIV negative	0	Widowed	HIV negative	0	3	50.510754	60.835781	3	1	.5	.89999998	1	Widowed	3	49.814709
108301133		83	47 years old	Female	1	Central			Married/living together	HIV negative	0	51.699669	58.730949	.5	.60000002	1	4	married		0							Married/living together	49.344898	64.688957	.30000001	.5	.69999999	5		0
108302045		83	49 years old	Female	1	Central	HIV negative	0	Married/living together	HIV negative	0	60.663769	44.679329	.2	.5	.69999999	3	married	HIV negative	0	39.137581	44.782425				2	Married/living together	49.751801	61.696468	.30000001	.5	.80000001	3	HIV negative	0
108302089	Mchinji	77	49 years old	Female	1	Central	5											married	HIV negative	0	51.449497	58.713985	.1	.30000001	.5	4	Married/living together	44.84341	63.97987	.30000001	.40000001	.89999998	4	HIV negative	0	Married/living together	HIV negative	0	3	45.116856	66.612251	4	1	.1	.40000001	.69999999	Married/living together	2	44.069824
108311122	Mchinji	83	55 years old	Male	0	Central	HIV negative	0	Married/living together	HIV negative	0	55.500969	57.82711	0	.5	.69999999	3	married	HIV negative	0	62.086334	50.544743	.2	.30000001	.40000001	4	Married/living together	55.258339	60.69717	.1	.2	.5	3	HIV negative	0	Married/living together	HIV negative	0	4	54.801636	60.123737	3	1	.60000002	.80000001	.89999998	Married/living together	3	53.456795
108317144		83	84 years old	Male	0	Central												married									Married/living together	31.58741	55.94796	.5	.60000002	.89999998	4
108401067		84	51 years old	Female	1	Central	HIV positive	1	Divorced	HIV positive	1	51.701698	54.464691	.2	.40000001	.60000002	3	married		1
108401100	Mchinji	84	51 years old	Female	1	Central	HIV negative	0	Married/living together	HIV negative	0	51.699669	58.730949	.2	.30000001	.5	4	married	HIV negative	0	51.854931	63.483669	.40000001	.5	.69999999	4	Married/living together	61.191521	44.603859	.89999998	1	1	5	HIV negative	0	Married/living together	HIV negative	0	3	50.297997	46.366985	4	4	.2	.30000001	.60000002	Married/living together	4	52.401024
108407034	Mchinji	84	82 years old	Female	1	Central												separated	HIV negative	0	48.08847	38.980885				3	Widowed	31.459869	52.660328	.40000001	.69999999	1	3	HIV negative	0	Widowed	HIV negative	0	4	22.536222	64.90461	0	0	0	.1	.5	Divorced	4	29.554359
108407045	Mchinji	85	73 years old	Female	1	Central												married	HIV negative	0	46.305996	57.905468				4	Married/living together	37.74688	53.489559	.5	.60000002	.80000001	4	HIV negative	0	Married/living together	HIV negative	0	1	31.0238	60.116932	0	3	.5	.60000002	1	Married/living together	4	54.802074
108407122		84	69 years old	Female	1	Central												separated									Separated	44.304401	43.95248	.2	.40000001	.60000002	4
108407276		84	82 years old	Female	1	Central												widowed	HIV negative	0							Widowed	26.26136	64.700432	.30000001	.5	.80000001	3	HIV negative	0
108407287	Mchinji	84	78 years old	Female	1	Central												widowed	HIV negative	0	47.45438	55.590153				4	Divorced	56.988941	58.79847	1	1	1	4	HIV negative	0	Widowed	HIV negative	0	2	32.006756	57.171799	2	4				Widowed	4	52.910698
108411023		84	64 years old	Male	0	Central	HIV negative	0	Married/living together	HIV negative	0	52.875778	56.119179	.1	.5	.5	4	married		0							Married/living together	49.721729	59.167198	0	0	.1	5		0
108412001		84	49 years old	Male	0	Central	HIV negative	0	Separated	HIV negative	0	40.149181	63.332901	0	0	.5	5	married	HIV negative	0	55.091145	62.491932	.1	.2	.5	4	Married/living together	56.577061	60.757809	0	.1	.2	5	HIV negative	0
108416210		85	38 years old	Male	0	Central	HIV negative	0	Married/living together	HIV negative	0	56.577061	60.757809	0	.40000001	.60000002	5	married	HIV negative	0	56.705219	62.390316	.1	.30000001	.5	5	Married/living together	56.577061	60.757809	1	1	1	5	HIV negative	0
108417342	Mchinji	85	79 years old	Male	0	Central												married	HIV negative	0	55.637249	25.40406				2	Married/living together	38.559841	43.840168	.1	.2	.2	3	HIV negative	0	Married/living together	HIV negative	0	3	41.84866	58.556091	2	2	.40000001	1	1	Married/living together	5	52.910698
108417485	Mchinji	85	80 years old	Male	0	Central												married	HIV negative	0							Married/living together	29.54986	50.5196	.60000002	.69999999	.80000001	2	HIV negative	0	Married/living together	HIV negative	0	4	36.749218	54.045273	1	2	.40000001	.69999999	.80000001	Married/living together	2	12.088318
108501100	Mchinji	85	54 years old	Female	1	Central	HIV negative	0	Married/living together	HIV negative	0	42.725208	31.48073	0	0	.5	2	married	HIV negative	0	55.091145	62.491932	0	0	.1	5	Married/living together	49.37598	58.202641	.5	.69999999	1	4	HIV negative	0	Widowed	HIV negative	0	5	57.782143	50.815716	1	0	.1	.5	.69999999	Widowed	4	41.423092
108501122	Mchinji	85	52 years old	Female	1	Central	HIV negative	0	Married/living together	HIV negative	0	56.577061	60.757809	.2	.5	.69999999	5	married	HIV negative	0	49.751186	56.576065	.30000001	.5	1	5	Married/living together	58.302212	49.585751	.1	.2	.40000001	3	HIV negative	0	Married/living together	HIV negative	0	3	48.330307	56.497929	1	3	.5	.5	1	Married/living together	5	43.99218
108501221	Mchinji	85	62 years old	Female	1	Central	HIV negative	0	Married/living together	HIV negative	0	32.377789	59.653252	.80000001	1	1	4	married	HIV negative	0	52.59351	56.720848	.30000001	.60000002	1	5	Married/living together	31.6427	52.807781	0	0	0	5	HIV negative	0	Married/living together	HIV negative	0	3	53.746304	59.699898	0	1	.2	.40000001	.5	Married/living together	4	52.504829
108507023	Mchinji	85	35 years old	Female	1	Central												widowed	HIV negative	0	34.070797	49.941189				5	Widowed	35.20623	53.285831	.5	.60000002	.80000001	2	HIV negative	0	Widowed	HIV negative	0	2	28.448479	51.700539	2	2	.5	1	1	Widowed	4	30.109901
108507243	Mchinji	85	82 years old	Female	1	Central												widowed	HIV negative	0	36.798206	55.008423				1	Widowed	29.321791	58.506989	.2	.30000001	.60000002	3	HIV negative	0	Widowed	HIV negative	0	3	36.203789	55.011795	4	6	.69999999	.80000001	.89999998	Widowed	2	18.290085
108511144	Mchinji	85	69 years old	Male	0	Central	HIV negative	0	Married/living together	HIV negative	0	48.9641	60.16198	0	.1	.30000001	4	married	HIV negative	0	54.548824	57.807102	.1	.1	.2	4	Married/living together	35.617111	38.528229	.80000001	1	1	3	HIV negative	0	Married/living together		0	4	16.040989	56.706562		5	.5	.69999999	.89999998	Married/living together	2	38.984074
108511166		85	46 years old	Male	0	Central	HIV negative	0	Married/living together	HIV negative	0	62.3535	46.272541	.2	.5	.5	5	married	HIV negative	0	59.106266	54.099335	0	.1	.2	5	Married/living together	57.341949	52.789452	.1	.2	.40000001	5	HIV negative	0
108601045		85	46 years old	Female	1	Central	HIV negative	0	Married/living together	HIV negative	0	56.819691	57.887749	0	.1	.2	4	married	HIV negative	0	54.545486	57.560883	.1	.69999999	.80000001	5	Married/living together	56.154549	59.837238	0	0	1	5	HIV negative	0
108601067	Mchinji	86	64 years old	Female	1	Central	HIV negative	0	Married/living together	HIV negative	0	50.539028	51.38549	.5	.60000002	.80000001	4	married	HIV negative	0	65.008812	28.530106	.2	.30000001	.60000002	3	Married/living together	35.897171	60.042358	.1	.2	.40000001	4	HIV negative	0	Married/living together	HIV negative	0	3	41.857834	31.746754	9	8	.40000001	.5	.69999999	Married/living together	4	39.652248
108601199		86	43 years old	Female	1	Central	HIV negative	0	Married/living together	HIV negative	0	56.819691	57.887749	0	.1	.30000001	5	married	HIV negative	0	56.705219	62.390316	.1	.1	0	4	Married/living together	56.577061	60.757809	0	.1	.2	5	HIV negative	0
108601265		86	45 years old	Female	1	Central			Married/living together			43.288902	34.845509	.1	.5	.5	4	married					0	0	0		Married/living together	55.258339	60.69717	.1	.2	1	4
108601320		70	47 years old	Female	1	Central	HIV negative	0	Married/living together	HIV negative	0	51.813202	35.32605	1	1	1	3	separated	HIV negative	0	46.836021	53.619217	.40000001	.60000002	.80000001	3	Separated	55.500969	57.82711	.80000001	1	1	4	HIV negative	0
108601408	Mchinji	86	51 years old	Female	1	Central			Married/living together			56.819691	57.887749	.40000001	.5	.69999999	5	married	HIV negative	0	56.176895	33.357574	.40000001	.5	.69999999	4	Married/living together	55.923481	58.747681	.5	.69999999	.89999998	4	HIV negative	0	Married/living together	HIV negative	0	2	52.291561	31.102602	10	6	.5	.69999999	.80000001	Married/living together	5	56.436424
108601518	Mchinji	86	55 years old	Female	1	Central	HIV negative	0	Married/living together	HIV negative	0	51.034531	60.680439	.1	.2	.30000001	3	separated	HIV negative	0	57.781704	56.569145	0	.1	.40000001	4	Separated	50.81789	58.458019	.5	.89999998	1	4	HIV negative	0	Married/living together	HIV negative	0	3	52.401024	62.661293	2	0	.5	.69999999	.89999998	Married/living together	5	63.691376
108601529	Mchinji	86	61 years old	Female	1	Central	HIV negative	0	Married/living together	HIV negative	0	30.67416	46.72179	0	.2	.60000002	1	married	HIV negative	0	44.229355	50.044144	.2	.30000001	.5	2	Married/living together	34.85582	51.360199	0	.2	.80000001	5	HIV negative	0	Married/living together	HIV negative	0	2	22.339964	46.545166	1	7	.5	.69999999	1	Married/living together	2	22.054108
108604210		86	46 years old	Female	1	Central			Married/living together	HIV negative	0	55.500969	57.82711	0	.40000001	.80000001	4	married	HIV negative	0	52.401024	62.661293	.5	.80000001	.80000001	4	Married/living together	46.705662	48.40818	0	0	.1	5	HIV negative	0
108607023	Mchinji	86	86 years old	Female	1	Central												married	HIV negative	0	47.45438	55.590153				4	Married/living together	33.704529	53.893162	.1	.89999998	1	4	HIV negative	0	Married/living together	HIV negative	0	3	49.814709	59.307182	0	0	.1	.5	.80000001	Widowed	2	21.811094
108611012	Mchinji	86	68 years old	Male	0	Central	HIV negative	0	Married/living together	HIV negative	0	51.699669	58.730949	.1	.40000001	.60000002	4	married	HIV negative	0	54.862041	48.192539	0	.30000001	1	4	Married/living together	55.258339	60.69717	.1	.60000002	.89999998	4	HIV negative	0	Married/living together	HIV negative	0	5	43.278751	58.55954	5	0	0	0	.5	Married/living together	2	25.304173
108611298	Mchinji	86	64 years old	Male	0	Central	5		Married/living together	HIV negative	0	56.577061	60.757809	0	0	.1	5	married	HIV negative	0	52.910698	58.154079	0	0	.30000001	5	Married/living together	39.455009	54.12532	.30000001	.5	.60000002	5	HIV negative	0	Married/living together	HIV negative	0	4	43.227417	35.886707	0	7	.5	.69999999	1	Married/living together	3	59.203018
108611309	Mchinji	86	51 years old	Male	0	Central	HIV negative	0	Married/living together	HIV negative	0	49.309849	61.126541	0	0	.2	4	married	HIV negative	0	54.421028	46.299042	0	.1	.30000001	5	Married/living together	55.258339	60.69717	0	.1	.30000001	5	HIV negative	0	Married/living together	HIV negative	0	4	57.760986	57.060726	5	2	.2	.5	.60000002	Married/living together	5	56.921398
108701089	Mchinji	87	77 years old	Female	1	Central			Divorced	HIV negative	0	39.301472	48.18071	.69999999	1	1	3	divorced	HIV negative	0	50.554146	48.92984	.5	.5	.5	4	Divorced	48.885601	45.350651	0	.1	.40000001	3	HIV negative	0	Divorced	HIV negative	0	4	33.891277	49.849468	7	5	0	.1	.80000001	Divorced	4	45.820969
108707034	Mchinji	87	54 years old	Female	1	Central												married	HIV negative	0	41.652042	42.510284	.2	.40000001	.60000002	1	Married/living together	36.066189	36.610649	0	0	0	3	HIV negative	0	Married/living together	HIV negative	0	5	45.960094	52.711441	10	2	.80000001	1	1	Married/living together	4	46.880077
108717188	Mchinji	87	77 years old	Male	0	Central												married	HIV negative	0	56.705219	62.390316	0	.2	.30000001	5	Married/living together	31.869661	46.126511	0	0	0	3	HIV negative	0	Married/living together	HIV negative	0	2	38.941956	59.294712	4	2	.2	.30000001	.60000002	Married/living together	5	49.526142
108801067		88	47 years old	Female	1	Central			Married/living together	HIV negative	0	56.577061	60.757809	0	.5	.60000002	5	married		0	55.091145	62.491932	.30000001	.5	.69999999	4	Married/living together	55.258339	60.69717	1	1	1	4		0
108807034	Mchinji	46	55 years old	Female	1	Central												widowed									Widowed	31.518311	25.634819	.5	.69999999	1	2			Widowed	HIV negative	0	2	46.91206	50.905319	6	5	.1	.69999999	.80000001	Widowed	4	48.258003
108807133	Mchinji	88	63 years old	Female	1	Central												married	HIV negative	0	53.456795	57.331699	.1	.30000001	.69999999	5	Divorced	47.78112	55.159142	.2	.30000001	.5	3	HIV negative	0	Divorced	HIV negative	0	4	22.026276	57.897705	4	4	1	1	1	Divorced	3	40.131607
108811111		88	45 years old	Male	0	Central	HIV negative	0	Married/living together	HIV negative								married	HIV negative	0	55.091145	62.491932	.1	.5	.69999999	3	Married/living together	56.154549	59.837238	.1	.30000001	.40000001	2	HIV negative	0
108811199	Mchinji	88	56 years old	Male	0	Central	HIV negative	0	Married/living together	HIV negative	0	52.221931	53.632648	.2	.30000001	.5	4	married		0	55.091145	62.491932				3	Married/living together	41.676411	58.702271	.1	.30000001	.69999999	4		0	Married/living together	HIV positive	1	2	22.474491	37.039387	0	5	.40000001	.5	.80000001	Married/living together	4	56.146915
108812243		88	47 years old	Male	0	Central			Married/living together	HIV negative	0	56.577061	60.757809	0	.5	.5	4	married		0	55.091145	62.491932	.1	.2	.2	5	Divorced	52.221931	53.632648	.1	.30000001	.5	4		0
200101189	Balaka	1	61 years old	Female	1	South	HIV negative	0	Married/living together	HIV negative	0	52.875778	56.119179	.5	.69999999	1	4	married	HIV negative	0	52.955421	46.53643				5	Married/living together	24.24297	59.398399	.30000001	.5	.89999998	3	HIV negative	0	Married/living together	HIV negative	0	3	28.598843	38.159966	11	5	.60000002	.80000001	1	Married/living together	3	52.401024
200102089	Balaka	14	50 years old	Female	1	South	HIV negative	0											HIV negative	0	56.146915	57.162342				4	Married/living together	56.577061	60.757809	.2	.5	.69999999	5	HIV negative	0	Married/living together	HIV negative	0	3	53.456795	57.331699	3	0	.40000001	.69999999	1	Married/living together	4	52.111515
200105397	Balaka	7	63 years old	Female	1	South												married					.1	.2	.30000001		Married/living together	34.320782	41.07016	.89999998	1	1	3			Widowed	HIV negative	0	5	57.35881	37.264477	4	3				Widowed	4	50.220581
200107584	Balaka	1	70 years old	Female	1	South												married	HIV negative	0	48.15979	45.263321				5								HIV negative	0	Married/living together	HIV negative	0	5	47.768303	51.736279	3	4	.1	.5	.80000001	Married/living together	4	43.269974
200111046		14	68 years old	Male	0	South	HIV negative	0										married	HIV negative	0	56.146915	57.162342	.1	.5	1	5	Married/living together	60.043442	50.566959	.2	.5	.69999999	5	HIV negative	0
200111925		1	58 years old	Male	0	South	HIV negative	0	Married/living together	HIV negative	0	53.795731	57.922569	.69999999	.5	.60000002	4	married	HIV negative	0	54.242126	49.047283				5	Widowed	38.75359	44.563679	.30000001	.69999999	1	4	HIV negative	0
200113012	Balaka	1	62 years old	Male	0	South	HIV negative	0	Married/living together		0	53.41898	61.268269				5	married	HIV negative	0	53.806934	53.666275	.2	.40000001	.5	5	Married/living together	23.49439	36.233212	.2	.5	.69999999	4	HIV negative	0	Married/living together	HIV negative	0	5	56.436424	59.53054	1	0	1	1	1	Married/living together	4	39.576775
200113243		1	44 years old	Male	0	South	5		Married/living together	HIV negative	0	56.577061	60.757809	.30000001	.5	.69999999	5	married	HIV negative	0	46.577156	48.708504	.2	.40000001	.5	4	Married/living together	45.27338	44.07024	1	1	1	4	HIV negative	0
200117001	Balaka	1	52 years old	Male	0	South												married	HIV negative	0	33.008728	38.242092				2	Married/living together	33.15448	50.748211	.5	.69999999	.89999998	3	HIV negative	0	Married/living together	HIV negative	0	4	56.146915	57.162342	0	0	.2	.5	.69999999	Married/living together	4	46.440266
200117518	Balaka	1	>=100 years old	Male	0	South												married	HIV negative	0	44.989143	39.887768				2	Divorced	20.24165	46.41206	.40000001	.60000002	.80000001	4	HIV negative	0	Widowed	HIV negative	0	5			14	6	.1	.40000001	.80000001	Widowed	2	21.826157
200201067		2	42 years old	Female	1	South	HIV negative	0	Married/living together	HIV negative	0	52.100262	61.20763	.30000001	.5	.69999999	4	married	HIV negative	0	48.664989	50.032082	0	.1	.2	3	Married/living together	34.431492	56.880001	.2	.30000001	.40000001	4	HIV negative	0
200201243	Balaka	2	55 years old	Female	1	South	HIV negative	0	Married/living together	HIV negative	0	55.912849	55.867771	.2	.40000001	.69999999	5	married	HIV negative	0	52.401024	62.661293	.1	.2	.30000001	5	Married/living together	56.577061	60.757809	.2	.30000001	.60000002	5	HIV negative	0	Married/living together	HIV negative	0	4	48.875301	61.284832	1	0	.60000002	.89999998	1	Married/living together	4	53.456795
200201342		2	54 years old	Female	1	South	HIV negative	0	Married/living together	HIV negative	0	42.132931	50.878342	.2	.60000002	.80000001	5	married	HIV negative	0	52.401024	62.661293	.2	.2	.40000001	4	Married/living together	52.221931	53.632648	.40000001	.5	.69999999	4	HIV negative	0
200201408		2	64 years old	Female	1	South	HIV negative	0	Widowed	HIV negative	0	60.09409	27.740299	.5	.5	.69999999	4	widowed		0			.5	.60000002	.80000001		Widowed	24.074831	55.30975	.30000001	.5	.69999999	4		0
200201419		2	45 years old	Female	1	South	HIV negative	0	Married/living together	HIV negative	0	55.258339	60.69717	.60000002	.69999999	.80000001	5	widowed		0	59.639996	49.34676	.60000002	.80000001	.89999998	4	Married/living together	55.500969	57.82711	.60000002	.69999999	.89999998	3		0
200201430		2	49 years old	Female	1	South	HIV negative	0	Married/living together		0	55.258339	60.69717	0	.5	.5	4	married	HIV negative	0	54.802074	54.370308	.40000001	.69999999	1	4	Married/living together	49.486359	55.063679	.2	.40000001	.60000002	4	HIV negative	0
200201496		2	44 years old	Female	1	South	HIV negative	0	Married/living together	HIV negative	0	55.258339	60.69717	.5	.69999999	1	5	married	Refused test	0	57.025913	46.802219				5	Married/living together	51.810051	55.591991	.40000001	.5	.60000002	4	Refused test	0
200201507	Balaka	2	56 years old	Female	1	South	HIV negative	0	Married/living together	HIV negative	0	50.917591	50.127869	.30000001	.5	.89999998	4	divorced	HIV negative	0	53.746304	59.699898	0	.2	.30000001	3	Divorced	39.197762	38.159698	.40000001	.89999998	1	4	HIV negative	0	Divorced	HIV negative	0	2	31.473724	47.371395	5	8	1	1	1	Divorced	5	55.091145
200201804		2	46 years old	Female	1	South	HIV negative	0	Married/living together	HIV negative	0	55.086288	46.64127	.40000001	.5	.5	4	married	HIV negative	0	55.091145	62.491932	.1	.30000001	.5	5	Married/living together	55.258339	60.69717	.5	.69999999	.80000001	3	HIV negative	0
200201991		2	47 years old	Female	1	South	HIV negative	0	Married/living together	HIV negative	0	56.577061	60.757809	.30000001	.5	.80000001	5	married	HIV negative	0	55.091145	62.491932	0	.2	.5	4	Married/living together	56.652592	45.028439	.5	1	1	5	HIV negative	0
200202287	Balaka	2	69 years old	Female	1	South	HIV negative	0	Widowed	Refused test	0	55.258339	60.69717	.40000001	1	1	5	widowed		0	52.553101	57.233498	.1	.2	.5	2	Widowed	46.361149	42.250069	.2	.5	.89999998	5		0	Widowed	HIV negative	0	4	44.249706	50.26511	6	6	.30000001	.40000001	.60000002	Widowed	5	52.401024
200202969	Balaka	2	59 years old	Female	1	South	HIV negative	0	Married/living together	HIV negative	0	29.62211	51.402859	.1	.2	.5	3	married		0			.40000001	.69999999	1		Married/living together	35.658352	35.244289	.5	.60000002	.69999999	3		0	Married/living together	HIV negative	0	3	35.64518	61.27919	1	1	.1	.5	.69999999	Married/living together	3	28.744781
200207056	Balaka	2	85 years old	Male	0	South												married	Refused test		53.244267	48.760483				5	Married/living together	32.224682	62.925411	.40000001	.60000002	.69999999	5	Refused test		Married/living together	HIV negative	0	4	44.249706	50.26511	2	6	.2	.40000001	1	Married/living together	4	55.091145
200207298	Balaka	2	54 years old	Female	1	South												married	HIV positive	1	53.24493	48.904629	.2	.30000001	.5	5	Divorced	48.220352	49.370609	.2	.40000001	.5	4	HIV positive	1	Divorced	HIV positive	1	2	38.303093	46.164356	2	8	.89999998	1	1	Widowed	4	51.15955
200207617	Balaka	2	58 years old	Female	1	South												married	HIV negative	0	57.492195	54.200947	.40000001	.5	.80000001	4	Married/living together	61.62373	33.924042	.30000001	.5	1	3	HIV negative	0	Married/living together	HIV negative	0	4	59.639996	49.34676		3	.30000001	.40000001	.60000002	Married/living together	4	53.456795
200207716	Balaka	2	79 years old	Female	1	South												married	HIV negative	0	49.675148	59.289963				5	Married/living together	39.048622	62.903019	.2	.30000001	.5	4	HIV negative	0	Married/living together	HIV negative	0	2	49.1147	51.702637	2	2	.1	.69999999	1	Married/living together	3	42.937073
200211045		2	48 years old	Male	0	South	HIV negative	0												0							Married/living together	56.577061	60.757809	.40000001	.60000002	.69999999	5		0
200211782	Balaka	2	59 years old	Male	0	South	HIV negative	0	Married/living together	HIV negative	0	55.258339	60.69717	0	.1	.40000001	3	married	HIV negative	0	55.091145	62.491932	0	.60000002	1	5	Married/living together	56.577061	60.757809	.1	.40000001	.69999999	5	HIV negative	0	Married/living together	HIV negative	0	4	53.456795	57.331699	5	3	.40000001	.5	.69999999	Married/living together	5	56.705219
200211870	Balaka	2	64 years old	Male	0	South	HIV negative	0	Married/living together	HIV negative	0	57.341949	52.789452	.2	.40000001	.5	5	married	HIV negative	0	55.091583	56.738503	0	0	0	2	Married/living together	55.500969	57.82711	.40000001	.5	.69999999	5	HIV negative	0	Married/living together	HIV negative	0	2	51.365257	56.474449	3	1	.5	1	1	Married/living together	3	52.401024
200211958		2	50 years old	Male	0	South			Married/living together			51.960892	62.19841	.2	.40000001	.60000002	4	married	Refused test		51.289223	59.188347				5	Married/living together	56.577061	60.757809			0	5	Refused test			HIV negative
200213012		2	48 years old	Male	0	South	HIV negative	0	Married/living together	HIV negative	0	51.040451	59.22784	.5	.5	1	4	married	HIV negative	0	56.705219	62.390316	.5	.80000001	.89999998	2	Married/living together	50.04348	31.590719	.40000001	.69999999	1	5	HIV negative	0
200213375		2	44 years old	Male	0	South	HIV negative	0										married		0			0	.1	.30000001		Married/living together	60.01268	43.186798	.30000001	.5	.69999999	4		0
200217562	Balaka	2	81 years old	Male	0	South												married								3	Married/living together	55.258339	60.69717	.5	.80000001	1	4			Married/living together	HIV negative	0	4	34.693798	47.956673	2	3	1	1	1	Married/living together	3	52.401024
200217650	Balaka	2	65 years old	Male	0	South												married	HIV negative	0	55.894104	54.845707				3	Married/living together	34.28228	48.768051	0	.2	.40000001	3	HIV negative	0	Married/living together	HIV negative	0	5	56.705219	62.390316		3	.2	.5	.69999999	Married/living together	4	52.401024
200217914	Balaka	2	69 years old	Female	1	South												married	HIV negative	0	52.401024	62.661293	.1	.1	.2	4	Married/living together			.40000001	.40000001	.5	5	HIV negative	0	Divorced	HIV negative	0	3	49.132828	54.605133	3	1	.2	.40000001	.60000002	Married/living together	4	36.797543
200301178	Balaka	3	54 years old	Female	1	South	HIV negative	0	Married/living together	HIV negative	0	56.577061	60.757809	.2	.40000001	.60000002	5	married	HIV negative	0	56.146915	57.162342	.30000001	.5	.69999999	5	Married/living together	58.897968	55.058601	.2	.40000001	.60000002	5	HIV negative	0	Married/living together	HIV negative	0	4	54.801636	60.123737	0	0	1	1	1	Married/living together	5	55.091145
200301233		3	49 years old	Female	1	South	HIV negative	0										married	HIV positive	1	40.818817	49.221394	0	.1	.30000001	4	Married/living together	63.04163	38.008469	.1	.40000001	.69999999	5	HIV positive	1
200301254	Balaka	3	57 years old	Female	1	South	HIV negative	0	Married/living together	HIV negative	0			.5	.60000002	.69999999	4	married	HIV negative	0	52.683815	41.173157	.1	.2	.30000001	4	Divorced	52.221931	53.632648	.1	.40000001	.60000002	4	HIV negative	0	Married/living together	HIV negative	0	5	58.050495	59.428925	3	4	.2	.40000001	1	Divorced	3	52.401024
200301255		3	77 years old	Female	1	South	HIV negative	0	Widowed	HIV negative	0	44.783371	40.355991	.5	.5	.5	3	widowed	Refused test	0	50.221245	58.467587				4	Widowed	46.81604	45.269218	.40000001	.60000002	.80000001	4	Refused test	0
200301507	Balaka	3	59 years old	Female	1	South	HIV negative	0	Married/living together	HIV negative	0	54.835831	59.7766	.30000001	.5	.69999999	5	married	HIV negative	0	54.862705	48.336685	.5	.60000002	.80000001	5	Married/living together	53.36414	59.756149	0	.40000001	.80000001	5	HIV negative	0	Married/living together	HIV negative	0	5	38.48489	51.821293	3	3	.40000001	1	1	Married/living together	3	54.589542
200301540	Balaka	3	50 years old	Female	1	South			Married/living together	HIV negative	0	55.258339	60.69717	.2	.30000001	.40000001	3	married	HIV negative	0	52.170364	51.187576	.40000001	.60000002	1	2	Married/living together	33.08004	41.833061	.2	.30000001	.5	2	HIV negative	0	Married/living together	HIV negative	0	4	56.146915	57.162342	5	2	.2	.40000001	.60000002	Married/living together	4	50.554146
200301673	Balaka	3	50 years old	Female	1	South	HIV negative	0	Married/living together	HIV negative	0	56.577061	60.757809	.2	.5	.89999998	5	married	HIV negative	0	51.590229	43.523434	.40000001	.60000002	.80000001	5	Married/living together	56.287331	37.749962	.2	.5	.69999999	5	HIV negative	0	Married/living together	HIV negative	0	5	58.050495	59.428925	0	0	.1	.2	.2	Married/living together	3	56.949875
200301738	Balaka	3	54 years old	Female	1	South	HIV negative	0	Married/living together	HIV negative	0	55.258339	60.69717	.1	.60000002	.80000001	5	married	HIV negative	0	51.171398	35.391953	.2	.40000001	.5	3	Married/living together	56.023232	52.728809	.2	.40000001	.60000002	5	HIV negative	0	Married/living together	HIV negative	0	4	44.081711	50.913315	10	4	.30000001	.60000002	.80000001	Married/living together	5	56.146915
200301882		3	49 years old	Female	1	South	HIV negative	0										married	HIV negative	0	53.713657	50.507854	0	.1	.2	4	Married/living together	39.142639	32.543461	0	.30000001	.5	4	HIV negative	0
200301970	Balaka	3	52 years old	Female	1	South	5		Married/living together	HIV negative	0	34.72401	40.083271	.2	.40000001	.5	3	married	HIV negative	0	56.146915	57.162342	.80000001	.89999998	1	4	Married/living together	56.819691	57.887749	.40000001	.69999999	.89999998	4	HIV negative	0	Married/living together	HIV negative	0	4	41.723358	40.733231	8	2	.5	.69999999	.80000001	Married/living together	3	52.401024
200301992		3	45 years old	Female	1	South	HIV negative	0	Married/living together	HIV negative	0	56.577061	60.757809	.1	.40000001	.80000001	5	married	HIV negative	0	56.146915	57.162342	.5	.80000001	1	4	Married/living together	23.43684	46.145229	.40000001	.69999999	1	4	HIV negative	0
200302112		3	51 years old	Female	1	South	HIV negative	0	Married/living together	HIV negative	0	37.941601	36.337578	.2	.30000001	.40000001	2	married	HIV negative	0	58.311573	41.34444	.2	.30000001	.60000002	2	Married/living together	54.542839	47.933441	.1	.30000001	.40000001	4	HIV negative	0
200302243	Balaka	3	55 years old	Female	1	South	HIV negative	0	Married/living together	HIV negative	0	41.676411	58.702271	0	.2	.5	4	married	HIV negative	0	47.061066	56.745422	.1	.30000001	.5	4	Divorced	58.897968	55.058601	.30000001	.40000001	.60000002	5	HIV negative	0	Widowed	HIV negative	0	4	54.512127	57.755539	2	3	0	.5	1	Widowed	3	56.949875
200302772		3	50 years old	Female	1	South	HIV negative	0	Married/living together	HIV negative	0	55.258339	60.69717	.5	.80000001	.89999998	5	married	HIV negative	0	55.091145	62.491932	.1	.5	1	4	Married/living together	50.314468	59.381592	.30000001	.60000002	.80000001	5	HIV negative	0
200307001	Balaka	3	78 years old	Female	1	South												widowed	HIV negative	0	29.389288	57.076859				3	Widowed	40.000671	49.644032	.60000002	.69999999	.89999998	3	HIV negative	0	Widowed	HIV negative	0	4	39.640911	38.616955	7	4	.40000001	.60000002	1	Widowed	2	35.433086
200307102		3	61 years old	Female	1	South												married	Refused test		52.638641	50.007198	.5	.60000002	.69999999	4	Married/living together	35.400951	36.13385	.1	.40000001	0	2	Refused test
200307199		3	91 years old	Female	1	South												married	HIV negative	0	44.369133	35.645271				4	Divorced	55.500969	57.82711	.69999999	1	1	3	HIV negative	0
200307221	Balaka	3	80 years old	Female	1	South												widowed	HIV negative	0	57.729809	41.546856				5	Widowed	43.214008	29.308699	.1	.40000001	0	4	HIV negative	0	Widowed	HIV negative	0	3	35.962326	57.095875	7	3	0	.2	.40000001	Widowed	4	42.70797
200307353		3	67 years old	Female	1	South												divorced									Widowed	54.716862	53.490292	.80000001	1	1	5
200307419	Balaka	3	65 years old	Female	1	South												married	HIV negative	0	62.077744	41.107338				3	Married/living together	55.500969	57.82711	.2	.40000001	.5	4	HIV negative	0	Married/living together	HIV negative	0	5	45.627632	56.495758	2	3	.30000001	.40000001	.60000002	Married/living together	4	52.401024
200307441	Balaka	3		Female	1	South												married	HIV negative	0	54.862705	48.336685				5	Married/living together	32.686459	34.654911	.30000001	.40000001	.60000002	3	HIV negative	0	Married/living together	HIV negative	0	5	56.41571	60.022121	1	2	.40000001	.60000002	1	Married/living together	3	52.401024
200307618	Balaka	3	91 years old	Female	1	South												divorced	Refused test		38.638371	44.883541				3	Widowed	22.05751	25.87401	.2	.5	.80000001	2	Refused test		Divorced	HIV negative	0	4	42.554901	31.105864	2	10	.69999999	.89999998	.89999998	Divorced	4	40.299122
200307717		3	70 years old	Female	1	South												widowed					.30000001	1	1		Widowed	27.688801	59.48571	.5	.69999999	.80000001	3
200307914	Balaka	3	70 years old	Female	1	South												married	HIV negative	0	51.713718	40.076782	.1	.30000001	.5	5	Divorced	46.939468	63.17149	.1	.30000001	.5	3	HIV negative	0	Divorced	HIV negative	0	2	35.810043	25.655003	12	9	.40000001	.80000001	.80000001	Divorced	3	44.827347
200311100		3	53 years old	Male	0	South	HIV negative	0	Married/living together	HIV negative	0	53.130589	59.872059	.1	.30000001	.5	4	married	Refused test	0	21.905212	54.422276	.5	.60000002	.1	5	Married/living together	56.819691	57.887749	.2	.30000001	.5	3	Refused test	0
200311321		3	49 years old	Male	0	South	5		Married/living together	Refused test		55.258339	60.69717	.2	.5	.60000002	4	married	Refused test		60.773823	43.184845	.1	.30000001	.40000001	5	Married/living together	37.941601	36.337578	.1	.40000001	.60000002	3	Refused test
200311464		3		Male	0	South												married			52.401024	62.661293	.1	.30000001	.5	3	Married/living together	28.53351	45.455662	.30000001	.40000001	.5	2														Married/living together	4	60.442955
200311870	Balaka	3	65 years old	Male	0	South	HIV negative	0	Married/living together	HIV negative	0	55.258339	60.69717	.1	.30000001	.5	4	married	HIV negative	0	52.401024	62.661293	.2	.40000001	.60000002	3	Married/living together	55.500969	57.82711	.1	.30000001	.5	1	HIV negative	0	Married/living together	HIV negative	0	5	52.910698	58.154079	2	1	.60000002	1	1	Married/living together	3	52.401024
200311925	Balaka	3	65 years old	Male	0	South	HIV negative	0	Married/living together	HIV negative	0	63.67281	30.716049	.30000001	.40000001	.60000002	4	married	HIV negative	0	47.39463	47.351826	.1	.30000001	.40000001	4	Married/living together	52.221931	53.632648	.1	.2	.30000001	4	HIV negative	0	Married/living together	HIV negative	0	4	57.025913	46.802219	6	3	0	.40000001	1	Married/living together	3	52.401024
200311926	Balaka	3	66 years old	Male	0	South	HIV negative	0	Married/living together	HIV negative	0	55.258339	60.69717	.1	.60000002	1	5	married	HIV negative	0	54.047222	41.114258	.30000001	.60000002	.80000001	4	Married/living together	27.193232	50.388371	.30000001	.60000002	.80000001	4	HIV negative	0	Married/living together	HIV negative	0	4	39.487385	58.32819	3	2	.1	1	1	Married/living together	4	48.787365
200313485		3	50 years old	Male	0	South	HIV negative	0	Married/living together		0	55.258339	60.69717	.5	.60000002	.80000001	4	married	HIV negative	0	56.222954	54.448444	.2	.60000002	.80000001	4	Married/living together	53.588482	36.359409	.2	.40000001	.5	4	HIV negative	0
200315794	Balaka	3	63 years old	Male	0	South												married					.1	.30000001	.5		Married/living together	55.912849	55.867771	.1	.30000001	.5	4			Married/living together	HIV negative	0	5	54.801636	60.123737	4	5	.5	.80000001	1	Married/living together	4	52.111515
200317628	Balaka	3	75 years old	Male	0	South												married	HIV negative	0	35.312424	61.441723				2	Married/living together	38.100239	61.49469	.5	.69999999	.89999998	5	HIV negative	0	Married/living together	HIV negative	0	4	46.033501	55.512016	3	4	.1	.2	.30000001	Married/living together	3	43.632454
200317937	Balaka	3	76 years old	Male	0	South												married	HIV negative	0	54.12326	38.40036				4	Married/living together	60.225811	38.534199	.2	.30000001	.5	5	HIV negative	0	Married/living together	HIV negative	0	4	49.269279	60.273705	2	2	.5	.69999999	1	Married/living together	5	56.146915
200501342	Balaka	5	58 years old	Female	1	South	HIV negative	0	Married/living together	HIV negative	0	51.699669	58.730949	0	.60000002	.80000001	4	married	HIV negative	0	36.252548	50.077374	.5	.60000002	.89999998	4	Married/living together	56.819691	57.887749	.2	.60000002	.60000002	5	HIV negative	0	Married/living together	HIV negative	0	4	56.146915	57.162342	0	0	0	.30000001	.69999999	Married/living together	3	43.41898
200501529	Balaka	5	59 years old	Female	1	South	HIV negative	0	Married/living together	Refused test	0	56.577061	60.757809	.40000001	.69999999	.69999999	2	married		0			.5	.69999999	1		Married/living together	39.384369	57.332932	.5	.69999999	.89999998	5		0	Divorced	HIV negative	0	3	46.955452	38.999382		4	.30000001	.5	1	Divorced	3	50.104218
200501573	Balaka	5	55 years old	Female	1	South	HIV negative	0	Married/living together		0	56.577061	60.757809	.5	.69999999	.80000001	2	married	Refused test	0	55.091145	62.491932	.2	.40000001	.5	5	Married/living together	56.577061	60.757809	.1	.30000001	.5	5	Refused test	0	Married/living together	HIV negative	0	4	48.758942	64.636772	4	0	.69999999	.80000001	1	Married/living together	4	45.116856
200511254	Balaka	5	65 years old	Male	0	South												married			62.086334	50.544743	.2	.5	.89999998	4										Widowed	HIV positive	1	1	66.9161	30.33036	1	0	.69999999	1	1	Widowed	3	55.091583
200511463	Balaka	5	61 years old	Male	0	South	HIV negative	0	Married/living together	Refused test	0	56.819691	57.887749	.5	.69999999	.89999998	5	married	Refused test	0	59.395775	56.467529	.30000001	.5	.60000002	5								Refused test	0	Married/living together	HIV negative	0	5	56.41571	60.022121	0	0	0	.5	1	Married/living together	5	56.705219
200513397	Balaka	5		Male	0	South	5		Married/living together									married					.40000001	.5	.5											Married/living together	HIV negative	0	3	52.401024	62.661293	0	0	.5	.69999999	.89999998	Married/living together	4	52.401024
200601003	Balaka	6	56 years old	Female	1	South	HIV negative	0	Married/living together	HIV negative	0	54.835831	59.7766	.2	.5	.89999998	5	married		0			.1	.30000001	.69999999		Married/living together	55.258339	60.69717	.5	.80000001	1	4		0	Married/living together	HIV negative	0	4	53.746304	59.699898	0	1	.60000002	.80000001	1	Married/living together	4	52.911366
200601012	Balaka	6	49 years old	Female	1	South	HIV negative	0	Divorced	HIV negative	0	55.258339	60.69717	.5	.60000002	.69999999	4	married	HIV negative	0	43.195293	36.21402	.1	.30000001	.5	3	Married/living together	52.861881	43.685921	.40000001	.5	.60000002	4	HIV negative	0	Married/living together	HIV negative	0	3	47.180347	51.500797	1	3	.60000002	.69999999	.80000001	Married/living together	4	48.663208
200601023	Balaka	6	55 years old	Female	1	South	HIV negative	0	Married/living together	HIV negative	0	51.027969	46.988911	0	.1	.30000001	3	married	HIV negative	0	48.405907	59.53746	.2	.40000001	.80000001	5	Married/living together	55.258339	60.69717	.2	.30000001	.40000001	4	HIV negative	0	Married/living together	HIV negative	0	3	56.146915	57.162342	2	2	.69999999	1	1	Married/living together	3	47.061066
200601056		6	49 years old	Female	1	South	HIV negative	0	Married/living together	HIV negative	0	52.221931	53.632648	.1	.5	.69999999	4	married	HIV negative	0	52.401024	62.661293	.2	.5	.69999999	5	Married/living together	48.644711	63.076031	.5	.69999999	.80000001	5	HIV negative	0
200601067	Balaka	6	71 years old	Female	1	South	HIV negative	0	Married/living together	HIV negative	0	49.721729	59.167198	.1	.5	1	3	widowed	HIV negative	0	60.790371	38.452339	.2	.40000001	.60000002	3	Widowed	47.162041	41.723099	.2	.40000001	.5	4	HIV negative	0	Widowed	HIV negative	0	3	53.210678	43.057564	0	3	.30000001	.5	.89999998	Widowed	4	46.91206
200601122	Balaka	6	50 years old	Female	1	South	HIV negative	0	Married/living together	HIV negative	0	56.154549	59.837238	.5	.5	1	3	married	HIV negative	0	58.584225	54.67635	.2	.5	1	4	Married/living together	50.516689	53.728111	.2	.30000001	.30000001	4	HIV negative	0	Married/living together	HIV negative	0	4	44.816788	61.171822	0	2	.1	.40000001	.60000002	Married/living together	5	44.343876
200601124	Balaka	6	73 years old	Female	1	South	HIV negative	0	Widowed	Refused test	0	49.31303	50.711529	.60000002	.80000001	.89999998	4	widowed	HIV negative	0	48.469433	62.268574	.40000001	1	1	3	Widowed	48.0928	34.270271	.5	1	1	5	HIV negative	0	Widowed	HIV negative	0	3	44.659309	38.157616	2	3	.5	.60000002	.89999998	Widowed	4	44.187737
200601135	Balaka	6	63 years old	Female	1	South	HIV negative	0	Married/living together	HIV negative	0	55.258339	60.69717	.5	.89999998	1	5	divorced	HIV negative	0	55.091145	62.491932	.30000001	.60000002	1	4	Married/living together	46.565571	38.900902	.5	.60000002	1	4	HIV negative	0	Divorced		0	5	48.209141	65.925476	0	1	.80000001	.80000001	1
200601144		6	43 years old	Female	1	South	HIV negative	0	Widowed	HIV negative	0	56.268238	38.882801	.1	.1	0	3	widowed	HIV negative	0	52.401024	62.661293	.5	.60000002	.69999999	3	Married/living together	55.258339	60.69717	.2	.30000001	.5	5	HIV negative	0
200601232	Balaka	6	61 years old	Female	1	South	HIV negative	0	Divorced	HIV negative	0	49.067219	63.996601				4	divorced	HIV negative	0	44.750408	49.614109				3	Divorced	59.872799	44.543221	.40000001	.5	.60000002	3	HIV negative	0	Divorced	HIV negative	0	3	43.736694	54.5261	0	1	.1	.40000001	.80000001	Divorced	3	43.202717
200601278	Balaka	6	57 years old	Female	1	South	HIV negative	0	Married/living together	HIV negative	0	54.304981	55.449631	.30000001	.69999999	1	5	married	HIV negative	0	45.715786	59.706818	.30000001	.5	.69999999	5	Widowed	37.642952	51.907181	.30000001	.69999999	1	3	HIV negative	0	Widowed	HIV positive	1	3	45.137482	45.583725	5	4	0	.69999999	1	Widowed	4	43.218861
200601309	Balaka	6	55 years old	Female	1	South	HIV negative	0	Married/living together	HIV negative	0	35.026711	24.38303	.80000001	.89999998	.89999998	2	divorced	HIV negative	0	51.355549	44.109295	0	.1	.2	3	Divorced	39.440971	49.614159	.89999998	1	1	5	HIV negative	0	Divorced	HIV negative	0	4	37.53809	59.191322	5	5	.80000001	.89999998	1	Divorced	2	48.753605
200601320	Balaka	6	61 years old	Female	1	South	5		Married/living together	HIV negative	0	28.950001	50.060482	.40000001	.60000002	1	2	separated	HIV negative	0	36.616714	58.974224	.1	.30000001	.60000002	4	Widowed	46.097118	36.277618	.2	.40000001	.60000002	4	HIV negative	0	Widowed	HIV negative	0	3	53.456795	57.331699	2	1	.40000001	.69999999	1	Widowed	3	56.146915
200601332	Balaka	6	70 years old	Female	1	South	HIV negative	0	Married/living together	HIV negative	0	36.653461	39.45715	.5	.69999999	1	3	married		0							Married/living together	62.3535	46.272541	.30000001	.5	.69999999	4		0	Married/living together	HIV negative	0	4	55.105785	49.268147	0	0	.40000001	.69999999	1	Married/living together	4	55.091145
200601432	Balaka	6	68 years old	Female	1	South	HIV negative	0	Married/living together	HIV negative	0			.2	.5	.69999999	3	married	HIV negative	0	47.562237	42.926205	.5	.69999999	1	4	Married/living together	33.949539	40.04715	.40000001	.89999998	1	4	HIV negative	0	Married/living together	HIV negative	0	5	48.450401	42.022236	4	3	.40000001	.80000001	1	Married/living together	5	39.287266
200601454	Balaka	6	51 years old	Female	1	South	HIV negative	0										divorced	HIV negative	0	41.166229	45.973198	.1	.40000001	.80000001	3	Married/living together	47.410648	47.561668	.5	.69999999	1	4	HIV negative	0	Divorced	HIV negative	0	4	52.910698	58.154079	0	2	.60000002	1	1	Married/living together	3	55.569279
200601465		15	45 years old	Female	1	South	HIV negative	0	Married/living together	HIV negative	0	55.258339	60.69717	.1	.5	.69999999	4	divorced	HIV negative	0	56.436424	59.53054	.1	.1	.2	4	Married/living together	45.295029	40.522919	.30000001	.2	.5	4	HIV negative	0
200601475	Balaka	6	60 years old	Female	1	South	HIV negative	0	Married/living together	HIV negative	0	56.577061	60.757809	0	.30000001	.60000002	5	married	HIV negative	0	37.926949	58.232834	0	.1	.40000001	3	Married/living together	41.395119	38.735439	0	.1	.30000001	5	HIV negative	0	Married/living together	HIV negative	0	5	20.85939	37.709404	2	8	.60000002	1	1	Married/living together	4	37.061863
200601496	Balaka	6	67 years old	Female	1	South	HIV negative	0	Married/living together		0	35.026711	24.38303				2	married	Refused test	0	21.799915	38.659504	.2	.40000001	.60000002	2	Married/living together	35.554909	43.34985	.30000001	.40000001	.69999999	5	Refused test	0	Married/living together	HIV negative	0	3	37.521076	59.216576	1	2	.2	.30000001	.69999999	Married/living together	4	43.791084
200601508	Balaka	6	68 years old	Female	1	South	HIV negative	0										divorced	HIV negative	0	32.739059	46.889172	.1	.2	.30000001	2	Married/living together	47.60461	61.222	.2	.40000001	.69999999	4	HIV negative	0	Married/living together	HIV negative	0	3	42.981846	41.27005	3	1	.5	.69999999	.89999998	Married/living together	3	43.342941
200601519	Balaka	6	52 years old	Female	1	South	HIV negative	0	Married/living together	HIV negative	0	55.500969	57.82711	.5	.69999999	.89999998	4	married	HIV negative	0	54.801636	60.123737	.2	.40000001	.60000002	5	Married/living together	56.577061	60.757809	.40000001	.5	.69999999	5	HIV negative	0	Married/living together	HIV negative	0	5	56.41571	60.022121	0	1	0	.60000002	1	Married/living together	5	53.456795
200601540		6	45 years old	Female	1	South	HIV negative	0	Married/living together	HIV negative	0	34.703209	53.398621	.5	.60000002	.69999999	4	married	HIV negative	0	51.628044	46.502747	.1	.30000001	.5	5	Married/living together	48.39526	54.857361	.60000002	.69999999	1	4	HIV negative	0
200601596	Balaka	6	52 years old	Female	1	South	HIV negative	0	Married/living together	Refused test	0	56.577061	60.757809	.30000001	.40000001	.60000002	4	married	Refused test	0	56.705219	62.390316	.40000001	.80000001	1	5	Married/living together	60.854698	38.306622	.2	.30000001	.5	5	Refused test	0	Married/living together	HIV negative	0	3	52.504829	59.137821	0	1	0	.2	.5	Married/living together	3	53.456795
200601705	Balaka	6	45 years old	Female	1	South	HIV negative	0	Married/living together	HIV negative	0	46.542091	50.192879	.5			4	married	HIV negative	0	53.244701	43.007053	.40000001	.80000001	1	5	Married/living together	54.583778	45.338131	.1	.30000001	.5	5	HIV negative	0	Married/living together	HIV negative	0	3	42.130371	60.874855	3	0	.2	.5	1	Married/living together	5	49.09613
200601727		6	44 years old	Female	1	South	HIV positive	1	Married/living together	Refused test	1	55.258339	60.69717	.5	1	1	2	married	Refused test	1	45.941334	43.979221	0	.1	.30000001	2	Married/living together	33.862999	27.53277	.5	.80000001	1	3	Refused test	1
200601761	Balaka	6	65 years old	Female	1	South	HIV negative	0	Married/living together	HIV negative	0	55.258339	60.69717	.40000001	.5	1	4	married	HIV negative	0	52.401024	62.661293	0	1	1	5	Married/living together	38.267002	45.61253	.5	.69999999	.80000001	4	HIV negative	0	Widowed	HIV negative	0	3	35.071655	44.000977	11	4	.5	.80000001	1	Widowed	3	47.061066
200601783		6	50 years old	Female	1	South	HIV negative	0	Married/living together	HIV negative	0	56.577061	60.757809	0	.1	.2	5	married	Refused test	0			.1	.2	.40000001		Married/living together	56.988941	58.79847	.60000002	.69999999	1	5	Refused test	0
200601793	Balaka	6	52 years old	Female	1	South	HIV negative	0	Married/living together	Refused test	0	56.577061	60.757809	.5	.69999999	.89999998	5	married	HIV negative	0	34.356239	41.1362	.1	.30000001	.69999999	3	Married/living together	47.60461	61.222	.2	.40000001	.5	3	HIV negative	0	Married/living together	HIV negative	0	2	45.116856	66.612251	1	2	.40000001	.69999999	1	Married/living together	4	39.214294
200601882	Balaka	6	63 years old	Female	1	South	HIV negative	0	Married/living together		0	55.258339	60.69717	.2	.40000001	.89999998	4	married	HIV positive	1	55.091145	62.491932	.2	.69999999	1	4	Married/living together	53.795731	57.922569	.40000001	.60000002	.69999999	5	HIV positive	1	Married/living together	HIV positive	1	2	22.599537	30.767059	20	12	.40000001	.30000001	.69999999	Married/living together	4	56.146915
200601904		6	38 years old	Female	1	South			Married/living together	HIV negative	0	55.258339	60.69717	.5	.80000001	1	5	married	HIV negative	0	55.091145	62.491932	.2	.40000001	.5	5	Widowed	63.79554	28.39921	.30000001	.40000001	.60000002	5	HIV negative	0
200601958		6	48 years old	Female	1	South												married	HIV negative	0	60.472263	50.646358				2	Married/living together	58.905209	41.167358	.40000001	.69999999	.89999998	3	HIV negative	0
200601992	Balaka	6	63 years old	Female	1	South													HIV negative	0	44.355778	31.286631				4	Married/living together	52.52277	62.128201	.30000001	.5	.80000001	3	HIV negative	0	Married/living together	HIV negative	0	3	53.456795	57.331699	1	3	.5	.80000001	1	Married/living together	4	44.764259
200605948	Balaka	6		Female	1	South												married					.1	.30000001	.5											Married/living together	HIV negative	0	3	52.401024	62.661293	0	0	.5	.69999999	.80000001	Married/living together	3	39.376091
200606871		6	47 years old	Female	1	South			Divorced	HIV negative	0	45.368698	48.672379	.5	.80000001	.80000001	4	divorced	HIV negative	0	48.405907	59.53746	.5	.60000002	.69999999	4	Divorced	56.023232	52.728809	.5	.80000001	1	4	HIV negative	0
200607167	Balaka	6	87 years old	Female	1	South												married	HIV negative	0	50.600044	51.022766				4	Widowed	42.580452	47.577068	.60000002	.69999999	.89999998	5	HIV negative	0	Widowed	HIV negative	0	3	42.90443	53.226501	0	0	.2	.5	.69999999	Widowed	3	31.048645
200607409	Balaka	6	>=100 years old	Female	1	South												widowed	HIV negative	0	36.07085	44.576073				3	Widowed	31.294241	55.57431	.2	.30000001	.5	5	HIV negative	0	Widowed	HIV negative	0	3	35.873798	34.283695	0	8	.1	.2	.30000001	Widowed	3	26.727528
200607541	Balaka	6	78 years old	Female	1	South												married	HIV negative	0	12.060838	62.65588				3	Widowed	16.563711	47.500431	.69999999	1	1	3	HIV negative	0	Widowed	HIV negative	0	3	38.488285	62.850334	0	2	.40000001	.60000002	1	Widowed	4	43.145889
200607552	Balaka	6	93 years old	Female	1	South												widowed	HIV negative	0	44.158268	57.718773				3	Widowed	44.96114	21.206869	.30000001	.60000002	.69999999	4	HIV negative	0	Widowed	HIV negative	0	2	20.858734	57.878925	0	5	.5	.60000002	.89999998	Widowed	3	48.758942
200607640		6	81 years old	Female	1	South												widowed	HIV negative	0	39.272224	55.271439				3	Widowed	46.030811	56.932079	.2	.30000001	.5	4	HIV negative	0
200607717	Balaka	6	64 years old	Female	1	South												married	HIV negative	0	55.091145	62.491932	.1	.30000001	.40000001	4	Married/living together	36.804008	62.06234	.5	.69999999	1	4	HIV negative	0	Married/living together	HIV negative	0	4	54.858337	48.658867	1	1	.30000001	.5	.69999999	Married/living together	3	46.499062
200607794	Balaka	6	92 years old	Female	1	South												divorced	HIV negative	0	39.591919	29.594316				2	Divorced	23.49439	36.233212	1	1	1	4	HIV negative	0	Divorced	HIV negative	0	3	34.147427	52.412319	1	2	.60000002	.80000001	1	Divorced	3	26.165585
200607914	Balaka	6	68 years old	Female	1	South												married	HIV negative	0	30.260603	30.871111				4	Widowed	52.97641	22.552929	.2	.40000001	.69999999	4	HIV negative	0	Widowed	HIV negative	0	3	47.634266	54.96933	3	3	.2	.5	1	Widowed	3	43.943233
200611100	Balaka	6		Male	0	South												married					.2	.30000001	.5		Married/living together	56.577061	60.757809	0	.30000001	.60000002	5			Married/living together	HIV negative	0	5	45.16946	54.631622	1	5	0	.40000001	.80000001
200611133	Balaka	8		Male	0	South	HIV negative	0	Married/living together	HIV negative	0	51.699669	58.730949	.2	.40000001	1	5	married	HIV negative	0	54.028656	43.965191	.40000001	.89999998	1	3	Married/living together	54.472672	54.89642	.40000001	.5	.60000002	5	HIV negative	0	Married/living together	HIV negative	0	4	50.696892	54.010883	0	0	.1	.40000001	.5	Married/living together	3	54.864262
200611178	Balaka	6	57 years old	Male	0	South	HIV negative	0	Married/living together	HIV negative	0	37.74688	53.489559	.30000001			2	married	HIV negative	0	53.5606	53.808231	.30000001	.40000001	.60000002	5	Married/living together	50.964272	56.148209	.1	.40000001	.5	2	HIV negative	0	Married/living together	HIV negative	0	4	56.146915	57.162342	0	1	0	.2	1	Married/living together	4	38.030811
200611223		6	44 years old	Male	0	South	HIV negative	0	Married/living together	HIV negative	0	49.994431	58.826408	.5	1	1	3	married	HIV negative	0	49.751186	56.576065	0	0	.1	5	Married/living together	57.709221	38.789879	.2	.40000001	.80000001	5	HIV negative	0
200611298		6	39 years old	Male	0	South			Married/living together									married	HIV negative	0	56.705219	62.390316	0	.1	.1	5	Married/living together	56.577061	60.757809	.5	.60000002	.69999999	4	HIV negative	0
200611354	Balaka	6	47 years old	Male	0	South	HIV negative	0	Married/living together	HIV negative	0	56.577061	60.757809	.1	.30000001	.5	4	married		0			.1	.2	.2		Married/living together	53.41898	61.268269	.2	.5	.69999999	5		0	Married/living together	HIV negative	0	5	56.705219	62.390316	1	2	.1	.40000001	.5	Married/living together	5	53.714325
200611355	Balaka	6	59 years old	Male	0	South	HIV negative	0	Married/living together	Refused test	0	56.154549	59.837238	.5	.80000001	1	5	married		0							Married/living together	37.79364	54.97789	.2	.40000001	.89999998	4		0	Married/living together	HIV negative	0	2	38.56456	37.828007	0	3	.5	.60000002	.69999999	Married/living together	4	34.167168
200611365	Balaka	6	49 years old	Male	0	South	HIV negative	0										married	HIV negative	0	52.987175	49.686752	.30000001	.5	.60000002	4	Married/living together	61.191521	44.603859	.2	.30000001	.89999998	5	HIV negative	0	Married/living together	HIV negative	0	5	57.492195	54.200947	0	1	0	.5	.69999999	Married/living together	4	53.456795
200611388	Balaka	6	68 years old	Male	0	South	HIV negative	0	Married/living together	HIV negative	0	56.577061	60.757809	.40000001	.80000001	1	5	married	HIV negative	0	55.167183	59.778034	.5	.80000001	.89999998	5	Married/living together	56.577061	60.757809	.2	.60000002	.80000001	5	HIV negative	0	Married/living together	HIV negative	0	5	44.434425	54.029354	0	0	.5	.60000002	.80000001	Married/living together	5	55.091145
200611487		6	40 years old	Male	0	South	HIV negative	0	Married/living together	HIV negative	0	56.577061	60.757809	.1	.30000001	.5	5	married	HIV negative	0	56.705219	62.390316	.30000001	.60000002	.60000002	5	Married/living together	56.577061	60.757809	.80000001	1	1	5	HIV negative	0
200611562		6	70 years old	Male	0	South	5		Married/living together	Refused test		47.768108	57.7845	.1	0	0	4	married	HIV negative	0							Married/living together	48.529259	50.912701	.1	.30000001	.5	5	HIV negative	0
200611573		6	65 years old	Male	0	South	HIV negative	0	Married/living together	HIV negative	0	50.516689	53.728111	0	.1	.30000001	3	married	HIV negative	0	51.449059	64.467415	.80000001	1	1	2	Married/living together	46.56469	51.049862	.5	.69999999	1	4	HIV negative	0
200611628	Balaka	6		Male	0	South	HIV negative	0	Married/living together	HIV negative	0	55.258339	60.69717	.5	.69999999	.1	5	married	Refused test	0	52.401024	62.661293	.5	.69999999	.80000001	5								Refused test	0	Married/living together	HIV negative	0	4	54.801636	60.123737	2	0	.30000001	.5	.69999999	Married/living together	3	50.63018
200611816	Balaka	6		Male	0	South	HIV negative	0	Married/living together	Refused test	0	55.258339	60.69717	.5	.69999999	.80000001	3	married	Refused test	0	57.781704	56.569145	.1	.2	.5	5	Married/living together	51.810051	55.591991	0	.1	.2	4	Refused test	0	Married/living together	HIV negative	0	4	54.255978	55.192684	0	1	0	.5	.60000002	Married/living together	4	48.529835
200611903	Balaka	15	70 years old	Male	0	South												married	Refused test		54.028656	43.965191	.40000001	.80000001	.89999998	4	Married/living together	13.65555	59.12986	.40000001	.80000001	1	2	Refused test		Widowed	HIV negative	0	3	37.85331	49.534687	9	3	0	.2	.5	Married/living together	4	35.388302
200611969	Balaka	6	79 years old	Male	0	South	HIV negative	0	Married/living together	HIV negative	0	56.577061	60.757809	.5	.5	.5	5	married	HIV negative	0	49.675148	59.289963	.2	.5	.80000001	5	Married/living together	53.553101	60.792629	.2	.40000001	.69999999	3	HIV negative	0	Married/living together	HIV negative	0	3	37.850887	50.808605	0	3	0	.2	.30000001	Married/living together	3	42.31139
200614013		15	42 years old	Male	0	South			Married/living together			55.258339	60.69717	.5	.60000002	.80000001	2	married					.1	.5	.80000001		Married/living together	45.740002	54.438179	.2	.30000001	.5	4
200614267		6	56 years old	Male	0	South												married					.2	.40000001	.60000002		Married/living together	60.103371	46.839741	.5	.69999999	1	4
200617530	Balaka	6	76 years old	Male	0	South												married			41.860229	56.600204				4	Married/living together	39.426369	45.47522	.1	.2	.30000001	5			Married/living together	HIV negative	0	4	51.716881	33.906128	1	6	.60000002	.89999998	1	Married/living together	3	49.741741
200617683	Balaka	6	70 years old	Male	0	South												married	HIV negative	0	56.705219	62.390316				2	Married/living together	56.988941	58.79847	.5	1	1	5	HIV negative	0	Married/living together	HIV negative	0	4	56.146915	57.162342	0	1	.40000001	.60000002	1	Married/living together	3	53.456795
200701045	Balaka	7	56 years old	Female	1	South	HIV negative	0	Married/living together	HIV negative	0	49.074478	57.023022	.5	.69999999	.89999998	4	married	HIV negative	0	53.806934	53.666275	.1	.2	.30000001	5	Married/living together	42.257309	33.311218	.1	.2	.40000001	4	HIV negative	0	Married/living together	HIV negative	0	4	44.005676	53.627213	4	3	.40000001	.89999998	1	Married/living together	2	44.608196
200701078	Balaka	7	70 years old	Female	1	South	HIV negative	0	Divorced	HIV negative	0	35.400951	36.13385	.40000001	.60000002	.80000001	3	divorced		0	52.683376	46.926582	.1	.2	.30000001	4	Divorced	17.79697	45.681572	.1	.40000001	1	1		0	Divorced	HIV negative	0	2	35.084461	42.177742	11	2	0	.5	.80000001
200701089	Balaka	7	55 years old	Female	1	South	HIV negative	0	Married/living together	HIV negative	0	55.500969	57.82711	0	.2	.5	5	married	HIV negative	0	45.960094	52.711441	.1	.30000001	.60000002	4	Married/living together	55.500969	57.82711	.1	.2	.2	5	HIV negative	0	Married/living together	HIV negative	0	3	52.401024	62.661293	0	0	.5	.60000002	.69999999	Married/living together	3	51.882412
200701177	Balaka	7	49 years old	Female	1	South	HIV negative	0	Married/living together	HIV negative	0	26.573441	30.28054	.69999999	1	1	2	widowed	HIV negative	0	53.517426	51.29808	.40000001	.5	.60000002	5	Married/living together	32.686459	34.654911	.1	.2	.40000001	3	HIV negative	0	Married/living together	HIV negative	0	2	25.835752	29.775322	7	7	.89999998	1	1	Married/living together	3	42.644287
200701233		7	65 years old	Female	1	South	HIV negative	0	Widowed	Refused test	0	53.901798	53.858059	.5	.80000001	1	4	widowed	HIV negative	0	51.626488	49.328423	.5	.5	.5	5	Widowed	53.758919	50.709251	.2	.30000001	.5	4	HIV negative	0
200701299	Balaka	7	56 years old	Female	1	South	HIV positive	1	Married/living together	HIV positive	1	52.7654	59.258141	.2	.30000001	.5	5	divorced	HIV positive	1	55.373936	41.003796	.5	1	1	4	Divorced	55.258339	60.69717	.30000001	.5	.60000002	3	HIV positive	1	Divorced	HIV positive	1	5	49.0047	46.859844	1	1	.40000001	.69999999	1	Divorced	5	56.705219
200701683		7	36 years old	Female	1	South	HIV negative	0										married		0			.2	.5	.60000002		Married/living together	56.577061	60.757809	.1	.2	.40000001	2		0
200701716	Balaka	7	62 years old	Female	1	South	HIV negative	0	Divorced	HIV negative	0	62.49942	29.195549	.2	.30000001	.40000001	3	married	HIV negative	0	50.51009	60.691635	.1	.2	.40000001	5	Divorced	56.023232	52.728809	.5	.5	.69999999	5	HIV negative	0	Divorced	HIV negative	0	4	52.111515	60.293095	1	1	.60000002	.69999999	.89999998	Married/living together	3	46.985027
200701793	Balaka	7	80 years old	Female	1	South	HIV negative	0	Divorced	HIV negative	0	56.577061	60.757809	0	.5	.69999999	5	married	HIV negative	0	53.738029	38.669243	.2	.40000001	.60000002	5	Divorced	35.042942	47.1619	.1	.2	.5	4	HIV negative	0	Married/living together	HIV negative	0	3	52.401024	62.661293	0	0	.30000001	.5	.69999999	Divorced	3	43.342941
200701826	Balaka	7	56 years old	Female	1	South	HIV negative	0	Married/living together	HIV negative	0	35.026711	24.38303	.1	.30000001	.5	3	married	HIV negative	0	39.453842	31.792301	.2	.30000001	.5	5	Widowed	31.2966	53.45406	.5	.69999999	.80000001	2	HIV negative	0	Married/living together	HIV negative	0	4	54.255978	55.192684	1	2	.1	.5	1	Married/living together	5	41.165565
200701837	Balaka	7	65 years old	Female	1	South	HIV negative	0	Widowed	HIV negative	0	23.99938	19.06444	.2	.5	.80000001	2	widowed	HIV negative	0	56.436424	59.53054	.5	.60000002	.69999999	5	Widowed	36.92741	34.533489	.2	.5	1	3	HIV negative	0	Widowed	HIV negative	0	3	52.401024	62.661293		1	.5	.60000002	.69999999	Widowed	5	49.814709
200701958	Balaka	7	71 years old	Female	1	South	HIV negative	0	Married/living together	HIV negative	0	56.577061	60.757809	.2	.40000001	.5	5	married	HIV negative	0	57.782143	50.815716	.5	.60000002	.69999999	5	Married/living together	45.865028	25.25802	.30000001	.60000002	1	4	HIV negative	0	Married/living together	HIV negative	0	4	61.061749	37.918037	3	2	.5	.80000001	1	Married/living together	3	49.675148
200702012	Balaka	7	40 years old	Female	1	South			Married/living together	HIV negative	0	50.104809	55.68745	.40000001	.69999999	.89999998	3	married	HIV negative	0	48.329868	62.251358	.30000001	.5	.69999999	3	Married/living together	49.049301	35.852402	.1	.2	.30000001	5	HIV negative	0	Married/living together	HIV negative	0	2	37.656925	39.386452	10	8	.60000002	.69999999	.89999998	Widowed	4	53.456795
200711046	Balaka	7	54 years old	Male	0	South	HIV negative	0	Married/living together	HIV positive	1	39.619999	41.460331	0	0	.5	5	married	HIV positive	1	48.406345	53.784031	0	.1	.2	3	Married/living together	36.640781	64.584694	.5	.69999999	.89999998	5	HIV positive	1	Married/living together	HIV positive	1	4	43.202717	61.273438	2	4	.5	.69999999	.80000001	Married/living together	4	46.440266
200711189		7		Male	0	South	HIV positive	1										married		1			.5	.5	.5
200711287		7	46 years old	Male	0	South	HIV negative	0	Married/living together	Refused test	0	44.989769	57.563801	0	.2	.40000001	4	married		0			.1	.69999999	.40000001		Married/living together	37.56736	24.58676	.1	.30000001	.69999999	2		0
200711386	Balaka	7	66 years old	Male	0	South	HIV negative	0	Married/living together	HIV negative	0	53.553101	60.792629	.2	.5	.69999999	3	married	HIV negative	0	56.436424	59.53054	.1	.30000001	.5	5	Married/living together	55.258339	60.69717	.5	.69999999	.80000001	3	HIV negative	0	Married/living together	HIV negative	0	5	57.510326	57.103443	3	0	.30000001	.5	.80000001	Married/living together	4	56.146915
200713178		7	48 years old	Male	0	South	HIV negative	0										married	HIV negative	0	58.050495	59.428925	.2	.5	.69999999	4	Married/living together	56.577061	60.757809	0	.1	.2	2	HIV negative	0
200713408	Balaka	7	59 years old	Male	0	South	HIV negative	0	Married/living together	HIV negative	0	55.500969	57.82711	.2	.40000001	.5	5	married	HIV negative	0	55.152214	50.704884	.1	.2	.30000001	5	Married/living together	46.094521	57.038929	.40000001	1	1	3	HIV negative	0	Married/living together	HIV negative	0	3	52.401024	62.661293	5	2	.5	.69999999	1	Married/living together	4	58.584225
200713584	Balaka	7	65 years old	Male	0	South	HIV negative	0	Married/living together									married	HIV negative	0	55.177475	35.896446	.30000001	.30000001	.40000001	4	Married/living together			.30000001	1	1	3	HIV negative	0	Married/living together	HIV negative	0	4	57.56823	51.487049	0	0	.1	.5	.69999999	Married/living together	5	55.091145
200715430	Balaka	7	67 years old	Male	0	South												married			54.801636	60.123737	.2	.30000001	.40000001	5	Divorced	57.586491	41.10672	.5	.69999999	1	4			Married/living together	HIV negative	0	4	55.091145	62.491932	0	0	.80000001	1	1	Married/living together	4	55.406582
200715463	Balaka	14	68 years old	Male	0	South												married					0	.5	.80000001		Married/living together	47.812771	54.318111	.1	.2	.30000001	3			Married/living together	HIV negative	0	3	52.401024	62.661293	3	1	.40000001	.5	.89999998	Married/living together	3	52.111515
200801045	Balaka	8	63 years old	Female	1	South	HIV negative	0	Married/living together	HIV negative	0	37.37891	41.484859	.2	.5	.60000002	3	divorced	HIV negative	0	42.59116	36.910854	.40000001	.5	.60000002	4	Married/living together	35.662781	44.721638	.2	.5	.80000001	2	HIV negative	0	Divorced	HIV negative	0	3	44.398712	56.105213	4	5	1	1	1	Divorced	3	38.927212
200801101		8	54 years old	Female	1	South	HIV negative	0	Married/living together	HIV negative	0	55.258339	60.69717	0	0	.2	3	married	HIV negative	0	49.675587	53.536533	0	.1	.2	5	Married/living together	42.546089	40.071381	.1	.2	.40000001	4	HIV negative	0
200801123	Balaka	8	54 years old	Female	1	South	HIV negative	0	Married/living together	HIV negative	0	55.670219	58.737831	.2	.40000001	.80000001	3	married	HIV negative	0	54.862705	48.336685	.1	.30000001	.40000001	5	Married/living together	32.12796	50.78109	.2	.40000001	.60000002	2	HIV negative	0	Married/living together	HIV negative	0	4	57.492195	54.200947	3	4	.1	.30000001	.5	Married/living together	5	43.174252
200801266	Balaka	8	59 years old	Female	1	South	HIV negative	0	Married/living together	HIV negative	0	56.577061	60.757809	.30000001	.5	1	5	widowed	HIV negative	0			.40000001	.60000002	.80000001		Widowed	41.26173	47.51643	.30000001	.5	.69999999	4	HIV negative	0	Widowed	HIV negative	0	4	54.801636	60.123737	1	0	.40000001	.60000002	1	Widowed	4	53.757713
200801364	Balaka	8	59 years old	Female	1	South	HIV negative	0	Married/living together	HIV negative	0	44.32766	54.881592	.1	.60000002	.80000001	4	married	HIV negative	0	47.62307	61.507072	.2	.5	.80000001	4	Married/living together	39.025291	53.165272	.1	.30000001	.5	3	HIV negative	0	Married/living together	HIV negative	0	3	57.782143	50.815716	0	0	.30000001	.40000001	.5	Married/living together	3	48.057217
200801387	Balaka	8	57 years old	Female	1	South	HIV negative	0	Married/living together	Indeterminate	1	56.577061	60.757809	.40000001	.69999999	.80000001	5	married	HIV negative	0	36.311428	56.763939				3	Married/living together	37.527119	40.668961	0	.5	1	2	HIV negative	0	Married/living together	HIV negative	0	3	43.736259	60.27953	0	0	0	.1	.30000001	Married/living together	5	56.146915
200801397	Balaka	8	58 years old	Female	1	South	HIV negative	0	Married/living together	HIV negative	0	55.258339	60.69717	.30000001	.40000001	.5	4	divorced	HIV negative	0	49.802238	43.919228	.30000001	.5	.60000002	3	Divorced	55.247711	57.817261	.2	.30000001	.5	3	HIV negative	0	Divorced	HIV negative	0	4	53.926147	53.462532	5	0	.2	.5	.69999999	Divorced	5	54.801636
200801529		8	55 years old	Female	1	South	HIV positive	1	Divorced	HIV positive	1			.2	.69999999	.80000001	4	married	HIV positive	1	38.647812	50.706425	.5	.5	.60000002	3								HIV positive
200801563	Balaka	8	61 years old	Female	1	South	HIV negative	0	Married/living together		0	51.068909	35.560249				3	married		0			0	.40000001	.5		Married/living together	50.857128	44.83839	.1	.30000001	.5	4		0	Married/living together	HIV negative	0	3	56.949875	49.516117	0	0	.30000001	.5	1	Married/living together	3	52.09433
200801606	Balaka	8	54 years old	Female	1	South	5		Married/living together	HIV negative	0	30.701632	49.136581	.5	.5	.5	5	married	Refused test	0			.1	.2	.69999999		Married/living together	38.020241	50.866798	.40000001	.60000002	.80000001	3	Refused test	0	Married/living together	Refused test	0	3	48.44907	41.733944	7	4	.30000001	.5	.80000001	Married/living together	5	52.171921
200801662	Balaka	8	54 years old	Female	1	South	HIV negative	0	Married/living together	HIV negative	0	58.277939	41.499722	.2	.5	.69999999	2	married	HIV negative	0	52.910698	58.154079	.2	.40000001	.5	3	Married/living together	56.133701	36.944141	.1	.2	.40000001	4	HIV negative	0	Married/living together	Refused test	0	5	55.091145	62.491932	0	0	.60000002	1	1	Married/living together	4	52.92815
200801728	Balaka	8	66 years old	Female	1	South			Married/living together	HIV negative	0	55.670219	58.737831	.5	.89999998	1	4	married	HIV negative	0	52.047287	30.683186	.5	.69999999	.80000001	5	Married/living together	39.49247	49.002159	.40000001	.60000002	.80000001	4	HIV negative	0	Married/living together		0	4	46.696461	53.602001	2	5	.2	.30000001	.5	Married/living together	4	44.267838
200801793	Balaka	8	53 years old	Female	1	South	HIV negative	0	Married/living together	HIV negative	0	39.442768	24.31369	0	.30000001	.69999999	3	married	HIV negative	0			.2	.5	.5		Married/living together	30.05687	36.230591	.2	.40000001	.60000002	2	HIV negative	0	Married/living together	HIV negative	0	4	49.165474	63.797176	2	0	.2	.5	.60000002	Married/living together	5	45.656761
200801816		8	49 years old	Female	1	South												married	HIV negative	0	55.167622	54.024605	.5	.5	.60000002	3	Married/living together	53.540649	53.693291	.1	.2	.30000001	4	HIV negative	0
200801826	Balaka	8	56 years old	Female	1	South			Married/living together	Refused test		53.553101	60.792629	.1	.5	.89999998	4	married					.30000001	.40000001	.60000002		Married/living together	57.640179	39.012268	.2	.30000001	.60000002	4			Married/living together	HIV negative	0	4	49.751186	56.576065	5	4	0	.40000001	.69999999
200801947		8	45 years old	Female	1	South	HIV negative	0	Married/living together	HIV negative	0	45.618931	58.891418	.5	.5	.80000001	4	divorced	HIV negative	0	43.495018	56.007008	.40000001	.60000002	.69999999	3	Married/living together	35.79274	56.060558	.30000001	.5	.80000001	5	HIV negative	0
200801980	Balaka	8	64 years old	Female	1	South	HIV negative	0	Widowed	HIV negative	0	56.577061	60.757809	.2	.5	.89999998	5	widowed	HIV negative	0	48.834976	61.922874	.80000001	1	1	4	Widowed	55.500969	57.82711	.30000001	.60000002	1	3	HIV negative	0	Widowed	HIV negative	0	3	51.536945	35.046249	5	9	.5	.80000001	1	Widowed	3	38.244286
200802166	Balaka	8	52 years old	Female	1	South	HIV negative	0	Married/living together	HIV negative	0	53.929199	49.270931	.2	.30000001	.30000001	4	married	Refused test	0	55.091145	62.491932	0	.5	.60000002	5	Married/living together	56.577061	60.757809	.2	.5	.69999999	5	Refused test	0	Married/living together	HIV negative	0	5	46.672211	57.703911	1	8	.5	.69999999	1	Married/living together	3	56.146915
200802530	Balaka	8	62 years old	Female	1	South	HIV negative	0	Married/living together	HIV negative	0	55.258339	60.69717	.40000001	.60000002	.80000001	5	married	HIV negative	0	58.050495	59.428925	.2	.40000001	.60000002	5	Married/living together	35.697289	49.59362	.2	.5	.60000002	5	HIV negative	0	Married/living together	HIV negative	0	5	50.579632	40.018978	0	7	.1	.30000001	.5	Married/living together	3	48.469433
200807025	Balaka	8	77 years old	Female	1	South												widowed	HIV negative	0	42.726097	51.021648				4	Widowed	48.276878	62.019932	.30000001	.60000002	.89999998	4	HIV negative	0	Widowed	HIV negative	0	4	56.949875	49.516117	3	1	.80000001	.89999998	1	Widowed	4	27.011097
200807122	Balaka	8	69 years old	Female	1	South												married	HIV negative	0	41.591129	65.235794				3	Married/living together	53.553101	60.792629	.40000001	.5	.80000001	2	HIV negative	0	Widowed	HIV negative	0	3	38.083084	63.978226	1	0	.69999999	.80000001	.89999998	Widowed	3	39.668877
200807232	Balaka	8	61 years old	Female	1	South												married	HIV negative	0	46.91206	50.905319	.1	.30000001	.40000001	4	Married/living together	39.37125	39.858978	.30000001	.5	.80000001	4	HIV negative	0	Married/living together	HIV negative	0	4	55.091145	62.491932	7	0	.30000001	.5	.60000002	Married/living together	3	49.60218
200807464	Balaka	8	71 years old	Female	1	South												divorced	HIV negative	0	46.91206	50.905319				3	Divorced	58.674271	49.91806	.5	.69999999	.89999998	3	HIV negative	0	Divorced	HIV negative	0	3	55.091145	62.491932	2	0	.40000001	.80000001	1	Widowed	4	51.4711
200811057	Balaka	8	61 years old	Male	0	South	HIV negative	0	Married/living together	HIV negative	0	50.282822	60.222622	.5	.69999999	.80000001	4	married	HIV negative	0	50.554146	48.92984	.30000001	.5	.60000002	3	Married/living together	40.07724	54.733219	.2	.60000002	.80000001	5	HIV negative	0	Married/living together	HIV negative	0	3	48.469433	62.268574	0	2	.2	.40000001	.80000001	Married/living together	5	52.895733
200811276	Balaka	8		Male	0	South	HIV negative	0	Married/living together	HIV negative	0	57.97348	38.787338	.30000001	.5	.80000001	4	married		0			1	1	1		Married/living together	57.211658	47.143459	.5	.60000002	.80000001	3		0	Married/living together	Refused test	0	3	44.081711	50.913315		0	.40000001	.60000002	.80000001	Married/living together	4	59.639996
200811331	Balaka	8	60 years old	Male	0	South	HIV negative	0	Married/living together	HIV negative	0	58.344139	47.029598	0	.1	.5	3	married	HIV negative	0	48.619377	64.619553	.40000001	.60000002	.69999999	4	Married/living together	24.490641	51.26693	0	0	.2	4	HIV negative	0	Married/living together	HIV negative	0	3	40.908703	52.652897	5	2	0	.30000001	.5	Married/living together	4	42.716591
200811354	Balaka	8	80 years old	Male	0	South			Married/living together	Refused test		54.835831	59.7766	0	0	0	5	married	Refused test		59.716469	40.879433	.40000001	.69999999	.80000001	2	Married/living together	35.886189	58.401459	.2	.40000001	.60000002	5	Refused test		Married/living together	HIV negative	0	2	34.45269	49.426086	11	1	.60000002	.89999998	1	Married/living together	4	43.342941
200811419		8	62 years old	Male	0	South	HIV negative	0	Married/living together	HIV negative	0	55.500969	57.82711	0	.5	.69999999	5	married	HIV negative	0	55.091145	62.491932	0	0	.1	2	Married/living together	28.11594	39.448391	.1	.2	.30000001	2	HIV negative	0
200811420	Balaka	8	69 years old	Male	0	South			Married/living together	HIV negative	0	56.577061	60.757809	.5	.5	.5	5	married	HIV negative	0	52.401024	62.661293	0	.5	.60000002	3	Married/living together	56.577061	60.757809	0	0	0	5	HIV negative	0	Married/living together	HIV negative	0	3	53.746304	59.699898	0	0	.69999999	.89999998	1	Married/living together	4	56.48048
200811463		8	49 years old	Male	0	South	HIV negative	0	Married/living together	HIV negative	0	55.258339	60.69717	0	.5	.69999999	3	married	HIV negative	0	53.746304	59.699898	.2	.40000001	.60000002	3	Married/living together	56.819691	57.887749	.1	.2	.80000001	5	HIV negative	0
200811475		8	45 years old	Male	0	South	HIV negative	0	Married/living together	HIV negative	0	58.956501	49.04105	.5	.69999999	.80000001	5	married	HIV negative	0	56.436424	59.53054	0	.5	.69999999	5	Married/living together	56.577061	60.757809	.5	.40000001	.60000002	5	HIV negative	0
200811585		8	40 years old	Male	0	South			Married/living together	HIV negative	0	52.93465	60.168861	0	.2	.30000001	3	married	HIV negative	0	52.401024	62.661293	.5	.80000001	1	4	Married/living together	55.258339	60.69717	.2	.69999999	.89999998	1	HIV negative	0
200811650	Balaka	8	70 years old	Male	0	South	HIV negative	0	Married/living together	Refused test	0	56.023232	52.728809	1	1	1	4	married		0			.2	.5	.69999999		Married/living together	24.079861	48.429649	.5	.69999999	.80000001	2		0	Married/living together	HIV negative	0	5	49.521774	53.772041	12	3	.5	.69999999	1	Married/living together	4	57.459988
200811683		8	59 years old	Male	0	South			Married/living together	HIV negative	0	54.92152	54.399929	.89999998	1	1	4	married	HIV negative	0	58.050495	59.428925	0	.1	.2	5	Married/living together	55.258339	60.69717	.40000001	.5	.60000002	4	HIV negative	0
200813199	Balaka	8	60 years old	Male	0	South	5											married	Refused test		62.349121	40.57304	.1	.2	.30000001	2	Married/living together	55.258339	60.69717	.5	.69999999	1	4	Refused test		Married/living together	Refused test		4	36.946548	60.70438	5	2	0	.5	.60000002	Married/living together	4	55.677959
200813596		8	70 years old	Male	0	South	HIV positive	1	Married/living together																		Married/living together	55.258339	60.69717	0	0	0	3		1
200814914	Balaka	8	50 years old	Male	0	South			Married/living together									married	HIV negative	0	55.091145	62.491932	.2	.40000001	.69999999	4	Married/living together	56.577061	60.757809	.2	.40000001	.60000002	5	HIV negative	0	Married/living together	HIV negative	0	4	57.56823	51.487049	6	5	.5	.89999998	1	Married/living together	5	58.566093
200815574	Balaka	8	49 years old	Male	0	South												married	HIV negative	0	48.239208	45.041431	.2	.40000001	.5	4	Married/living together	56.577061	60.757809	.2	.40000001	.80000001	5	HIV negative	0	Married/living together	HIV negative	0	4	56.146915	57.162342	3	0	.1	.60000002	1	Married/living together	5	53.244267
200815629		8	75 years old	Male	0	South												married	HIV negative	0	59.929504	51.714954	0	.1	.1	3	Married/living together	25.90576	35.266819	.2	.5	.69999999	2	HIV negative	0
200815717	Balaka	8	82 years old	Male	0	South												married									Married/living together	36.418041	56.7855	.40000001	.60000002	.80000001	4			Married/living together	HIV negative	0	4	55.091145	62.491932	6	0	.5	.69999999	.89999998	Married/living together	3	32.167961
200816277		8	49 years old	Male	0	South	HIV negative	0	Married/living together	HIV positive								divorced									Married/living together	45.99789	54.655109	.5	.80000001	1	5		1
200817859	Balaka	8	76 years old	Male	0	South												married	Refused test							4	Married/living together	39.971169	58.797729	0	.40000001	.5	4	Refused test		Married/living together	HIV negative	0	4	52.401024	62.661293	0	0	0	0	.1	Married/living together	4	52.401024
200901002		9	45 years old	Female	1	South			Divorced	HIV positive	1	35.617111	38.528229	.5	.80000001	1	3	divorced	HIV positive	1	45.188667	33.727219	.5	.69999999	1	4								HIV positive
200901012	Balaka	9	50 years old	Female	1	South	HIV negative	0	Married/living together	HIV negative	0	61.034779	46.211899	.5	.60000002	.69999999	5	married	HIV negative	0	55.091145	62.491932	.2	.30000001	.5	4	Married/living together			.5	.60000002	.69999999	5	HIV negative	0	Married/living together	HIV negative	0	4	46.771168	50.599808	2	1	.69999999	.80000001	1	Married/living together	4	38.092373
200901013	Balaka	9	62 years old	Female	1	South	5		Married/living together	Refused test		55.258339	60.69717	.40000001	.69999999	1	4	married	HIV negative	0	54.862705	48.336685	.2	.30000001	.5	5	Married/living together	56.577061	60.757809	.30000001	.60000002	.69999999	5	HIV negative	0	Married/living together	HIV negative	0	4	54.801636	60.123737	1	0	.5	1	1	Married/living together	4	50.220581
200901101		9	45 years old	Female	1	South	HIV negative	0										married	HIV negative	0	51.35511	49.862724	.60000002	1	1	4	Married/living together	56.577061	60.757809	.2	.5	1	4	HIV negative	0
200901287	Balaka	9	57 years old	Female	1	South	HIV negative	0	Married/living together	HIV negative	0	35.57177	50.76741	.5	.89999998	.89999998	3	married	HIV negative	0	56.146915	57.162342	0	.2	.40000001	4	Married/living together	43.546749	38.029598	.2	.40000001	.60000002	2	HIV negative	0	Married/living together	HIV negative	0	3	52.401024	62.661293	5	0	.40000001	.5	.69999999	Married/living together	4	48.469433
200901365	Balaka	9	66 years old	Female	1	South	HIV negative	0	Married/living together	HIV negative	0	31.78018	38.287971	.1	.30000001	.69999999	2	married	HIV negative	0	56.146915	57.162342	.40000001	.60000002	1	4	Married/living together	26.24053	39.721458	.1	.2	.40000001	2	HIV negative	0	Married/living together	HIV negative	0	4	46.155437	54.891041		2	.40000001	.5	.5	Divorced	4	46.260071
200901387	Balaka	9	62 years old	Female	1	South	HIV negative	0	Widowed	HIV negative	0	27.4182	56.713161	.80000001	1	1	3	widowed	HIV negative	0	58.592022	37.109566	.1	.30000001	.40000001	4	Widowed	34.18095	58.496922	.40000001	.5	1	2	HIV negative	0	Widowed	HIV negative	0	2	33.332958	36.659885	6	5	.2	.40000001	.5	Widowed	4	39.668877
200901409		9	45 years old	Female	1	South	HIV negative	0										married	HIV negative	0	46.756588	45.304077	0	.30000001	.80000001	5	Married/living together	53.841492	62.188839	.5	.80000001	1	5	HIV negative	0
200901496		9	46 years old	Female	1	South	HIV negative	0	Widowed	HIV positive	1	55.670219	58.737831	.5	.69999999	.89999998	2	married		1			.40000001	.60000002	1
200901508	Balaka	9	53 years old	Female	1	South	HIV negative	0	Divorced	HIV negative	0	57.586491	41.10672	.69999999	1	1	3	married	HIV negative	0	50.281647	46.536388	.2	.40000001	.69999999	3	Divorced			.1	.30000001	1	2	HIV negative	0	Divorced	HIV positive	1	3	40.601849	32.954624	16	7	.40000001	1	1	Divorced	2	38.126984
200901837		9	46 years old	Female	1	South	HIV negative	0	Married/living together	HIV negative	0	35.62941	45.403542	.1	.40000001	.60000002	3	married	HIV positive	1	51.047909	38.838604	.40000001	.60000002	.89999998	3	Widowed	40.894329	50.09919	.5	.80000001	1	4	HIV positive	1
200902210	Balaka	9	54 years old	Female	1	South	HIV negative	0	Divorced	HIV negative		58.605888	45.081928	.5	.80000001	1	5	divorced	HIV negative	0	57.781704	56.569145	.5	.5	.60000002	2	Divorced	55.585419	50.859081	.60000002	.69999999	1	2	HIV negative	0	Married/living together		0	4	51.609917	43.60025	10	6	.60000002	.80000001	1
200904661		9	69 years old	Female	1	South			Married/living together			55.258339	60.69717	.40000001	.69999999	.80000001	4	married
200907452	Balaka	9		Female	1	South												widowed	HIV negative	0	41.552258	33.974178				2	Widowed	29.90477	38.561039	0	.30000001	1	3	HIV negative	0	Widowed	HIV negative	0	2	25.289658	30.597702	17	3	.5	1	1	Widowed	2	37.294468
200907595	Balaka	9	79 years old	Female	1	South												widowed	HIV negative	0	46.763054	45.06522				4	Widowed	32.977272	37.148811	.30000001	.5	.69999999	4	HIV negative	0	Widowed	HIV negative	0	2	32.488506	42.535702	14	5	.1	.30000001	.5	Widowed	2	39.700859
200907782	Balaka	9	68 years old	Female	1	South												married	HIV negative	0	56.146915	57.162342	.2	.30000001	.40000001	4	Married/living together	55.500969	57.82711	.40000001	.69999999	.80000001	3	HIV negative	0	Married/living together	HIV negative	0	4	48.634857	62.898396	3	0	0	.40000001	1	Married/living together	4	49.269051
200907826		9	86 years old	Female	1	South												widowed	HIV negative	0	45.294285	51.473263				3	Widowed	27.33643	32.90834	.40000001	.5	.80000001	4	HIV negative	0
200907936	Balaka	9	62 years old	Female	1	South												married	HIV negative	0	52.401024	62.661293	1	1	1	4	Married/living together	56.577061	60.757809	.2	.40000001	.69999999	5	HIV negative	0	Married/living together	HIV negative	0	3	32.104416	55.870461	1	1	.60000002	.80000001	1	Married/living together	4	53.456795
200911056	Balaka	9	57 years old	Male	0	South	HIV positive	1	Married/living together	HIV positive	1	36.310051	36.340988	.40000001	.69999999	.89999998	3	married	HIV positive	1	41.801205	59.288845	1	1	1	4	Married/living together	27.11681	53.92524	.5	.60000002	.69999999	5	HIV positive	1	Married/living together	HIV positive	1	5	30.279633	51.117451	10	8	.30000001	.30000001	1	Married/living together	5	41.652199
200911463		9	60 years old	Male	0	South	5		Married/living together	Refused test		55.258339	60.69717	0	.5	.89999998	3	married					.1	.1	.60000002		Married/living together	56.577061	60.757809	.1	.30000001	.60000002	5
200911771	Balaka	9	58 years old	Male	0	South	HIV negative	0	Married/living together	HIV negative	0	62.463879	43.133579	.60000002	.69999999	.80000001	2	married	HIV negative	0	46.693562	47.602352	.1	.30000001	.5	4	Married/living together	38.940819	53.215641	.30000001	.5	.60000002	5	HIV negative	0	Married/living together	HIV negative	0	3	39.757866	40.450047	12	8	.40000001	1	1	Married/living together	3	52.095882
200911892		9	49 years old	Male	0	South	HIV positive	1												1	58.050495	59.428925				5
200913793		9		Male	0	South	HIV negative	0	Married/living together	HIV negative	0	56.577061	60.757809	.1			2	married		0			.1	.30000001	.5		Married/living together	57.586491	41.10672	.5	.60000002	.69999999	4		0
200915331	Balaka	9	67 years old	Male	0	South												married	Refused test		55.663445	43.371994	.2	.5	.60000002	4	Married/living together	49.732361	62.047112	.30000001	.5	.80000001	4	Refused test		Married/living together	HIV negative	0	4	57.239384	51.884315	1	0	.40000001	.69999999	.89999998	Married/living together	3	53.456795
201001034		10	41 years old	Female	1	South	HIV negative	0	Married/living together	HIV negative	0	55.500969	57.82711	.1	.30000001	.5	4	married	HIV negative	0	48.329868	62.251358	.1	.30000001	.5	2	Married/living together	38.726662	42.534161	.1	.2	.30000001	2	HIV negative	0
201001079		10	46 years old	Female	1	South	HIV positive	1										married		1			.1	.30000001	.5
201001089		10		Female	1	South			Married/living together	HIV positive	1	39.37339	55.692028	.5	.60000002	.80000001	5	married	HIV positive	1	50.554146	48.92984	.30000001	.5	.69999999	3								HIV positive
201001145	Balaka	10	87 years old	Female	1	South	HIV negative	0	Divorced	HIV negative	0	43.459068	34.6679	.40000001	.5	.69999999	4	divorced	HIV negative	0	48.119331	45.101032	.1	.30000001	.5	4	Divorced	47.349529	56.992722	0	.1	.5	5	HIV negative	0	Divorced	HIV negative	0	5	56.705219	62.390316	0	1				Divorced	4	46.682953
201001188	Balaka	10	53 years old	Female	1	South	HIV negative	0	Married/living together	HIV negative	0	33.573689	52.635231	.1	.5	.69999999	3	married	HIV negative	0	48.178356	42.412388	0	.1	.30000001	4	Married/living together	43.80331	62.125839	.30000001	.40000001	.5	3	HIV negative	0	Married/living together	HIV negative	0	4	54.801636	60.123737	4	1	.80000001	.89999998	1	Married/living together	3	52.401024
201001232		10	50 years old	Female	1	South	HIV negative	0	Married/living together		0	55.500969	57.82711	0	.2	.5	4	married	HIV negative	0	55.178593	38.8242	.5	.60000002	.69999999	3	Married/living together	55.500969	57.82711	.1	.40000001	.69999999	4	HIV negative	0
201001234		10	40 years old	Female	1	South	HIV negative	0	Married/living together	HIV negative	0	55.258339	60.69717	.30000001	.40000001	.5	3	married	HIV negative	0			0	.5	.80000001		Married/living together	55.258339	60.69717	.2	.30000001	.40000001	2	HIV negative	0
201001244	Balaka	10	61 years old	Female	1	South	HIV negative	0	Married/living together	HIV negative	0	37.941601	36.337578	.30000001	.5	.69999999	4	married	HIV negative	0	45.715786	59.706818	.2	.40000001	.5	4	Married/living together	54.304981	55.449631	.1	.2	.5	4	HIV negative	0	Married/living together	HIV negative	0	5	41.735912	40.904762	3	7	.5	.80000001	1	Married/living together	4	44.85577
201001299		10	55 years old	Female	1	South	Indeterminate	1																			Separated	49.994431	58.826408	.2	.5	.60000002	3		1												Married/living together	4	40.846161
201001331	Balaka	10	57 years old	Female	1	South	HIV negative	0	Married/living together	HIV negative	0	56.577061	60.757809	.1	.30000001	.60000002	5	married	HIV negative	0	53.738029	38.669243				5	Married/living together	54.317989	52.824268	.40000001	.89999998	1	3	HIV negative	0	Married/living together	HIV negative	0	3	53.456795	57.331699	2	1	.30000001	.69999999	1	Married/living together	4	46.350056
201001387		10	46 years old	Female	1	South			Married/living together			44.923729	34.757118	.5	.60000002	.80000001	3	married			55.091145	62.491932	.40000001	.5	.69999999	2	Married/living together			.2	.5	.89999998	4
201001432	Balaka	10	52 years old	Female	1	South	HIV negative	0	Married/living together	HIV negative	0	51.699669	58.730949	.5	.69999999	.89999998	5	married	HIV negative	0	48.133411	57.144009	.30000001	.5	.80000001	4	Married/living together	42.63649	58.531731	.30000001	.5	.60000002	4	HIV negative	0	Married/living together	HIV negative	0	5	49.931736	56.099388	2	3	.5	.69999999	1	Married/living together	4	48.469433
201001575	Balaka	10	68 years old	Female	1	South	HIV negative	0	Married/living together	HIV negative	0	52.52277	62.128201	.1	.30000001	.5	5	married	HIV negative	0	55.091145	62.491932	.60000002	.60000002	.80000001	4	Married/living together	55.258339	60.69717	.30000001	.5	.69999999	5	HIV negative	0	Married/living together	HIV negative	0	4	53.456795	57.331699		0	0	.30000001	.5	Married/living together	3	48.758942
201001584		10	44 years old	Female	1	South			Married/living together									married			51.704082	43.788849	.40000001	.5	.80000001	3	Married/living together	53.795731	57.922569	.5	.69999999	.89999998	4
201001596		10	45 years old	Female	1	South	HIV negative	0										married		0			.5	.69999999	.80000001		Married/living together	50.61739	56.465038	.30000001	.60000002	.80000001	4		0
201001728	Balaka	10	48 years old	Female	1	South	HIV negative	0	Married/living together	Refused test	0	51.810051	55.591991	0	.2	.5	3	married	HIV negative	0	52.401024	62.661293	0	.1	.30000001	2	Widowed	55.500969	57.82711	1	1	1	3	HIV negative	0	Widowed	HIV positive	1	2	43.036659	36.783432	5	3	1	1	1	Widowed	5	56.146915
201001739		10	47 years old	Female	1	South	HIV negative	0	Married/living together		0	35.400951	36.13385	.30000001	.60000002	.80000001	2	married		0	45.715786	59.706818	.40000001	.5	.69999999	3	Married/living together	35.617111	38.528229	.40000001	.5	.69999999	4		0
201001749	Balaka	10	49 years old	Female	1	South	5		Married/living together	HIV negative	0	58.302212	49.585751	.1	.30000001	.69999999	5	married		0			.2	.40000001	.5		Married/living together	57.208241	53.465389	.2	.40000001	.5	4		0	Married/living together	HIV negative	0	4	56.146915	57.162342	0	1	.40000001	.5	1	Married/living together	3	48.469433
201001750		10	46 years old	Female	1	South			Widowed	HIV negative	0	55.500969	57.82711	.2	.69999999	.80000001	4	married	HIV negative	0	56.737343	40.944901	.5	.60000002	.80000001	4	Married/living together	52.21064	58.068668	.5	1	1	5	HIV negative	0
201001761		10	44 years old	Female	1	South	HIV negative	0	Divorced	HIV negative	0	55.500969	57.82711	.30000001	.40000001	.69999999	4	divorced	HIV negative	0	51.096466	53.61467	.40000001	.69999999	1	5	Divorced	37.616791	56.502762	.2	.30000001	.40000001	5	HIV negative	0
201001772	Balaka	10	58 years old	Female	1	South	HIV negative	0	Married/living together	HIV negative	0	55.258339	60.69717	.1	.30000001	.5	4	married		0			.2	.5	.69999999		Married/living together	55.258339	60.69717	.1	.30000001	.69999999	5		0	Married/living together	HIV negative	0	4	39.700859	63.410282	0	2	.80000001	1	1	Married/living together	3	47.967831
201001795	Balaka	10	71 years old	Female	1	South	HIV negative	0	Widowed	HIV negative	0	56.577061	60.757809	.40000001	1	1	3	widowed		0			.1	.30000001	.5		Married/living together	51.457039	61.601009	1	1	1	5		0	Widowed	HIV negative	0	5	52.910698	58.154079	3	2	.60000002	.80000001	1	Widowed	3	43.748146
201001816	Balaka	10	48 years old	Female	1	South	HIV negative	0	Married/living together	HIV negative	0	55.500969	57.82711	0	.2	.5	4	married	HIV negative	0	44.474751	53.391315	.30000001	.40000001	.69999999	4	Married/living together	56.809448	32.575241	0	.30000001	.60000002	4	HIV negative	0	Married/living together	HIV positive	1	3	53.746304	59.699898	1	0	.40000001	.80000001	1	Married/living together	3	55.091583
201001848		10	54 years old	Female	1	South			Divorced	HIV negative	0	56.577061	60.757809	.2	.40000001	.60000002	4	divorced		0	61.543575	51.613338	.1	.30000001	.5	5	Divorced	42.361301	42.039101	.5	1	1	5		0												Divorced	4	41.108322
201001904		10	40 years old	Female	1	South	HIV negative	0	Married/living together	HIV negative	0	55.258339	60.69717	.1	.2	.5	4	married	HIV negative	0	55.091145	62.491932	0	.1	.2	3	Married/living together	43.35775	50.511478	.2	.40000001	.80000001	3	HIV negative	0
201001914	Balaka	10	65 years old	Female	1	South	HIV negative	0										married	HIV negative	0	56.436424	59.53054	.1	.40000001	.69999999	5	Married/living together	52.353249	60.741081	.1	.5	.60000002	2	HIV negative	0	Married/living together	HIV negative	0	4	55.091145	62.491932	0	0	.60000002	.69999999	.89999998	Married/living together	4	40.511932
201001981	Balaka	10	70 years old	Female	1	South	HIV negative	0	Married/living together	HIV negative	0	55.500969	57.82711	0	.2	.5	3	married	HIV negative	0	58.550461	42.556557	.1	.30000001	.5	4	Widowed	40.871769	28.46035	.30000001	.89999998	1	4	HIV negative	0	Married/living together	Refused test	0	5	63.673244	43.856655	5	2	.30000001	.60000002	.80000001	Widowed	3	40.222424
201002431		10		Female	1	South	HIV positive	1										divorced	HIV positive	1	47.499992	41.002682	.40000001	.69999999	1	4	Divorced	34.692551	24.30604	.40000001	.60000002	1	4	HIV positive	1
201004090		10	46 years old	Female	1	South			Married/living together			55.500969	57.82711	.5	.60000002	.80000001	4	married	HIV negative	0	45.639751	62.420715	.40000001	.5	.60000002	4	Married/living together	56.577061	60.757809	.30000001	.5	.60000002	4	HIV negative	0
201004201	Balaka	10	75 years old	Female	1	South			Married/living together			39.554829	50.616848	.1	.5	.69999999	3	married	HIV negative	0	58.642132	49.059956	.1	.30000001	.5	4	Married/living together	56.577061	60.757809	.40000001	.69999999	.89999998	5	HIV negative	0	Married/living together	HIV negative	0	4	55.091145	62.491932	1	1	.5	.69999999	.89999998	Married/living together	5	53.051201
201004399		10	63 years old	Female	1	South			Married/living together			55.500969	57.82711	.30000001	.5	.69999999	5	married					.2	.30000001	.40000001		Widowed	51.02594	51.255169	0	.30000001	.60000002	5
201005507		10	45 years old	Female	1	South												married					.30000001	.60000002	.80000001		Married/living together	43.80098	33.308979	1	1	1	4
201007057	Balaka	10	57 years old	Female	1	South												married	HIV negative	0	53.442673	39.67218	.40000001	.69999999	1	4	Married/living together	54.835831	59.7766	.1	.30000001	.40000001	4	HIV negative	0	Married/living together	HIV negative	0	4	56.146915	57.162342	0	0	.69999999	1	1	Married/living together	4	56.146915
201007498	Balaka	10	86 years old	Female	1	South												divorced	HIV negative	0	30.895649	39.145878				2	Divorced	24.76158	26.496149	.2	.40000001	.60000002	2	HIV negative	0	Divorced	HIV negative	0	3	28.703632	36.763912	12	5	.69999999	1	1	Widowed	2	15.397673
201007574		10	69 years old	Female	1	South												divorced	HIV negative	0	55.355804	38.101303				5	Divorced	36.408451	53.303162	0	0	.69999999	4	HIV negative	0
201007696	Balaka	10		Female	1	South												widowed									Widowed	40.649231	39.7719	.5	.80000001	1	3			Widowed	HIV negative	0	4	56.436424	59.53054	0	0	.5	.69999999	.89999998	Widowed	3	40.816742
201007717	Balaka	10	74 years old	Female	1	South												married	HIV negative	0	49.237072	45.328236	.89999998	1	1	2	Married/living together	55.12059	42.808331	.40000001	.60000002	1	4	HIV negative	0	Married/living together	HIV negative	0	3	49.814709	59.307182	1	2	.69999999	1	1	Married/living together	2	30.304554
201007760	Balaka	10	84 years old	Female	1	South												widowed	HIV negative	0	56.696625	52.952911				3	Widowed	36.814072	51.784378	1	1	1	3	HIV negative	0	Widowed	HIV negative	0	5	56.705219	62.390316	1	1	.5	1	1	Widowed	3	50.746395
201007970	Balaka	10	85 years old	Female	1	South												widowed									Widowed	27.995951	51.588051	.30000001	.5	.69999999	4			Widowed			3	25.302818	56.267925	9	2	.1	.30000001	.5	Widowed	2	28.964388
201011035	Balaka	10	81 years old	Male	0	South	HIV negative	0	Married/living together	HIV negative	0	55.258339	60.69717	.1	.30000001	.5	4	married	Refused test	0	55.091145	62.491932	.2	.30000001	.5	2	Married/living together	53.540649	53.693291	0	.2	.30000001	5	Refused test	0	Married/living together	HIV negative	0	4	51.3694	50.254696	4	2	1	1	1	Married/living together	3	41.568367
201011144		10		Male	0	South	HIV negative	0	Married/living together	HIV negative	0	55.500969	57.82711	.2	.30000001	.5	3	married	HIV negative	0	59.929504	51.714954	.2	.80000001	1	5	Married/living together	57.898621	45.166248	.2	.30000001	.40000001	5	HIV negative	0
201011221	Balaka	10	54 years old	Male	0	South	HIV negative	0	Married/living together									married		0	55.091145	62.491932	.40000001	.69999999	1	5	Married/living together	53.298019	56.563351	0	0	0	5		0	Married/living together	HIV negative	0	3	56.705219	62.390316	0	0	.2	.30000001	1	Married/living together	5	46.91206
201011223	Balaka	10	51 years old	Male	0	South	HIV negative	0	Married/living together		0	58.859692	50.40741	.5	.60000002	.60000002	4	married	HIV negative	0	57.239384	51.884315	0	.1	.30000001	5	Married/living together	55.258339	60.69717	.30000001	.40000001	.5	4	HIV negative	0	Married/living together	HIV negative	0	5	63.843449	41.331356	1	2	.1	.2	.30000001	Married/living together	4	44.342319
201011245		10	47 years old	Male	0	South			Married/living together	HIV negative	0	56.577061	60.757809	.1	.2	.30000001	4	married	Refused test	0	54.801636	60.123737	0	1	1	4	Married/living together	55.258339	60.69717	.2	.30000001	.40000001	5	Refused test	0
201011333		10	46 years old	Male	0	South	HIV negative		Married/living together	HIV negative								married	HIV negative	0	59.106266	54.099335	0	.1	.30000001	5	Married/living together	50.865829	37.596539	0	0	.1	5	HIV negative	0
201011343	Balaka	10	58 years old	Male	0	South	HIV negative	0	Married/living together	HIV positive	1	54.835831	59.7766	.30000001	.60000002	.80000001	4	married	HIV positive	1	52.401024	62.661293	.1	.40000001	.5	3	Married/living together			.1	.2	.5	5	HIV positive	1	Married/living together	HIV positive	1	2	49.690628	57.568802	2	0	.5	.69999999	.89999998	Married/living together	4	64.21859
201011375	Balaka	10	65 years old	Male	0	South	HIV negative	0	Married/living together	HIV negative								married		0			.2	.40000001	.60000002		Married/living together	58.897968	55.058601	0	0	0	5		0	Married/living together	HIV negative	0	5	60.182755	48.27816	0	0	.5	1	1	Married/living together	3	54.512566
201011409	Balaka	10	69 years old	Male	0	South	HIV negative	0	Married/living together	HIV negative	0	46.939468	63.17149	.40000001	.5	.89999998	4	married	HIV negative	0	51.626488	49.328423	.2	.5	.60000002	5	Married/living together	50.64217	62.137772	.2	.30000001	.5	5	HIV negative	0	Married/living together	HIV negative	0	5	56.705219	62.390316	0	0	.2	.40000001	.60000002	Married/living together	3	52.401024
201011441	Balaka	10	67 years old	Male	0	South	HIV negative	0	Married/living together									married	HIV negative	0	45.699265	53.459343	.5	.60000002	.69999999	4	Married/living together	55.258339	60.69717	.5	.60000002	.80000001	3	HIV negative	0	Married/living together	HIV negative	0	4	56.705219	62.390316	0	0	.40000001	.69999999	1	Married/living together	3	52.401024
201011486	Balaka	10	60 years old	Male	0	South			Married/living together	Refused test		54.835831	59.7766	.1	.30000001	.5	4	married					.2	.30000001	.5		Married/living together	55.258339	60.69717	0	0	.2	4			Married/living together	HIV negative	0	5	56.705219	62.390316	0	0	.40000001	.60000002	1	Married/living together	5	57.760986
201011508	Balaka	10	56 years old	Male	0	South	HIV negative	0	Married/living together	HIV negative	0	56.577061	60.757809	.30000001	.5	.80000001	5	married		0	61.543575	51.613338	.5	.60000002	.69999999	5	Married/living together	53.187641	59.702309	.40000001	.60000002	.80000001	5		0	Married/living together	Refused test	0	4	56.436424	59.53054	2	1	.5	.69999999	1	Married/living together	4	50.554146
201011683	Balaka	10	77 years old	Male	0	South	HIV negative	0	Married/living together	HIV negative	0	31.31175	65.20298	.40000001	.60000002	.89999998	3	married	HIV negative	0	43.598515	63.978905	.5	.5	.80000001	5	Married/living together	49.067219	63.996601	.30000001	.69999999	1	5	HIV negative	0	Divorced	HIV negative	0	4	54.801636	60.123737	0	1	0	.30000001	.69999999	Divorced	4	48.38797
201011707	Balaka	10	55 years old	Male	0	South			Married/living together	HIV negative	0	47.60461	61.222	.2	.30000001	.40000001	5	married		0	55.091145	62.491932	0	.1	.30000001	2	Married/living together	54.82724	50.35133	.40000001	.69999999	1	5		0	Married/living together	HIV negative	0	3	55.677296	49.517395	3	4	.60000002	.80000001	1	Married/living together	3	46.985027
201011716		10		Male	0	South			Married/living together	HIV negative	0	56.577061	60.757809	0	.2	.30000001	5	married	HIV negative	0	38.894154	61.866592	.1	.1	.2	4	Married/living together	56.649158	52.967659	.1	.30000001	.40000001	3	HIV negative	0
201011751	Balaka	10	80 years old	Male	0	South	HIV negative	0	Married/living together	HIV negative	0	55.500969	57.82711	.30000001	.5	.89999998	4	married	HIV negative	0	50.296616	55.609539	.1	.2	.30000001	4	Married/living together	34.30003	51.807049				5	HIV negative	0	Married/living together	HIV negative	0	5	54.801636	60.123737	0	0	.5	.69999999	1	Married/living together	4	49.675148
201011784	Balaka	10	85 years old	Male	0	South	5		Married/living together	HIV negative	0	53.553101	60.792629	.60000002	.5	.60000002	3	married	HIV negative	0	56.705219	62.390316	.1	.30000001	.5	2	Married/living together	56.023232	52.728809	0	.5	.69999999	5	HIV negative	0	Married/living together	HIV negative	0	5	55.091145	62.491932	4	0	.5	.60000002	.69999999	Married/living together	4	49.843132
201011936	Balaka	10	54 years old	Male	0	South	HIV negative	0	Married/living together	HIV negative	0	54.835831	59.7766	.5	.60000002	.80000001	5	married	HIV negative	0	55.091145	62.491932	.30000001	.5	.5	3	Married/living together	28.4251	65.622391	.2	.40000001	.69999999	3	HIV negative	0	Married/living together	HIV negative	0	3	49.690628	57.568802	2	2	.40000001	.60000002	.80000001	Married/living together	4	53.790359
201014067		10	46 years old	Male	0	South			Married/living together			56.577061	60.757809	.30000001	.5	.69999999	5	married					0	.1	.30000001		Married/living together	57.099319	55.659512	.2	.30000001	.5	3
201014300	Balaka	10	51 years old	Male	0	South			Married/living together			55.670219	58.737831	.1	.30000001	.5	4	married					0	.2	.5		Married/living together	53.553101	60.792629	.1	.1	.30000001	3			Married/living together			4	55.091145	62.491932	1	1	.89999998	1	1	Married/living together	5	55.091145
201014442		10	55 years old	Male	0	South			Married/living together			49.486359	55.063679	.2	.30000001	.69999999	4	married	HIV negative	0	50.267704	35.293747	.5	1	1	2	Married/living together	42.728149	22.6229	.2	1	1	5	HIV negative	0
201014674	Balaka	10	75 years old	Male	0	South			Married/living together			50.80508	55.124321	.40000001	.60000002	.80000001	5	married	Refused test		55.091145	62.491932	0	.2	.30000001	5	Married/living together	59.027279	43.909039	.1	.1	.1	3	Refused test		Married/living together	HIV negative	0	4	53.128265	46.135715	1	4	.30000001	.60000002	.89999998	Married/living together	3	52.401024
201017672	Balaka	10	87 years old	Male	0	South												married									Married/living together	62.568481	41.631199	.1	.30000001	.40000001	5			Married/living together	HIV negative	0	4	56.146915	57.162342	7	0	0	.1	.40000001	Married/living together	3	60.77224
201101013	Balaka	11	48 years old	Female	1	South			Divorced	HIV negative	0	51.19154	45.204208	.5	.60000002	.80000001	3	married	HIV negative	0	58.566532	46.020424	.30000001	.5	.69999999	4	Married/living together	54.708691	37.85001	.69999999	.89999998	1	5	HIV negative	0	Widowed	HIV negative	0	3	49.690628	57.568802	2	2	.5	.80000001	.89999998
201101024		11	67 years old	Female	1	South			Married/living together	HIV negative	0	35.55386	46.990101	0	.40000001	.80000001	3	married	HIV negative	0	39.531719	42.933125	.5	.69999999	.80000001	4	Married/living together	35.903061	44.048222	1	1	1	4	HIV negative	0
201101035	Balaka	11	45 years old	Female	1	South	HIV negative	0	Married/living together	HIV negative	0	56.023232	52.728809	.5	.69999999	.80000001	5	married	HIV negative	0	58.050495	59.428925	0	.30000001	.5	5	Married/living together	53.601768	44.262241	.2	.40000001	.5	4	HIV negative	0	Married/living together	HIV negative	0	3	39.576775	61.671906	1	3	.40000001	.69999999	.89999998	Married/living together	3	44.081711
201101046		11	51 years old	Female	1	South	HIV negative	0	Widowed	HIV negative	0	50.628571	61.18718	0	.40000001	.89999998	5	widowed		0			.2	.30000001	.5		Widowed	53.553101	60.792629	.2	.30000001	.5	5		0
201101067	Balaka	11	51 years old	Female	1	South	HIV negative	0	Married/living together	HIV negative	0	55.500969	57.82711	0	.40000001	.69999999	5	married	HIV negative	0	49.943943	62.149742	.30000001	.5	.69999999	5	Married/living together	40.9608	51.71328	1	1	1	4	HIV negative	0	Divorced	HIV negative	0	3	53.456795	57.331699	0	0	.1	.2	.30000001	Divorced	5	56.41571
201101079	Balaka	11	53 years old	Female	1	South			Married/living together	HIV negative	0	55.258339	60.69717	.5	.5	.80000001	3	married	HIV negative	0	51.289223	59.188347	.1	.30000001	.60000002	5	Married/living together	48.72147	63.03204	.2	.40000001	.5	3	HIV negative	0	Married/living together	HIV negative	0	4	56.949875	49.516117	4	3	.30000001	.69999999	.89999998	Married/living together	4	55.091145
201101113	Balaka	11	53 years old	Female	1	South	HIV negative	0	Divorced	HIV negative	0	53.929199	49.270931	.40000001	.60000002	1	2	married	HIV negative	0	48.481945	56.823563	.40000001	1	1	4	Widowed	41.506741	33.670418	.1	.2	.30000001	4	HIV negative	0	Divorced	HIV negative	0	2	38.894348	49.089008	3	3	.30000001	.60000002	1	Divorced	3	27.523586
201101147		11	60 years old	Female	1	South			Divorced	HIV negative	0	34.000519	52.864059	.1	.2	.5	3	married	HIV negative	0	57.568668	45.733624	.2	.30000001	.5	3	Widowed	55.500969	57.82711	.30000001	.30000001	.40000001	4	HIV negative	0
201101156		11	40 years old	Female	1	South			Married/living together	Refused test		22.73782	48.939861	.30000001	.40000001	.5	3	married	Refused test		48.102318	45.126286	.2	.30000001	.5	4	Married/living together	56.577061	60.757809	.1	.2	.40000001	5	Refused test
201101199		11	51 years old	Female	1	South			Married/living together	HIV negative	0	56.577061	60.757809	.1	.2	.30000001	5	married	HIV negative	0							Married/living together	54.317989	52.824268	.1	.30000001	.5	3	HIV negative	0
201101211		11	87 years old	Female	1	South	5		Married/living together	HIV negative	0	55.258339	60.69717	.30000001	.60000002	1	5	married		0			0	.1	.2		Married/living together	45.4146	45.163231	.2	.40000001	.60000002	3		0
201101222	Balaka	11	53 years old	Female	1	South			Married/living together	HIV negative	0	56.577061	60.757809	.30000001	.69999999	1	5	married	Refused test	0			.80000001	1	1		Married/living together	47.119839	45.067768	.2	.40000001	.60000002	4	Refused test	0	Married/living together	HIV negative	0	4	61.254066	49.245144	2	2	.40000001	.60000002	.89999998	Married/living together	5	56.705219
201101247		11	48 years old	Female	1	South	5		Married/living together	Refused test		55.258339	60.69717	.40000001	.69999999	1	5	married	HIV negative	0	55.091145	62.491932	.60000002	1	1	4	Married/living together	55.258339	60.69717	.1	.30000001	.5	3	HIV negative	0
201101267	Balaka	11	22 years old	Female	1	South	HIV negative	0	Married/living together	HIV negative	0	28.36149	46.757332	.30000001	.40000001	.5	3	married	HIV negative	0	51.626488	49.328423	.30000001	.5	.80000001	5	Married/living together	32.080349	53.18449	.2	.5	.69999999	4	HIV negative	0	Married/living together	HIV negative	0	4	38.488285	62.850334	3	3	.30000001	.5	.80000001	Married/living together	4	33.72842
201101276	Balaka	11	57 years old	Female	1	South	HIV negative	0	Married/living together	HIV negative	0	51.027969	46.988911	.1	.30000001	.60000002	3	married	HIV negative	0	53.788139	50.619637	.5	.69999999	1	4	Married/living together	55.258339	60.69717	.1	.30000001	.5	4	HIV negative	0	Married/living together	HIV negative	0	4	55.091145	62.491932	0	1	.5	.60000002	.69999999	Married/living together	4	43.278751
201101288		11	49 years old	Female	1	South			Married/living together	HIV negative	0	55.258339	60.69717	.1	.40000001	.80000001	3	married	HIV negative	0	44.872345	48.993137	.2	.40000001	.60000002	4	Married/living together	51.468262	40.281181	1	1	1	4	HIV negative	0
201101312	Balaka	11	50 years old	Female	1	South	HIV negative	0	Married/living together	HIV negative	0	52.221931	53.632648	0	.2	.40000001	4	married	HIV negative	0	55.679516	46.835861	.30000001	.60000002	.69999999	3	Married/living together	59.872799	44.543221	.5	1	1	3	HIV negative	0	Married/living together	HIV negative	0	5	51.293591	58.866169	0	0	.2	.5	.69999999	Married/living together	4	55.970142
201101343	Balaka	11	55 years old	Female	1	South	HIV positive	1	Married/living together	HIV positive	1	44.091221	30.00823	.40000001	.5	.89999998	5	married	HIV positive	1	39.519585	52.959991	.5	.60000002	.69999999	4	Married/living together	53.553101	60.792629	.30000001	.40000001	.5	5	HIV positive	1	Married/living together	HIV positive	1	2	43.203819	55.664154	2	1	.60000002	.89999998	1	Married/living together	3	53.456795
201101356	Balaka	11	50 years old	Female	1	South												married	HIV negative	0			.2	.60000002	1		Married/living together	48.961361	31.639061	.30000001	.5	.80000001	3	HIV negative	0	Married/living together	HIV negative	0	4	60.695766	44.01717	5	5	.30000001	.40000001	.69999999	Married/living together	3	52.401024
201101365		11	49 years old	Female	1	South	HIV negative	0	Married/living together	HIV negative	0	55.258339	60.69717	.60000002	.80000001	1	3	married	HIV negative	0	52.714241	53.04673	.1	.30000001	.40000001	4	Married/living together	51.36285	52.433712	.1	.30000001	.5	4	HIV negative	0
201101408		11	77 years old	Female	1	South	HIV negative	0	Married/living together	HIV negative	0	50.406311	56.867069	.2	.5	.80000001	4	married	HIV negative	0	54.56123	38.727814	.1	.30000001	.5	3	Married/living together	55.258339	60.69717	1	1	1	3	HIV negative	0		HIV negative										Widowed	3	55.091145
201101420		11	50 years old	Female	1	South			Married/living together	HIV negative	0	55.258339	60.69717	.40000001	.60000002	.80000001	3	married		0	53.850109	56.17643	.1	.2	.30000001	4	Married/living together	49.074478	57.023022	.2	.30000001	.40000001	5		0
201101441		11	45 years old	Female	1	South	HIV negative	0	Married/living together	HIV negative	0	52.221931	53.632648	.1	.2	.30000001	3	married	HIV negative	0	45.639751	62.420715	.5	.69999999	.80000001	4	Married/living together			.2	.40000001	.60000002	4	HIV negative	0
201101477	Balaka	11	49 years old	Female	1	South	HIV negative	0	Married/living together	HIV negative	0	45.00124	50.883389	.40000001	.5	.69999999	4	married	HIV negative	0	53.712769	53.47768	.2	.30000001	.60000002	4	Married/living together	39.50206	52.484501	.40000001	.80000001	1	3	HIV negative	0	Married/living together	HIV negative	0	4	54.801636	60.123737	1	1	.5	.69999999	1	Married/living together	5	43.203819
201101486	Balaka	11	64 years old	Female	1	South	HIV negative	0											Refused test	0							Married/living together	29.348261	56.923851	.40000001	.69999999	1	3	Refused test	0	Divorced	Refused test	0	4	62.330551	43.423969	3	4	.5	.69999999	.89999998	Married/living together	2	52.401024
201101529	Balaka	11	57 years old	Female	1	South	HIV negative	0	Married/living together	HIV negative	0	56.577061	60.757809	.5	.69999999	.80000001	5	married	HIV negative	0	45.960094	52.711441	.5	.60000002	1	4	Married/living together	58.119129	39.737652	.1	.2	.30000001	5	HIV negative	0	Married/living together	HIV negative	0	4	49.751186	56.576065	0	2	.60000002	.89999998	1	Married/living together	4	46.91206
201101574	Balaka	11	71 years old	Female	1	South			Widowed	HIV negative	0	51.89653	44.3577	0	.2	.5	3	married		0	52.625908	46.789551	0	.1	.2	3	Married/living together	55.258339	60.69717	.2	.40000001	.60000002	4		0	Married/living together	HIV negative	0	2	61.003403	49.287861	2	1	.5	.89999998	1	Married/living together	4	55.091145
201101607	Balaka	11	69 years old	Female	1	South	5		Married/living together	Refused test		55.912849	55.867771	.5	.60000002	.80000001	4	married	HIV negative	0			.5	.60000002	.89999998	4	Married/living together	56.012249	51.08791	.1	.30000001	.40000001	4	HIV negative	0	Married/living together	HIV negative	0	4	54.801636	60.123737	3	2	.5	.69999999	1	Married/living together	4	56.705219
201101617	Balaka	11	68 years old	Female	1	South	HIV negative	0	Married/living together	HIV negative	0	51.569408	56.880661	.5	.80000001	.89999998	5	married	HIV negative	0	56.436424	59.53054	.89999998	1	1	4	Married/living together	55.258339	60.69717	.2	.30000001	.5	4	HIV negative	0	Married/living together	HIV negative	0	4	55.091145	62.491932	0	0	.40000001	.69999999	1	Married/living together	4	48.847488
201101642	Balaka	11	55 years old	Female	1	South	HIV negative	0	Married/living together	HIV negative	0	35.55386	46.990101	.2	.40000001	.69999999	3	married	HIV negative	0	46.985027	59.45932	.2	.5	.60000002	4	Married/living together	42.51226	53.099609	.1	.40000001	.80000001	3	HIV negative	0	Married/living together	HIV negative	0	3	50.007381	49.608074	3	3	.2	.40000001	.69999999	Married/living together	3	63.936035
201101683	Balaka	11	71 years old	Female	1	South	HIV negative	0	Married/living together	HIV negative	0	33.001839	53.358601	0	.1	.5	5	married	HIV negative	0	27.329599	38.407459	.2	.5	.80000001	4	Married/living together	53.310959	41.768341	.30000001	.40000001	.60000002	4	HIV negative	0	Married/living together	HIV negative	0	5	45.90535	34.540958	10	7	.69999999	.80000001	1	Married/living together	3	43.145889
201101738	Balaka	11	52 years old	Female	1	South	HIV negative	0	Married/living together									married	HIV negative	0	56.705219	62.390316	.2	.80000001	1	5	Married/living together	57.203918	54.157131	.5	.60000002	.80000001	5	HIV negative	0	Married/living together	HIV negative	0	4	59.71603	46.632862	5	4	.40000001	.5	.80000001	Married/living together	5	43.278751
201101740	Balaka	11	59 years old	Female	1	South	HIV negative	0	Married/living together	HIV negative	0	55.258339	60.69717	0	.30000001	.40000001	3	married	HIV negative	0	56.705219	62.390316	.1	.40000001	.5	5	Married/living together	55.258339	60.69717	.1	.30000001	.5	4	HIV negative	0	Married/living together	HIV negative	0	3	59.640434	43.59333	2	4	.40000001	.69999999	.89999998	Married/living together	4	46.985027
201101794		11		Female	1	South	HIV negative	0	Married/living together	HIV negative	0	55.500969	57.82711	.1	.30000001	.5	3	married	Refused test	0	45.960094	52.711441	0	.5	1	4	Married/living together	56.116482	46.700359	.40000001	.60000002	1	5	Refused test	0
201101807		11	43 years old	Female	1	South	HIV negative	0	Married/living together	HIV negative	0	55.258339	60.69717	.30000001	.5	.80000001	4	married	HIV negative	0	55.091145	62.491932	.1	.2	.40000001	5	Married/living together	51.603691	46.130058	.5	.60000002	.69999999	4	HIV negative	0
201101872		11	63 years old	Female	1	South			Married/living together									married					.5	.60000002	.69999999		Married/living together	54.835831	59.7766	.1	.30000001	.60000002	5
201101906	Balaka	11	57 years old	Female	1	South												married					.30000001	.40000001	.5		Married/living together	28.919991	34.953918	.1	.2	.30000001	3			Widowed	HIV negative	0	3	25.623224	21.204102	12	5	.80000001	1	1	Married/living together	5	40.010212
201101936	Balaka	11	54 years old	Female	1	South	HIV negative	0	Married/living together	HIV negative	0	55.258339	60.69717	.1	.30000001	.5	3	married	HIV negative	0	48.758942	64.636772	1	1	1	4	Married/living together	55.258339	60.69717	.30000001	.40000001	.5	4	HIV negative	0	Married/living together	HIV negative	0	4	45.748001	38.386795	2	3	.5	.80000001	1	Widowed	2	41.299011
201101991	Balaka	11	48 years old	Female	1	South	HIV negative	0	Married/living together	HIV negative	0	53.795731	57.922569	.30000001	.5	.80000001	3	married	HIV negative	0	40.969105	40.721703	.5	.60000002	.80000001	5	Married/living together	58.59449	29.88851	.2	.40000001	.60000002	5	HIV negative	0	Widowed	HIV negative	0	3	53.049362	40.827454	0	0	.5	.60000002	.80000001	Widowed	2	30.321079
201101993	Balaka	11	53 years old	Female	1	South	HIV negative	0	Married/living together	HIV negative	0	55.258339	60.69717	.2	.40000001	.80000001	3	married	HIV negative	0	47.061066	56.745422	.2	.80000001	1	3	Divorced	55.258339	60.69717	.1	.40000001	.5	5	HIV negative	0	Divorced	HIV negative	0	4	39.676991	59.896976	5	1	.30000001	.69999999	.89999998	Divorced	5	54.801636
201102115	Balaka	11	60 years old	Female	1	South	HIV negative	0	Married/living together	HIV negative	0	50.325279	46.45435	.2	.5	.80000001	4	separated	HIV negative	0	54.862041	48.192539	.40000001	.60000002	.89999998	4	Divorced	61.51984	36.357132	0	.1	.2	5	HIV negative	0	Divorced	HIV negative	0	5	51.449059	64.467415	0	0	.60000002	.89999998	1	Separated	5	56.705219
201102133		11	46 years old	Female	1	South			Married/living together	HIV negative	0	40.224522	43.749039	.2	.5	.69999999	3	married	HIV negative	0	43.269974	52.880802	.2	.40000001	.69999999	4	Married/living together	55.258339	60.69717	.60000002	1	1	3	HIV negative	0
201102269	Balaka	11	54 years old	Female	1	South			Married/living together	HIV negative	0	55.258339	60.69717	.5	.69999999	.89999998	5	married	HIV negative	0	52.401024	62.661293	.2	.40000001	.5	5	Married/living together	55.258339	60.69717	.40000001	.69999999	1	3	HIV negative	0	Married/living together	HIV negative	0	5	32.682331	66.216133	2	2	.40000001	.60000002	1	Married/living together	4	50.554146
201102287	Balaka	11	46 years old	Female	1	South	5		Married/living together	Refused test		28.786871	47.8918	.30000001	.40000001	.40000001	3	married	Refused test		43.342941	61.434803	.40000001	.60000002	.80000001	3								Refused test		Married/living together	HIV negative	0	4	49.252266	60.298962	1	0	.1	.5	.60000002	Divorced	3	37.067211
201102938		11		Female	1	South	HIV negative	0	Married/living together	HIV negative	0	56.577061	60.757809	.30000001	.5	.69999999	4	married	HIV negative	0	55.091145	62.491932	0	0	.1	5	Widowed	56.642441	37.95726	.5	.60000002	.69999999	4	HIV negative	0
201104245	Balaka	11	96 years old	Female	1	South			Married/living together									widowed	Refused test		24.079971	27.500366	0	.2	.30000001	2	Widowed	22.238729	26.702961	.69999999	1	1	2	Refused test		Widowed			3	49.690628	57.568802	0	0	.5	1	1	Widowed	3	30.518692
201104573	Balaka	11	57 years old	Female	1	South			Married/living together			55.258339	60.69717	.1	.5	.69999999	4	married	HIV negative	0	52.401024	62.661293	.2	.5	.89999998	3	Married/living together	55.258339	60.69717	.2	.30000001	.5	5	HIV negative	0	Married/living together	HIV negative	0	3	35.934025	63.503239	3	2	.30000001	.5	.69999999	Married/living together	3	46.836021
201105123		11	46 years old	Female	1	South												married					.60000002	.69999999	.89999998		Married/living together	56.577061	60.757809	.5	.69999999	1	5
201105212	Balaka	11	56 years old	Female	1	South												married					.2	.5	.69999999		Married/living together	55.258339	60.69717	.1	.2	.40000001	4			Married/living together	HIV negative	0	3	53.456795	57.331699	0	0	.2	.5	.69999999	Married/living together	5	56.705219
201105576		11	48 years old	Female	1	South												separated					.2	.30000001	.5		Divorced	49.420231	57.987579	.2	.30000001	.5	3
201105750		11	48 years old	Female	1	South												married	HIV negative	0	49.964657	61.658161	0	.1	.2	5	Married/living together	43.802368	64.611588	.5	.69999999	1	5	HIV negative	0
201105971		11	49 years old	Female	1	South												married					.2	.2	.30000001		Married/living together	48.488232	51.6208	.1	.5	1	4
201107059		11	96 years old	Female	1	South												widowed									Widowed	41.079128	45.756641	1	1	1	4
201107071	Balaka	11	73 years old	Female	1	South												divorced	HIV negative	0	46.578495	60.29892				4	Divorced	32.577042	48.86351	.2	.40000001	.5	3	HIV negative	0	Divorced	HIV negative	0	3	29.293434	53.972	0	4	1	1	1	Divorced	4	55.091145
201107078	Balaka	11	55 years old	Female	1	South												widowed			55.697643	49.738358	.1	.30000001	.5	3	Widowed	55.258339	60.69717	.1	.2	.30000001	5			Widowed	HIV negative	0	2	50.554146	48.92984	5	2	.30000001	.5	.69999999	Married/living together	3	50.554146
201107122	Balaka	11	68 years old	Female	1	South												widowed			56.146915	57.162342				5	Widowed	49.855412	43.636742	.30000001	.40000001	.5	4			Widowed	HIV negative	0	3	53.456795	57.331699	1	1	.2	.30000001	.40000001	Widowed	3	48.758942
201107159		11	81 years old	Female	1	South												widowed	HIV negative	0	29.72352	47.827408				2	Widowed	32.577042	48.86351	.2	.40000001	.60000002	3	HIV negative	0												Widowed	3	25.135742
201107244	Balaka	11	62 years old	Female	1	South												divorced	HIV negative	0			.5	.69999999	.89999998	5	Widowed	32.705711	45.655979	1	1	1	3	HIV negative	0	Widowed	HIV negative	0	3	32.316963	33.470585	6	5	.60000002	1	1	Widowed	3	25.289658
201107301	Balaka	11	78 years old	Female	1	South												widowed									Divorced	54.835831	59.7766	.2	.30000001	.5	4			Widowed	HIV negative	0	3	32.167961	27.630484	17	8	.69999999	1	1	Divorced	3	53.456795
201107344	Balaka	11	75 years old	Female	1	South												married	HIV negative	0	58.856041	48.388622				3	Married/living together	54.610729	40.989441	.1	.2	.30000001	5	HIV negative	0	Married/living together	HIV negative	0	4	54.223999	46.144791	3	4	.5	.80000001	1	Married/living together	3	53.456795
201107399	Balaka	11	52 years old	Female	1	South												divorced	HIV negative	0	46.49012	48.425194				3	Married/living together	54.68346	32.951981	.2	.40000001	.69999999	4	HIV negative	0	Divorced	HIV positive	1	4	56.146915	57.162342	2	2	.2	.5	.69999999	Divorced	5	41.690811
201107796	Balaka	11	75 years old	Female	1	South												widowed	HIV negative	0	54.802074	54.370308				5	Widowed	45.19413	54.396332	.2	.40000001	.5	3	HIV negative	0	Widowed		0	4	52.606224	46.71273	0	4	.5	.60000002	1	Widowed	3	52.111515
201107816	Balaka	11	80 years old	Female	1	South												widowed	HIV negative	0	52.401024	62.661293				3	Widowed	32.577042	48.86351	.30000001	.5	.69999999	3	HIV negative	0	Widowed	HIV negative	0	3	53.456795	57.331699	1	2	.69999999	1	1	Widowed	3	56.705219
201107960	Balaka	11	92 years old	Female	1	South												divorced	HIV negative	0	43.763302	48.542992				4	Widowed			.1	.30000001	.5	4	HIV negative	0	Married/living together	HIV negative	0	4	44.583275	40.871513	2	3	.5	1	1	Married/living together	5	33.709698
201107970	Balaka	11	73 years old	Female	1	South												separated			44.872345	48.993137				4	Widowed	37.277012	50.671951	1	1	1	4			Widowed	HIV negative	0	4	39.275291	44.00354	9	7	1	1	1	Widowed	3	43.145889
201107972	Balaka	11	80 years old	Female	1	South												widowed	Refused test		37.505444	49.999279				4	Widowed	43.862278	52.534149	.2	.5	.69999999	5	Refused test		Widowed	HIV negative	0	2	29.289772	60.054871	4	5	.40000001	.80000001	1	Widowed	2	56.705219
201111081	Balaka	11	66 years old	Male	0	South	HIV negative	0	Married/living together	HIV negative	0	55.258339	60.69717	0	.40000001	.5	5	married	HIV negative	0	44.082378	51.057461	.2	.30000001	.69999999	4	Married/living together	39.964149	47.941559	.30000001	.5	.69999999	4	HIV negative	0	Married/living together	HIV negative	0	4	56.146915	57.162342	0	0	0	1	1	Married/living together	4	53.746304
201111114	Balaka	11	56 years old	Male	0	South	HIV negative	0	Married/living together	HIV negative	0	53.795731	57.922569	.30000001	.40000001	.5	4	married	HIV negative	0	55.091145	62.491932	.30000001	.5	.69999999	2	Married/living together	38.01886	31.53813	.80000001	1	1	3	HIV negative	0	Married/living together	HIV negative	0	2	45.397934	37.011337	2	4	.60000002	.69999999	.89999998	Married/living together	3	36.465309
201111180	Balaka	11	65 years old	Male	0	South			Married/living together	HIV negative	0	47.85437	61.099361	.5	.80000001	.89999998	4	married	HIV negative	0	55.091145	62.491932	.40000001	.69999999	1	3	Married/living together	48.861572	60.57523	.1	.2	.30000001	3	HIV negative	0	Married/living together	HIV negative	0	3	52.111515	60.293095	0	0	.2	.40000001	.60000002	Married/living together	3	63.163258
201111202		11	51 years old	Male	0	South	HIV negative	0	Married/living together	HIV negative	0	42.73336	58.433319	.5	.69999999	1	5	married	HIV negative	0	36.691036	40.088058	0	.5	.5	5	Married/living together	29.32872	44.19981	.1	.30000001	.5	5	HIV negative	0
201111213	Balaka	11		Male	0	South			Married/living together	HIV negative	0	61.191521	44.603859	.2	.40000001	.5	5	married		0	48.405907	59.53746	.5	.80000001	1	4	Married/living together	56.577061	60.757809	.1	.2	.30000001	5		0	Married/living together		0	3	46.985027	59.45932	2	2	.5	.60000002	.69999999
201111257	Balaka	11	55 years old	Male	0	South			Married/living together	HIV negative	0	40.25956	60.193939	.30000001	.5	.69999999	5	married		0			.2	.30000001	.40000001		Married/living together	52.970322	42.547321	.1	.30000001	.5	4		0	Married/living together	HIV negative	0	1	70.641273	25.322992	2	2	.30000001	.5	.69999999	Married/living together	4	52.401024
201111366	Balaka	11	63 years old	Male	0	South	HIV negative	0	Married/living together	HIV negative	0	58.916901	47.048	.1	.30000001	.60000002	5	married	Refused test	0	56.705219	62.390316	.2	.60000002	.80000001	5	Married/living together	56.687439	57.618851	0	.1	.2	5	Refused test	0	Married/living together	Refused test	0	4	52.639759	52.934948	0	0	.60000002	.69999999	.80000001	Married/living together	3	52.401024
201111422	Balaka	11		Male	0	South	HIV negative	0	Married/living together	HIV negative	0	56.577061	60.757809	.1	.5	.69999999	5	married	HIV negative	0	42.950661	41.610126	.5	.69999999	1	5	Married/living together	57.596378	44.54287	.30000001	.60000002	.69999999	5	HIV negative	0	Married/living together	HIV negative	0	2	61.38036	27.988321		10	.89999998	1	1
201111452	Balaka	11		Male	0	South	HIV negative	0	Widowed	HIV negative	0	56.819691	57.887749	.2	.60000002	.69999999	5	widowed		0			.5	.60000002	.69999999		Widowed	58.15197	49.890091	.1	.2	.40000001	4		0	Divorced	HIV negative	0	3	48.389606	50.176014	1	1	.40000001	.69999999	1	Widowed	3	55.091145
201111466	Balaka	11	64 years old	Male	0	South	HIV negative	0	Married/living together	HIV negative	0	54.835831	59.7766	0	.2	.5	5	married	HIV negative	0	56.705219	62.390316	.40000001	.80000001	.89999998	5	Married/living together	56.358349	50.473759	1	1	1	4	HIV negative	0	Married/living together	HIV negative	0	5	55.091145	62.491932	1	0	.5	.60000002	.80000001	Married/living together	3	56.705219
201111521		11	76 years old	Male	0	South	HIV negative	0	Married/living together	HIV negative	0	40.272671	59.977348	.5	.60000002	.69999999	5	married		0	37.869884	55.262859	.80000001	1	1	5	Married/living together	55.258339	60.69717	.1	.2	.5	5		0
201111532	Balaka	11	54 years old	Male	0	South	HIV negative	0	Married/living together									married	HIV negative	0	56.41571	60.022121	.1	.2	.30000001	5	Married/living together	56.577061	60.757809	.1	.2	.40000001	5	HIV negative	0	Married/living together	HIV negative	0	5	52.401024	62.661293	1	1	.30000001	.5	1	Married/living together	5	56.705219
201111563	Balaka	11	46 years old	Male	0	South	HIV negative	0	Married/living together	HIV negative	0	55.258339	60.69717	.5	.60000002	.69999999	5	married	HIV negative	0	58.050495	59.428925	.30000001	.5	.80000001	4	Married/living together	55.258339	60.69717	.1	.30000001	.60000002	5	HIV negative	0	Married/living together	HIV negative	0	5	59.639996	49.34676	2	2	.30000001	.5	.89999998	Married/living together	5	50.234116
201111585		11	48 years old	Male	0	South	HIV negative	0	Married/living together	HIV negative	0	53.430271	56.832249	.30000001	.5	.80000001	5	married	HIV negative	0	60.182755	48.27816	.2	.60000002	.80000001	5	Married/living together	55.258339	60.69717	.1	.2	.30000001	5	HIV negative	0
201111595	Balaka	11	51 years old	Male	0	South			Married/living together			55.500969	57.82711	.1	.30000001	.5	4	married	HIV negative	0			.5	.80000001	1		Married/living together	55.115601	47.951839	1	1	1	5	HIV negative	0	Married/living together	HIV negative	0	5	54.801636	60.123737	2	0	.30000001	.5	.69999999	Married/living together	5	53.822342
201111672	Balaka	11	54 years old	Male	0	South												married	HIV negative	0	55.890766	54.599487	.40000001	.5	.60000002	5	Married/living together	55.258339	60.69717	.1	.2	.30000001	4	HIV negative	0	Married/living together	HIV negative	0	2	51.62212	49.650604	2	3	.5	1	1	Married/living together	5	56.705219
201111674		11	61 years old	Male	0	South			Married/living together	HIV negative	0	53.795731	57.922569	.30000001	.5	.80000001	3	married		0			.30000001	.5	.80000001		Married/living together	58.72472	50.506321	.5	.60000002	.89999998	3		0
201111686	Balaka	11	61 years old	Male	0	South			Married/living together	HIV negative	0	45.265919	64.900436	.30000001	.40000001	.80000001	5	married	HIV negative	0	52.401024	62.661293	.2	.30000001	.40000001	5	Married/living together	43.696609	45.83744	.2	.40000001	.5	4	HIV negative	0	Married/living together	HIV negative	0	5	52.911366	58.298225	6	0	.2	.5	.69999999	Married/living together	5	36.674049
201111697	Balaka	11	61 years old	Male	0	South	HIV negative	0	Married/living together	HIV negative	0	55.258339	60.69717	.30000001	.5	.69999999	5	married	HIV negative	0	54.877674	57.40984	0	.5	1	5	Married/living together	55.258339	60.69717	.1	.40000001	.5	3	HIV negative	0	Married/living together	HIV negative	0	5	55.091145	62.491932	0	0	.1	.30000001	.5	Married/living together	5	55.091145
201111707	Balaka	11	53 years old	Male	0	South			Married/living together	HIV negative	0	53.553101	60.792629	.5	.69999999	.89999998	3	married	HIV negative	0	56.555851	44.910702	.30000001	.60000002	.80000001	4	Married/living together	66.12632	35.714161	.5	1	1	5	HIV negative	0	Married/living together	HIV negative	0	5	59.929504	51.714954	3	0	.2	.5	1	Married/living together	5	56.705219
201111859	Balaka	11	50 years old	Male	0	South	HIV negative	0	Married/living together	HIV negative	0	52.221931	53.632648	0	.2	.5	3	married	HIV negative	0	49.675148	59.289963	.1	.2	.5	3								HIV negative	0	Married/living together	HIV negative	0	4	58.566093	51.773853	0	0	.89999998	1	1	Married/living together	4	43.269974
201111950	Balaka	11	83 years old	Male	0	South	HIV negative	0	Married/living together	HIV negative	0	48.370468	56.19957	.30000001	.40000001	.60000002	5	married	HIV negative	0	48.634857	62.898396	0	.30000001	.69999999	5	Married/living together	32.991211	57.32795	.30000001	.69999999	1	4	HIV negative	0	Married/living together	HIV negative	0	5	37.263596	56.365429		1	.80000001	1	1	Married/living together	4	55.091145
201113225	Balaka	11	55 years old	Male	0	South			Married/living together	Refused test		54.835831	59.7766	.2	.5	.5	4	married	HIV positive	1	56.436424	59.53054	.5	.80000001	.80000001	4	Married/living together	52.799679	48.507542	.2	.30000001	.40000001	4	HIV positive	1	Married/living together	HIV positive	1	4	50.220581	58.323437	3	2	0	.5	.69999999	Married/living together	4	52.401024
201113444	Balaka	11	53 years old	Male	0	South												married					.2	.30000001	.40000001		Married/living together	56.819691	57.887749	.1	.2	.30000001	5			Married/living together	HIV negative	0	4	53.456795	57.331699	0	3	.30000001	.69999999	1	Married/living together	4	55.091145
201113752	Balaka	11	65 years old	Male	0	South	HIV negative	0	Married/living together	HIV negative	0	39.696388	61.093502	.1	.40000001	.60000002	4	married	Refused test	0			.1	.30000001	.80000001		Married/living together	43.100929	67.37178	.1	.2	.30000001	5	Refused test	0	Married/living together	HIV negative	0	3	28.923883	71.543556	2	1	.30000001	.69999999	.89999998	Married/living together	3	48.406345
201113829		11	79 years old	Male	0	South	HIV negative	0	Married/living together	HIV negative	0	55.500969	57.82711	.40000001	.69999999	1	3	married	HIV negative	0	50.220581	58.323437	.5	.40000001	.80000001	4	Married/living together	53.130589	59.872059	.1	.2	.40000001	3	HIV negative	0
201114508	Balaka	11	74 years old	Male	0	South			Married/living together			56.577061	60.757809	.40000001	.80000001	1	5	married	HIV negative	0			0	.1	.30000001		Married/living together	55.258339	60.69717	.1	.30000001	.5	5	HIV negative	0	Married/living together	HIV negative	0	3	60.182755	48.27816	0	1	.2	.40000001	.69999999	Married/living together	5	55.091145
201114519		11	45 years old	Male	0	South			Married/living together			56.819691	57.887749	.1	.30000001	.5	5	married	HIV negative	0	52.401024	62.661293	.5	.60000002	.69999999	5	Married/living together	55.258339	60.69717	.40000001	.80000001	.89999998	4	HIV negative	0
201115663	Balaka	11	68 years old	Male	0	South												married					.40000001	.80000001	.89999998		Married/living together	40.51334	58.601761	1	1	1	5			Married/living together	HIV negative	0	5	42.87595	48.275383	5	5	1	1	1	Married/living together	2	41.299011
201116706		11	51 years old	Female	1	South			Married/living together	HIV negative								married	HIV negative	0	52.898582	52.229122	.2	.40000001	.5	4	Married/living together	39.97049	36.925331	1	1	1	2	HIV negative	0
201201013	Balaka	12	77 years old	Female	1	South	HIV negative	0	Married/living together	HIV negative	0	54.835831	59.7766	.40000001	1	1	5	married	HIV negative	0	43.022739	35.678913	.1	.2	.30000001	4	Married/living together	55.132191	48.973869	.30000001	.60000002	.89999998	5	HIV negative	0	Married/living together	HIV negative	0	3	49.690628	57.568802	1	1	.40000001	.60000002	1	Married/living together	3	32.938915
201201045	Balaka	12	68 years old	Female	1	South	HIV negative	0	Married/living together	HIV negative	0	55.258339	60.69717	.2	.30000001	.5	4	married	HIV positive	1	41.015514	32.020313	.1	.2	.40000001	2	Married/living together	63.04163	38.008469	0	.2	.5	5	HIV positive	1	Married/living together		1	3	44.989143	39.887768	10	6	.2	.69999999	1
201201177	Balaka	12	66 years old	Female	1	South	HIV negative	0	Widowed	HIV negative	0	47.621361	47.04435	.2	.69999999	1	4	widowed	HIV negative	0	57.781704	56.569145	.30000001	.5	.60000002	5	Widowed	55.51078	33.60471	0	1	1	3	HIV negative	0	Widowed	HIV negative	0	2	53.244267	48.760483	8	6	.5	.69999999	1	Widowed	5	55.091145
201201188	Balaka	12	55 years old	Female	1	South												married					.2	.40000001	.60000002		Married/living together			.30000001	.60000002	.80000001	3			Married/living together			4	57.535583	42.295006	0	5	.40000001	.60000002	.69999999	Married/living together	4	53.746304
201201265	Balaka	12	50 years old	Female	1	South	HIV negative	0	Married/living together	HIV negative	0	55.258339	60.69717	.2	.30000001	.5	5	married	HIV negative	0	44.474751	53.391315				4	Married/living together	44.212929	38.080051	.2	.40000001	.80000001	3	HIV negative	0	Married/living together	HIV negative	0	4	54.223999	46.144791	1	5	.40000001	.60000002	.69999999	Married/living together	4	39.700859
201201320		12	38 years old	Female	1	South	HIV negative		Married/living together	HIV negative	0	37.56736	24.58676				2	married	HIV negative	0	35.970398	53.512039				5	Married/living together	56.577061	60.757809	.2	.30000001	.5	5	HIV negative	0
201201452		12	69 years old	Female	1	South			Widowed	HIV negative	0	39.65913	52.638962	.30000001	.5	1	3	widowed	HIV negative	0	43.312248	38.047112	.40000001	.40000001	.5	5	Widowed	44.384769	61.025051	.1	.30000001	.40000001	2	HIV negative	0		HIV negative										Widowed	4	53.336212
201201507	Balaka	12	50 years old	Female	1	South	HIV negative	0	Married/living together	HIV negative	0	37.74688	53.489559	.1	.30000001	.5	4	married	HIV negative	0	44.872345	48.993137	.80000001	.89999998	1	3	Married/living together	42.539291	52.841099				5	HIV negative	0	Married/living together	HIV negative	0	3	46.985027	59.45932	1	2	.40000001	.69999999	.89999998	Married/living together	3	40.512596
201201551		12	45 years old	Female	1	South	HIV negative	0	Married/living together	HIV negative	0	43.80331	62.125839	0	0	0	4	married	HIV negative	0	43.7658	50.287678	.1	.69999999	.80000001	5	Married/living together	48.39526	54.857361	.5	.69999999	.89999998	3	HIV negative	0
201201672		12	66 years old	Female	1	South	HIV positive	1	Married/living together	HIV positive	1	54.304981	55.449631	.30000001	.40000001	.60000002	5	married	Refused test	1	53.967136	52.968636	.1	.2	.40000001	4								Refused test													Married/living together	4	51.449059
201201782	Balaka	12	46 years old	Female	1	South	HIV negative	0	Married/living together	HIV negative	0	58.100128	53.297199	.5	.69999999	1	4	married	HIV negative	0	52.790119	39.394375	.80000001	1	1	5	Married/living together	57.352581	55.669361	.1	.60000002	.80000001	5	HIV negative	0	Married/living together	HIV negative	0	5	52.910698	58.154079	2	2	.30000001	.5	.69999999	Married/living together	5	56.705219
201201881		12	46 years old	Female	1	South	HIV negative	0	Married/living together	HIV negative	0	31.58741	55.94796	.5	.5	.69999999	4	married		0	27.450617	51.413738				4	Married/living together	46.182201	60.400631	.1	.40000001	.60000002	5		0
201201892	Balaka	12	40 years old	Female	1	South	5		Married/living together	HIV negative	0	53.795731	57.922569	.30000001	.60000002	1	4	married		0	45.960094	52.711441	.5	.69999999	.80000001	4	Married/living together	54.835831	59.7766	0	.1	.30000001	3		0	Married/living together	HIV negative	0	1	44.941093	35.435493	1	2	.5	1	1	Married/living together	3	55.091145
201201936		12	53 years old	Female	1	South	HIV positive	1	Married/living together	HIV positive	1	44.325569	57.027538	.2	.5	.69999999	3	widowed	HIV positive	1	56.436424	59.53054	.2	.30000001	.5	5	Divorced	55.500969	57.82711	0	.5	.60000002	4	HIV positive	1
201201958		12		Female	1	South	HIV negative	0	Divorced	HIV negative	0	56.577061	60.757809	.5	.69999999	1	5	divorced		0			.1	.2	.30000001		Married/living together	53.553101	60.792629	.1	.2	.40000001	2		0
201202606		12	56 years old	Female	1	South	HIV negative	0	Married/living together		0	49.47538	53.422779	.2	.5	.80000001	4	married	HIV negative	0	45.143723	48.458839	.40000001	.5	.60000002	5	Married/living together	52.20887	49.120251	0	.1	.30000001	2	HIV negative	0		HIV negative
201207595	Balaka	12	88 years old	Female	1	South												widowed			36.373543	52.945522				3	Widowed	43.695911	27.486889	.5	1	1	2			Widowed	HIV negative	0	4	32.292042	29.36886	7	8	.60000002	1	1	Widowed	2	41.222973
201207617	Balaka	12	83 years old	Female	1	South												widowed									Widowed	34.703209	53.398621	.30000001	.40000001	.5	4			Widowed	HIV negative	0	3	24.663515	48.890999	2	5	.30000001	.5	.89999998	Widowed	3	56.949875
201207705	Balaka	12	67 years old	Female	1	South												widowed	HIV negative	0	49.102135	31.21744	.1	.30000001	.5	4	Married/living together	59.93544	43.270882	.40000001	.5	.69999999	4	HIV negative	0	Widowed	HIV negative	0	4	55.875977	51.943211	3	1	.1	.30000001	.5	Married/living together	4	51.566086
201211089	Balaka	12	45 years old	Male	0	South												married					.2	.89999998	.5		Married/living together	56.577061	60.757809	.1	.40000001	.89999998	4			Married/living together	HIV negative	0	5	56.705219	62.390316	0	0	.1	.1	.5	Married/living together	5	56.705219
201211276	Balaka	12	65 years old	Male	0	South			Married/living together	HIV negative	0	55.258339	60.69717	.1	.40000001	.60000002	4	married	HIV negative	0						4	Married/living together	25.875961	58.419682	.40000001	.5	.80000001	3	HIV negative	0	Married/living together	HIV negative	0	4	46.939827	50.095749	8	6	.30000001	.40000001	.80000001	Married/living together	4	43.342941
201211397	Balaka	12	61 years old	Male	0	South	HIV negative	0	Married/living together	HIV negative	0	34.532372	51.2481	.5	.69999999	1	4	married		0			.30000001	.40000001	.60000002		Married/living together	51.457039	61.601009	.30000001	.40000001	.60000002	5		0	Married/living together		0	5	56.705219	62.390316	4	0	.80000001	.89999998	1	Married/living together	3	36.746426
201211661		12	50 years old	Male	0	South	HIV negative	0	Married/living together	HIV negative	0	45.501251	33.957939	.1	.5	1	2	married	HIV negative	0	52.622025	38.662483	0	.2	.30000001	1	Married/living together	45.932411	39.96991	.1	.2	.40000001	3	HIV negative	0												Married/living together	4	48.650654
201211738	Balaka	12	51 years old	Male	0	South	HIV negative	0	Married/living together	HIV negative	0	56.577061	60.757809	0	.30000001	.69999999	5	married	HIV negative	0	53.456795	57.331699	0	.1	.2	5	Married/living together	33.529602	38.424839	0	.2	.5	5	HIV negative	0	Married/living together	HIV negative	0	3	56.146915	57.162342	0	2	.1	.5	.60000002	Married/living together	4	55.091145
201211760		12	50 years old	Male	0	South	HIV negative	0	Married/living together		0	48.324051	47.578911	0	.2	.5	3	married		0			.2	.30000001	.5		Married/living together	55.258339	60.69717	.5	.80000001	1	4		0
201211870		12	50 years old	Male	0	South	HIV negative	0	Married/living together	HIV negative	0	30.60379	35.766411	0	.5	1	2	married		0			1	1	1		Married/living together	55.258339	60.69717	0	.2	.30000001	4		0
201211991		12	47 years old	Male	0	South			Married/living together	HIV negative	0	55.923481	58.747681	0	.40000001	.60000002	4	married		0			.2	.30000001	.40000001		Married/living together	48.99778	55.054691	.40000001	.5	.60000002	4		0
201302023	Balaka	13	53 years old	Female	1	South	HIV negative	0	Married/living together	HIV negative	0	55.912849	55.867771	.30000001	.5	.69999999	4	married	HIV negative	0	56.25116	47.885445	.40000001	.60000002	.80000001	5	Married/living together	54.495998	57.35944	.40000001	.69999999	.80000001	5	HIV negative	0	Married/living together	HIV negative	0	4	52.634499	56.226955	9	0	.60000002	.89999998	1	Married/living together	4	56.41571
201302078	Balaka	13	64 years old	Female	1	South	HIV negative	0	Married/living together	HIV negative	0	40.645519	35.747578	0	.1	.5	4	married	HIV negative	0	33.540466	42.068623	.60000002	.80000001	1	5	Married/living together	51.699669	58.730949	.2	.40000001	.69999999	5	HIV negative	0	Married/living together	HIV negative	0	5	54.223999	46.144791		1	.30000001	.5	.80000001	Married/living together	5	40.186497
201302089	Balaka	13	53 years old	Female	1	South	HIV negative	0	Married/living together	HIV negative	0	55.500969	57.82711	.1	.30000001	.40000001	5	married	HIV negative	0	43.798443	51.420231	.40000001	.80000001	1	5	Married/living together	51.472038	57.39426	.40000001	.80000001	1	5	HIV negative	0	Married/living together	HIV negative	0	5	52.504829	59.137821	2	2	.69999999	1	1	Married/living together	3	44.350666
201302111	Balaka	13	60 years old	Female	1	South	HIV negative	0	Married/living together	Refused test	0	50.39502	61.303089	.5	.69999999	.89999998	4	married	HIV negative	0	52.401024	62.661293	0	0	.40000001	4	Married/living together	27.258661	57.46331	.40000001	.60000002	.69999999	5	HIV negative	0	Married/living together	HIV negative	0	5	54.801636	60.123737	3	0	.1	.60000002	.80000001	Married/living together	3	52.401024
201302144	Balaka	13	< 15 years old	Female	1	South	HIV negative	0	Married/living together	HIV negative	0	55.500969	57.82711	.2	.30000001	.60000002	5	married	HIV negative	0	56.146915	57.162342	.2	.5	.60000002	3	Married/living together	39.646839	36.242119	.2	.40000001	.40000001	5	HIV negative	0	Married/living together	HIV negative	0	4	56.146915	57.162342	1	0	.60000002	.80000001	.80000001	Married/living together	4	45.061447
201302309	Balaka	13	79 years old	Female	1	South	HIV negative	0	Divorced	HIV negative	0	55.500969	57.82711	.5	.60000002	.89999998	4	divorced	HIV positive	1	53.474926	60.234196	.40000001	.5	.69999999	4	Divorced	54.835831	59.7766	.30000001	.5	1	3	HIV positive	1	Divorced	HIV positive	1	4	56.146915	57.162342	3	0	.60000002	.89999998	1	Divorced	2	27.253334
201302452	Balaka	13	54 years old	Female	1	South	HIV positive	1	Married/living together	HIV positive	1	32.68882	54.347622	.2	.5	.69999999	3	married	HIV positive	1	57.760986	57.060726	.30000001	.40000001	.69999999	4	Married/living together	49.396011	52.159698	.5	.60000002	.89999998	3	HIV positive	1	Married/living together		1	3	55.86034	42.725914	9	4	.30000001	.60000002	.80000001	Married/living together	4	62.117081
201302540	Balaka	13	63 years old	Female	1	South	HIV negative	0	Widowed									married	Refused test	0			.2	.40000001	.60000002		Married/living together	43.742081	42.44886	.60000002	.69999999	.80000001	3	Refused test	0	Married/living together	HIV negative	0	5	56.41571	60.022121	0	2	.69999999	.89999998	1	Married/living together	3	52.401024
201302595	Balaka	13	54 years old	Female	1	South	HIV negative	0	Married/living together	HIV negative	0	55.258339	60.69717	.5	.80000001	1	2	married	HIV negative	0	48.992416	58.202435	.1	.2	.40000001	5	Married/living together	52.210949	51.991749	.5	.69999999	.80000001	5	HIV negative	0	Married/living together	HIV negative	0	3	50.87048	53.977592	4	2	.40000001	.60000002	.60000002	Married/living together	5	56.705219
201302628		13	52 years old	Female	1	South	HIV negative	0	Married/living together	HIV negative	0	53.018391	58.791592	.30000001	.5	.69999999	4	married	HIV positive	1	59.395775	56.467529	.40000001	1	1	5	Married/living together	48.644711	63.076031	.40000001	.69999999	.80000001	4	HIV positive	1
201302639	Balaka	13	82 years old	Female	1	South	5		Married/living together	Refused test		55.258339	60.69717	.5	.69999999	1	2	married	Refused test		56.436424	59.53054	.5	.69999999	.89999998	4	Married/living together	55.258339	60.69717	.5	.60000002	.80000001	5	Refused test		Married/living together	HIV negative	0	4	55.091145	62.491932	0	0	.2	.60000002	1	Married/living together	5	56.705219
201302705	Balaka	13	56 years old	Female	1	South												married					.40000001	.60000002	.80000001		Married/living together	45.441479	35.482529	.80000001	1	1	5			Married/living together	HIV negative	0	4	46.464191	45.473263	6	1	.5	.69999999	1	Married/living together	4	53.456795
201305738		13	48 years old	Female	1	South												married	HIV negative	0			.1	.2	.30000001		Married/living together	53.430271	56.832249	.2	.60000002	1	4	HIV negative	0
201307034		13	84 years old	Female	1	South												widowed									Widowed	32.57798	51.019958	.2	.5	1	3
201307133	Balaka	13	89 years old	Female	1	South												widowed	Refused test		27.735909	31.670288				3	Widowed	24.86689	27.416849	.2	.5	.89999998	2	Refused test		Widowed	HIV negative	0	2	21.859203	23.800556	19	9	.30000001	.5	.80000001	Widowed	2	25.182238
201307177	Balaka	13	84 years old	Female	1	South												widowed	Refused test		57.361755	45.509911				3	Widowed	50.040192	63.092682	.2	.40000001	.60000002	4	Refused test		Widowed	HIV negative	0	4	54.801636	60.123737	0	0	.40000001	.69999999	.89999998	Widowed	2	25.229254
201307188	Balaka	13	75 years old	Female	1	South												widowed	HIV negative	0	39.700859	63.410282				4	Widowed	22.426991	59.535568	.2	.30000001	.40000001	3	HIV negative	0	Widowed	HIV negative	0	5	48.707264	35.198391		5	.30000001	1	1
201307232	Balaka	13	81 years old	Female	1	South												married	HIV negative	0	40.527596	38.740417				4	Married/living together	22.848461	61.058571	.2	.5	.89999998	5	HIV negative	0	Married/living together	HIV negative	0	5	49.421047	66.341278	5	1	.5	.60000002	.69999999	Married/living together	3	20.451736
201307331	Balaka	13	49 years old	Female	1	South												married	HIV negative	0	55.091145	62.491932	.30000001	.5	.69999999	5	Married/living together	48.644711	63.076031	.40000001	.5	.80000001	5	HIV negative	0	Married/living together		0	4	53.179493	61.013859	0	1	.5	.69999999	1	Married/living together	4	56.146915
201307342	Balaka	13	58 years old	Female	1	South												widowed									Divorced	55.780602	55.598869	.2	.5	1	4			Divorced	HIV negative	0	5	55.091145	62.491932	3	1	.69999999	.89999998	1	Divorced	4	41.652199
201307496	Balaka	13	74 years old	Female	1	South												widowed	HIV negative	0	41.090195	48.687096				4	Widowed	49.685841	50.493721	.40000001	.69999999	1	5	HIV negative	0	Widowed	HIV negative	0	4	55.091145	62.491932	4	0	.5	.80000001	.89999998	Widowed	3	48.040798
201311001	Balaka	13	61 years old	Male	0	South	HIV negative	0	Married/living together	HIV negative	0	55.500969	57.82711	0	.5	.60000002	4	married	HIV negative	0	44.904324	58.041035	.5	.69999999	.89999998	5	Married/living together	49.375481	51.232059	.40000001	.89999998	1	4	HIV negative	0	Married/living together	HIV negative	0	4	53.790359	47.938103	2	2	.5	.69999999	1	Married/living together	3	52.401024
201311254	Balaka	13	64 years old	Male	0	South	HIV negative	0	Married/living together	Refused test	0	41.858582	57.361221	.2	.5	.89999998	4	married	HIV negative	0	58.050495	59.428925	.1	.2	.40000001	4	Married/living together	54.346821	45.893162	.60000002	.80000001	1	5	HIV negative	0	Married/living together	HIV negative	0	5	22.218676	51.831867	1	5	.5	.60000002	1	Married/living together	4	39.290928
201311276		13	51 years old	Male	0	South	HIV positive	1										married	HIV positive	1	58.050495	59.428925	.1	.40000001	.5	4	Married/living together	44.410172	36.304508	.2	.60000002	1	2	HIV positive	1		HIV positive
201311364		13	41 years old	Male	0	South	HIV negative	0	Married/living together	HIV negative	0	55.500969	57.82711	.2	.40000001	.60000002	4	married	HIV negative	0	64.462242	37.548859	0	.1	.2	4	Married/living together	56.288151	47.667751	.40000001	.5	.69999999	2	HIV negative	0
201311529	Balaka	13	59 years old	Male	0	South	HIV negative	0	Married/living together	HIV negative	0	56.577061	60.757809	.2	.40000001	.5	4	married	HIV negative	0	45.960094	52.711441	.5	.60000002	.80000001	4	Married/living together	41.77301	40.777229	.5	.69999999	1	5	HIV negative	0	Married/living together		0	5	55.405914	50.051693	4	5	.5	1	1
201311551	Balaka	13	63 years old	Male	0	South	HIV negative	0	Married/living together									married		0	56.705219	62.390316	0	.1	.2	4	Married/living together	55.258339	60.69717	.2	.30000001	.40000001	4		0	Married/living together	HIV negative	0	3	57.237827	54.709991	1	1	.40000001	.5	.89999998	Married/living together	3	53.713657
201311606	Balaka	13	67 years old	Male	0	South	5		Married/living together	Refused test		56.577061	60.757809	.5	.60000002	.69999999	5	married	Refused test		52.401024	62.661293	0	.1	.2	4	Married/living together	43.307259	62.822441	.5	.69999999	1	5	Refused test		Married/living together			3	22.838936	21.184864	20	11	.69999999	1	1	Married/living together	3	44.974079
201311683		13		Male	0	South	HIV positive	1																			Married/living together	54.218239	58.84314	0	0	0	5		1
201311727	Balaka	13	76 years old	Male	0	South	5		Married/living together	Refused test		31.518311	25.634819	.1	.30000001	.5	3	married	Refused test		49.675148	59.289963	.30000001	.69999999	.89999998	4	Married/living together	40.929222	62.893452	.80000001	.89999998	1	4	Refused test		Married/living together	HIV negative	0	4	53.933109	53.019146	1	1	0	.40000001	.5	Married/living together	3	51.276348
201317485	Balaka	13	56 years old	Male	0	South												married	HIV negative	0	52.401024	62.661293				4	Married/living together	55.626911	44.434952	.30000001	.69999999	1	3	HIV negative	0	Married/living together	HIV negative	0	4	56.436424	59.53054	1	0	.5	.69999999	.89999998	Married/living together	5	54.801636
201401025	Balaka	14	62 years old	Female	1	South	HIV negative	0	Divorced	HIV negative	0	55.258339	60.69717	.5	.80000001	1	1	married	HIV negative	0	56.946537	49.269897	.2	.5	.60000002	3	Divorced	50.374001	26.245008	.2	.5	.80000001	3	HIV negative	0	Married/living together	HIV negative	0	5	49.675148	59.289963	2	3	.2	.5	.69999999	Married/living together	5	57.760986
201401101	Balaka	14	60 years old	Female	1	South	HIV negative	0	Married/living together	HIV negative	0	56.577061	60.757809	.30000001	.40000001	.69999999	4	widowed	HIV negative	0	55.091145	62.491932	.1	.2	.5	4	Widowed	52.06926	52.304501	.1	.2	.30000001	4	HIV negative	0	Widowed	HIV negative	0	4	56.073948	48.608341	1	5	1	1	1	Widowed	3	39.776894
201401168	Balaka	14	58 years old	Female	1	South	HIV negative	0	Married/living together	HIV negative	0	30.65659	39.652119	.60000002	.80000001	.89999998	2	married	HIV negative	0	58.295155	46.554726	.2	.30000001	.5	3	Married/living together	41.40366	56.731781	.2	.5	.89999998	3	HIV negative	0	Married/living together		0	4	56.41571	60.022121	0	0	.5	1	1
201401179	Balaka	14	67 years old	Female	1	South	HIV negative	0	Married/living together	HIV negative	0	31.708481	51.49472	.2	.40000001	.5	4	married	HIV negative	0	48.875301	61.284832				3	Married/living together	45.618931	58.891418	.1	.2	.30000001	4	HIV negative	0	Married/living together	HIV negative	0	3	49.814709	59.307182	0	0	.30000001	.5	.80000001	Married/living together	3	52.401024
201401222		14	46 years old	Female	1	South	HIV negative	0	Married/living together									married	HIV positive	1	53.200207	60.522278	.1	.30000001	.5	5	Married/living together	54.317989	52.824268	.30000001	.40000001	.5	4	HIV positive	1
201401288	Balaka	14	50 years old	Female	1	South	HIV negative	0	Married/living together	Refused test	0	35.261169	51.756489	.30000001	.5	.69999999	3	married	HIV negative	0	46.274017	48.857571	.30000001	.30000001	.40000001	3	Married/living together	50.516689	53.728111	.40000001	.5	.69999999	3	HIV negative	0	Married/living together	HIV negative	0	4	48.650654	46.788654	6	1	.2	.5	.80000001	Married/living together	4	56.146915
201401452	Balaka	14	67 years old	Female	1	South	HIV negative	0										married	HIV negative	0	46.731071	36.017323	.2	.60000002	.80000001	3	Married/living together	41.566029	61.841228	0	.1	.2	3	HIV negative	0	Married/living together	HIV negative	0	1	22.599537	30.767059	7	6	.5	1	1	Married/living together	3	41.36269
201401474	Balaka	14	57 years old	Female	1	South	HIV negative	0	Married/living together	HIV negative	0	55.500969	57.82711	0	.5	.60000002	4	married	HIV negative	0	52.638203	55.760628	.1	.2	.40000001	4	Widowed	53.795731	57.922569	.5	.80000001	1	3	HIV negative	0	Married/living together	HIV negative	0	5	48.385239	50.498196	2	0	.2	.60000002	.80000001	Married/living together	4	43.269974
201401485		14	46 years old	Female	1	South			Married/living together	HIV negative	0	56.577061	60.757809	0	.30000001	.5	5	married		0			.2	.40000001	.80000001		Married/living together			.5	.80000001	.89999998	3		0
201401518	Balaka	14	50 years old	Female	1	South	HIV negative	0	Married/living together	HIV negative	0	56.577061	60.757809	.2	.5	.69999999	5	married	HIV negative	0	51.565422	61.115475	.2	.40000001	.5	4	Married/living together	25.946569	51.707489	.5	1	1	3	HIV negative	0	Married/living together	HIV negative	0	5	61.254066	49.245144	6	3	.2	.30000001	.5	Married/living together	4	55.091145
201401562	Balaka	14	59 years old	Female	1	South	HIV negative	0	Married/living together	HIV negative	0	51.027969	46.988911	.2	.40000001	.5	3	married	HIV negative	0	57.024357	49.627899	.1	.30000001	.5	3	Married/living together	55.258339	60.69717	.30000001	.40000001	.5	3	HIV negative	0	Married/living together	HIV negative	0	5	62.76955	43.75845	2	0	.40000001	.60000002	.80000001	Married/living together	4	56.146915
201401672		14	46 years old	Female	1	South	HIV negative	0	Married/living together	HIV negative	0	56.577061	60.757809	.60000002	.5	.69999999	4	married	HIV negative	0	55.091145	62.491932	.2	.40000001	.80000001	5	Married/living together	56.819691	57.887749	.1	.2	.40000001	2	HIV negative	0
201401683		14	53 years old	Female	1	South	HIV negative	0	Married/living together	HIV negative								married	HIV negative	0	55.933445	52.080246	.2	.30000001	.5	4	Married/living together	39.24234	61.31292	.1	.2	.30000001	3	HIV negative	0		HIV negative										Married/living together	4	56.146915
201401750	Balaka	14	53 years old	Female	1	South	HIV negative	0	Married/living together	HIV negative	0	55.500969	57.82711	.30000001	.40000001	.5	4	married	HIV negative	0	55.091145	62.491932	.1	.2	.5	4	Married/living together	55.923481	58.747681	0	0	.2	3	HIV negative	0	Married/living together	HIV negative	0	5	56.41571	60.022121	3	1				Married/living together	4	46.91206
201401815		14	49 years old	Female	1	South	HIV negative	0	Married/living together	HIV negative	0	35.400951	36.13385	.5	.69999999	.89999998	2	married	HIV negative	0			.1	.30000001	.5	4	Married/living together	35.008999	35.269779	.5	.69999999	1	4	HIV negative	0
201401827		14	57 years old	Female	1	South	HIV negative	0	Married/living together	HIV negative	0	49.309849	61.126541	.1	.2	.40000001	4	married	HIV negative	0	52.836613	46.672329	.30000001	.5	.60000002	4	Married/living together	30.516521	57.287861	.30000001	.5	.60000002	2	HIV negative	0
201401981	Balaka	14	58 years old	Female	1	South	HIV negative	0	Married/living together	HIV negative	0	61.387791	40.202881	.30000001	.69999999	1	4	married	HIV negative	0	55.091145	62.491932	.5	.69999999	.89999998	4	Married/living together	61.61845	29.853689	.30000001	.60000002	.80000001	1	HIV negative	0	Married/living together	HIV negative	0	3	58.005646	44.186527	2	2	.40000001	.60000002	1	Married/living together	4	51.565857
201403102	Balaka	14	74 years old	Female	1	South	HIV negative	0	Married/living together	HIV negative	0	56.240238	54.460571	.30000001	.5	.80000001	5	widowed	HIV negative	0	56.146915	57.162342	.30000001	.40000001	.5	4	Widowed	51.605721	41.8638	.1	.2	.40000001	3	HIV negative	0	Widowed	HIV negative	0	3	51.035904	54.60741	0	2	.60000002	.69999999	1	Widowed	4	43.269974
201405177		14	37 years old	Female	1	South												married	HIV positive	1	19.811003	49.423252	.2	.5	.80000001	5	Married/living together	55.500969	57.82711	.40000001	.5	.69999999	3	HIV positive	1
201405574	Balaka	14	46 years old	Female	1	South												married			56.705219	62.390316	.1	.30000001	.40000001	2	Married/living together	56.988941	58.79847	.1	.2	.30000001	5			Married/living together	HIV negative	0	5	61.254066	49.245144	2	2	.2	.40000001	.60000002	Married/living together	5	54.161221
201406783		14	48 years old	Female	1	South	HIV negative	0	Married/living together		0	30.29845	47.54501	.1	.40000001	.69999999	3	married	HIV negative	0	49.329681	48.34251	.2	.5	1	5	Married/living together	34.057392	34.790958	.30000001	.40000001	.69999999	2	HIV negative	0
201407036		14	49 years old	Female	1	South												married	HIV negative	0	55.091145	62.491932				5	Divorced	40.498112	49.999828	.2	.30000001	.69999999	4	HIV negative	0
201407045	Balaka	14		Female	1	South												widowed	Refused test		43.824142	30.858366				3	Widowed	19.92844	47.397018	.30000001	.40000001	.5	4	Refused test		Divorced	Refused test		1	22.599537	30.767059	2	10	.69999999	1	1	Widowed	2	38.969559
201407223	Balaka	14	91 years old	Female	1	South												widowed	HIV negative	0	20.194435	48.198524				2	Widowed	23.44446	45.80851	.5	.80000001	1	4	HIV negative	0	Widowed	HIV negative	0	3	39.199257	46.717438	6	6	.2	.5	.69999999	Divorced	2	28.671814
201407244	Balaka	14	75 years old	Female	1	South												widowed	HIV negative	0	33.860413	43.729321				3	Widowed			.5	.80000001	1	2	HIV negative	0	Widowed	HIV negative	0	3	39.969959	54.774693	0	5	.5	.80000001	1	Widowed	3	40.75663
201407256		14	50 years old	Female	1	South												married	HIV negative	0	45.639751	62.420715				5	Widowed	53.429588	57.230518	.1	.2	.30000001	5	HIV negative	0
201407497	Balaka	14	72 years old	Female	1	South												widowed	HIV negative	0	54.848629	36.293713				3	Widowed	50.516689	53.728111	.5	1	1	3	HIV negative	0	Widowed	HIV negative	0	3	57.025913	46.802219	3	3	.69999999	1	1	Widowed	4	48.374363
201407540	Balaka	14	70 years old	Female	1	South												widowed	HIV negative	0	52.401024	62.661293				4	Widowed	55.258339	60.69717	.1	.2	.40000001	2	HIV negative	0	Widowed	HIV negative	0	3	52.401024	62.661293	0	0	.2	.30000001	.60000002	Widowed	4	47.274536
201407959	Balaka	14	85 years old	Female	1	South												widowed	HIV negative	0	22.686584	51.364037				4	Widowed	28.04323	33.878979	.1	.30000001	.5	4	HIV negative	0	Widowed	HIV negative	0	2	31.324718	41.531292	5	4	.30000001	1	1	Widowed	1	26.241623
201411003	Balaka	14	65 years old	Male	0	South	HIV negative	0	Married/living together	HIV negative	0	55.258339	60.69717	.1	.30000001	.5	5	married	HIV negative	0	49.933781	47.00098	0	.2	.5	3	Married/living together	55.258339	60.69717	0	0	.1	3	HIV negative	0	Married/living together	HIV negative	0	4	58.005207	49.939957	4	5	.2	.40000001	.60000002	Married/living together	4	53.456795
201411311	Balaka	14	66 years old	Male	0	South	HIV negative	0	Married/living together	HIV negative	0	50.817532	62.22366	.5	.5	.5	3	married	HIV negative	0	56.146915	57.162342	.2	.40000001	.5	5	Married/living together	38.632652	34.43803	.1	.2	.40000001	4	HIV negative	0	Married/living together	HIV negative	0	5	55.091145	62.491932	3	0	.5	1	1	Married/living together	3	52.401024
201411355	Balaka	14	70 years old	Male	0	South	HIV negative	0	Married/living together	HIV negative	0	43.80331	62.125839	.40000001	.5	.89999998	3	married	HIV negative	0	29.177074	57.32394	.1	.40000001	.60000002	4	Married/living together	51.605721	41.8638	.1	.2	.40000001	3	HIV negative	0	Married/living together	HIV negative	0	2	35.689236	49.517395	1	5	.30000001	.60000002	.80000001	Married/living together	3	40.270065
201411375	Balaka	14	59 years old	Male	0	South	HIV negative	0	Married/living together	HIV negative	0	54.835831	59.7766	.2	.40000001	.80000001	4	married	HIV negative	0	55.547184	52.91753	.1	.5	1	5	Married/living together	48.9641	60.16198	.2	.30000001	.40000001	1	HIV negative	0	Married/living together	HIV negative	0	1	56.705219	62.390316	0	1	.2	.5	.60000002	Married/living together	5	49.675148
201411377	Balaka	14	63 years old	Male	0	South			Married/living together	HIV positive	1	56.577061	60.757809	.30000001	.69999999	1	5	married	HIV positive	1	56.436424	59.53054	.2	.30000001	.5	4	Divorced	50.755821	48.83223	.40000001	.60000002	.80000001	4	HIV positive	1	Married/living together	HIV positive	1	3	52.910698	58.154079	1	0	.30000001	.60000002	1	Married/living together	3	56.696625
201411397	Balaka	14	59 years old	Male	0	South	HIV negative	0	Married/living together	HIV negative	0	55.258339	60.69717	.2	.40000001	.60000002	3	married	HIV negative	0			.1	.2	.5	5	Married/living together	56.988941	58.79847	0	0	.1	2	HIV negative	0	Married/living together	HIV negative	0	4	56.146915	57.162342	0	0	.5	.80000001	1	Married/living together	4	45.819592
201411419		14	45 years old	Male	0	South			Married/living together	HIV negative	0	56.577061	60.757809	.30000001	.60000002	.89999998	5	married	HIV negative	0	53.396778	37.579258	.2	.30000001	.40000001	3	Married/living together	55.358089	54.678299	.1	.2	.30000001	5	HIV negative	0
201411430	Balaka	14	63 years old	Male	0	South			Divorced	Indeterminate	1	40.149181	63.332901	0	.1	.5	5	divorced	Refused test	1	55.99791	51.322239	0	.2	.30000001	4	Divorced	51.699669	58.730949	.5	1	1	4	Refused test	1	Married/living together	HIV negative	0	4	51.449059	64.467415	3	1	.5	1	1	Married/living together	4	54.802074
201411486		14	46 years old	Male	0	South	HIV negative	0	Married/living together	HIV negative	0	55.258339	60.69717	0	.1	1	3	married	HIV negative	0	55.968586	54.957489	.5	.60000002	.69999999	2	Married/living together	47.471958	51.235371	.30000001	.5	.69999999	3	HIV negative	0
201411541	Balaka	14	58 years old	Male	0	South												married					.1	.2	.5		Married/living together	58.251759	48.99749	.5	.69999999	.89999998	2			Married/living together	HIV negative	0	4	56.146915	57.162342	3	4	.5	.60000002	.80000001	Married/living together	4	46.836021
201411563		14	42 years old	Male	0	South	HIV negative	0	Married/living together	HIV negative	0	56.577061	60.757809	.2	.69999999	.1	5	married	HIV negative	0	56.705219	62.390316	.2	.40000001	.60000002	5	Married/living together	60.2481	36.343201	.30000001	.69999999	1	3	HIV negative	0
201411727		14	45 years old	Male	0	South	5		Married/living together	Refused test								married	Refused test		52.401024	62.661293	.2	.5	.60000002	4	Married/living together	56.577061	60.757809	.1	.2	.40000001	5	Refused test
201411859	Balaka	14	80 years old	Male	0	South	HIV negative	0	Married/living together	HIV negative	0	55.500969	57.82711	.5	.69999999	.89999998	4	married	HIV negative	0	56.705219	62.390316	.5	.60000002	.69999999	2	Married/living together	55.258339	60.69717	.30000001	.5	.69999999	3	HIV negative	0	Married/living together	HIV negative	0	5	56.705219	62.390316	0	0	.40000001	.5	1	Married/living together	4	55.091145
201411870	Balaka	14	61 years old	Male	0	South	HIV negative	0	Married/living together	HIV negative	0	56.577061	60.757809	.1	.30000001	.40000001	5	married		0			.5	.60000002	.69999999		Married/living together	55.077911	55.064308	.5	.69999999	.80000001	3		0	Married/living together	HIV negative	0	3	53.034698	43.913116	7	2	.40000001	.69999999	1	Married/living together	4	51.83902
201411914	Balaka	14	76 years old	Male	0	South	HIV negative		Married/living together	Refused test	0	35.20623	53.285831	.30000001	.40000001	.69999999	3	married		0	35.278736	44.281048	.2	.40000001	.80000001	2	Married/living together	51.605721	41.8638	.1	.2	.40000001	3		0	Married/living together	HIV negative	0	3	42.996883	45.302322	5	6	.80000001	1	1	Married/living together	3	24.789648
201413034	Balaka	14	73 years old	Male	0	South	HIV negative	0	Married/living together	HIV negative	0	53.553101	60.792629	.5	.69999999	.80000001	3	married	HIV negative	0	54.801636	60.123737	.2	.30000001	.5	5	Married/living together	55.500969	57.82711	.60000002	.69999999	.80000001	4	HIV negative	0	Married/living together	HIV negative	0	1	43.269974	52.880802	3	5	.69999999	.80000001	1	Married/living together	4	56.146915
201413122	Balaka	14	53 years old	Male	0	South	HIV negative	0	Married/living together	HIV negative	0	56.577061	60.757809	0	.30000001	.60000002	5	married	HIV negative	0	41.432976	39.218807	.40000001	.60000002	1	2	Married/living together	47.33913	20.9188	.1	.2	.5	4	HIV negative	0	Married/living together	HIV negative	0	4	47.391308	34.524536	11	9	.60000002	.80000001	1	Married/living together	5	46.91206
201413871	Balaka	14	52 years old	Male	0	South	HIV negative	0	Married/living together		0	49.994431	58.826408	.30000001	.5	.69999999	3	married	HIV negative	0	50.774975	42.198578	.2	.30000001	.5	4	Married/living together	42.678188	40.660809	.1	.2	.30000001	2	HIV negative	0	Married/living together	HIV negative	0	5	64.493896	44.866356	2	1	.1	.1	.30000001	Married/living together	4	44.005676
201413903	Balaka	14	68 years old	Male	0	South	HIV negative	0	Married/living together	Refused test	0	55.912849	55.867771	.1	.30000001	.5	4	married		0	55.091145	62.491932	.2	.5	.60000002	5	Married/living together	41.89431	62.114391	.40000001	.5	.60000002	4		0	Married/living together	HIV negative	0	3	55.091145	62.491932	1	0	0	0	.1	Married/living together	3	41.47477
201414255	Balaka	14	54 years old	Male	0	South												married					.5	.60000002	.80000001		Married/living together	56.577061	60.757809	0	0	.1	2			Married/living together	HIV negative	0	3	53.456795	57.331699	1	0	.5	1	1	Married/living together	3	53.456795
201414849	Balaka	14	62 years old	Male	0	South			Married/living together									married					.69999999	.40000001	.60000002		Married/living together	52.811279	54.67308	.40000001	.69999999	1	4			Married/living together	HIV negative	0	4	59.71603	46.632862	0	2	0	.1	.1	Married/living together	3	52.401024
201415332	Balaka	14	50 years old	Male	0	South												married	HIV negative	0	54.801636	60.123737	.30000001	.5	.60000002	5	Married/living together	52.52277	62.128201	.2	.30000001	.5	2	HIV negative	0	Married/living together	HIV negative	0	2	53.183704	49.75322	1	4	0	.1	.2	Married/living together	4	52.401024
201416804	Balaka	14	56 years old	Male	0	South	HIV negative	0	Married/living together	HIV negative	0	53.553101	60.792629	.1	.40000001	.69999999	3	married	HIV negative	0	52.911366	58.298225	.40000001	.5	.69999999	3	Married/living together	53.553101	60.792629	.40000001	.60000002	.89999998	3	HIV negative	0	Married/living together	HIV negative	0	5	58.85302	57.536129	2	2	0	.5	.60000002	Married/living together	4	56.298988
201417024	Balaka	14	56 years old	Male	0	South												married			57.760986	57.060726				2	Married/living together	51.699669	58.730949	.1	.5	1	3			Married/living together	HIV positive	1	4	58.39896	43.031254	6	4	.30000001	.69999999	.80000001	Married/living together	3	52.401024
201502034		15	48 years old	Female	1	South	HIV negative	0	Married/living together	HIV negative	0	56.577061	60.757809	.2	.40000001	.60000002	5	married	HIV negative	0	39.729282	42.43119	.40000001	.69999999	1	3	Married/living together	56.577061	60.757809	.30000001	.40000001	.5	4	HIV negative	0
201502089	Balaka	15	52 years old	Female	1	South	HIV negative	0	Married/living together	HIV negative	0	56.577061	60.757809	.30000001	.60000002	.89999998	5	married	HIV negative	0	39.594124	42.736488	.60000002	.80000001	1	4	Married/living together	40.774189	32.540051	.30000001	.40000001	.60000002	2	HIV negative	0	Married/living together	HIV negative	0	3	28.570408	38.82539	5	7	.89999998	1	1	Married/living together	3	34.537735
201502144	Balaka	15	69 years old	Female	1	South	HIV negative	0										divorced	HIV negative	0	44.293766	38.503315	.1	.5	.69999999	2	Divorced	43.37117	47.12598	.2	.5	.69999999	3	HIV negative	0	Divorced	HIV negative	0	3	56.949875	49.516117	0	1	.89999998	1	1	Divorced	4	40.965443
201502166		15	49 years old	Female	1	South	HIV positive	1										widowed	HIV positive	1	41.855789	40.845161	.5	.69999999	.89999998	4	Married/living together	45.585838	43.016819	.60000002	.80000001	1	4	HIV positive	1
201502661		15	49 years old	Female	1	South	HIV negative		Married/living together	HIV negative	0	56.023232	52.728809	0	.2	.40000001	4	married	HIV negative	0	53.861294	29.325018	.2	.80000001	1	2	Married/living together	55.500969	57.82711	.2	.40000001	.40000001	5	HIV negative	0
201504045	Balaka	15	63 years old	Female	1	South												married					.1	.30000001	.5		Married/living together	37.771431	36.51519	.2	.40000001	.69999999	4			Married/living together	HIV negative	0	3	52.401024	62.661293	0	0	.5	.60000002	.69999999	Married/living together	4	52.35025
201505100	Balaka	15	58 years old	Female	1	South												married					.2	.5	.69999999		Married/living together	55.923481	58.747681	.2	.40000001	.80000001	3			Divorced	HIV negative	0	5	46.701096	59.82209	0	1	.30000001	.40000001	.89999998	Divorced	4	55.091145
201506133		15		Female	1	South			Married/living together	HIV negative	0	36.902119	24.109961	.1	.30000001	.5	2	widowed	HIV negative	0	42.11776	49.920506	.1	.30000001	.40000001	4	Married/living together	35.705761	52.7686	.2	.5	.80000001	4	HIV negative	0
201507265	Balaka	15	74 years old	Female	1	South												married	HIV negative	0	45.899536	53.704182				3	Married/living together	26.08313	62.369251	.2	.60000002	.89999998	2	HIV negative	0	Married/living together	HIV negative	0	3	36.842262	43.246628	1	6	.60000002	1	1	Married/living together	3	37.704971
201507353	Balaka	15	>=100 years old	Female	1	South												married	HIV negative	0	47.466228	28.882887				3	Widowed	24.87755	56.50943	.2	.40000001	.80000001	3	HIV negative	0	Widowed	HIV negative	0	3	24.217541	36.096695	11	6	.5	.69999999	.89999998	Widowed	3	19.211636
201511067		15	42 years old	Male	0	South	HIV negative	0	Married/living together	HIV negative	0	56.577061	60.757809	0	.5	1	5	married	HIV negative	0	53.244267	48.760483	.69999999	.80000001	.89999998	4	Married/living together	42.752499	61.632969	.2	.30000001	.40000001	5	HIV negative	0
201511276	Balaka	15		Male	0	South	HIV negative	0	Married/living together	HIV negative	0	50.917591	50.127869	.5	.5	.5	3	married	HIV negative	0	60.182755	48.27816	.5	1	1	5	Married/living together	59.667229	33.962311	.30000001	.5	1	5	HIV negative	0	Married/living together	HIV negative	0	3	52.111515	60.293095	0	1	.5	.80000001	.89999998	Married/living together	3	40.88578
201511617		15	65 years old	Male	0	South	HIV negative	0	Married/living together	HIV negative	0	55.258339	60.69717	.80000001	1	1	5	married		0							Married/living together	57.586491	41.10672	.5	.60000002	.89999998	3		0
201511672	Balaka	15	65 years old	Male	0	South	HIV negative	0	Married/living together	HIV negative	0	38.020241	50.866798	.2	.40000001	.69999999	4	married	HIV negative	0	52.401024	62.661293	.1	.5	1	5	Married/living together	36.538422	61.90292	.40000001	.60000002	.80000001	3	HIV negative	0	Married/living together		0	3	52.111515	60.293095	1	3	.5	.80000001	.89999998	Married/living together	4	55.858788
201516727		15	39 years old	Male	0	South	HIV negative	0										married	HIV negative	0	52.401024	62.661293	.30000001	.40000001	.60000002	2	Married/living together	58.897968	55.058601	.1	.2	.30000001	2	HIV negative	0
201517331	Balaka	15		Male	0	South												married	HIV negative	0	36.214752	60.192696				3	Married/living together	29.67387	60.243252	.2	.69999999	1	2	HIV negative	0	Married/living together	HIV negative	0	3	52.401024	62.661293	1	1	.60000002	.69999999	.89999998	Married/living together	4	44.687557
201517738		15	93 years old	Male	0	South												married	HIV negative	0	50.554146	48.92984				3	Married/living together	26.95623	55.75333	.30000001	.5	.60000002	5	HIV negative	0
201601001	Balaka	16	53 years old	Female	1	South	HIV negative	0	Married/living together	HIV negative	0	42.753071	58.559082	.2	.30000001	.5	3	married	HIV negative	0	56.146915	57.162342	.30000001	.69999999	.89999998	4	Married/living together	55.258339	60.69717	.5	.69999999	1	4	HIV negative	0	Married/living together	HIV negative	0	3	41.888435	50.037205	6	5	.60000002	.89999998	1	Separated	3	43.145889
201601013		7	51 years old	Female	1	South	HIV negative	0	Married/living together	HIV negative	0	56.577061	60.757809	.40000001	.5	.5	2	married	Refused test	0	57.510326	57.103443	.1	.60000002	.80000001	4	Married/living together	55.258339	60.69717	.30000001	.5	.69999999	3	Refused test	0
201601057		16	48 years old	Female	1	South	HIV negative	0	Married/living together	HIV negative	0	61.387791	40.202881	.5	.80000001	1	4	married		0	52.863277	48.229408	.5	.60000002	.69999999	3	Married/living together	55.258339	60.69717	0	.1	.2	3		0
201601123	Balaka	16	53 years old	Female	1	South	HIV negative	0	Married/living together	HIV negative	0	51.027969	46.988911	0	.40000001	.5	3	married	HIV negative	0	53.517426	51.29808	0	.1	.2	5	Married/living together	51.802792	62.565571	.1	.5	1	3	HIV negative	0	Married/living together	HIV negative	0	4	51.930965	60.769772	2	1	.5	1	1	Married/living together	3	53.746304
201601255	Balaka	16	64 years old	Female	1	South	HIV negative	0	Married/living together	HIV negative	0	53.795731	57.922569	.1	.40000001	.69999999	3	married	HIV negative	0	49.751186	56.576065	.40000001	.5	.69999999	3	Married/living together	58.409592	44.503971	0	.5	.69999999	4	HIV negative	0	Married/living together	HIV negative	0	3	36.541344	61.832268	6	3	.5	.80000001	1	Married/living together	4	49.196312
201601364	Balaka	16	43 years old	Female	1	South	HIV negative	0	Married/living together	HIV negative	0			.1	.2	.5	3	married	HIV negative	0	64.67382	21.236046	.2	.5	.60000002	5	Married/living together	48.6092	39.16819	0	0	0	5	HIV negative	0	Married/living together	HIV negative	0	4	32.469524	61.278187	3	5	0	1	1	Married/living together	4	48.032295
201601540	Balaka	16	54 years old	Female	1	South			Married/living together	HIV negative	0	55.258339	60.69717	.2	.5	.60000002	4	married	HIV negative	0	56.949875	49.516117	.1	.30000001	.60000002	4	Married/living together	55.500969	57.82711	.1	.2	.40000001	4	HIV negative	0	Married/living together	HIV negative	0	3	52.401024	62.661293	2	2	.30000001	.5	.80000001	Married/living together	4	53.244267
201601694	Balaka	16	63 years old	Female	1	South	HIV negative	0										married	HIV negative	0	50.220581	58.323437	.2	.5	.60000002	4	Married/living together	39.024342	31.30003	.40000001	.5	.80000001	3	HIV negative	0	Married/living together		0	3	45.350243	60.052521	2	1	.5	.60000002	.69999999	Married/living together	4	55.091145
201601837	Balaka	16	55 years old	Female	1	South	HIV negative	0	Married/living together	HIV negative	0	56.577061	60.757809	.2	.40000001	.60000002	5	married	HIV negative	0	56.146915	57.162342				5	Married/living together	46.839298	34.71735	.5	.80000001	.89999998	4	HIV negative	0	Married/living together	HIV negative	0	3	31.997797	56.89043	6	4	.30000001	.69999999	1	Married/living together	5	39.52253
201601903	Balaka	16	67 years old	Female	1	South	HIV negative	0	Married/living together	HIV negative	0	55.500969	57.82711	.2	.30000001	.40000001	4	widowed	HIV positive	1	42.39098	63.240925	.5	.80000001	1	5	Married/living together	53.553101	60.792629	.30000001	.40000001	.60000002	3	HIV positive	1	Married/living together	HIV positive	1	3	49.814709	59.307182	8	6	.5	.69999999	1	Divorced	3	52.401024
201601925	Balaka	16	53 years old	Female	1	South	HIV negative	0	Married/living together	HIV negative	0	55.500969	57.82711	.2	.30000001	.5	5	married	HIV negative	0	49.404209	54.070835	.1	.2	.30000001	4	Married/living together	54.835831	59.7766	.2	.40000001	.69999999	3	HIV negative	0	Married/living together	HIV negative	0	4	57.238945	57.637741	4	1	1	1	1	Married/living together	5	56.146915
201601991	Balaka	16	40 years old	Female	1	South	HIV negative	0	Married/living together	HIV negative	0	56.577061	60.757809	0	.2	.5	5	married	HIV negative	0	55.091145	62.491932	.1	.2	.30000001	3	Married/living together	55.258339	60.69717	0	.1	.2	3	HIV negative	0	Married/living together	Refused test	0	3	40.059685	39.208248	2	4	.60000002	.80000001	1	Married/living together	4	50.023682
201607024	Balaka	16	59 years old	Female	1	South												married	HIV negative	0	53.786221	54.15786	.30000001	.5	.80000001	5	Married/living together	56.577061	60.757809	.1	.40000001	.60000002	5	HIV negative	0	Married/living together	HIV negative	0	3	52.401024	62.661293	0	0	.2	.30000001	.5	Married/living together	5	55.091145
201607067	Balaka	16	81 years old	Female	1	South												divorced	HIV negative	0	53.738029	38.669243				5	Divorced	45.508549	62.03038	.40000001	.69999999	1	4	HIV negative	0	Divorced	HIV negative	0	2	39.078239	33.711163	8	7	.2	.40000001	1	Divorced	3	50.263081
201607233	Balaka	16	69 years old	Female	1	South												married	HIV negative	0	44.687786	64.226837				2	Married/living together	46.2346	53.28767	.2	.60000002	.80000001	2	HIV negative	0	Married/living together	HIV negative	0	4	53.021347	37.855503	5	4	.30000001	.5	.80000001	Married/living together	4	34.30077
201607299	Balaka	16	83 years old	Female	1	South												married	Refused test		54.512566	52.00211	.1	.2	.40000001	3	Married/living together	38.027992	60.611431	.40000001	.60000002	.89999998	4	Refused test		Divorced	HIV negative	0	4	44.659309	38.157616	3	8	.40000001	.89999998	1	Divorced	5	53.456795
201607309	Balaka	16	94 years old	Female	1	South												widowed	Refused test		37.914383	37.747639				3	Divorced	50.104809	55.68745	.1	.5	.80000001	3	Refused test		Widowed	HIV negative	0	4	55.091145	62.491932	0	0	.69999999	1	1	Widowed	3	50.277508
201607375	Balaka	16	74 years old	Female	1	South												married	HIV negative	0	49.238583	36.886013				4	Divorced	41.839481	42.391319	.2	.5	.89999998	4	HIV negative	0	Divorced	HIV negative	0	2	35.433086	46.95454	4	4	.40000001	.69999999	1	Married/living together	3	34.766766
201607441	Balaka	16	78 years old	Female	1	South												married	HIV negative	0	52.401024	62.661293				2	Married/living together	53.17728	57.298801	.1	.40000001	1	4	HIV negative	0	Married/living together	HIV negative	0	3	30.670765	55.01762	6	3	.69999999	.89999998	1	Married/living together	3	38.76437
201607518	Balaka	16	40 years old	Female	1	South												divorced	HIV negative	0	39.700859	63.410282				4	Married/living together	21.723881	42.54034	.2	.60000002	.89999998	2	HIV negative	0	Married/living together	HIV negative	0	2	31.835058	37.168228	13	7	.30000001	.80000001	1	Married/living together	3	37.910721
201607573	Balaka	16	65 years old	Female	1	South												married	HIV negative	0	46.080189	38.235752				4	Married/living together	37.701691	33.952278	.30000001	.40000001	.60000002	2	HIV negative	0	Married/living together	HIV negative	0	2	36.779484	46.920898	9	3	.1	.40000001	1	Married/living together	2	36.723454
201607705	Balaka	16	84 years old	Female	1	South												widowed	HIV negative	0	43.876038	45.880657				4	Widowed	55.500969	57.82711	.40000001	1	1	4	HIV negative	0	Widowed	HIV negative	0	3	44.514027	44.784637	5	3	.60000002	.80000001	1	Widowed	3	35.706177
201607815	Balaka	16	20 years old	Female	1	South												widowed	HIV negative	0	28.525875	29.605963				4	Divorced	49.257	60.50993	.30000001	.5	.80000001	4	HIV negative	0	Widowed	HIV negative	0	3	46.771557	54.377228	3	2	.5	.60000002	.69999999	Widowed	3	27.406559
201611100	Balaka	16	72 years old	Male	0	South			Divorced	HIV negative	0	57.242199	58.808319	.2	.40000001	.60000002	5	divorced		0			.2	.5	.80000001		Divorced	56.819691	57.887749	.1	.2	.40000001	2		0	Divorced	HIV negative	0	4	55.091145	62.491932	2	2	.30000001	.5	1	Divorced	4	51.855595
201611122	Balaka	16	66 years old	Male	0	South	HIV negative	0	Married/living together	HIV negative	0	55.258339	60.69717	0	.1	.5	3	married	HIV negative	0	51.368961	56.008121	.1	.30000001	.40000001	5	Married/living together	55.258339	60.69717	.2	.40000001	.80000001	3	HIV negative	0	Married/living together	HIV negative	0	4	54.877674	57.40984	11	1	.5	.80000001	1
201611144	Balaka	16	51 years old	Male	0	South	HIV negative	0	Married/living together	HIV negative								married	HIV negative	0	59.639996	49.34676	.5	.60000002	1	5	Married/living together	29.20072	62.960232	.1	.2	.40000001	2	HIV negative	0	Married/living together	HIV negative	0	3	51.395065	47.760708	0	0	.1	.30000001	.60000002	Married/living together	4	57.478344
201611243	Balaka	16	64 years old	Male	0	South	HIV negative	0										married	HIV negative	0	40.27272	50.043774	.1	.2	.40000001	4	Divorced	55.258339	60.69717	0	.2	.40000001	3	HIV negative	0	Married/living together	HIV negative	0	4	55.330315	47.012161	0	0	.30000001	.69999999	1	Married/living together	3	52.401024
201611244		16	39 years old	Male	0	South			Married/living together	HIV negative	0	56.577061	60.757809	.2	.40000001	.60000002	4	married		0			.2	.40000001	.60000002		Married/living together	43.557011	58.692699	.1	.2	.30000001	3		0
201611419	Balaka	16	74 years old	Male	0	South	HIV negative	0	Married/living together	HIV negative	0	55.258339	60.69717	0	.5	.5	3	married	HIV negative	0	54.546154	57.705029	.1	.2	.40000001	2	Married/living together	55.938869	39.344002	.2	.5	.60000002	3	HIV negative	0	Married/living together	HIV negative	0	4	59.929504	51.714954	5	0	.80000001	.89999998	1	Married/living together	4	55.348675
201611442	Balaka	16	44 years old	Male	0	South			Married/living together	HIV negative	0	56.819691	57.887749	.2	.30000001	.40000001	5	married	HIV negative	0	56.705219	62.390316	.2	.30000001	.40000001	4	Married/living together	53.298019	56.563351	.1	.2	.30000001	5	HIV negative	0	Married/living together	HIV negative	0	3	52.401024	62.661293	11	0	.30000001	.40000001	.69999999	Married/living together	5	53.244267
201611892		16	48 years old	Male	0	South	HIV negative	0	Divorced	HIV negative	0	55.500969	57.82711	.1	.2	.40000001	4	divorced	HIV negative	0	55.1315	51.196465	.1	.40000001	.69999999	5	Divorced	55.258339	60.69717	.5	.60000002	.80000001	3	HIV negative	0
201613276	Balaka	16	53 years old	Male	0	South	HIV negative		Married/living together	HIV positive	1	50.694698	58.263279	.2	.5	.60000002	4	married		1			.30000001	.5	.80000001		Married/living together	56.577061	60.757809	.1	.2	.30000001	1		1	Married/living together	HIV positive	1	3	46.679222	47.729679	5	5	.5	.80000001	1	Married/living together	3	50.554146
201613287	Balaka	16	56 years old	Male	0	South	5		Married/living together	HIV negative	0	56.577061	60.757809	.1	.2	.30000001	4	married	HIV negative	0	56.705219	62.390316				2	Married/living together	56.819691	57.887749	.1	.2	.5	5	HIV negative	0	Married/living together	HIV negative	0	3	52.401024	62.661293	0	0	.40000001	.60000002	.80000001	Married/living together	4	50.220581
201614387	Balaka	16		Male	0	South			Married/living together			48.644711	63.076031	.1	.30000001	.5	4	married	HIV negative	0	56.705219	62.390316	.1	.2	.30000001	5	Separated	55.258339	60.69717	.30000001	.5	.60000002	3	HIV negative	0	Married/living together	HIV negative	0	2	56.949875	49.516117	10	3	.69999999	.89999998	1	Married/living together	3	50.478107
201616848	Balaka	16	46 years old	Male	0	South	HIV negative	0	Married/living together	HIV negative	0	55.500969	57.82711	.5	.80000001	1	4	married	HIV negative	0	56.436424	59.53054	0	.1	.30000001	5	Married/living together	56.577061	60.757809	0	.2	.30000001	3	HIV negative	0	Married/living together	HIV negative	0	4	55.091145	62.491932	0	0	.40000001	.69999999	.89999998	Married/living together	5	56.146915
201617145	Balaka	16	75 years old	Male	0	South												married	HIV negative	0	56.693287	52.706692				2								HIV negative	0	Married/living together	HIV negative	0	3	36.508034	52.496078	5	5	0	.60000002	.89999998	Married/living together	3	43.342941
201617606	Balaka	16	79 years old	Male	0	South												married	HIV negative	0	48.329868	62.251358				2	Married/living together	48.32402	63.858521	.2	.5	.69999999	5	HIV negative	0	Married/living together	HIV negative	0	4	42.467014	60.527027	5	4	.69999999	.89999998	1	Married/living together	4	39.41135
201701046	Balaka	17	43 years old	Female	1	South	HIV negative	0	Married/living together	HIV negative	0	51.802792	62.565571	.5	.69999999	.89999998	5	married	Refused test	0	57.009365	51.534725	.30000001	.5	.60000002	4	Married/living together	55.258339	60.69717	.1	.2	.2	5	Refused test	0	Married/living together	HIV negative	0	2	35.934689	63.647385	4	3	.5	.60000002	.80000001	Married/living together	5	56.705219
201701134	Balaka	17	67 years old	Female	1	South	HIV negative	0	Married/living together	Refused test	0	44.0844	35.449612	0	.1	.30000001	4	married	Refused test	0	48.478168	41.212666	.2	.40000001	.5	4	Married/living together	53.540649	53.693291	0	0	0	5	Refused test	0	Married/living together	HIV negative	0	3	53.971188	43.828156	2	2	.1	.40000001	.69999999	Married/living together	4	55.091145
201701563	Balaka	17	64 years old	Female	1	South	HIV negative	0	Married/living together	HIV negative	0	45.618931	58.891418	.30000001	.30000001	.40000001	4	married	HIV negative	0	36.581669	61.194225	.5	.80000001	1	3	Married/living together	55.935841	49.553188	.2	.30000001	.5	4	HIV negative	0	Married/living together	HIV negative	0	4	37.323288	53.820934	4	5	.69999999	.69999999	1	Married/living together	3	52.111515
201701617	Balaka	17	53 years old	Female	1	South	HIV negative	0	Married/living together	HIV negative	0	26.093222	60.611778	.2	.30000001	.40000001	3	married	HIV negative	0	54.255978	55.192684	0	.2	.5	4	Married/living together	37.665112	26.737761	.1	.30000001	.60000002	2	HIV negative	0	Married/living together	HIV negative	0	3	43.41898	58.720905	6	7	0	.5	.60000002	Married/living together	3	41.64576
201701672	Balaka	17	62 years old	Female	1	South	HIV negative	0	Married/living together	HIV negative	0	56.577061	60.757809	0	.1	.2	5	married	HIV negative	0	52.401024	62.661293	.60000002	1	1	5	Married/living together	51.80798	51.342159	.2	.5	.69999999	5	HIV negative	0	Married/living together	HIV negative	0	5	46.455074	58.704685	1	1	.89999998	1	1	Married/living together	4	38.355579
201701717		17	52 years old	Female	1	South	HIV negative	0	Married/living together	HIV negative								married	HIV negative	0	57.781704	56.569145	.30000001	.5	.80000001	3	Married/living together	55.258339	60.69717	.2	.5	.69999999	4	HIV negative	0
201701826	Balaka	17		Female	1	South			Married/living together	HIV negative	0	37.2356	60.22876	.5	.69999999	.89999998	3	married	HIV negative	0	56.948166	41.403339	.40000001	.5	.69999999	2	Married/living together	55.553822	36.193489	.1	.30000001	.40000001	3	HIV negative	0	Married/living together	HIV negative	0	4	45.124928	45.412197	2	6	.1	.5	.80000001	Married/living together	5	56.705219
201701849		17	55 years old	Female	1	South	HIV negative	0	Married/living together	HIV negative	0	45.5117	41.764439	.5	.69999999	1	4	married	HIV negative	0	59.387184	47.030125	.5	.69999999	1	5	Married/living together	24.335041	29.03281	0	.1	.5	2	HIV negative	0
201701870		17	70 years old	Female	1	South	HIV negative	0	Married/living together	HIV negative	0	48.153881	47.756519	.1	.69999999	.80000001	5	divorced	HIV negative	0	53.456795	57.331699	.1	.2	.40000001	4	Married/living together	33.12793	45.441921	1	1	1	2	HIV negative	0
201705375	Balaka	17	42 years old	Female	1	South												married					.2	.30000001	.30000001		Widowed	43.80331	62.125839	.1	.2	.2	3			Divorced	HIV negative	0	3	52.955193	40.638855	6	4	.1	.5	.69999999
201707034		17	69 years old	Female	1	South												widowed	HIV negative	0	32.521149	43.668255				4	Widowed	39.542469	53.083149	.2	.40000001	.80000001	3	HIV negative	0
201707100	Balaka	17		Female	1	South												widowed			45.417774	48.026611				4	Widowed	52.100262	61.20763				4			Divorced	HIV negative	0	3	49.658573	53.56179	1	1	.2	.5	.69999999	Widowed	3	52.401024
201707772		17	47 years old	Female	1	South												married					.30000001	.40000001	.5		Married/living together	37.008801	49.03503	0	0	.2	4
201711111		17	47 years old	Male	0	South	HIV negative	0	Married/living together	HIV negative	0	56.577061	60.757809	.30000001	.5	.80000001	5	married	HIV negative	0	56.705219	62.390316	.1	.30000001	.60000002	5	Married/living together	54.835831	59.7766	.2	.40000001	.5	4	HIV negative	0
201711155	Balaka	17	54 years old	Male	0	South	HIV negative	0	Married/living together	HIV negative	0	52.221931	53.632648	0	.2	.40000001	4	married	HIV negative	0	50.51009	60.691635	.2	.40000001	.69999999	4	Married/living together	55.258339	60.69717	.2	.5	.69999999	3	HIV negative	0	Married/living together		0	4	45.57642	50.154648		2	.5	.80000001	1	Married/living together	3	51.242989
201711177	Balaka	17	40 years old	Male	0	South	HIV negative	0	Married/living together	HIV negative	0	58.897968	55.058601	.2	.5	.89999998	5	married	HIV negative	0	54.801636	60.123737	.2	.40000001	.69999999	4	Married/living together	36.408451	53.303162	.5	.80000001	.89999998	4	HIV negative	0	Married/living together	HIV negative	0	3	52.401024	62.661293	2	0	.30000001	.40000001	.5	Married/living together	5	53.456795
201711189	Balaka	17	65 years old	Male	0	South	HIV negative	0	Married/living together	HIV negative	0	55.258339	60.69717	.1	.5	.69999999	5	married	HIV negative	0	48.619152	58.721977	.2	.30000001	.40000001	4	Married/living together	41.385662	52.377739	.1	.2	.30000001	2	HIV negative	0	Married/living together	HIV negative	0	5	56.949875	49.516117	5	3	0	.2	.40000001	Married/living together	4	45.640026
201711210	Balaka	17		Male	0	South			Married/living together	HIV negative	0	55.258339	60.69717	.5	.60000002	.89999998	5	married	HIV negative	0	52.401024	62.661293	.1	.30000001	.5	3	Married/living together	53.553101	60.792629	.30000001	.40000001	.60000002	4	HIV negative	0	Married/living together	HIV negative	0	4	56.146915	57.162342		3	0	.80000001	.89999998	Married/living together	4	57.492195
201711518	Balaka	17	58 years old	Male	0	South	5		Married/living together	HIV negative	0	54.835831	59.7766	.5	.80000001	1	5	married	Refused test	0			.1	.1	.1		Married/living together	55.923481	58.747681	.2	.30000001	.5	4	Refused test	0	Married/living together	HIV negative	0	4	53.746304	59.699898	0	1	.5	.89999998	1	Married/living together	5	56.705219
201711551	Balaka	17	58 years old	Male	0	South			Married/living together	Refused test		56.577061	60.757809	0	.1	.2	5	married	HIV negative	0	59.395775	56.467529	.2	.40000001	.60000002	2	Married/living together	56.819691	57.887749	.30000001	.40000001	.5	4	HIV negative	0	Married/living together	HIV negative	0	2	59.126984	53.60775	0	0	.1	.40000001	.69999999	Married/living together	5	58.050495
201711684	Balaka	17	96 years old	Male	0	South	HIV negative	0	Married/living together		0	46.820499	56.885181	.40000001	.60000002	1	3	married		0			.2	.40000001	.60000002		Married/living together	55.500969	57.82711	.1	.2	.5	3		0	Married/living together		0	4	52.111515	60.293095	1	1	.5	.5	.69999999	Married/living together	4	49.751186
201711750	Balaka	17	54 years old	Male	0	South	HIV negative	0	Married/living together	HIV negative	0	56.577061	60.757809	.2	.40000001	.60000002	4	married		0			.40000001	.60000002	1		Married/living together	56.577061	60.757809	.2	.5	.69999999	5		0	Married/living together	HIV negative	0	3	52.401024	62.661293	0	0	.40000001	.60000002	.69999999	Married/living together	5	56.705219
201711860	Balaka	17	57 years old	Male	0	South	HIV negative	0	Married/living together	HIV negative	0	56.930069	54.748791	.2	.5	.69999999	5	married	HIV negative	0	51.219955	50.168022	.2	.40000001	.80000001	4	Married/living together	57.231571	55.92841	.5	.80000001	1	5	HIV negative	0	Married/living together	HIV negative	0	2	50.264637	46.561646	2	1	.5	.69999999	1	Married/living together	4	43.342941
201713045		17	45 years old	Male	0	South	HIV negative	0	Married/living together	HIV negative	0	56.577061	60.757809	.5	.60000002	.60000002	5	married	HIV negative	0			.2	.30000001	.5		Married/living together	54.835831	59.7766	.5	.60000002	.60000002	5	HIV negative	0
201713243	Balaka	17	54 years old	Male	0	South	HIV negative	0										married		0			.69999999	1	1		Married/living together	59.872799	44.543221	0	.2	.40000001	3		0	Married/living together	HIV negative	0	4	54.801636	60.123737	2	1	.5	.60000002	.89999998	Married/living together	3	52.401024
201713969	Balaka	17	70 years old	Male	0	South	HIV negative	0	Married/living together	HIV negative	0	56.577061	60.757809	.30000001	.60000002	.69999999	4	married	HIV negative	0	52.401024	62.661293	.1	.30000001	.60000002	5	Married/living together	53.841492	62.188839	0	.2	.5	5	HIV negative	0	Married/living together	HIV negative	0	4	51.566086	61.259621	0	0	.1	.5	.69999999	Married/living together	5	56.705219
201715739		17	75 years old	Male	0	South												married									Married/living together	39.687489	57.49762	.2	.69999999	1	4														Divorced	3	47.274536
201716079	Balaka	17	56 years old	Male	0	South	HIV negative	0	Married/living together	HIV negative	0	51.027969	46.988911	0	.2	.40000001	3	married	HIV negative	0	43.269974	52.880802	.30000001	.5	.80000001	5	Married/living together	48.99575	59.32095	.30000001	.5	1	5	HIV negative	0	Married/living together	HIV negative	0	4	56.146915	57.162342	3	3	.30000001	.60000002	.69999999	Married/living together	5	59.386745
201716486		17		Male	0	South			Married/living together	HIV negative	0	54.835831	59.7766	.5	.69999999	1	4	married	HIV negative	0	53.746304	59.699898	.1	.40000001	.69999999	5	Never married	44.868469	65.726921	.1	.1	.1	2	HIV negative	0												Married/living together	4	53.456795
201802100	Balaka	11	79 years old	Female	1	South	HIV negative	0	Married/living together	HIV negative	0	39.758339	56.655178	.5	.69999999	.89999998	4	married	HIV negative	0	39.241642	53.577511	.2	.5	.60000002	3	Divorced	51.363178	49.388069	.1	.30000001	.60000002	1	HIV negative	0	Divorced	HIV negative	0	4	51.533878	46.314148	3	3	.5	.69999999	.89999998	Divorced	4	50.578209
201802144		18	41 years old	Female	1	South	HIV negative	0	Married/living together	HIV negative	0	40.257519	51.151409	.5	.5	.80000001	2	married	HIV negative	0	58.660263	51.962452	.1	.30000001	.5	5	Married/living together	55.912849	55.867771	.2	.40000001	.60000002	4	HIV negative	0
201802199	Balaka	18	53 years old	Female	1	South	HIV negative	0	Married/living together	HIV negative	0	49.129421	55.493679	0	0	0	4	married	HIV negative	0	37.455048	42.486595	.2	.40000001	.69999999	3	Married/living together	56.577061	60.757809	.80000001	.40000001	.5	5	HIV negative	0	Married/living together	HIV negative	0	4	53.456795	57.331699	1	1	0	.30000001	1	Married/living together	5	56.705219
201802507	Balaka	18	65 years old	Female	1	South	HIV negative	0	Married/living together	HIV negative	0	54.835831	59.7766	.89999998	1	1	5	divorced	HIV negative	0	40.034424	54.016685	.60000002	.80000001	1	3	Divorced	22.815231	58.739491	.40000001	.80000001	1	4	HIV negative	0	Married/living together	HIV negative	0	3	52.401024	62.661293	1	1	.30000001	.40000001	.60000002	Married/living together	3	52.111515
201802672	Balaka	18	50 years old	Female	1	South	HIV negative	0	Married/living together	HIV negative	0	55.258339	60.69717	.1	.5	.5	2	married	HIV negative	0	52.638641	50.007198	.1	.2	.5	3	Married/living together	32.577042	48.86351	.1	.30000001	.60000002	3	HIV negative	0	Married/living together	HIV negative	0	3	32.124569	39.536423	5	3	.69999999	1	1	Married/living together	4	37.596519
201804430		18	45 years old	Female	1	South			Married/living together									married	HIV positive	1	49.675587	53.536533	.1	.30000001	.40000001	3	Married/living together	45.725399	40.725048	.2	.30000001	.5	4	HIV positive	1
201805375	Balaka	18	50 years old	Female	1	South												married	HIV negative	0	56.165485	54.311409	.1	.30000001	.60000002	3	Married/living together	52.811279	54.67308	.2	.5	.89999998	3	HIV negative	0	Divorced	HIV negative	0	4	49.949867	59.001884	0	2	.5	.80000001	1	Divorced	3	55.091145
201807221		18	87 years old	Female	1	South												married	HIV negative	0	42.34549	37.196957				3	Married/living together	14.357181	54.041561	.2	.40000001	.80000001	4	HIV negative	0												Married/living together	2	32.284321
201807364	Balaka	18	90 years old	Female	1	South												divorced	Refused test		40.138668	44.739788				4	Divorced	41.05006	32.087498	.69999999	1	1	5	Refused test		Divorced	HIV negative	0	3	38.159119	61.264328	0	2	.40000001	.69999999	.80000001	Divorced	2	47.752979
201807397	Balaka	18	66 years old	Female	1	South												married			40.455925	62.25024	.30000001	.5	.60000002	3	Married/living together	56.023232	52.728809	.1	.2	.5	5			Married/living together	HIV negative	0	3	40.588634	58.728897	2	4	.30000001	.5	.80000001	Married/living together	3	41.299011
201807683	Balaka	18	64 years old	Female	1	South												divorced	HIV negative	0	53.111328	46.384247				4	Divorced	42.187691	51.96307	.1	.5	1	4	HIV negative	0	Divorced	HIV negative	0	4	63.350063	32.289391	4	4	.5	1	1	Divorced	3	45.350952
201807694	Balaka	18	72 years old	Female	1	South												widowed	HIV negative	0	37.445732	42.405647				3	Widowed	27.583231	54.057961	.2	.40000001	.89999998	3	HIV negative	0	Widowed	HIV negative	0	4	47.967831	45.575729	8	6	.69999999	1	1	Widowed	2	34.014839
201811001	Balaka	18	63 years old	Male	0	South			Married/living together	HIV negative	0	38.190411	50.68919	0	0	0	3	married	HIV negative	0	56.949875	49.516117	.40000001	.69999999	.89999998	4	Married/living together	57.677071	50.534401	.1	.30000001	.5	5	HIV negative	0	Married/living together	HIV negative	0	2	24.983391	52.349949	2	5	.30000001	.5	.80000001	Married/living together	3	41.76685
201811320		18	60 years old	Male	0	South	HIV negative		Married/living together	HIV negative	0	56.577061	60.757809	.2	.40000001	.60000002	3	married		0			0	0	.1		Married/living together	50.444908	54.465549	.2	.40000001	.69999999	5		0
201811562	Balaka	18	78 years old	Male	0	South	HIV negative	0	Married/living together	HIV negative	0	62.767632	30.83247	.30000001	.5	.89999998	4	married	HIV negative	0	38.76437	63.495243	0	.1	.40000001	2	Married/living together	46.01609	36.923721	.2	.30000001	.5	5	HIV negative	0	Married/living together	HIV negative	0	4	44.249706	50.26511	4	6	.40000001	.60000002	.80000001	Married/living together	3	40.516186
201815232		18	49 years old	Male	0	South												married	HIV positive	1	53.746304	59.699898	.2	.30000001	.5	5	Widowed	52.98011	54.1404	.2	.40000001	.60000002	4	HIV positive	1
201815298	Balaka	18	67 years old	Male	0	South												married	HIV negative	0	41.917564	55.936905	.2	.5	.80000001	5	Married/living together	46.195499	34.896599	.40000001	.69999999	.89999998	4	HIV negative	0	Married/living together	HIV negative	0	2	44.186184	47.533993	8	5	.40000001	.5	.69999999	Married/living together	2	41.299011
201815628	Balaka	18		Male	0	South												married	HIV negative	0	49.690628	57.568802	.5	.80000001	1	3	Married/living together	43.04549	62.492851	.30000001	.5	.60000002	5	HIV negative	0	Married/living together	HIV negative	0	4	55.970142	52.131809	0	1	1	1	1	Married/living together	5	58.050495
201817342	Balaka	18	92 years old	Male	0	South												married	HIV negative	0	36.100452	45.367043				3	Married/living together	28.3321	41.84277	.40000001	.60000002	.80000001	4	HIV negative	0	Married/living together	HIV negative	0	1	28.541433	43.864143	10	7	.69999999	1	1	Married/living together	2	25.047857
201817441	Balaka	11	68 years old	Male	0	South												married	HIV negative	0	47.469856	53.868992	.2	.30000001	.5	2	Married/living together	39.890629	44.6759	.40000001	.69999999	1	5	HIV negative	0	Married/living together		0	4	53.9846	55.726986	1	1	.1	.2	.30000001	Married/living together	3	53.456795
310001331		100	41 years old	Female	1	North	HIV negative	0	Married/living together	HIV negative	0	55.258339	60.69717	.30000001	.5	.69999999	4	married	HIV negative	0	56.41571	60.022121	.1	.5	.89999998	5	Married/living together	59.124397	57.001827	0	.2	.60000002	5	HIV negative	0
310001353	Rumphi	100	50 years old	Female	1	North	HIV negative	0	Married/living together		0	55.258339	60.69717	0	0	.5	4	married	HIV negative	0	52.758297	41.284935	0	.5	1	5	Married/living together			.1	.2	.5	5	HIV negative	0	Married/living together	HIV negative	0	2	56.41571	60.022121	0	0	.5	.60000002	.80000001	Married/living together	4	55.091145
310001397	Rumphi	100	54 years old	Female	1	North	5		Married/living together	HIV negative	0	57.341949	52.789452	0	.1	.30000001	3	married	HIV negative	0	52.758297	41.284935	.1	.30000001	.5	4	Married/living together	58.294716	52.308151	.2	.40000001	.69999999	4	HIV negative	0	Married/living together	HIV negative	0	3	57.492195	54.200947	0	0	0	.2	.5	Married/living together	4	55.091145
310001496	Rumphi	100	49 years old	Female	1	North	HIV negative	0	Married/living together	HIV negative	0	53.553101	60.792629	.1	.30000001	.5	4	married	HIV negative	0	50.554146	48.92984	.1	.30000001	.30000001	3	Married/living together	50.554146	48.92984	.2	.30000001	.40000001	3	HIV negative	0	Married/living together	HIV negative	0	3	48.330307	56.497929	2	2	.5	.69999999	1	Married/living together	3	60.595028
310001584		100	49 years old	Female	1	North	HIV negative	0	Married/living together	HIV negative	0	55.258339	60.69717	.1	.30000001	.40000001	5	married	HIV negative	0	56.705219	62.390316	.40000001	.60000002	.69999999	5	Married/living together			.2	.60000002	.89999998	2	HIV negative	0
310001617	Rumphi	100	66 years old	Female	1	North	HIV negative	0	Married/living together	HIV negative	0	52.149448	45.44268	0	.30000001	.5	3	widowed	HIV negative	0	52.682259	43.998833	.30000001	.40000001	.5	5	Widowed	60.517433	41.812313	.5	.5	.69999999	4	HIV negative	0	Widowed	HIV negative	0	4	52.401024	62.661293	0	0	.30000001	1	1	Widowed	4	53.456795
310001771	Rumphi	100	60 years old	Female	1	North	HIV negative	0	Married/living together	HIV negative	0	53.553101	60.792629	0	.1	.2	3	married	HIV negative	0	50.023682	58.969517	.40000001	.40000001	.5	4	Married/living together	41.122173	57.734989	.30000001	.40000001	.5	3	HIV negative	0	Married/living together	HIV negative	0	3	54.801636	60.123737	0	0	.2	.5	.80000001	Married/living together	4	48.758942
310007430	Rumphi	100	72 years old	Female	1	North												widowed	HIV negative	0	36.602909	55.074612				4	Widowed	43.269974	52.880802	.1	.30000001	.5	4	HIV negative	0	Widowed	HIV negative	0	3	43.342941	61.434803	2	1	.5	.69999999	.89999998	Widowed	2	35.41629
310007485	Rumphi	100	78 years old	Female	1	North												widowed	Refused test		26.66419	37.101429				2	Widowed	25.105764	45.975548	0	.1	.1	3	Refused test		Widowed	HIV negative	0	3	23.655308	25.437469	10	5	.2	.5	1	Widowed	3	29.47784
310007650	Rumphi	100	70 years old	Female	1	North												widowed	HIV negative	0	54.376072	40.716995				4	Widowed	35.163815	44.231647	.1	.30000001	.60000002	3	HIV negative	0	Widowed	HIV negative	0	2	46.04491	34.558178	3	3	.30000001	.40000001	.60000002	Widowed	3	42.690956
310011001	Rumphi	100	62 years old	Male	0	North	HIV negative	0	Married/living together	HIV negative	0	52.221931	53.632648	0	.2	1	4	married	HIV negative	0	43.761684	66.645561	.1	.2	.5	5	Married/living together	48.707264	35.198391	.1	.2	.30000001	3	HIV negative	0	Married/living together	HIV negative	0	2	53.244267	48.760483	2	2	0	1	1	Married/living together	4	51.449059
310011012	Rumphi	100	53 years old	Male	0	North	HIV negative	0	Married/living together	HIV negative	0	55.258339	60.69717	.1	.2	.30000001	3	married	HIV negative	0	55.091145	62.491932	.5	.89999998	1	5	Married/living together	54.318165	46.333385	.2	.40000001	.5	4	HIV negative	0	Married/living together	HIV negative	0	3	52.401024	62.661293	0	0	.30000001	.5	.80000001	Married/living together	5	55.091145
310011133	Rumphi	100	48 years old	Male	0	North	HIV negative	0	Married/living together	HIV negative	0	57.425671	44.215382	.2	.5	.69999999	4	married	HIV negative	0	47.866749	48.681973	.5	.60000002	.69999999	3	Married/living together	55.091145	62.491932	0	0	0	3	HIV negative	0	Married/living together	HIV negative	0	3	52.401024	62.661293	0	0	.60000002	.80000001	1	Married/living together	5	55.091145
310011166	Rumphi	100	65 years old	Male	0	North	HIV negative	0	Married/living together	HIV negative	0	56.023232	52.728809	0	.1	.30000001	4	married	HIV negative	0	44.977295	66.595032				5	Married/living together	51.449059	64.467415	.2	.60000002	.80000001	4	HIV negative	0	Married/living together	HIV negative	0	5	55.091145	62.491932	0	0	.2	.69999999	.89999998	Married/living together	4	48.758942
310011529	Rumphi	100	67 years old	Male	0	North	HIV negative	0	Married/living together	HIV negative	0	56.337391	52.522079	.1	.2	.30000001	4	married	Refused test	0	54.546154	57.705029	0	.2	.2	4	Married/living together	56.146915	57.162342	.80000001	.89999998	1	4	Refused test	0	Married/living together	HIV negative	0	3	52.401024	62.661293	0	0	.2	.40000001	.5	Married/living together	4	53.746304
310011551		100	45 years old	Male	0	North	HIV negative	0	Married/living together	HIV negative	0	40.47139	45.539761	0	.1	.2	4	married		0			.1	.30000001	.30000001		Married/living together	47.45438	55.590153	0	.2	.80000001	1		0
310011683	Rumphi	100	52 years old	Male	0	North	HIV negative	0	Married/living together	HIV negative	0	57.737801	48.27491	0	.5	.69999999	3	married	HIV negative	0			.2	.5	.60000002	3	Married/living together			0	.30000001	.5	2	HIV negative	0	Married/living together	HIV negative	0	3	61.254066	49.245144	0	0	.40000001	.5	1	Married/living together	4	53.790359
310011815	Rumphi	100	53 years old	Male	0	North			Widowed	HIV negative	0	55.258339	60.69717	.1	.40000001	.60000002	4	widowed	HIV negative	0	39.030548	56.752346	0	.1	.40000001	5	Widowed	52.401024	62.661293	.1	.2	.30000001	3	HIV negative	0	Married/living together	HIV negative	0	4	55.091145	62.491932	0	0	0	.40000001	.80000001	Married/living together	3	50.220581
310016782		100	45 years old	Female	1	North			Married/living together	HIV negative								married	HIV negative	0	53.805153	50.594379	.2	.40000001	.40000001	4	Married/living together	59.71603	46.632862	.40000001	.60000002	1	5	HIV negative	0
310017793	Rumphi	111	74 years old	Female	1	North												married	Refused test		51.140522	41.852879				5	Married/living together	49.421047	66.341278	.1	.40000001	.5	5	Refused test		Married/living together	HIV negative	0	4	47.806976	66.442894	0	0	.2	.5	.69999999	Married/living together	4	39.627888
310101001	Rumphi	101	65 years old	Female	1	North	HIV negative	0	Married/living together	HIV negative	0	27.46056	55.65271	.1	.30000001	.60000002	2	married	HIV negative	0	53.456795	57.331699	.1	.30000001	.5	4	Married/living together	46.91206	50.905319	.5	.5	.5	3	HIV negative	0	Married/living together	HIV negative	0	3	46.91206	50.905319	2	1	.5	1	1	Married/living together	3	35.689236
310101012	Rumphi	101	60 years old	Female	1	North	HIV negative	0	Married/living together	HIV negative	0	54.218239	58.84314	.1	.30000001	.40000001	3	married	HIV negative	0	40.587925	31.850105	.1	.2	.5	4	Married/living together	55.091145	62.491932	.2	.40000001	.89999998	5	HIV negative	0	Married/living together	HIV negative	0	5	45.960094	52.711441	1	0	.1	.2	.30000001	Married/living together	3	49.617657
310101100	Rumphi	101	52 years old	Female	1	North	HIV negative	0	Married/living together	HIV negative	0	54.207611	55.96323	.2	.40000001	.69999999	3	married	HIV negative	0	49.675148	59.289963	.5	.60000002	.69999999	5	Divorced			0	.40000001	.60000002	3	HIV negative	0	Divorced	HIV negative	0	5	61.619614	48.899441	0	1	.2	.40000001	.5	Divorced	3	52.401024
310101331	Rumphi	101	50 years old	Female	1	North	HIV negative	0	Married/living together	HIV negative	0	54.130001	54.733719	.1	.2	.40000001	3	married	HIV negative	0	52.401024	62.661293	0	.2	.30000001	5	Married/living together	53.456795	57.331699	.69999999	.80000001	.89999998	3	HIV negative	0	Married/living together	HIV negative	0	3	55.091145	62.491932	0	0	0	.2	.5	Married/living together	5	57.389748
310101386	Rumphi	101	56 years old	Female	1	North	HIV negative	0	Married/living together	HIV negative	0	27.698521	57.529999				2	married	HIV negative	0	41.19455	61.103962	.5	.69999999	.89999998	2	Married/living together	45.491577	39.457214	.2	.5	.89999998	4	HIV negative	0	Married/living together	HIV negative	0	3	53.456795	57.331699	0	0	1	1	1	Married/living together	4	55.091145
310101397		101	48 years old	Female	1	North	HIV negative	0	Married/living together	HIV negative	0	56.37701	48.062969	.1	.30000001	.5	4	married	HIV negative	0	40.483017	40.982857	.5	.60000002	.69999999	3	Married/living together	59.124397	57.001827	.1	.40000001	.80000001	5	HIV negative	0
310101408	Rumphi	101	< 15 years old	Female	1	North			Married/living together	HIV negative	0	55.258339	60.69717	.1	.5	.69999999	5	widowed	HIV negative	0	58.005646	44.186527	.1	.2	.69999999	4	Widowed	55.091145	62.491932	.2	.30000001	.5	4	HIV negative	0	Widowed	HIV negative	0	4	56.705219	62.390316	0	0	.2	.5	1	Widowed	3	52.401024
310101518	Rumphi	101	50 years old	Female	1	North	HIV negative	0	Married/living together	HIV negative	0	53.553101	60.792629	.1	.30000001	.5	3	married	HIV negative	0	34.890259	53.064022	.5	.69999999	.80000001	2	Married/living together	44.659309	38.157616	.2	.30000001	.40000001	3	HIV negative	0	Married/living together	HIV negative	0	4	39.151211	42.265163	6	5	.30000001	.40000001	.69999999	Married/living together	3	53.746304
310107298	Rumphi	111		Female	1	North												married					.5	.69999999	.89999998		Married/living together			.40000001	.80000001	1	3			Married/living together	HIV negative	0	3	34.722004	41.393673	1	1	.40000001	.60000002	1	Married/living together	3	51.93026
310111155	Rumphi	101	55 years old	Male	0	North	HIV negative	0	Married/living together	HIV negative	0	55.258339	60.69717	0	.2	.30000001	3	married	HIV negative	0	60.469677	54.040436	0	.1	.30000001	5	Married/living together	57.630856	36.874321	.2	.5	.5	3	HIV negative	0	Married/living together	HIV negative	0	4	55.091145	62.491932	0	0	.80000001	1	1	Married/living together	5	56.146915
310111188	Rumphi	101	54 years old	Male	0	North	HIV negative	0	Married/living together	HIV negative	0	56.577061	60.757809	0	.1	.30000001	5	married	HIV negative	0	34.965176	47.422371	.1	.80000001	.89999998	4	Married/living together	57.492634	48.447521	.1	.40000001	.60000002	5	HIV negative	0	Married/living together	HIV negative	0	5	55.091145	62.491932	0	0	.2	.5	.80000001	Married/living together	3	55.091145
310111353	Rumphi	101	84 years old	Male	0	North	HIV negative	0	Married/living together	HIV negative	0	35.400951	36.13385	.5	1	1	3	married	HIV negative	0	45.747059	41.875919	1	1	1	3	Married/living together	41.347057	41.863251	.2	.40000001	1	3	HIV negative	0	Married/living together	HIV negative	0	3	48.330307	56.497929	3	4	.1	.40000001	.80000001	Married/living together	4	54.801636
310111430	Rumphi	101	57 years old	Male	0	North	HIV negative	0	Married/living together		0	54.850922	42.53775	.1	.5	.89999998	3	married		0			.2	.40000001	.5		Married/living together	53.244267	48.760483	.40000001	.60000002	1	4		0	Married/living together	HIV negative	0	4	52.910698	58.154079	0	0	.1	.2	.30000001	Married/living together	3	51.096466
310111441	Rumphi	101	76 years old	Male	0	North	HIV negative	0	Married/living together		0	58.164238	35.981609	.5	.80000001	1	3	married	HIV negative	0	61.347115	46.505989	.1	.2	.40000001	5	Married/living together	34.360897	57.494415	.1	.30000001	.5	3	HIV negative	0	Married/living together	HIV negative	0	4	56.705219	62.390316	0	0	.2	.80000001	1	Married/living together	5	55.091145
310111485	Rumphi	111	49 years old	Male	0	North	HIV negative	0	Married/living together	HIV negative	0	53.553101	60.792629	.1	.2	.30000001	4	married	HIV negative	0	57.492195	54.200947	.1	.30000001	.5	5	Married/living together			0	.2	.30000001	5	HIV negative	0	Married/living together	HIV negative	0	4	44.571426	67.578773	0	1	.1	.2	.30000001	Married/living together	4	56.146915
310111496	Rumphi	101	53 years old	Male	0	North	HIV negative	0	Married/living together	HIV negative	0	54.218239	58.84314	.1	.30000001	.40000001	3	widowed	HIV negative	0	54.801636	60.123737	.1	.2	.40000001	4	Widowed	58.931641	51.428154	.5	.69999999	.89999998	4	HIV negative	0	Widowed	HIV negative	0	4	55.091145	62.491932	0	0	.30000001	.60000002	.60000002	Widowed	3	52.401024
310111507	Rumphi	101	48 years old	Male	0	North			Married/living together	HIV negative	0	53.795731	57.922569	0	.2	.30000001	3	married	HIV negative	0	53.179493	61.013859	0	.1	.30000001	5	Married/living together	59.71603	46.632862	.30000001	.5	.60000002	5	HIV negative	0	Married/living together		0	2	51.449059	64.467415	1	2	.5	.80000001	1	Married/living together	3	52.401024
310111628	Rumphi	101	58 years old	Male	0	North	HIV positive	1	Married/living together	HIV positive	1	57.564411	41.015179	.2	.30000001	.40000001	3	married	HIV positive	1	57.782143	50.815716	.30000001	.30000001	.80000001	5	Married/living together	48.707264	35.198391	0	.2	.40000001	3	HIV positive	1	Married/living together	HIV positive	1	4	52.910698	58.154079	0	0	.2	.30000001	.5	Married/living together	2	48.450401
310117606	Rumphi	101	66 years old	Male	0	North												married					.5	.80000001	1		Married/living together	41.423092	39.149353	.1	.30000001	.5	3			Married/living together	HIV negative	0	3	55.091145	62.491932	0	0	.1	.69999999	.80000001	Married/living together	3	55.091145
310201023	Rumphi	102	52 years old	Female	1	North	HIV negative	0	Married/living together	HIV negative	0	51.424332	58.629559	.2	.30000001	1	2	married	HIV negative	0	55.091145	62.491932	.5	.5	.5	5	Married/living together	56.705219	62.390316	.40000001	.60000002	.89999998	4	HIV negative	0	Married/living together	HIV negative	0	3	58.086288	39.960125	0	0	.40000001	.60000002	.80000001	Married/living together	4	51.449059
310201034	Rumphi	102	67 years old	Female	1	North	HIV negative	0	Widowed	HIV negative	0			.2	.30000001	.5	4	widowed	HIV negative	0	52.401024	62.661293	.2	.5	.80000001	4	Widowed	40.077816	42.110744	0	.30000001	.30000001	3	HIV negative	0	Widowed	HIV negative	0	3	48.55381	49.86874	0	0	.1	.40000001	.80000001	Widowed	3	39.700859
310201056	Rumphi	102	55 years old	Female	1	North	HIV negative	0	Married/living together	HIV negative	0	61.688911	38.851929	.1	.40000001	.60000002	4	married	HIV negative	0	52.401024	62.661293	.1	.30000001	.5	5	Married/living together	56.146915	57.162342	.5	.60000002	.80000001	5	HIV negative	0	Married/living together	HIV negative	0	3	39.458824	67.204826	0	0	.2	.30000001	.5	Married/living together	3	52.401024
310201221	Rumphi	102	57 years old	Female	1	North	HIV negative	0	Married/living together		0	54.317989	52.824268	0	.1	.2	3	married	HIV negative	0	64.340919	30.77379	.2	.5	.80000001	5	Married/living together	53.244267	48.760483	.40000001	.5	.69999999	4	HIV negative	0	Married/living together	HIV negative	0	5	56.705219	62.390316	0	1	.2	.30000001	.5	Married/living together	3	53.456795
310201463		102	45 years old	Female	1	North	HIV negative	0										married	HIV negative	0	56.705219	62.390316	0	.2	.69999999	5	Married/living together	45.960094	52.711441	.1	.30000001	.5	4	HIV negative	0
310201562	Rumphi	102		Female	1	North	HIV negative	0	Married/living together		0	55.258339	60.69717	.1	.30000001	.40000001	5	married	Refused test	0			.1	.30000001	.5		Married/living together			.2	.5	.69999999	2	Refused test	0	Married/living together	HIV negative	0	5	56.705219	62.390316	0	1	0	.1	.2	Married/living together	4	48.634857
310201639	Rumphi	102	61 years old	Female	1	North	HIV positive	1	Widowed	HIV positive	1	52.221931	53.632648	0	.1	.30000001	4	widowed	HIV positive	1	55.091145	62.491932	.5	.69999999	1	4	Divorced	24.532747	17.903023	.80000001	1	1	1	HIV positive	1	Widowed	HIV positive	1	3	52.401024	62.661293	0	0	.5	.69999999	.80000001	Widowed	2	43.295563
310202001	Rumphi	102	50 years old	Female	1	North	HIV negative	0	Married/living together	HIV negative	0	57.205952	49.890869	0	.2	.5	3	married	HIV negative	0	46.366474	40.933388	.30000001	.30000001	.40000001	3	Married/living together	41.423092	39.149353	.2	.5	.69999999	3	HIV negative	0	Married/living together	HIV negative	0	4	55.091145	62.491932	0	0	.30000001	.5	1	Married/living together	5	61.940308
310204012	Rumphi	102	58 years old	Female	1	North			Married/living together	HIV negative	0	55.670219	58.737831	.2	.30000001	.40000001	3	married	HIV negative	0	59.929504	51.714954	.1	.30000001	.5	5	Married/living together	42.980465	50.512604	.2	.40000001	.60000002	3	HIV negative	0	Married/living together	HIV negative	0	4	60.205429	36.863804	2	4	.40000001	.5	.69999999	Separated	4	52.664307
310204320		102	45 years old	Female	1	North			Married/living together	HIV positive	1	56.577061	60.757809	.1	.2	.30000001	5	married	HIV positive	1	56.933804	46.05225	.1	.2	.5	4	Married/living together	59.640434	43.59333	.30000001	.5	.60000002	5	HIV positive	1
310205089		102	48 years old	Female	1	North												married	HIV negative	0	56.705219	62.390316	0	.2	.5	5	Married/living together	58.313286	49.457218	.5	.60000002	.80000001	4	HIV negative	0
310205144	Rumphi	102	50 years old	Female	1	North												married	HIV negative	0	51.952072	43.644058	.5	.89999998	1	5	Married/living together	56.781254	59.676418	.1	.40000001	1	5	HIV negative	0	Married/living together	HIV negative	0	3	32.240929	36.184483	6	5	.5	.5	.5	Married/living together	3	44.549328
310207617		102	>=100 years old	Female	1	North												widowed	HIV negative	0	37.234913	41.947208				4	Widowed	34.618427	50.814716	.60000002	.69999999	.80000001	3	HIV negative	0
310211078		102	48 years old	Male	0	North	HIV negative	0	Married/living together	HIV negative	0	55.258339	60.69717	.2	.30000001	.5	5	married	HIV negative	0	42.146282	66.458878	.1	.30000001	.5	3	Married/living together	52.401024	62.661293	.40000001	.5	.60000002	4	HIV negative	0
310211265	Rumphi	102	64 years old	Male	0	North	HIV negative	0	Married/living together	HIV negative	0	54.084122	59.318779	.1	.40000001	.60000002	5	married	HIV negative	0	41.058651	55.003876	.1	.5	1	5	Married/living together	50.598202	37.168049	0	.30000001	.69999999	3	HIV negative	0	Married/living together	HIV negative	0	5	57.009365	51.534725	0	1	.1	.2	.30000001	Married/living together	4	36.871841
310211452	Rumphi	102	68 years old	Male	0	North	HIV negative	0	Married/living together	HIV negative	0	55.258339	60.69717	.1	.2	.40000001	5	married	HIV negative	0	56.705219	62.390316	.1	.30000001	.40000001	5	Married/living together	53.244267	48.760483	.1	.30000001	.40000001	4	HIV negative	0	Married/living together	HIV negative	0	5	55.547184	52.91753	0	1	.1	.2	.30000001	Married/living together	5	55.091145
310211496		102		Male	0	North	HIV negative	0	Married/living together		0	56.577061	60.757809	.1	1	1	5	divorced		0			.2	.5	.80000001		Married/living together			.1	.5	.5	2		0
310211705	Rumphi	102	57 years old	Male	0	North	HIV negative	0	Married/living together	HIV negative	0	56.577061	60.757809	0	0	.1	5	married	HIV negative	0	56.705219	62.390316	.1	.30000001	.69999999	3	Married/living together	56.705219	62.390316	.5	.60000002	.80000001	5	HIV negative	0	Married/living together	HIV negative	0	4	55.091145	62.491932	0	0	.30000001	.5	1	Married/living together	4	55.091145
310215716	Rumphi	102	72 years old	Male	0	North												married					.2	.30000001	.40000001		Married/living together	57.782143	50.815716	.2	.40000001	.60000002	3			Married/living together	HIV negative	0	3	45.71806	56.505985	1	1	.1	.2	.5	Married/living together	4	51.15955
310217243	Rumphi	102	73 years old	Male	0	North												married	HIV negative	0	55.091145	62.491932				5	Married/living together	59.908787	52.206535	.5	.60000002	.60000002	5	HIV negative	0	Married/living together	HIV negative	0	3	52.401024	62.661293	0	0	.30000001	.5	.69999999	Married/living together	4	55.091145
310217309	Rumphi	102	67 years old	Male	0	North												widowed	HIV negative	0	52.401024	62.661293	.2	.5	.60000002	4	Widowed	28.888351	40.52816	.5	.60000002	.80000001	2	HIV negative	0	Widowed	HIV negative	0	3	47.469856	53.868992	3	2	.30000001	.5	.60000002	Widowed	4	44.350666
310217353	Rumphi	102	75 years old	Male	0	North												married	HIV negative	0	44.763821	61.512939	0	0	0	4	Married/living together			.1	.2	.2	3	HIV negative	0	Married/living together	HIV negative	0	5	56.705219	62.390316	0	1	.1	.30000001	.40000001	Married/living together	5	52.401024
310301001	Rumphi	103	49 years old	Female	1	North	HIV negative	0	Married/living together	HIV negative	0	51.012451	60.588902	.1	.2	.30000001	3	married	HIV negative	0	48.301395	36.182133	.2	.40000001	.5	3	Married/living together	28.525875	29.605963	.30000001	.5	.69999999	4	HIV negative	0	Married/living together	HIV negative	0	2	39.258125	33.09034	10	6	.5	.69999999	1	Married/living together	3	57.56823
310301188	Rumphi	103	56 years old	Female	1	North	HIV negative	0	Married/living together	HIV negative	0	47.45285	44.216999	0	.1	.2	3	married	HIV negative	0	50.297283	55.753689				4	Married/living together	41.122173	57.734989	.40000001	.5	.60000002	3	HIV negative	0	Married/living together	HIV negative	0	4	52.401024	62.661293	0	0	.30000001	.5	.69999999	Married/living together	3	52.741722
310301254	Rumphi	103	52 years old	Female	1	North	HIV negative	0	Married/living together	HIV negative	0	55.258339	60.69717	.1	.5	.60000002	5	married	HIV negative	0	58.050495	59.428925	.2	.5	.60000002	5	Married/living together	56.705219	62.390316	0	0	.1	3	HIV negative	0	Married/living together	HIV negative	0	4	55.091145	62.491932	0	0	.5	.69999999	1	Married/living together	3	48.758942
310301265	Rumphi	103	43 years old	Female	1	North			Married/living together	HIV negative	0	55.258339	60.69717	.1	.40000001	.60000002	4	married	HIV negative	0	59.639996	49.34676	.2	.2	.30000001	5	Married/living together	63.96534	42.830772	.30000001	.5	1	4	HIV negative	0	Separated	HIV negative	0	4	58.855602	54.142052	2	1	.30000001	.5	.69999999	Separated	3	36.707108
310301298	Rumphi	103	53 years old	Female	1	North	HIV negative	0	Married/living together	HIV negative	0	56.44574	53.64938	.1	.40000001	.69999999	3	separated		0			.2	.40000001	.80000001		Divorced	56.949875	49.516117	.1	.2	.2	3		0	Widowed	HIV negative	0	3	58.086288	39.960125	0	0	.2	.5	.80000001
310311232	Rumphi	103	55 years old	Male	0	North	HIV positive	1	Married/living together	HIV positive	1	53.553101	60.792629	.1	.30000001	.5	3	married	HIV positive	1	52.401024	62.661293	.2	.5	.69999999	5	Married/living together	48.650654	46.788654	.2	.40000001	.5	4	HIV positive	1	Married/living together	HIV positive	1	2	59.106266	54.099335	1	0	.1	.40000001	.60000002	Married/living together	4	55.091145
310311320	Rumphi	103	53 years old	Male	0	North	HIV negative	0	Married/living together	HIV negative	0	56.335361	56.788342	.5	.60000002	.89999998	4	married	Refused test	0	56.705219	62.390316	.1	.30000001	.5	5	Married/living together	46.985027	59.45932	.30000001	.5	.80000001	4	Refused test	0	Married/living together	HIV negative	0	3	42.146282	66.458878	0	0	.2	.40000001	.40000001	Married/living together	3	52.401024
310401144	Rumphi	104	52 years old	Female	1	North	HIV negative	0	Married/living together	HIV negative	0	24.441509	26.282379	.40000001	.5	.80000001	3	married	HIV negative	0	56.363457	50.97654	0	0	.1	5	Married/living together	22.447464	36.194855	.5	.69999999	.89999998	1	HIV negative	0	Married/living together	HIV negative	0	5	53.850109	56.17643	1	1	.1	.30000001	.5	Married/living together	5	55.091145
310401177	Rumphi	104	57 years old	Female	1	North	HIV negative	0	Separated		0	55.780602	55.598869	.1	.30000001	.40000001	4	married		0			.2	.30000001	.40000001		Divorced	56.705219	62.390316	.1	.1	.2	3		0	Divorced	HIV negative	0	5	56.705219	62.390316	0	0	.1	.2	.40000001	Married/living together	3	57.025913
310401199		104	48 years old	Female	1	North	HIV negative	0	Married/living together	HIV negative	0	53.553101	60.792629	.2	.1	.2	4	married	HIV negative	0	56.705219	62.390316	.5	.60000002	.69999999	4	Married/living together	48.406345	53.784031	.5	.5	.5	3	HIV negative	0
310401232	Rumphi	104	59 years old	Female	1	North	HIV negative	0	Married/living together	HIV negative	0	53.553101	60.792629	.1	.2	.5	3	married	HIV negative	0	31.575274	45.884762	.1	.2	.40000001	3	Married/living together	39.020489	50.266014	.30000001	.40000001	.5	5	HIV negative	0	Married/living together	HIV negative	0	2	43.41898	58.720905	0	1	.30000001	.60000002	.80000001	Married/living together	2	33.525139
310401485	Rumphi	104	52 years old	Female	1	North	HIV negative	0	Married/living together	HIV negative	0	53.553101	60.792629	.1	.30000001	.40000001	3	married	HIV negative	0	52.758297	41.284935	.5	.60000002	.80000001	5								HIV negative	0	Married/living together	HIV negative	0	4	44.113213	38.979992	2	6	.40000001	.5	.60000002	Separated	2	29.596041
310401551	Rumphi	104	57 years old	Female	1	North	HIV negative	0	Married/living together	HIV negative	0	61.578529	41.990891	.30000001	.5	.89999998	4	married	HIV negative	0	40.784386	36.957455	.2	.30000001	.40000001	5	Married/living together			.30000001	.60000002	.60000002	3	HIV negative	0	Married/living together	HIV negative	0	5	52.401024	62.661293	1	0	.2	.40000001	.5	Married/living together	4	53.746304
310401584	Rumphi	104	61 years old	Female	1	North	HIV negative	0	Married/living together	HIV negative	0	56.577061	60.757809	0	.1	.40000001	5	married	HIV negative	0	54.139618	58.544624	0	.30000001	.5	5	Married/living together	52.401024	62.661293	0	.2	.2	3	HIV negative	0	Married/living together	HIV negative	0	5	46.595734	66.171242	3	3	0	.1	.5	Married/living together	3	30.518692
310404408	Rumphi	104	58 years old	Female	1	North			Married/living together	HIV negative								married	HIV negative	0	55.994514	40.293198	.1	.30000001	.5	5	Married/living together	49.831284	65.035355	.1	.2	.40000001	3	HIV negative	0	Married/living together	HIV negative	0	5	56.705219	62.390316	0	1	0	.1	.30000001	Married/living together	3	52.401024
310407100	Rumphi	104	75 years old	Female	1	North												widowed	HIV negative	0	41.82896	38.165607				3	Widowed	39.41135	61.042088	1	1	1	4	HIV negative	0	Widowed	HIV negative	0	3	37.914455	32.706753	3	6	.30000001	.5	.69999999	Widowed	3	32.167961
310411001	Rumphi	104	58 years old	Male	0	North	HIV negative	0	Married/living together	HIV negative	0	53.553101	60.792629	.2	.30000001	.40000001	3	married	HIV negative	0	54.862705	48.336685	.2	.5	.80000001	5	Married/living together	55.091145	62.491932	.1	.5	.5	3	HIV negative	0	Married/living together	HIV negative	0	4	52.401024	62.661293	0	0	0	.5	.69999999	Married/living together	4	55.091145
310411133	Rumphi	104		Male	0	North	HIV negative	0	Married/living together	HIV negative	0	56.577061	60.757809	0	0	.5	5	married	HIV negative	0	48.862743	61.113304	.2	.5	.80000001	4	Married/living together	56.705219	62.390316	.2	.5	.5	5	HIV negative	0	Married/living together	HIV negative	0	5	56.705219	62.390316	0	0	0	0	.1	Married/living together	5	55.091145
310411375	Rumphi	104	61 years old	Male	0	North	HIV negative	0	Married/living together	HIV negative	0	53.553101	60.792629	.1	.30000001	.5	5	married	HIV negative	0	43.79287	48.689266	.1	.30000001	.5	3	Married/living together	46.32365	39.826744	.2	.30000001	.5	5	HIV negative	0	Married/living together	HIV negative	0	4	53.244267	48.760483	1	6	.2	.30000001	.5	Married/living together	3	43.269974
310411474	Rumphi	104	60 years old	Male	0	North	HIV negative	0	Married/living together	HIV negative	0	56.577061	60.757809	.1	.2	.5	4	married	HIV negative	0	55.091145	62.491932	.1	.40000001	.40000001	5	Married/living together			.1	.2	.5	4	HIV negative	0	Married/living together	HIV negative	0	5	56.705219	62.390316	0	1	0	.1	.30000001	Married/living together	5	58.83791
310411562	Rumphi	104	56 years old	Male	0	North	HIV negative	0	Married/living together	HIV negative	0	56.577061	60.757809	.2	.30000001	.40000001	5	married	HIV negative	0	57.315422	49.170418	.5	.69999999	.80000001	3	Married/living together	64.096695	37.894562	0	.30000001	.69999999	5	HIV negative	0	Married/living together	HIV negative	0	5	55.091145	62.491932	0	0	.40000001	.5	.5	Married/living together	5	52.401024
310417166	Rumphi	104	70 years old	Male	0	North												married	HIV negative	0	56.512463	56.816643				4	Married/living together	56.146915	57.162342	1	1	1	5	HIV negative	0	Married/living together	HIV negative	0	4	55.091145	62.491932	0	0	0	.2	.5	Married/living together	4	43.323475
310501221		105	45 years old	Female	1	North	HIV negative	0	Married/living together	HIV negative	0	56.577061	60.757809	0	.40000001	.60000002	5	married	HIV negative	0	59.71603	46.632862	.5	.5	.5	4	Married/living together	56.705219	62.390316	0	.2	.69999999	5	HIV negative	0
310501309	Rumphi	105	52 years old	Female	1	North	HIV positive	1	Divorced									divorced	HIV positive	1	59.639996	49.34676	.40000001	.60000002	.69999999	5	Divorced	40.176991	40.426674	0	.30000001	.40000001	3	HIV positive	1	Divorced	HIV positive	1	2	53.746304	59.699898	0	0	.5	.60000002	.69999999	Divorced	2	49.550503
310501353		105	46 years old	Female	1	North	HIV positive	1	Married/living together	HIV positive	1	53.553101	60.792629	.30000001	.5	.69999999	3	married	HIV positive	1	56.146915	57.162342	.1	.30000001	.60000002	4	Married/living together	42.408657	63.359814	.5	.69999999	.80000001	4	HIV positive	1
310504320		100	70 years old	Female	1	North			Married/living together	HIV negative	0	54.740501	53.744839	.1	.30000001	.5	3	married	HIV negative	0	47.66785	60.672245				4	Married/living together	50.783249	63.229233	.1	.2	.2	3	HIV negative	0
310507254		105		Female	1	North												married									Widowed	43.269974	52.880802	.1	.30000001	.5	4
310511111		105	49 years old	Male	0	North	HIV negative	0	Married/living together	HIV negative	0	53.795731	57.922569	.1	.30000001	.5	3	married	HIV negative	0	56.705219	62.390316	.40000001	.5	.69999999	5	Married/living together	46.985027	59.45932	.1	.2	.2	3	HIV negative	0
310511342		105	56 years old	Male	0	North	HIV positive	1	Married/living together	HIV positive	1	22.57555	33.000198	1	1	1	2	married									Married/living together	42.997478	50.48735	.1	.30000001	.80000001	3		1												Married/living together	3	58.70409
310601034		106	38 years old	Female	1	North	HIV negative	0	Married/living together	HIV negative	0	53.553101	60.792629	0	.30000001	.5	5	married	HIV negative	0	55.091583	56.738503	0	0	.1	3	Married/living together	51.365925	56.618595	0	.5	.60000002	5	HIV negative	0
310601133		106	53 years old	Female	1	North	HIV negative	0	Married/living together	HIV negative	0	35.69334	60.84042	.40000001	.5	1	3	married	HIV negative	0	51.3694	50.254696	.2	.30000001	.80000001	3	Married/living together	39.851471	65.905411	.1	.40000001	.5	5	HIV negative	0												Married/living together	4	47.967831
310601727		106	47 years old	Female	1	North	HIV negative	0	Married/living together	HIV negative	0	53.553101	60.792629	.1	.2	.30000001	5	married	HIV negative	0	52.401024	62.661293	0	.1	.2	4	Married/living together	53.532833	54.617802	.1	.2	.30000001	3	HIV negative	0
310601969	Rumphi	106	51 years old	Female	1	North	HIV negative	0	Married/living together	HIV negative	0	53.553101	60.792629	.2	.30000001	.40000001	3	married	HIV negative	0	56.705219	62.390316	.5	.60000002	.69999999	4	Married/living together	36.797543	54.864277	1	1	1	3	HIV negative	0	Married/living together	HIV negative	0	3	55.091145	62.491932	0	0	.2	.5	1	Married/living together	3	44.615253
310604936		106	50 years old	Female	1	North			Married/living together	HIV positive	1	56.023232	52.728809	0	.2	.30000001	5	married	HIV positive	1	24.017349	42.113094	.5	.5	.5	2	Married/living together	58.246162	37.532082	.2	.5	.80000001	3	HIV positive	1
310607166	Rumphi	106	76 years old	Female	1	North												married	HIV negative	0	56.705219	62.390316				5	Married/living together	53.063133	64.365799	.5	.60000002	.69999999	5	HIV negative	0	Widowed	HIV negative	0	4	48.758942	64.636772	1	1	.2	.40000001	.60000002	Widowed	5	57.492634
310607584		106	79 years old	Female	1	North												married	HIV negative	0	43.342941	61.434803				4	Widowed	53.456795	57.331699	.5	.60000002	1	3	HIV negative	0												Widowed	4	51.93026
310611188	Rumphi	106	56 years old	Male	0	North	HIV positive	1	Married/living together	HIV positive	1	53.553101	60.792629	.1	.2	.40000001	5	married	HIV positive	1	68.04747	28.040302	.1	.30000001	.60000002	4	Married/living together	52.401024	62.661293	.2	.5	.80000001	3	HIV positive	1	Married/living together	HIV positive	1	5	56.705219	62.390316	0	0	.1	.2	.40000001	Separated	3	51.854931
310611419		106	45 years old	Male	0	North	5		Married/living together	HIV negative	0	57.654079	56.84898	.2	.5	.5	4	married		0			0	0	.2		Married/living together	47.242558	52.779621	.2	.5	.40000001	3		0
310611463	Rumphi	106	50 years old	Male	0	North			Married/living together	HIV negative	0	55.258339	60.69717	.2	.60000002	1	3	separated		0			.1	.30000001	.5		Separated	56.165485	54.311409	0	.5	.5	3		0	Married/living together		0	4	56.436424	59.53054	0	0	.2	.30000001	.40000001	Married/living together	4	52.401024
310611650	Rumphi	106	59 years old	Male	0	North	HIV negative	0	Married/living together	HIV negative	0	55.258339	60.69717	.1	.30000001	.40000001	4	married	HIV negative	0	50.478954	43.057373	.30000001	.80000001	1	4	Married/living together	39.200375	49.645187	.69999999	.89999998	1	3	HIV negative	0	Married/living together	HIV negative	0	3	54.12326	38.40036	7	6	.40000001	.5	.60000002	Married/living together	3	45.138149
310611738		106	45 years old	Male	0	North	5		Married/living together	HIV negative	0	55.258339	60.69717	.1	.2	.30000001	5	married		0			0	0	.2		Married/living together	53.244267	48.760483	.5	.5	.5	3		0
310611815	Rumphi	106	51 years old	Male	0	North	HIV negative	0	Married/living together	HIV negative	0	56.577061	60.757809	0	0	.30000001	5	married	HIV negative	0	57.781704	56.569145	.1	.30000001	.60000002	4	Married/living together	56.705219	62.390316	.1	.40000001	.5	5	HIV negative	0	Married/living together	HIV negative	0	5	55.091145	62.491932	0	0	0	.1	.2	Married/living together	3	47.647213
310611881	Rumphi	106	63 years old	Male	0	North	HIV negative	0	Married/living together	HIV negative	0	56.78344	48.970299	.5	.5	.5	4	married	HIV negative	0	54.801636	60.123737	.2	.40000001	.69999999	5	Married/living together	56.705219	62.390316	.40000001	.60000002	.80000001	5	HIV negative	0	Married/living together	HIV negative	0	5	52.401024	62.661293	0	1	.2	.30000001	.5	Married/living together	4	39.166653
310611914	Rumphi	106	54 years old	Male	0	North	HIV negative	0	Married/living together	HIV negative	0	56.577061	60.757809	0	.30000001	.5	5	married	HIV negative	0	50.115631	40.721542	.1	.60000002	.80000001	4	Married/living together	46.860165	35.883034	.30000001	.5	.69999999	3	HIV negative	0	Married/living together	HIV negative	0	5	50.234116	64.662086	0	0	.1	.1	.2	Married/living together	3	45.409504
310611958		106	45 years old	Male	0	North	HIV negative	0	Married/living together	HIV negative	0	55.258339	60.69717	.2	.30000001	.5	4	married	HIV negative	0	43.202717	61.273438	0	.1	.30000001	5	Married/living together	59.901802	39.424152	.1	.1	.2	5	HIV negative	0
310616826		106		Male	0	North			Married/living together	HIV negative	0	40.109009	37.588749	0	.2	.5	4	married		0			.1	.30000001	.40000001		Married/living together	31.598751	45.620647	.1	.30000001	.5	4		0
310701111	Rumphi	107	55 years old	Female	1	North	HIV negative	0	Married/living together	HIV negative	0	55.258339	60.69717	0	.1	.40000001	5	married	HIV negative	0	42.511509	43.011803	.60000002	1	1	3	Married/living together	46.91206	50.905319	0	.2	.5	3	HIV negative	0	Married/living together	HIV negative	0	3	39.456161	66.628242	0	0	.40000001	.60000002	.60000002	Married/living together	4	43.268856
310701133		107	46 years old	Female	1	North	HIV negative	0	Widowed	HIV negative	0	55.258339	60.69717	.30000001	.5	.80000001	5	married	HIV negative	0	52.682259	43.998833	.1	.30000001	.5	5	Separated	57.221252	48.981819	.30000001	.5	.5	2	HIV negative	0
310701243		107	49 years old	Female	1	North	HIV negative	0	Married/living together	HIV negative	0	55.258339	60.69717	.1	.2	.30000001	3	married		0			.5	.60000002	.60000002		Married/living together	42.464676	46.584522	.5	.89999998	1	2		0
310707166	Rumphi	107	82 years old	Female	1	North												married	HIV negative	0	70.9515	27.199608				5	Widowed	48.469433	62.268574	.2	.30000001	.5	3	HIV negative	0	Widowed	HIV negative	0	3	33.135342	49.457752	8	5	.1	.30000001	.5	Widowed	3	25.064047
310707265	Rumphi	107		Female	1	North												widowed	HIV negative	0	39.199257	46.717438				3	Divorced	46.91206	50.905319	.2	.5	.69999999	3	HIV negative	0	Widowed	HIV negative	0	2	38.640392	25.647009	12	8	.40000001	.60000002	1	Widowed	3	53.971188
310707342	Rumphi	107	79 years old	Female	1	North												married									Married/living together	39.595909	45.808388	.1	.5	.5	4			Married/living together	HIV negative	0	3	19.605387	55.173412	1	3	.1	1	1	Married/living together	4	28.525875
310711177	Rumphi	107	65 years old	Male	0	North	HIV negative	0	Married/living together	HIV negative	0	53.553101	60.792629	.2	.30000001	.5	4	married	HIV negative	0	48.619377	64.619553	.5	.69999999	.89999998	5	Married/living together	56.705219	62.390316	.2	.5	.60000002	5	HIV negative	0	Married/living together	HIV negative	0	5	56.705219	62.390316	0	0	.2	.30000001	.40000001	Married/living together	4	55.091145
310711199	Rumphi	107	56 years old	Male	0	North	HIV negative	0	Married/living together	HIV negative	0	55.258339	60.69717	.2	.40000001	.60000002	5	married	HIV negative	0	55.994514	40.293198	.1	.30000001	.5	5	Married/living together	56.705219	62.390316	.2	.30000001	.40000001	5	HIV negative	0	Married/living together	HIV negative	0	5	56.705219	62.390316	0	0	.80000001	.89999998	1	Married/living together	4	55.091145
310717276	Rumphi	107		Male	0	North												married	HIV negative	0	34.087952	40.540726				3	Married/living together	43.134583	35.986404	.40000001	.69999999	.89999998	3	HIV negative	0	Married/living together	HIV negative	0	3	55.091145	62.491932	0	0	.30000001	.30000001	.30000001	Married/living together	3	43.232147
310801023		106	47 years old	Female	1	North	HIV negative	0	Married/living together	HIV negative	0	53.553101	60.792629	0	0	.30000001	3	married	HIV negative	0	55.091145	62.491932	.1	.2	.5	5	Married/living together	54.801636	60.123737	.5	.2	.80000001	5	HIV negative	0
310801188	Rumphi	108	54 years old	Female	1	North	HIV negative	0	Married/living together	HIV negative	0	49.067219	63.996601	.1	.2	.40000001	3	married	HIV negative	0	63.542011	29.279535	.1	.2	.40000001	3	Married/living together	42.724983	48.093899	.2	.30000001	.5	4	HIV negative	0	Married/living together	HIV negative	0	4	52.401024	62.661293	0	0	.2	.60000002	1	Divorced	5	54.820206
310801243	Rumphi	108	56 years old	Female	1	North	HIV negative	0	Married/living together	HIV negative	0	55.670219	58.737831				5	married	HIV negative	0	52.910698	58.154079	.1	.2	.30000001	5	Married/living together	55.091145	62.491932	.1	.30000001	.5	3	HIV negative	0	Married/living together	HIV negative	0	3	56.705219	62.390316	0	0	.30000001	.5	.69999999	Married/living together	3	44.277699
310801287		108	48 years old	Female	1	North	HIV negative	0	Married/living together	HIV negative	0	51.666962	55.759499	.2	.30000001	.40000001	4	married	HIV negative	0	52.401024	62.661293	.5	.89999998	1	4	Married/living together	56.705219	62.390316	.5	.80000001	.89999998	5	HIV negative	0
310801309		108	48 years old	Female	1	North	HIV negative	0	Married/living together	HIV negative	0	53.795731	57.922569	.1	.2	.5	3	married	HIV negative	0	57.025913	46.802219	.1	.5	.80000001	3	Married/living together	53.971416	49.725731	.1	.2	.30000001	5	HIV negative	0
310801342	Rumphi	108	50 years old	Female	1	North	HIV negative	0	Married/living together	HIV negative	0	53.553101	60.792629	.1	.30000001	.5	3	married	HIV negative	0	56.705219	62.390316	.2	.5		5	Married/living together	52.401024	62.661293	.1	.30000001	.60000002	4	HIV negative	0	Married/living together	HIV negative	0	3	55.091145	62.491932	0	0	.1	.2	.5	Married/living together	4	55.091145
310801353	Rumphi	108	56 years old	Female	1	North	HIV negative	0	Widowed	HIV negative	0	37.767471	46.129761	.1	.30000001	.5	3	widowed	HIV negative	0	65.451515	28.398256	.1	.40000001	.60000002	3	Widowed	52.53635	45.088448	.30000001	1	1	3	HIV negative	0	Divorced	HIV negative	0	5	57.779118	59.963223	0	0	0	0	.1	Widowed	2	44.941093
310801397	Rumphi	108	60 years old	Female	1	North	HIV negative	0	Married/living together	HIV negative	0	53.553101	60.792629	.1	.30000001	.5	3	married	HIV negative	0	51.416851	49.521942	.1	.30000001	.5	3	Married/living together	50.554146	48.92984	.1	.40000001	.60000002	4	HIV negative	0	Married/living together	HIV negative	0	4	55.091145	62.491932	0	3	.5	.60000002	.69999999	Married/living together	3	45.983128
310802177	Rumphi	108	69 years old	Female	1	North	HIV negative	0	Married/living together	HIV negative	0	53.795731	57.922569	0	.30000001	.40000001	4	married	HIV negative	0	44.338696	36.352768				3	Married/living together	43.733749	46.280666	.40000001	.89999998	1	3	HIV negative	0	Married/living together	HIV negative	0	3	52.401024	62.661293	0	0	.2	.2	.40000001	Married/living together	5	40.817104
310807089	Rumphi	108	84 years old	Female	1	North												widowed	Refused test		21.145803	33.147881				3	Widowed	41.184361	48.875694	.89999998	1	1	3	Refused test		Widowed	HIV negative	0	3	45.381516	42.221622	6	5	.40000001	.5	.80000001	Widowed	3	25.213621
310807232	Rumphi	108	81 years old	Female	1	North												married									Married/living together	45.806179	44.284519	.2	.5	.69999999	3			Married/living together	HIV negative	0	4	40.893143	38.394714	4	6	.30000001	.5	.69999999	Married/living together	3	41.980892
310811012	Rumphi	108	61 years old	Male	0	North												married					.1	.2	.5		Married/living together	43.404015	49.647755	.2	.60000002	.89999998	3			Married/living together	HIV negative	0	5	61.332691	43.137169	0	0	.2	.30000001	.40000001	Married/living together	3	52.401024
310811034	Rumphi	108	62 years old	Male	0	North	5		Married/living together	HIV negative	0	53.553101	60.792629	.2	.5	.69999999	3	married	HIV negative	0	56.436424	59.53054	0	.2	.60000002	4	Married/living together	55.091145	62.491932	.1	.30000001	.5	4	HIV negative	0	Married/living together	HIV negative	0	3	52.401024	62.661293	0	0	.2	.40000001	.5	Married/living together	3	55.091145
310811045		108	49 years old	Male	0	North	HIV negative	0	Married/living together	HIV negative	0	53.795731	57.922569	.1	.60000002	.89999998	3	married	HIV negative	0	46.985027	59.45932	0	.2	.40000001	4	Married/living together	43.270641	53.024948	.30000001	.5	.60000002	2	HIV negative	0
310811100		108	45 years old	Male	0	North	HIV negative	0	Married/living together	HIV negative	0	55.258339	60.69717	.1	.40000001	.60000002	5	married	HIV negative	0	56.146915	57.162342	0	.1	.5	4	Married/living together						4	HIV negative	0
310811133	Rumphi	108	61 years old	Male	0	North	HIV negative	0	Married/living together	HIV negative	0	61.279438	39.075581	0	.2	.5	3	married	HIV negative	0	57.781704	56.569145	.5	.80000001	1	5	Married/living together	50.552589	51.75552	.40000001	.69999999	.80000001	3	HIV negative	0	Married/living together	HIV negative	0	5	50.234116	64.662086	0	0	.1	.2	.40000001	Married/living together	4	44.592716
310811254	Rumphi	108	52 years old	Male	0	North	HIV negative	0	Married/living together	HIV negative	0	62.344181	35.24123	.2	.40000001	.60000002	3	married	HIV negative	0	55.994514	40.293198	.5	.69999999	1	5	Married/living together	43.447403	37.741814	.30000001	.2	.40000001	4	HIV negative	0	Married/living together	HIV negative	0	2	58.931641	51.428154	1	1	.30000001	.5	.5	Married/living together	3	56.436424
310811320	Rumphi	108	59 years old	Male	0	North	HIV positive	1	Married/living together	HIV positive	1	55.258339	60.69717	.1	.2	.5	5	married	HIV positive	1	56.705219	62.390316	0	0	.2	5	Married/living together	52.401024	62.661293	0	0	0	3	HIV positive	1	Married/living together	HIV positive	1	5	55.091145	62.491932	1	0	0	.1	.2	Married/living together	4	51.822006
310811375	Rumphi	108	58 years old	Male	0	North	HIV negative	0	Married/living together	HIV negative	0	56.577061	60.757809	.1	.30000001	.5	4	married	HIV negative	0	56.675156	49.804195	.40000001	.5	.60000002	4	Married/living together	43.269974	52.880802	.30000001	.60000002	1	3	HIV negative	0	Married/living together	HIV negative	0	4	55.091145	62.491932	1	0	.1	.2	.2	Married/living together	3	57.239384
310901001	Rumphi	109	53 years old	Female	1	North	HIV negative	0	Married/living together	HIV negative	0	55.258339	60.69717	.40000001	.5	.60000002	3	married	HIV negative	0	44.764259	55.75951	.30000001	.5	.69999999	4	Married/living together	56.705219	62.390316	0	.30000001	.5	5	HIV negative	0	Widowed	HIV negative	0	5	61.619614	48.899441	0	0	.1	.1	.30000001	Widowed	2	37.657593
310901012	Rumphi	109	50 years old	Female	1	North	HIV negative	0	Married/living together	HIV negative	0	51.699669	58.730949	.2	.40000001	.5	3	married	HIV negative	0	53.456795	57.331699	.5	.60000002	.60000002	3	Married/living together	42.619087	55.099232	.2	.30000001	.40000001	5	HIV negative	0	Married/living together	HIV negative	0	4	56.146915	57.162342	0	0	.1	.30000001	.60000002	Married/living together	4	52.111515
310901067	Rumphi	109	47 years old	Female	1	North	HIV negative	0	Married/living together	HIV negative	0	53.795731	57.922569	.1	.2	.40000001	3	married	HIV negative	0	58.050495	59.428925	.2	.5	.80000001	5	Married/living together	59.386745	52.783554	.30000001	.5	.89999998	4	HIV negative	0	Married/living together	HIV negative	0	3	52.401024	62.661293	0	0	0	.2	.5	Married/living together	3	39.852932
310901210		109	45 years old	Female	1	North	HIV negative	0	Married/living together	HIV negative	0	53.553101	60.792629	.1	.30000001	.5	4	married	HIV negative	0	55.994514	40.293198	.69999999	.89999998	1	5	Married/living together	52.442181	44.899849	.2	.5	.5	4	HIV negative	0
310901309	Rumphi	109	55 years old	Female	1	North	HIV negative	0	Married/living together		0	59.682549	40.29834	.2	.40000001	.60000002	3	married		0			.5	.60000002	.69999999		Married/living together	54.042507	50.110592	.1	.2	.2	4		0	Married/living together	HIV negative	0	3	52.401024	62.661293	0	0	.5	.80000001	1	Married/living together	3	52.401024
310901419		109	47 years old	Female	1	North	HIV positive	1	Married/living together	HIV positive								married	HIV positive	1	50.007381	49.608074	0	.2	.5	3	Married/living together	56.146915	57.162342	.2	.40000001	.60000002	4	HIV positive	1
310901507	Rumphi	109	58 years old	Female	1	North	HIV negative	0	Married/living together	HIV negative	0	50.817532	62.22366	.1	.30000001	.69999999	3	married	HIV negative	0	40.150784	50.664745	.2	.5	.60000002	3	Married/living together	51.855595	63.627815	.1	.30000001	.5	3	HIV negative	0	Married/living together	HIV negative	0	3	55.091145	62.491932	0	0	.1	.2	.5	Married/living together	3	56.037746
310901573	Rumphi	109	55 years old	Female	1	North	HIV negative	0	Married/living together	HIV negative	0	53.553101	60.792629	.2	.5	.69999999	2	married	HIV negative	0	48.722897	44.415688	0	.5	.5	5	Married/living together	58.447227	41.12693	.2	.30000001	.40000001	2	HIV negative	0	Married/living together	HIV negative	0	3	53.746304	59.699898	0	0	.1	.5	1
310901584		109	46 years old	Female	1	North	HIV negative	0	Married/living together	HIV negative	0	55.500969	57.82711	.1	.2	.5	3	married	HIV negative	0	55.091145	62.491932	.2	.2	.40000001	5	Married/living together	57.56823	51.487049	.1	.30000001	.5	4	HIV negative	0
310902221		109	63 years old	Female	1	North	HIV negative	0	Married/living together	HIV negative	0	55.258339	60.69717	.1	.30000001	.5	5	married	HIV negative	0	43.278751	58.55954	0	.30000001	.5	4	Married/living together	55.890766	54.599487	.1	.2	.30000001	4	HIV negative	0												Married/living together	4	51.020428
310902254	Rumphi	109	51 years old	Female	1	North	HIV positive	1	Married/living together	HIV positive	1	38.482262	22.514629	0	.5	.60000002	4	married	HIV positive	1	21.161194	49.048679	.5	.69999999	.80000001	2	Married/living together	40.226822	47.950848	.1	.2	.30000001	3	HIV positive	1	Married/living together	HIV positive	1	5	56.705219	62.390316	0	1	.2	.30000001	.40000001	Married/living together	3	48.177311
310902364	Rumphi	109	53 years old	Female	1	North	HIV negative	0	Married/living together	HIV negative	0	55.258339	60.69717	.1	.30000001	.5	4	married	HIV negative	0	54.456608	43.422855	.2	.5	.60000002	3	Married/living together	50.220581	58.323437	.2	.5	.89999998	4	HIV negative	0	Married/living together	HIV negative	0	3	52.401024	62.661293	0	0	.2	.60000002	.89999998	Married/living together	3	36.839863
310905386	Rumphi	109	53 years old	Female	1	North												married					.5	.60000002	.60000002		Married/living together	56.705219	62.390316	.2	.30000001	.5	5			Married/living together	HIV negative	0	5	53.469666	63.526199	0	0	.2	.5	.69999999	Married/living together	5	55.091145
310906111	Rumphi	109	49 years old	Female	1	North	HIV negative	0	Married/living together									married		0			.2	.5	.5		Married/living together	49.453175	44.895859	.1	.2	.30000001	3		0	Married/living together	HIV negative	0	3	48.406345	53.784031	4	4	.2	.30000001	.60000002	Married/living together	2	43.612041
310911045	Rumphi	109	52 years old	Male	0	North	HIV negative	0	Married/living together	HIV negative	0	56.303761	42.122749	.1	.30000001	.5	4	married	HIV negative	0	60.77652	32.306938	0	.2	.2	2	Married/living together	58.093887	47.522984	.5	.60000002	.60000002	5	HIV negative	0	Married/living together	HIV negative	0	3	55.091145	62.491932	0	0	.1	.5	.5	Married/living together	4	57.025913
310911078	Rumphi	109	67 years old	Male	0	North	HIV negative	0	Married/living together	HIV negative	0			0	.30000001	.69999999		married	HIV negative	0	56.705219	62.390316	.40000001	.5	.60000002	5	Married/living together	56.705219	62.390316	.1	.2	.2	5	HIV negative	0	Married/living together	HIV negative	0	5	53.200207	60.522278	0	0	.1	.2	.30000001	Married/living together	4	55.091145
310911166	Rumphi	109	64 years old	Male	0	North	HIV negative	0	Married/living together	HIV negative	0	56.577061	60.757809	.1	.30000001	.5	3	married	HIV negative	0	55.091145	62.491932	.30000001	.5	.5	5	Married/living together	52.910698	58.154079	.1	.2	.2	4	HIV negative	0	Married/living together	HIV negative	0	4	52.401024	62.661293	0	0	.1	.60000002	1	Married/living together	3	49.751186
310911243	Rumphi	109	60 years old	Male	0	North	HIV positive	1	Married/living together		1	37.993229	59.233982	.30000001	.5	1	4	married	HIV positive	1	38.973778	57.404152	.1	.30000001	.5	2	Married/living together	55.091145	62.491932	.5	.69999999	.89999998	4	HIV positive	1	Married/living together	HIV positive	1	3	52.401024	62.661293	0	0	.30000001	.69999999	.89999998	Married/living together	4	47.305374
310911331	Rumphi	109	73 years old	Male	0	North	HIV negative	0	Married/living together	HIV negative	0	52.52277	62.128201	.1	.30000001	.5	3	married		0			.1	.30000001	.5		Married/living together	56.146915	57.162342	.2	.40000001	.5	4		0	Married/living together	HIV negative	0	4	48.634857	62.898396	0	0	.40000001	.60000002	1	Married/living together	3	47.843746
310911430	Rumphi	109	63 years old	Male	0	North	HIV negative	0	Married/living together		0	39.30603	60.747219	0	.2	.5	2	married	HIV negative	0	43.296204	52.780857	.1	.40000001	1	3	Married/living together	41.423092	39.149353	.2	.40000001	.60000002	3	HIV negative	0	Married/living together	HIV negative	0	2	58.816757	51.731136	0	0	.5	1	1	Married/living together	3	43.094215
310911441	Rumphi	109	61 years old	Male	0	North	HIV negative	0	Married/living together	HIV negative	0	53.553101	60.792629	.2	.30000001	.5	3	married	HIV negative	0	48.041073	50.49646	.5	.80000001	1	4	Married/living together	42.39098	63.240925	.30000001	.69999999	.89999998	4	HIV negative	0	Married/living together	HIV negative	0	4	46.116501	52.354733	2	5	.60000002	1	1
310911485		109	47 years old	Male	0	North	HIV negative	0	Married/living together	HIV negative	0	55.258339	60.69717	.2	.40000001	.5	4	married	HIV negative	0	44.081711	50.913315	0	0	.30000001	3	Married/living together	55.091145	62.491932	.2	.40000001	.5	5	HIV negative	0
[truncated: 387 more rows]
[truncated: 874 more columns]
