# Supplementary material for: MORTALITY RISK INFORMATION, SURVIVAL EXPECTATIONS AND SEXUAL BEHAVIOURS
Source: Econ J (London). Author manuscript; Available in PMC 2025 May 1. (PMC11065140; doi:10.1093/ej/uead116)
Supplement: Zipped Data - Replication File [file NIHMS1979496-supplement-Zipped_Data_-_Replication_File.zip › 3-replication-package/data/rawdata_2019.csv]

village	pair	treatment	m11_female	m11_age	m11_marital_status	m11_ed1	m11_f2_fem	m11_f2_mal	m11_q2_2	m11_q5age_2	m11_q2_3	m11_q5age_3	m11_q2_4	m11_q5age_4	m11_q2_5	m11_q5age_5	m11_q2_6	m11_q5age_6	m11_q2_7	m11_q5age_7	m11_q2_8	m11_q5age_8	m11_q2_9	m11_q5age_9	m11_q2_10	m11_q5age_10	m11_q2_11	m11_q5age_11	m11_q2_12	m11_q5age_12	m11_q2_13	m11_q5age_13	m11_q2_14	m11_q5age_14	m11_q2_15	m11_q5age_15	m11_q2_16	m11_q5age_16	m11_q2_17	m11_q5age_17	m11_q2_18	m11_q5age_18	m11_q2_19	m11_q5age_19	m11_q2_20	m11_q5age_20	m11_q2_21	m11_q5age_21	m11_q2_22
16	204	Treatment	No (male)	44 years old	Married/living together	Some primary education		No	Wife/husband (current)	40 years old	Son/daughter	16 years old	Son/daughter	18 years old	Son/daughter	20 years old	Son/daughter	22 years old	Father/mother	86 years old	Father/mother
21	126	Control	Yes (female)	41 years old	Married/living together	Some primary education	No		Wife/husband (current)	55 years old	Son/daughter	11 years old	Son/daughter	15 years old	Son/daughter	18 years old	Son/daughter	21 years old	Father/mother	86 years old	Father/mother
21	126	Control	Yes (female)	45 years old	Married/living together	Some primary education	No		Wife/husband (current)	47 years old	Son/daughter	10 years old	Son/daughter	10 years old	Son/daughter	15 years old	Son/daughter	17 years old	Son/daughter	21 years old	Son/daughter	23 years old	Son/daughter		Father/mother		Father/mother
21	126	Control	Yes (female)	70 years old	Widowed	Some primary education			Wife/husband (current)		Son/daughter	52 years old	Son/daughter	35 years old	Son/daughter	41 years old	Son/daughter	47 years old	Son/daughter	45 years old	Son/daughter	50 years old	Father/mother		Son/daughter		Son/daughter		Son/daughter		Father/mother
21	126	Control	Yes (female)	78 years old	Widowed	Never attended school			Son/daughter	32 years old	Son/daughter	34 years old	Son/daughter	36 years old	Son/daughter	38 years old	Son/daughter	40 years old	Son/daughter	46 years old	Wife/husband (current)		Son/daughter		Son/daughter		Son/daughter		Son/daughter		Son/daughter		Son/daughter		Father/mother		Father/mother
21	126	Control	Yes (female)	44 years old	Divorced	Never attended school	No		Former wife/husband	45 years old	Son/daughter	12 years old	Son/daughter	14 years old	Son/daughter	16 years old	Son/daughter	19 years old	Son/daughter	21 years old	Father/mother	69 years old	Father/mother	77 years old	Son/daughter		Son/daughter
21	126	Control	Yes (female)	40 years old	Married/living together	Some primary education	No		Wife/husband (current)	43 years old	Son/daughter	11 years old	Son/daughter	13 years old	Son/daughter	19 years old	Son/daughter	20 years old	Father/mother	71 years old	Father/mother
21	126	Control	Yes (female)	29 years old	Married/living together	Some primary education	No		Former wife/husband	35 years old	Son/daughter	11 years old	Father/mother	53 years old	Dont know person
21	126	Control	Yes (female)	39 years old	Married/living together	Completed primary education	No		Wife/husband (current)	47 years old	Son/daughter	14 years old	Son/daughter	16 years old	Son/daughter	18 years old	Father/mother	74 years old	Father/mother
21	126	Control	Yes (female)	40 years old	Married/living together	Completed primary education	No		Wife/husband (current)	41 years old	Son/daughter	15 years old	Son/daughter	15 years old	Son/daughter	18 years old	Son/daughter	20 years old	Father/mother	68 years old	Father/mother	69 years old
21	126	Control	Yes (female)	42 years old	Married/living together	Some secondary education	No		Wife/husband (current)	46 years old	Son/daughter	14 years old	Son/daughter	21 years old	Son/daughter	24 years old	Father/mother	65 years old	Father/mother	76 years old
21	126	Control	Yes (female)	58 years old	Widowed	Some primary education			Former wife/husband		Son/daughter	15 years old	Son/daughter	15 years old	Son/daughter	20 years old	Son/daughter	24 years old	Son/daughter		Son/daughter	34 years old	Son/daughter	31 years old	Son/daughter	35 years old	Son/daughter	38 years old	Son/daughter		Father/mother		Father/mother
21	126	Control	Yes (female)	30 years old	Married/living together	Some primary education	No		Wife/husband (current)	36 years old	Son/daughter	10 years old	Father/mother	49 years old	Father/mother	51 years old
21	126	Control	Yes (female)						Father/mother	66 years old	Father/mother
21	126	Control	Yes (female)	82 years old	Widowed	Some primary education
21	126	Control	Yes (female)	78 years old	Widowed	Never attended school			Son/daughter	35 years old	Son/daughter	38 years old	Son/daughter	41 years old	Son/daughter	44 years old	Son/daughter	46 years old	Former wife/husband		Son/daughter	52 years old	Son/daughter		Son/daughter		Son/daughter		Son/daughter		Father/mother		Father/mother
21	126	Control	No (male)	48 years old	Married/living together	Some primary education		No
21	126	Control	No (male)	41 years old	Married/living together	Some primary education		No	Son/daughter	10 years old	Son/daughter	12 years old	Son/daughter	18 years old	Father/mother	65 years old	Father/mother	66 years old	Son/daughter		Son/daughter		Son/daughter
21	126	Control	No (male)						Wife/husband (current)	59 years old	Wife/husband (current)	73 years old	Wife/husband (current)		Son/daughter	19 years old	Son/daughter	23 years old	Son/daughter	37 years old	Son/daughter	39 years old	Son/daughter	39 years old	Son/daughter	45 years old	Son/daughter	47 years old	Son/daughter	49 years old	Son/daughter	49 years old	Son/daughter	57 years old	Son/daughter	59 years old	Son/daughter		Father/mother		Father/mother
21	126	Control	No (male)	30 years old	Divorced	Some primary education	No		Wife/husband (current)	43 years old	Son/daughter	11 years old	Son/daughter	13 years old	Father/mother	63 years old	Father/mother
23	128	Treatment	Yes (female)	53 years old	Widowed	Some primary education			Son/daughter	14 years old	Son/daughter	16 years old	Son/daughter	17 years old	Son/daughter	19 years old	Son/daughter	22 years old	Son/daughter	25 years old	Son/daughter	29 years old	Son/daughter	31 years old	Father/mother	>= 90 years old	Former wife/husband		Son/daughter		Father/mother
23	128	Treatment	Yes (female)	74 years old	Widowed	Some primary education			Son/daughter	37 years old	Son/daughter	41 years old	Son/daughter	46 years old	Son/daughter	51 years old	Dont know person	55 years old	Son/daughter	57 years old	Wife/husband (current)		Son/daughter		Son/daughter		Son/daughter		Son/daughter		Son/daughter		Son/daughter		Father/mother		Father/mother
24	125	Treatment	Yes (female)	42 years old	Married/living together	Some primary education	No		Former wife/husband	47 years old	Son/daughter	13 years old	Son/daughter	16 years old	Son/daughter	23 years old	Father/mother		Grandparent		Son/daughter		Son/daughter
24	125	Treatment	Yes (female)	35 years old	Married/living together	Some primary education	No		Wife/husband (current)	45 years old	Son/daughter	10 years old	Son/daughter	12 years old	Father/mother	73 years old	Father/mother
24	125	Treatment	Yes (female)	37 years old	Divorced	Never attended school	No		Wife/husband (current)	41 years old	Son/daughter	10 years old	Son/daughter	13 years old	Son/daughter	15 years old	Son/daughter	17 years old	Father/mother	63 years old	Father/mother	69 years old	Son/daughter
24	125	Treatment	Yes (female)	60 years old	Widowed	Never attended school			Son/daughter	33 years old	Son/daughter	35 years old	Son/daughter	37 years old	Son/daughter	40 years old	Son/daughter	45 years old	Father/mother		Wife/husband (current)		Son/daughter		Son/daughter		Son/daughter		Son/daughter		Son/daughter		Son/daughter		Father/mother
24	125	Treatment	No (male)	45 years old	Married/living together	Some primary education		No	Wife/husband (current)	35 years old	Son/daughter	10 years old	Son/daughter	12 years old	Son/daughter	13 years old	Son/daughter	15 years old	Son/daughter		Father/mother		Father/mother
25	102	Control	Yes (female)	38 years old	Married/living together	Some primary education	No		Wife/husband (current)	41 years old	Son/daughter	16 years old	Son/daughter	19 years old	Son/daughter	21 years old	Father/mother	56 years old	Father/mother	66 years old
25	102	Control	Yes (female)	35 years old	Married/living together	Some primary education	Yes		Former wife/husband	41 years old	Son/daughter	14 years old	Son/daughter	16 years old	Son/daughter	18 years old	Father/mother		Father/mother	87 years old
25	102	Control	Yes (female)
25	102	Control	Yes (female)						Wife/husband (current)	33 years old	Son/daughter	11 years old	Father/mother	49 years old	Father/mother	53 years old
25	102	Control	Yes (female)	30 years old	Married/living together	Some secondary education	Yes		Former wife/husband	35 years old	Son/daughter	9 years old	Father/mother	55 years old	Father/mother
25	102	Control	Yes (female)	86 years old	Widowed	Never attended school			Son/daughter		Son/daughter	50 years old	Son/daughter	48 years old	Son/daughter	44 years old	Wife/husband (current)		Son/daughter		Son/daughter		Son/daughter	64 years old	Son/daughter		Son/daughter		Son/daughter		Son/daughter		Son/daughter		Father/mother		Father/mother
25	102	Control	Yes (female)	80 years old	Widowed	Never attended school			Son/daughter	53 years old	Son/daughter	63 years old	Wife/husband (current)		Wife/husband (current)		Father/mother		Father/mother
25	102	Control	No (male)
25	102	Control	No (male)	58 years old	Married/living together	Some primary education		No
25	102	Control	No (male)	33 years old	Married/living together	Some secondary education		No	Wife/husband (current)	29 years old	Son/daughter	12 years old	Father/mother	64 years old	Father/mother	69 years old
25	102	Control	No (male)	38 years old	Married/living together	Some primary education		No	Former wife/husband	37 years old	Son/daughter	16 years old	Son/daughter	18 years old	Son/daughter	13 years old	Father/mother	63 years old	Father/mother
25	102	Control	No (male)	30 years old	Married/living together	Completed secondary school		No	Father/mother	63 years old	Father/mother	70 years old
28	125	Control	Yes (female)	40 years old	Divorced	Some primary education	No		Wife/husband (current)	48 years old	Son/daughter	9 years old	Son/daughter	16 years old	Son/daughter	20 years old	Son/daughter	22 years old	Son/daughter		Son/daughter		Father/mother		Father/mother
28	125	Control	Yes (female)
31	127	Control	Yes (female)	32 years old	Divorced	Some primary education	No		Wife/husband (current)	35 years old	Son/daughter	11 years old	Son/daughter	14 years old	Father/mother	58 years old	Father/mother
31	127	Control	No (male)	36 years old	Married/living together	Completed primary education		No	Wife/husband (current)	33 years old	Son/daughter	11 years old	Son/daughter	14 years old	Father/mother	59 years old	Father/mother	68 years old
33	114	Control	Yes (female)	47 years old	Married/living together	Some primary education	No		Wife/husband (current)	52 years old	Son/daughter	11 years old	Son/daughter	16 years old	Son/daughter	21 years old	Son/daughter	23 years old	Son/daughter	25 years old	Son/daughter	27 years old	Father/mother	71 years old	Father/mother
33	114	Control	Yes (female)	41 years old	Married/living together	Some primary education	No		Wife/husband (current)	41 years old	Son/daughter	8 years old	Son/daughter	11 years old	Son/daughter	16 years old	Son/daughter	19 years old	Son/daughter	22 years old	Son/daughter	24 years old	Father/mother	79 years old	Father/mother	80 years old
33	114	Control	Yes (female)	39 years old	Married/living together	Some primary education	No		Son/daughter	14 years old	Son/daughter	18 years old	Son/daughter	21 years old	Father/mother	75 years old	Wife/husband (current)		Father/mother
33	114	Control	Yes (female)	40 years old	Married/living together	Completed secondary school	No		Wife/husband (current)	56 years old	Son/daughter	12 years old	Son/daughter	15 years old	Son/daughter	16 years old	Son/daughter	25 years old	Father/mother	70 years old	Father/mother
33	114	Control	Yes (female)	31 years old	Married/living together	Some primary education	No		Wife/husband (current)	41 years old	Son/daughter	13 years old	Son/daughter	15 years old	Father/mother	54 years old	Father/mother	54 years old
33	114	Control	Yes (female)	34 years old	Married/living together	Some secondary education	No		Wife/husband (current)	37 years old	Son/daughter	10 years old	Father/mother	51 years old	Father/mother	67 years old
33	114	Control	Yes (female)	32 years old	Married/living together	Some secondary education	Yes		Father/mother	49 years old	Father/mother	57 years old
33	114	Control	Yes (female)	85 years old	Married/living together	Some primary education			Wife/husband (current)	88 years old	Son/daughter	46 years old	Son/daughter	49 years old	Son/daughter	53 years old	Son/daughter	57 years old	Son/daughter		Son/daughter		Son/daughter		Father/mother		Father/mother
33	114	Control	No (male)	45 years old	Married/living together	Some primary education		No	Wife/husband (current)	35 years old	Son/daughter	9 years old	Son/daughter	12 years old	Son/daughter	18 years old	Father/mother		Father/mother
33	114	Control	No (male)	43 years old	Married/living together	Some primary education		No	Wife/husband (current)	37 years old	Son/daughter	10 years old	Son/daughter	13 years old	Son/daughter	16 years old	Son/daughter	18 years old	Father/mother	77 years old	Father/mother
33	114	Control	No (male)	41 years old	Married/living together	Some primary education		No	Wife/husband (current)	41 years old	Son/daughter	12 years old	Son/daughter	19 years old	Son/daughter	22 years old	Father/mother	69 years old	Father/mother
33	114	Control	No (male)	57 years old	Married/living together	Some primary education		No	Wife/husband (current)	57 years old	Son/daughter	24 years old	Son/daughter	30 years old	Son/daughter	34 years old	Son/daughter	39 years old	Father/mother	83 years old	Son/daughter	41 years old	Son/daughter		Father/mother
33	114	Control	No (male)	88 years old	Married/living together	Some primary education			Wife/husband (current)	70 years old	Son/daughter	37 years old	Son/daughter	42 years old	Son/daughter	50 years old	Son/daughter	44 years old	Son/daughter	44 years old	Son/daughter	47 years old	Son/daughter	51 years old	Son/daughter	61 years old	Son/daughter	61 years old	Son/daughter		Son/daughter		Son/daughter		Father/mother		Father/mother
35	123	Treatment	Yes (female)						Wife/husband (current)	46 years old	Son/daughter	12 years old	Son/daughter	16 years old	Son/daughter	19 years old	Father/mother	63 years old	Father/mother
35	123	Treatment	No (male)	47 years old	Married/living together	Some primary education		No	Wife/husband (current)	41 years old	Wife/husband (current)	43 years old	Son/daughter	12 years old	Son/daughter	13 years old	Son/daughter	14 years old	Son/daughter	15 years old	Son/daughter	16 years old	Son/daughter	17 years old	Father/mother		Son/daughter	19 years old	Father/mother
36	129	Treatment	Yes (female)	49 years old	Married/living together	Never attended school	No		Wife/husband (current)	55 years old	Son/daughter	14 years old	Son/daughter	19 years old	Son/daughter	21 years old	Son/daughter	23 years old	Son/daughter	25 years old	Son/daughter	27 years old	Son/daughter	30 years old	Son/daughter		Father/mother		Father/mother
36	129	Treatment	Yes (female)	42 years old	Married/living together	Never attended school	No		Wife/husband (current)	51 years old	Son/daughter	11 years old	Son/daughter	15 years old	Son/daughter	18 years old	Son/daughter	20 years old	Son/daughter	23 years old	Son/daughter	26 years old	Father/mother		Son/daughter		Father/mother
36	129	Treatment	Yes (female)	36 years old	Married/living together	Some primary education	No		Son/daughter-in-law	41 years old	Son/daughter-in-law	12 years old	Son/daughter	16 years old	Son/daughter	18 years old	Father/mother		Father/mother
36	129	Treatment	Yes (female)	36 years old	Married/living together	Some primary education	No		Wife/husband (current)	45 years old	Son/daughter	13 years old	Son/daughter	17 years old	Son/daughter	19 years old	Step-child/half-brother/sister	19 years old	Father/mother	67 years old	Father/mother	73 years old	Son/daughter
36	129	Treatment		45 years old	Married/living together	Some primary education		No
36	129	Treatment	No (male)	53 years old	Married/living together	Some primary education		No
36	129	Treatment	No (male)	43 years old	Married/living together	Some primary education		No	Wife/husband (current)	33 years old	Son/daughter	9 years old	Son/daughter	13 years old	Son/daughter	15 years old	Father/mother		Father/mother
36	129	Treatment	No (male)						Wife/husband (current)	36 years old	Son/daughter	11 years old	Father/mother	56 years old	Father/mother	71 years old
37	117	Treatment	Yes (female)	38 years old	Married/living together	Some primary education	No		Former wife/husband	40 years old	Son/daughter	14 years old	Son/daughter	14 years old	Son/daughter	19 years old	Father/mother	59 years old	Son/daughter		Father/mother
37	117	Treatment	Yes (female)	35 years old	Married/living together	Some primary education	No		Wife/husband (current)	40 years old	Son/daughter	9 years old	Son/daughter	13 years old	Son/daughter	15 years old	Father/mother	60 years old	Father/mother	64 years old	Son/daughter
37	117	Treatment	Yes (female)						Wife/husband (current)	42 years old	Son/daughter	14 years old	Son/daughter	14 years old	Son/daughter	18 years old	Son/daughter	19 years old	Father/mother	61 years old	Father/mother	67 years old
37	117	Treatment	Yes (female)	30 years old	Married/living together	Some primary education	No		Former wife/husband	34 years old	Son/daughter	11 years old	Son/daughter	12 years old	Father/mother	51 years old	Father/mother
37	117	Treatment	No (male)	69 years old	Married/living together	Some primary education			Wife/husband (current)	63 years old	Son/daughter	26 years old	Son/daughter	32 years old	Son/daughter	35 years old	Son/daughter	37 years old	Son/daughter		Son/daughter		Son/daughter		Father/mother		Father/mother
37	117	Treatment	No (male)	41 years old	Married/living together	Some primary education		No	Wife/husband (current)	49 years old	Son/daughter	14 years old	Son/daughter	8 years old	Son/daughter	18 years old	Son/daughter	21 years old	Father/mother	79 years old	Father/mother	83 years old	Son/daughter	14 years old
37	117	Treatment	No (male)
37	117	Treatment	No (male)	29 years old	Married/living together	Some secondary education		Yes	Father/mother	52 years old	Father/mother	66 years old
37	117	Treatment	No (male)	30 years old	Married/living together	Some primary education		No	Father/mother	57 years old	Father/mother
38	107	Treatment	Yes (female)	41 years old	Married/living together	Some primary education	No		Wife/husband (current)	51 years old	Son/daughter	12 years old	Son/daughter	15 years old	Son/daughter	19 years old	Son/daughter	21 years old	Dont know person	27 years old	Father/mother	64 years old	Father/mother	71 years old	Son/daughter
38	107	Treatment	Yes (female)						Wife/husband (current)	42 years old	Father/mother	59 years old	Father/mother	69 years old	Son/daughter		Son/daughter
38	107	Treatment	Yes (female)	31 years old	Married/living together	Some secondary education	Yes		Former wife/husband	40 years old	Son/daughter		Son/daughter	15 years old	Father/mother		Father/mother
38	107	Treatment	Yes (female)	35 years old	Widowed	Some secondary education	No		Wife/husband (current)	38 years old	Son/daughter	12 years old	Son/daughter	15 years old	Father/mother	69 years old	Father/mother
38	107	Treatment	Yes (female)	33 years old	Married/living together	Some primary education	Yes		Wife/husband (current)	34 years old	Son/daughter	12 years old	Son/daughter	14 years old	Son/daughter	16 years old	Father/mother		Father/mother
38	107	Treatment	Yes (female)						Wife/husband (current)	36 years old	Son/daughter	10 years old	Son/daughter	13 years old	Son/daughter	17 years old	Father/mother	54 years old	Father/mother	59 years old	Son/daughter
38	107	Treatment	Yes (female)	41 years old	Separated	Some primary education	No		Wife/husband (current)	39 years old	Son/daughter	11 years old	Son/daughter	13 years old	Son/daughter	18 years old	Father/mother	76 years old	Father/mother	80 years old	Son/daughter
38	107	Treatment	Yes (female)	33 years old	Married/living together	Some primary education	No		Wife/husband (current)	38 years old	Son/daughter	10 years old	Son/daughter	12 years old	Son/daughter	13 years old	Son/daughter	17 years old	Father/mother		Father/mother
38	107	Treatment	Yes (female)	32 years old	Married/living together	Some secondary education	No		Wife/husband (current)	35 years old	Father/mother	55 years old	Father/mother	60 years old
38	107	Treatment	Yes (female)						Wife/husband (current)	38 years old	Son/daughter	13 years old	Son/daughter	18 years old	Father/mother	81 years old	Father/mother	84 years old
38	107	Treatment	Yes (female)	28 years old	Divorced	Some primary education	No		Son/daughter	10 years old	Father/mother	50 years old	Father/mother
38	107	Treatment	No (male)	39 years old	Separated	Some primary education		No	Son/daughter		Son/daughter	11 years old	Son/daughter	13 years old	Son/daughter	17 years old	Father/mother	58 years old	Son/daughter		Father/mother
38	107	Treatment	No (male)	44 years old	Married/living together	Some primary education		No	Wife/husband (current)	37 years old	Son/daughter	12 years old	Son/daughter	10 years old	Son/daughter	14 years old	Father/mother		Father/mother
38	107	Treatment	No (male)	38 years old	Married/living together	Some secondary education		No	Wife/husband (current)	35 years old	Son/daughter	12 years old	Father/mother	64 years old	Father/mother	60 years old
38	107	Treatment	No (male)	34 years old	Divorced	Some primary education		No	Wife/husband (current)	28 years old	Father/mother	60 years old	Father/mother	65 years old
38	107	Treatment	No (male)	37 years old	Never married	Some secondary education		No	Father/mother	68 years old	Father/mother	78 years old
38	107	Treatment	No (male)	30 years old	Married/living together	Some secondary education		No	Father/mother	48 years old	Father/mother	56 years old
38	107	Treatment	No (male)						Wife/husband (current)	35 years old	Son/daughter	10 years old	Son/daughter	14 years old	Son/daughter	18 years old	Father/mother	67 years old	Father/mother	77 years old	Son/daughter		Son/daughter
38	107	Treatment	No (male)	37 years old	Never married	Completed secondary school		No	Father/mother	58 years old	Father/mother	63 years old
38	107	Treatment	No (male)	35 years old	Married/living together	Some primary education		No	Former wife/husband	30 years old	Son/daughter	12 years old	Son/daughter	14 years old	Father/mother	56 years old	Father/mother
38	107	Treatment	No (male)	37 years old	Divorced	Some secondary education		Dont know	Former wife/husband	Specify Year of Birth	Son/daughter		Son/daughter	15 years old	Father/mother		Father/mother
38	107	Treatment	No (male)	84 years old	Married/living together	Some primary education
39	113	Control	Yes (female)	38 years old	Divorced	Some primary education	No		Former wife/husband	40 years old	Son/daughter	17 years old	Son/daughter	19 years old	Son/daughter	23 years old	Father/mother	87 years old	Father/mother
39	113	Control	Yes (female)	38 years old	Married/living together	Some primary education	No		Wife/husband (current)	43 years old	Son/daughter	11 years old	Son/daughter	15 years old	Son/daughter	18 years old	Son/daughter	21 years old	Father/mother	57 years old	Father/mother	61 years old	Son/daughter
39	113	Control	Yes (female)						Wife/husband (current)	42 years old	Son/daughter	10 years old	Son/daughter	15 years old	Son/daughter	18 years old	Son/daughter	21 years old	Son/daughter	23 years old	Father/mother	74 years old	Father/mother
39	113	Control	Yes (female)	36 years old	Married/living together	Some primary education	No		Wife/husband (current)	37 years old	Son/daughter	12 years old	Son/daughter	16 years old	Son/daughter	19 years old	Father/mother	58 years old	Dont know person
39	113	Control	Yes (female)	29 years old	Married/living together	Some secondary education	No		Wife/husband (current)	32 years old	Son/daughter	9 years old	Father/mother	51 years old	Father/mother	75 years old
39	113	Control	Yes (female)	37 years old	Married/living together	Some primary education	No		Dont know person	41 years old	Son/daughter	13 years old	Son/daughter	17 years old	Dont know person	79 years old	Father/mother
39	113	Control	Yes (female)	33 years old	Married/living together	Some primary education	No		Former wife/husband	43 years old	Son/daughter	12 years old	Son/daughter	15 years old	Father/mother	66 years old	Father/mother	71 years old
39	113	Control	Yes (female)	32 years old	Married/living together	Some primary education	No		Wife/husband (current)	42 years old	Son/daughter	9 years old	Son/daughter	13 years old	Father/mother
39	113	Control	Yes (female)	77 years old	Widowed	Never attended school			Son/daughter	38 years old	Son/daughter	44 years old	Son/daughter	46 years old	Son/daughter	49 years old	Son/daughter	54 years old	Son/daughter	56 years old	Son/daughter	58 years old	Former wife/husband		Son/daughter		Son/daughter		Son/daughter		Son/daughter		Son/daughter		Father/mother		Father/mother
39	113	Control	No (male)	61 years old	Married/living together	Some primary education			Wife/husband (current)	48 years old	Son/daughter	11 years old	Son/daughter	17 years old	Son/daughter	19 years old	Son/daughter	22 years old	Son/daughter	24 years old	Son/daughter	29 years old	Son/daughter	43 years old	Father/mother		Father/mother
39	113	Control	No (male)	40 years old	Married/living together	Some primary education		No	Wife/husband (current)	38 years old	Son/daughter	11 years old	Son/daughter	17 years old	Son/daughter	21 years old	Father/mother	78 years old	Father/mother
39	113	Control	No (male)	43 years old	Married/living together	Some primary education		No	Former wife/husband		Son/daughter	11 years old	Son/daughter	15 years old	Son/daughter	18 years old	Son/daughter	21 years old	Son/daughter	23 years old	Father/mother	77 years old	Dont know person		Father/mother
39	113	Control	No (male)	37 years old	Married/living together	Some primary education		No	Wife/husband (current)	30 years old	Son/daughter	9 years old	Son/daughter	13 years old	Father/mother	77 years old	Father/mother
39	113	Control	No (male)	37 years old	Married/living together	Some primary education		No	Wife/husband (current)	36 years old	Son/daughter	12 years old	Son/daughter	16 years old	Son/daughter	19 years old	Father/mother		Father/mother
40	121	Treatment	Yes (female)	42 years old	Married/living together	Some primary education	No		Son/daughter	11 years old	Son/daughter	13 years old	Son/daughter	13 years old	Son/daughter	16 years old	Son/daughter	23 years old	Father/mother	57 years old	Father/mother	73 years old	Son/daughter		Son/daughter
40	121	Treatment	Yes (female)	32 years old	Married/living together	Some primary education	No		Maternal aunt/uncle	51 years old	Cousin	20 years old	Maternal aunt/uncle	66 years old	Cousin		Cousin		Cousin		Father/mother
40	121	Treatment	Yes (female)	37 years old	Married/living together	Some primary education	No		Wife/husband (current)	41 years old	Son/daughter	20 years old	Father/mother	56 years old	Father/mother		Son/daughter		Son/daughter
40	121	Treatment	Yes (female)	41 years old	Married/living together	Some primary education	No		Wife/husband (current)	46 years old	Son/daughter	13 years old	Son/daughter	15 years old	Son/daughter	18 years old	Father/mother	70 years old	Father/mother	60 years old
40	121	Treatment	Yes (female)	27 years old	Divorced	Some primary education	No		Former wife/husband	36 years old	Son/daughter	12 years old	Son/daughter	13 years old	Father/mother	57 years old	Father/mother
40	121	Treatment	Yes (female)	33 years old	Married/living together	Some primary education	No		Dont know person	33 years old	Son/daughter	12 years old	Son/daughter	20 years old	Father/mother	67 years old	Father/mother	70 years old
40	121	Treatment	Yes (female)	39 years old	Married/living together	Some secondary education	No		Wife/husband (current)	39 years old	Son/daughter	13 years old	Son/daughter	15 years old	Son/daughter	19 years old	Father/mother	52 years old	Father/mother	64 years old
40	121	Treatment	Yes (female)	37 years old	Married/living together	Some primary education	No		Former wife/husband	37 years old	Son/daughter	11 years old	Son/daughter	14 years old	Father/mother	57 years old	Father/mother	70 years old
40	121	Treatment	Yes (female)						Wife/husband (current)	44 years old	Son/daughter	9 years old	Father/mother	54 years old	Father/mother	60 years old	Son/daughter		Son/daughter
40	121	Treatment	Yes (female)	30 years old	Married/living together	Some primary education	No		Wife/husband (current)	41 years old	Son/daughter	12 years old	Father/mother	70 years old	Father/mother	81 years old	Son/daughter
40	121	Treatment	No (male)	51 years old	Married/living together	Some primary education		No
40	121	Treatment	No (male)	61 years old	Married/living together	Some primary education			Wife/husband (current)	52 years old	Son/daughter	11 years old	Son/daughter	13 years old	Son/daughter	17 years old	Son/daughter	20 years old	Son/daughter	26 years old	Son/daughter	32 years old	Son/daughter	34 years old	Son/daughter	35 years old	Father/mother	87 years old	Father/mother		Son/daughter		Son/daughter		Son/daughter		Son/daughter
40	121	Treatment	No (male)	39 years old	Married/living together	Some secondary education		No	Wife/husband (current)	35 years old	Son/daughter	12 years old	Son/daughter	14 years old	Son/daughter	17 years old	Father/mother	65 years old	Father/mother
40	121	Treatment	Yes (female)						Wife/husband (current)	34 years old	Son/daughter	9 years old	Father/mother	51 years old	Father/mother	57 years old
41	106	Treatment	Yes (female)	50 years old	Married/living together	Some primary education			Former wife/husband	57 years old	Son/daughter	21 years old	Son/daughter	26 years old	Son/daughter	31 years old	Son/daughter	33 years old	Son/daughter	35 years old	Father/mother	67 years old	Father/mother	77 years old	Son/daughter
41	106	Treatment	Yes (female)						Wife/husband (current)	52 years old	Son/daughter	13 years old	Son/daughter	21 years old	Son/daughter	24 years old	Son/daughter	28 years old	Son/daughter		Son/daughter		Son/daughter		Father/mother		Father/mother
41	106	Treatment	Yes (female)	36 years old	Married/living together	Never attended school	No		Wife/husband (current)	40 years old	Son/daughter	15 years old	Son/daughter	18 years old	Son/daughter	20 years old	Father/mother	61 years old	Father/mother	67 years old
41	106	Treatment	Yes (female)	44 years old	Married/living together	Completed primary education	No		Wife/husband (current)	50 years old	Son/daughter	10 years old	Son/daughter	16 years old	Son/daughter	19 years old	Son/daughter	22 years old	Son/daughter	24 years old	Father/mother	72 years old	Father/mother
41	106	Treatment	Yes (female)	60 years old	Divorced	Some primary education			Wife/husband (current)	61 years old	Son/daughter	25 years old	Son/daughter	26 years old	Son/daughter	29 years old	Son/daughter	31 years old	Son/daughter	35 years old	Son/daughter		Son/daughter		Father/mother		Father/mother
41	106	Treatment	Yes (female)	60 years old	Widowed	Some primary education			Former wife/husband		Son/daughter	39 years old	Father/mother	79 years old	Father/mother
41	106	Treatment	Yes (female)	56 years old	Married/living together	Never attended school			Wife/husband (current)	62 years old	Son/daughter	21 years old	Son/daughter	23 years old	Son/daughter	24 years old	Son/daughter	25 years old	Son/daughter	34 years old	Son/daughter		Son/daughter		Father/mother		Father/mother
41	106	Treatment	Yes (female)	51 years old	Married/living together	Some primary education			Wife/husband (current)	55 years old	Son/daughter	10 years old	Son/daughter	13 years old	Son/daughter	19 years old	Son/daughter		Son/daughter	24 years old	Son/daughter	27 years old	Son/daughter	29 years old	Father/mother	77 years old	Son/daughter		Father/mother
41	106	Treatment	Yes (female)	45 years old	Married/living together	Completed primary education	No		Wife/husband (current)	45 years old	Son/daughter	12 years old	Son/daughter	13 years old	NOT part of this family/household		Son/daughter	15 years old	Son/daughter	19 years old	Son/daughter	22 years old	Father/mother	75 years old	Father/mother	83 years old	Son/daughter	30 years old
41	106	Treatment	Yes (female)	45 years old	Married/living together	Some primary education	No		Wife/husband (current)	59 years old	Son/daughter	20 years old	Father/mother	71 years old	Father/mother
41	106	Treatment	Yes (female)	31 years old	Married/living together	Completed primary education	No		Former wife/husband	38 years old	Son/daughter	10 years old	Son/daughter	12 years old	Father/mother		Father/mother	80 years old
41	106	Treatment	Yes (female)	33 years old	Married/living together	Some primary education	No		Wife/husband (current)	40 years old	Son/daughter	12 years old	Son/daughter	15 years old	Son/daughter	16 years old	Father/mother		Father/mother	54 years old
41	106	Treatment	Yes (female)	31 years old	Married/living together	Some primary education	No		Wife/husband (current)	39 years old	Son/daughter		Son/daughter	14 years old	Father/mother	73 years old	Father/mother	78 years old
41	106	Treatment	Yes (female)						Wife/husband (current)	79 years old	Son/daughter	23 years old	Son/daughter	24 years old	Son/daughter	27 years old	Son/daughter	29 years old	Son/daughter	33 years old	Son/daughter	41 years old	Son/daughter	41 years old	Son/daughter	50 years old	Son/daughter		Son/daughter		Son/daughter		Son/daughter		Son/daughter		Son/daughter		Son/daughter		Father/mother		Father/mother
41	106	Treatment	No (male)						Wife/husband (current)	61 years old	Son/daughter	41 years old	Son/daughter	43 years old	Son/daughter	48 years old	Son/daughter	50 years old	Father/mother	>= 90 years old	Son/daughter		Son/daughter		Father/mother
41	106	Treatment	No (male)						Wife/husband (current)	58 years old	Son/daughter	20 years old	Son/daughter	39 years old	Son/daughter		Son/daughter		Son/daughter		Son/daughter		Son/daughter		Son/daughter		Father/mother		Father/mother
41	106	Treatment	No (male)	45 years old	Married/living together	Some primary education		No	Wife/husband (current)	43 years old	Son/daughter	11 years old	Son/daughter	13 years old	Son/daughter	16 years old	Son/daughter	18 years old	Son/daughter	22 years old	Son/daughter		Son/daughter		Father/mother		Father/mother
41	106	Treatment	No (male)	59 years old	Married/living together	Some primary education		No	Wife/husband (current)	42 years old	Son/daughter	14 years old	Son/daughter	27 years old	Son/daughter	29 years old	Son/daughter	31 years old	Son/daughter	34 years old	Father/mother	86 years old	Son/daughter		Father/mother
41	106	Treatment	No (male)	56 years old	Married/living together	Never attended school		No	Former wife/husband	45 years old	Son/daughter	21 years old	Son/daughter	26 years old	Son/daughter	33 years old	Son/daughter	36 years old	Son/daughter	39 years old	Father/mother	76 years old	Father/mother	80 years old	Son/daughter
41	106	Treatment	No (male)	54 years old	Married/living together	Never attended school		No	Wife/husband (current)	51 years old	Son/daughter	14 years old	Son/daughter	15 years old	Son/daughter	17 years old	Son/daughter		Son/daughter	21 years old	Son/daughter	24 years old	Son/daughter	30 years old	Father/mother		Father/mother
41	106	Treatment	No (male)	44 years old	Married/living together	Some secondary education		No	Wife/husband (current)	37 years old	Son/daughter	17 years old	Son/daughter	20 years old	Son/daughter	23 years old	Father/mother	86 years old	Father/mother
41	106	Treatment	No (male)	38 years old	Married/living together	Some primary education		No	Wife/husband (current)	31 years old	Son/daughter		Son/daughter	14 years old	Father/mother	53 years old	Father/mother	63 years old
41	106	Treatment	No (male)	34 years old	Married/living together	Some primary education		No	Father/mother	57 years old	Father/mother	65 years old
41	106	Treatment	No (male)	32 years old	Married/living together	Some secondary education		No	Respondent	32 years old	Father/mother	50 years old	Father/mother	54 years old
41	106	Treatment	No (male)	38 years old	Married/living together	Completed primary education		No	Wife/husband (current)	35 years old	Son/daughter	11 years old	Son/daughter	15 years old	Son/daughter	16 years old	Father/mother	57 years old	Father/mother
41	106	Treatment	No (male)	87 years old	Widowed	Never attended school			Wife/husband (current)		Son/daughter	38 years old	Son/daughter	42 years old	Son/daughter	45 years old	Son/daughter	54 years old	Son/daughter	58 years old	Son/daughter	60 years old	Son/daughter	63 years old	Son/daughter		Son/daughter		Son/daughter		Son/daughter		Father/mother		Father/mother
41	106	Treatment	No (male)						Wife/husband (current)	61 years old	Son/daughter	39 years old	Son/daughter	41 years old	Son/daughter	48 years old	Son/daughter	50 years old	Father/mother	49 years old	Son/daughter		Son/daughter		Father/mother
42	120	Control	Yes (female)	44 years old	Married/living together	Some primary education	No		Wife/husband (current)	50 years old	Son/daughter	12 years old	Son/daughter	16 years old	Son/daughter	21 years old	Son/daughter	23 years old	Son/daughter	25 years old	Son/daughter	28 years old	Father/mother	70 years old	Son/daughter		Father/mother
42	120	Control	Yes (female)	41 years old	Married/living together	Some primary education	No		Wife/husband (current)	42 years old	Son/daughter	10 years old	Son/daughter	14 years old	Son/daughter	17 years old	Son/daughter	22 years old	Father/mother	54 years old	Father/mother
42	120	Control	Yes (female)	68 years old	Married/living together	Some primary education			Wife/husband (current)	72 years old	Son/daughter	40 years old	Son/daughter	33 years old	Son/daughter	31 years old	Son/daughter	45 years old	Son/daughter	36 years old	Son/daughter	38 years old	Son/daughter		Son/daughter		Son/daughter		Dont know person		Dont know person		Father/mother		Father/mother
42	120	Control	Yes (female)	39 years old	Married/living together	Some secondary education	No		Wife/husband (current)	43 years old	Son/daughter	15 years old	Son/daughter	21 years old	Father/mother	62 years old	Father/mother	65 years old	Son/daughter
42	120	Control	Yes (female)	48 years old	Married/living together	Some primary education	No		Former wife/husband	51 years old	Son/daughter	14 years old	Son/daughter	21 years old	Son/daughter	25 years old	Son/daughter	27 years old	Father/mother	71 years old	Father/mother	76 years old
42	120	Control	Yes (female)	36 years old	Divorced	Some primary education	No		Wife/husband (current)	37 years old	Son/daughter	13 years old	Son/daughter	19 years old	Father/mother	63 years old	Father/mother	79 years old	Son/daughter		Son/daughter
42	120	Control	Yes (female)	34 years old	Married/living together	Some primary education	No		Wife/husband (current)	38 years old	Son/daughter	11 years old	Son/daughter	13 years old	Father/mother	58 years old	Father/mother
42	120	Control	Yes (female)						Wife/husband (current)	72 years old	Son/daughter	31 years old	Son/daughter	33 years old	Son/daughter	36 years old	Son/daughter	38 years old	Son/daughter	40 years old	Son/daughter	45 years old	Father/mother	>= 90 years old	Son/daughter		Son/daughter		Son/daughter		Father/mother
42	120	Control	Yes (female)	29 years old	Married/living together	Some primary education	No		Son/daughter	11 years old	Son/daughter	12 years old	Father/mother	63 years old	Father/mother	61 years old
42	120	Control	Yes (female)	30 years old	Married/living together	Some primary education	No		Wife/husband (current)	39 years old	Son/daughter	12 years old	Father/mother	51 years old	Father/mother	60 years old
42	120	Control	Yes (female)	39 years old	Married/living together	Some primary education	No		Wife/husband (current)	41 years old	Son/daughter	15 years old	Son/daughter	17 years old	Son/daughter	22 years old	Father/mother	57 years old	Father/mother	61 years old
42	120	Control	Yes (female)	30 years old	Married/living together	Some primary education	No		Father/mother	51 years old	Father/mother	55 years old
42	120	Control	Yes (female)	33 years old	Divorced	Some primary education	No		Former wife/husband	42 years old	Son/daughter	13 years old	Son/daughter	16 years old	Father/mother	53 years old	Father/mother	57 years old
42	120	Control	Yes (female)	61 years old	Married/living together	Some primary education			Wife/husband (current)	66 years old	Son/daughter	44 years old	Father/mother	77 years old	Father/mother
42	120	Control	No (male)	43 years old	Married/living together	Completed secondary school		No	Former wife/husband	33 years old	Wife/husband (current)	39 years old	Son/daughter	13 years old	Son/daughter	11 years old	Son/daughter	11 years old	Son/daughter	15 years old	Son/daughter	16 years old	Son/daughter	19 years old	Son/daughter	19 years old	Son/daughter	21 years old	Son/daughter	23 years old	Father/mother	86 years old	Son/daughter		Father/mother
42	120	Control	No (male)	65 years old	Married/living together	Some primary education			Wife/husband (current)	61 years old	Son/daughter	23 years old	Son/daughter	25 years old	Son/daughter		Son/daughter	41 years old	Son/daughter	42 years old	Son/daughter	45 years old	Father/mother	82 years old	Father/mother	87 years old	Son/daughter		Son/daughter		Son/daughter
42	120	Control	No (male)	42 years old	Married/living together	Some primary education		No	Wife/husband (current)	40 years old	Son/daughter	11 years old	Son/daughter	14 years old	Son/daughter	17 years old	Son/daughter	20 years old	Father/mother		Son/daughter		Father/mother
42	120	Control	No (male)	48 years old	Married/living together	Completed primary education		Yes	Wife/husband (current)	37 years old	Son/daughter	13 years old	Son/daughter	14 years old	Son/daughter	16 years old	Son/daughter	19 years old	Dont know person	19 years old	Son/daughter	27 years old	Father/mother	69 years old	Son/daughter		Father/mother
42	120	Control	No (male)	40 years old	Married/living together	Completed secondary school		No	Son/daughter	12 years old	Wife/husband (current)	30 years old	Father/mother	66 years old	Father/mother	69 years old
42	120	Control	No (male)						Wife/husband (current)	26 years old	Son/daughter	12 years old	Father/mother		Father/mother
42	120	Control	No (male)	32 years old	Married/living together	Completed secondary school		Yes	Father/mother	65 years old	Father/mother
42	120	Control	No (male)	37 years old	Married/living together	Completed primary education		No	Wife/husband (current)	34 years old	Son/daughter	11 years old	Son/daughter	13 years old	Father/mother	57 years old	Father/mother
43	108	Treatment	Yes (female)	45 years old	Divorced	Some primary education	No		Wife/husband (current)	42 years old	Son/daughter	25 years old	Son/daughter	28 years old	Father/mother	69 years old	Son/daughter		Son/daughter		Father/mother
43	108	Treatment	Yes (female)	39 years old	Married/living together	Some primary education	No		Former wife/husband	47 years old	Son/daughter	11 years old	Son/daughter	13 years old	Son/daughter	16 years old	Son/daughter	19 years old	Father/mother		Father/mother
43	108	Treatment	Yes (female)	86 years old	Married/living together	Some primary education			Wife/husband (current)	88 years old	Son/daughter	47 years old	Son/daughter	32 years old	Son/daughter	50 years old	Son/daughter		Son/daughter		Son/daughter		Son/daughter		Son/daughter		Son/daughter		Son/daughter		Father/mother		Father/mother
43	108	Treatment	Yes (female)	30 years old	Married/living together	Some primary education	No		Wife/husband (current)	38 years old	Son/daughter	9 years old	Father/mother		Father/mother
43	108	Treatment	No (male)						Wife/husband (current)	49 years old	Son/daughter	15 years old	Son/daughter	19 years old	Son/daughter	21 years old	Son/daughter	23 years old	Son/daughter	28 years old	Son/daughter	32 years old	Son/daughter		Father/mother		Father/mother
43	108	Treatment	No (male)	74 years old	Married/living together	Some primary education
43	108	Treatment	No (male)	38 years old	Married/living together	Some secondary education		No	Wife/husband (current)	30 years old	Father/mother		Father/mother
43	108	Treatment	No (male)	47 years old	Married/living together	Some primary education		No	Wife/husband (current)	37 years old	Son/daughter	11 years old	Son/daughter	14 years old	Son/daughter	16 years old	Son/daughter	18 years old	Son/daughter		Father/mother		Father/mother
44	117	Control	Yes (female)	40 years old	Married/living together	Some primary education	No		Wife/husband (current)	60 years old	Son/daughter	12 years old	Son/daughter	14 years old	Son/daughter	16 years old	Son/daughter	21 years old	Son/daughter	23 years old	Dont know person	79 years old	Son/daughter		Father/mother
44	117	Control	Yes (female)
44	117	Control	Yes (female)						Wife/husband (current)	41 years old	Son/daughter	9 years old	Son/daughter	11 years old	Son/daughter	15 years old	Father/mother	79 years old
44	117	Control	Yes (female)	39 years old	Married/living together	Some primary education	No		Wife/husband (current)	47 years old	Son/daughter	15 years old	Son/daughter	17 years old	Son/daughter	19 years old	Father/mother		Father/mother	56 years old
44	117	Control	Yes (female)	81 years old	Married/living together	Never attended school			Wife/husband (current)	86 years old	Son/daughter	16 years old	Son/daughter	21 years old	Son/daughter	21 years old	Son/daughter	36 years old	Son/daughter	46 years old	Son/daughter	49 years old	Son/daughter	53 years old	Son/daughter	56 years old	Father/mother		Son/daughter		Son/daughter		Son/daughter		Son/daughter		Son/daughter		Son/daughter		Son/daughter		Son/daughter		Father/mother
44	117	Control	No (male)	54 years old	Married/living together	Some primary education		No	Wife/husband (current)	45 years old	Son/daughter	14 years old	Son/daughter	15 years old	Son/daughter	17 years old	Son/daughter	21 years old	Son/daughter	23 years old	Son/daughter		Father/mother		Father/mother
44	117	Control	No (male)	49 years old	Married/living together	Some primary education		No	Wife/husband (current)	45 years old	Son/daughter	9 years old	Son/daughter	15 years old	Son/daughter	18 years old	Son/daughter	20 years old	Son/daughter	23 years old	Son/daughter	25 years old	Son/daughter		Son/daughter		Son/daughter		Father/mother		Father/mother
44	117	Control	No (male)	52 years old	Married/living together	Some secondary education		No
45	111	Treatment	Yes (female)	43 years old	Married/living together	Some primary education	No		Wife/husband (current)	49 years old	Son/daughter	12 years old	Son/daughter	16 years old	Son/daughter	21 years old	Son/daughter	24 years old	Son/daughter	28 years old	Father/mother		Father/mother
45	111	Treatment	Yes (female)						Wife/husband (current)	49 years old	Son/daughter	9 years old	Son/daughter	15 years old	Son/daughter	19 years old	Son/daughter	22 years old	Father/mother	59 years old	Father/mother	89 years old
45	111	Treatment	Yes (female)						Wife/husband (current)	49 years old	Son/daughter	10 years old	Son/daughter	15 years old	Son/daughter	17 years old	Son/daughter	19 years old	Father/mother	69 years old	Father/mother
45	111	Treatment	Yes (female)						Wife/husband (current)	51 years old	Son/daughter	15 years old	Son/daughter	19 years old	Son/daughter	21 years old	Father/mother	52 years old	Father/mother	61 years old
45	111	Treatment	Yes (female)	42 years old	Separated	Some primary education	No		Former wife/husband	49 years old	Son/daughter	12 years old	Son/daughter	16 years old	Son/daughter	19 years old	Son/daughter	25 years old	Father/mother	58 years old	Father/mother	65 years old
45	111	Treatment	Yes (female)	36 years old	Married/living together	Some primary education	No		Wife/husband (current)	40 years old	Son/daughter	9 years old	Son/daughter	14 years old	Son/daughter	16 years old	Son/daughter	19 years old	Son/daughter	22 years old	Father/mother	64 years old	Father/mother	76 years old
45	111	Treatment	Yes (female)						Wife/husband (current)	45 years old	Son/daughter	11 years old	Son/daughter	16 years old	Son/daughter	19 years old	Son/daughter	22 years old	Father/mother	76 years old	Father/mother	81 years old
45	111	Treatment	Yes (female)	67 years old	Married/living together	Some primary education			Wife/husband (current)	75 years old	Son/daughter	42 years old	Son/daughter	24 years old	Son/daughter	30 years old	Son/daughter	32 years old	Son/daughter	27 years old	Son/daughter	37 years old	Son/daughter	48 years old	Son/daughter	35 years old	Son/daughter	37 years old	Son/daughter	46 years old	Son/daughter		Son/daughter	46 years old	Son/daughter		Son/daughter		Father/mother		Father/mother
45	111	Treatment	Yes (female)	43 years old	Married/living together	Some primary education	Yes		Wife/husband (current)	45 years old	Sister/brother	28 years old	Son/daughter	15 years old	Son/daughter	18 years old	Father/mother	80 years old	Father/mother
45	111	Treatment	Yes (female)	42 years old	Married/living together	Some primary education	No		Wife/husband (current)	44 years old	Son/daughter		Son/daughter	11 years old	Son/daughter	16 years old	Son/daughter	19 years old	Son/daughter	21 years old	Father/mother	69 years old	Father/mother	72 years old
45	111	Treatment	Yes (female)	36 years old	Married/living together	Never attended school	No		Wife/husband (current)	41 years old	Son/daughter		Son/daughter	14 years old	Son/daughter	18 years old	Father/mother	65 years old	Father/mother	67 years old
45	111	Treatment	Yes (female)	31 years old	Married/living together	Completed primary education	No		Wife/husband (current)	34 years old	Son/daughter	11 years old	Son/daughter	13 years old	Father/mother		Father/mother
45	111	Treatment	Yes (female)	36 years old	Married/living together	Some primary education	No		Wife/husband (current)	40 years old	Son/daughter	10 years old	Son/daughter	13 years old	Son/daughter	16 years old	Father/mother	54 years old	Father/mother
45	111	Treatment	Yes (female)	38 years old	Married/living together	Some secondary education	No		Wife/husband (current)	49 years old	Son/daughter	10 years old	Son/daughter	15 years old	Son/daughter	18 years old	Father/mother		Father/mother
45	111	Treatment	Yes (female)	29 years old	Married/living together	Some primary education	No		Former wife/husband	34 years old	Son/daughter	11 years old	Father/mother	59 years old	Father/mother	61 years old
45	111	Treatment	Yes (female)	36 years old	Married/living together	Some primary education	No		Wife/husband (current)	37 years old	Son/daughter	11 years old	Son/daughter	14 years old	Son/daughter	16 years old	Father/mother		Father/mother
45	111	Treatment	Yes (female)	71 years old	Married/living together	Some primary education
45	111	Treatment	No (male)						Wife/husband (current)	37 years old	Son/daughter	10 years old	Son/daughter	12 years old	Son/daughter	15 years old	Son/daughter	17 years old	Son/daughter	21 years old	Son/daughter	27 years old	Father/mother	89 years old	Father/mother
45	111	Treatment	No (male)	49 years old	Married/living together	Some primary education		No	Wife/husband (current)	39 years old	Former wife/husband	42 years old	Son/daughter	10 years old	Son/daughter	13 years old	Son/daughter	16 years old	Son/daughter	16 years old	Son/daughter	19 years old	Son/daughter	23 years old	Son/daughter	25 years old	Father/mother	73 years old	Father/mother
45	111	Treatment	No (male)	41 years old	Married/living together	Some primary education		No	Wife/husband (current)	38 years old	Former wife/husband		Son/daughter	10 years old	Son/daughter	13 years old	Son/daughter	15 years old	Son/daughter	17 years old	Son/daughter	21 years old	Father/mother	86 years old	Father/mother
45	111	Treatment	No (male)						Wife/husband (current)	41 years old	Son/daughter	15 years old	Son/daughter	15 years old	Son/daughter	19 years old	Son/daughter	21 years old	Son/daughter	27 years old	Father/mother	80 years old	Father/mother
45	111	Treatment	No (male)	53 years old	Married/living together	Some primary education		No	Former wife/husband	37 years old	Son/daughter	9 years old	Son/daughter	15 years old	Son/daughter	20 years old	Son/daughter	27 years old	Father/mother	69 years old	Father/mother		Son/daughter	18 years old
45	111	Treatment	No (male)						Wife/husband (current)	33 years old	Son/daughter	11 years old	Son/daughter	13 years old	Son/daughter	15 years old	Father/mother	56 years old	Father/mother
45	111	Treatment	No (male)	37 years old	Married/living together	Never attended school		No	Son/daughter	21 years old	Father/mother	57 years old	Father/mother	68 years old
45	111	Treatment	No (male)	33 years old	Married/living together	Some primary education		No	Boyfriend/Girlfriend, including PTM		Son/daughter	12 years old	Father/mother		Father/mother
45	111	Treatment	No (male)	34 years old	Divorced	Some secondary education		No	Former wife/husband	30 years old	Son/daughter	11 years old	Son/daughter	13 years old	Father/mother	70 years old	Father/mother
45	111	Treatment	No (male)	40 years old	Married/living together	Some primary education		No	Wife/husband (current)	33 years old	Son/daughter	11 years old	Son/daughter	14 years old	Son/daughter	16 years old	Father/mother	58 years old	Father/mother	69 years old
45	111	Treatment	No (male)	35 years old	Married/living together	Some primary education		No	Wife/husband (current)	32 years old	Son/daughter	11 years old	Son/daughter	13 years old	Father/mother	74 years old	Father/mother
45	111	Treatment	No (male)	39 years old	Married/living together	Some primary education		No	Wife/husband (current)	37 years old	Son/daughter	11 years old	Son/daughter	15 years old	Son/daughter	17 years old	Father/mother	61 years old	Father/mother	70 years old
45	111	Treatment	No (male)	33 years old	Married/living together	Some secondary education		No	Wife/husband (current)	29 years old	Son/daughter	11 years old	Father/mother	65 years old	Father/mother
45	111	Treatment	No (male)						Son/daughter	14 years old	Father/mother	54 years old	Father/mother
46	109	Treatment	Yes (female)	43 years old	Married/living together	Some primary education	No		Former wife/husband		Son/daughter	10 years old	Son/daughter	13 years old	Son/daughter	13 years old	Son/daughter	14 years old	Son/daughter	26 years old	Son/daughter		Father/mother		Father/mother
46	109	Treatment	Yes (female)	44 years old	Divorced	Some primary education	No		Wife/husband (current)	49 years old	Son/daughter	12 years old	Son/daughter	15 years old	Son/daughter	17 years old	Son/daughter	21 years old	Son/daughter	24 years old	Son/daughter	26 years old	Father/mother		Father/mother	70 years old
46	109	Treatment	Yes (female)						Wife/husband (current)	57 years old	Son/daughter	11 years old	Son/daughter	16 years old	Son/daughter	19 years old	Son/daughter	23 years old	Son/daughter	26 years old	Son/daughter	30 years old	Son/daughter	33 years old	Son/daughter	37 years old	Father/mother	76 years old	Son/daughter		Father/mother
46	109	Treatment	Yes (female)	40 years old	Married/living together	Never attended school	No		Wife/husband (current)	47 years old	Son/daughter	11 years old	Son/daughter	13 years old	Son/daughter	15 years old	Son/daughter	18 years old	Son/daughter	20 years old	Son/daughter	22 years old	Sister/brother	60 years old	Son/daughter		Father/mother
46	109	Treatment	Yes (female)	49 years old	Married/living together	Never attended school	No		Wife/husband (current)	54 years old	Son/daughter	15 years old	Son/daughter	19 years old	Son/daughter	23 years old	Son/daughter	23 years old	Son/daughter	24 years old	Son/daughter	26 years old	Son/daughter	30 years old	Father/mother	74 years old	Son/daughter		Father/mother
46	109	Treatment	Yes (female)	36 years old	Married/living together	Some primary education	No		Wife/husband (current)	49 years old	Son/daughter	10 years old	Son/daughter	13 years old	Father/mother	54 years old	Father/mother	64 years old	Son/daughter
46	109	Treatment	Yes (female)	44 years old	Widowed	Some primary education	No		Wife/husband (current)		Son/daughter	16 years old	Son/daughter	21 years old	Son/daughter	23 years old	Son/daughter	27 years old	Father/mother	63 years old	Father/mother	85 years old	Son/daughter
46	109	Treatment	Yes (female)						Wife/husband (current)	40 years old	Son/daughter	9 years old	Father/mother	65 years old	Father/mother	66 years old	Son/daughter		Son/daughter
46	109	Treatment	Yes (female)						Wife/husband (current)	35 years old	Son/daughter	9 years old	Son/daughter	12 years old	Son/daughter	14 years old	Father/mother	54 years old	Father/mother	57 years old
46	109	Treatment	Yes (female)						Wife/husband (current)	39 years old	Son/daughter	9 years old	Son/daughter	12 years old	Son/daughter	14 years old	Son/daughter	16 years old	Father/mother	52 years old	Father/mother	53 years old
46	109	Treatment	No (male)	50 years old	Married/living together	Some primary education		No	Wife/husband (current)	36 years old	Wife/husband (current)	44 years old	Son/daughter	10 years old	Son/daughter	12 years old	Son/daughter	12 years old	Son/daughter	15 years old	Son/daughter	22 years old	Son/daughter	27 years old	Son/daughter	29 years old	Father/mother	87 years old	Son/daughter	18 years old	Son/daughter		Son/daughter		Son/daughter		Father/mother
46	109	Treatment	No (male)	57 years old	Married/living together	Some primary education		No	Dont know person		Wife/husband (current)		Son/daughter	12 years old	Son/daughter	13 years old	Son/daughter	20 years old	Son/daughter	21 years old	Son/daughter	22 years old	Son/daughter	36 years old	Son/daughter	25 years old	Son/daughter	27 years old	Son/daughter		Son/daughter		Son/daughter		Father/mother		Father/mother
46	109	Treatment	No (male)						Wife/husband (current)	60 years old	Son/daughter	12 years old	Son/daughter	14 years old	Father/mother	84 years old	Father/mother
46	109	Treatment	No (male)	48 years old	Divorced	Some primary education		No	Wife/husband (current)	32 years old	Son/daughter	13 years old	Father/mother		Father/mother	75 years old
46	109	Treatment	No (male)						Wife/husband (current)	32 years old	Son/daughter	9 years old	Son/daughter	14 years old	Son/daughter	16 years old	Father/mother	57 years old	Father/mother	65 years old
46	109	Treatment	No (male)						Wife/husband (current)	36 years old	Son/daughter	12 years old	Son/daughter	14 years old	Son/daughter	14 years old	Son/daughter	16 years old	Son/daughter	16 years old	Father/mother	67 years old	Father/mother	75 years old
46	109	Treatment	No (male)						Wife/husband (current)	38 years old	Son/daughter	16 years old	Son/daughter	19 years old	Father/mother	72 years old	Son/daughter		Son/daughter		Son/daughter		Father/mother
46	109	Treatment	No (male)	36 years old	Married/living together	Some secondary education		No	Father/mother	56 years old	Father/mother	62 years old
46	109	Treatment	No (male)	32 years old	Married/living together	Some secondary education		No	Father/mother	48 years old	Father/mother	55 years old
46	109	Treatment	No (male)						Wife/husband (current)	71 years old	Son/daughter	55 years old	Son/daughter	57 years old	Son/daughter	58 years old	Son/daughter	60 years old	Father/mother		Father/mother
47	124	Treatment	Yes (female)	43 years old	Married/living together	Some primary education	No		Wife/husband (current)	49 years old	Son/daughter	13 years old	Son/daughter	16 years old	Son/daughter	18 years old	Son/daughter	11 years old	Son/daughter	22 years old	Son/daughter	25 years old	Father/mother	78 years old	Father/mother
47	124	Treatment	Yes (female)						Wife/husband (current)	52 years old	Son/daughter	12 years old	Son/daughter	14 years old	Son/daughter	17 years old	Son/daughter	21 years old	Father/mother		Father/mother
47	124	Treatment	Yes (female)	32 years old	Married/living together	Some primary education	No		Wife/husband (current)	35 years old	Son/daughter	9 years old	Son/daughter	12 years old	Father/mother	75 years old	Father/mother	84 years old
47	124	Treatment	Yes (female)						Wife/husband (current)	36 years old	Father/mother	57 years old	Father/mother	60 years old
47	124	Treatment	No (male)						Wife/husband (current)	11 years old	Father/mother	75 years old	Father/mother	79 years old
48	113	Treatment	Yes (female)	53 years old	Married/living together	Some primary education			Dont know person		Wife/husband (current)	43 years old	Son/daughter	13 years old	Son/daughter	16 years old	Son/daughter	18 years old	Son/daughter	23 years old	Son/daughter	27 years old	Son/daughter	29 years old	Son/daughter	30 years old	Father/mother	88 years old	Son/daughter		Father/mother
48	113	Treatment	Yes (female)						Wife/husband (current)	44 years old	Son/daughter	12 years old	Son/daughter	16 years old	Son/daughter	20 years old	Son/daughter	22 years old	Father/mother	56 years old	Father/mother	61 years old
48	113	Treatment	Yes (female)	31 years old	Married/living together	Some primary education	No		Wife/husband (current)	35 years old	Son/daughter	9 years old	Son/daughter	10 years old	Father/mother	47 years old	Son/daughter		Father/mother
48	113	Treatment	Yes (female)	35 years old	Married/living together	Some primary education	Yes		Wife/husband (current)	36 years old	Son/daughter	13 years old	Son/daughter	16 years old	Son/daughter	19 years old	Father/mother	74 years old	Father/mother
48	113	Treatment	Yes (female)						Wife/husband (current)	34 years old	Son/daughter	37 years old	Son/daughter	39 years old	Son/daughter	44 years old	Son/daughter	49 years old	Son/daughter	52 years old	Son/daughter	54 years old	Son/daughter		Son/daughter		Son/daughter		Son/daughter		Father/mother		Father/mother
48	113	Treatment	Yes (female)	38 years old	Married/living together	Some primary education	No		Wife/husband (current)	45 years old	Son/daughter	11 years old	Son/daughter	14 years old	Son/daughter	18 years old	Son/daughter	20 years old	Son/daughter	16 years old	Father/mother	69 years old	Father/mother
48	113	Treatment	Yes (female)	29 years old	Married/living together	Some primary education	No		Wife/husband (current)	39 years old	Father/mother	43 years old	Father/mother	50 years old
48	113	Treatment	Yes (female)	37 years old	Married/living together	Some primary education	No		Wife/husband (current)	38 years old	Father/mother	59 years old	Father/mother	61 years old
48	113	Treatment	Yes (female)	27 years old	Divorced	Some primary education	No		Wife/husband (current)	37 years old	Son/daughter	9 years old	Father/mother	39 years old	Father/mother	49 years old
48	113	Treatment	No (male)						Wife/husband (current)	38 years old	Son/daughter	12 years old	Son/daughter	16 years old	Son/daughter	18 years old	Son/daughter	20 years old	Father/mother	78 years old	Father/mother
48	113	Treatment	No (male)	78 years old	Widowed	Completed secondary school			Former wife/husband	53 years old	Son/daughter	22 years old	Son/daughter	28 years old	Son/daughter	32 years old	Son/daughter	29 years old	Son/daughter	35 years old	Son/daughter	38 years old	Son/daughter		Son/daughter		Son/daughter		Father/mother		Father/mother
48	113	Treatment	No (male)	36 years old	Married/living together	Some primary education		Yes	Wife/husband (current)	34 years old	Son/daughter	19 years old	Dont know person		Dont know person		Father/mother	57 years old	Father/mother
48	113	Treatment	No (male)	39 years old	Married/living together	Completed secondary school		No	Wife/husband (current)	35 years old	Son/daughter	14 years old	Son/daughter	16 years old	Father/mother	74 years old	Father/mother	88 years old
48	113	Treatment	No (male)	31 years old	Married/living together	Some primary education		No	Father/mother	62 years old	Father/mother	78 years old
48	113	Treatment	No (male)	39 years old	Married/living together	Completed primary education		No	Wife/husband (current)	31 years old	Son/daughter	9 years old	Son/daughter	12 years old	Father/mother	69 years old	Son/daughter		Father/mother	73 years old
48	113	Treatment	No (male)	37 years old	Married/living together	Some primary education		No	Wife/husband (current)	29 years old	Father/mother	70 years old	Father/mother	89 years old
48	113	Treatment	No (male)	28 years old	Never married	Some secondary education		No	Father/mother	59 years old	Father/mother	76 years old
48	113	Treatment	No (male)	30 years old	Married/living together	Some secondary education		Yes	Former wife/husband	28 years old	Son/daughter	9 years old	Father/mother	57 years old	Father/mother	64 years old
48	113	Treatment	No (male)	74 years old	Married/living together	Some primary education
49	105	Control	Yes (female)						Wife/husband (current)	49 years old	Son/daughter	16 years old	Son/daughter	22 years old	Son/daughter	24 years old	Son/daughter	26 years old	Son/daughter	29 years old	Father/mother	70 years old	Father/mother	76 years old
49	105	Control	Yes (female)	45 years old	Married/living together	Never attended school	No		Wife/husband (current)	45 years old	Son/daughter	8 years old	Son/daughter	12 years old	Son/daughter	21 years old	Son/daughter	25 years old	Father/mother	83 years old	Father/mother		Son/daughter
49	105	Control	Yes (female)	42 years old	Divorced	Some primary education	No		Former wife/husband	44 years old	Son/daughter	11 years old	Son/daughter	19 years old	Son/daughter	24 years old	Son/daughter	25 years old	Son/daughter	15 years old	Father/mother	77 years old	Father/mother
49	105	Control	Yes (female)						Wife/husband (current)	53 years old	Son/daughter	13 years old	Son/daughter	24 years old	Son/daughter	27 years old	Father/mother	72 years old	Father/mother	73 years old
49	105	Control	Yes (female)	44 years old	Married/living together	Some secondary education	No		Wife/husband (current)	49 years old	Son/daughter	11 years old	Son/daughter	15 years old	Son/daughter	17 years old	Son/daughter	24 years old	Son/daughter	26 years old	Father/mother		Father/mother
49	105	Control	Yes (female)	35 years old	Married/living together	Never attended school	No		Wife/husband (current)	39 years old	Son/daughter	9 years old	Son/daughter	12 years old	Son/daughter	15 years old	Father/mother	59 years old	Father/mother
49	105	Control	Yes (female)	32 years old	Married/living together	Some primary education	No		Wife/husband (current)	38 years old	Son/daughter	14 years old	Father/mother	73 years old	Father/mother	81 years old
49	105	Control	Yes (female)	32 years old	Married/living together	Never attended school	No		Wife/husband (current)	50 years old	Son/daughter	11 years old	Son/daughter	14 years old	Father/mother	61 years old	Father/mother	69 years old
49	105	Control	Yes (female)	41 years old	Separated	Some secondary education	No		Wife/husband (current)	45 years old	Son/daughter	13 years old	Son/daughter	16 years old	Son/daughter	19 years old	Father/mother	78 years old	Father/mother	79 years old
49	105	Control	Yes (female)	27 years old	Married/living together	Some secondary education	No		Former wife/husband	32 years old	Son/daughter	10 years old	Father/mother	65 years old	Father/mother
49	105	Control	Yes (female)	38 years old	Married/living together	Some primary education	No		Wife/husband (current)	41 years old	Son/daughter	9 years old	Son/daughter	13 years old	Son/daughter	15 years old	Son/daughter	20 years old	Father/mother	67 years old	Father/mother
49	105	Control	Yes (female)	72 years old	Married/living together	Never attended school			Wife/husband (current)	80 years old	Son/daughter	36 years old	Son/daughter	44 years old	Son/daughter	47 years old	Son/daughter		Son/daughter		Son/daughter		Father/mother		Father/mother
49	105	Control	Yes (female)	36 years old	Married/living together	Some primary education	No		Wife/husband (current)	39 years old	Son/daughter	15 years old	Son/daughter	18 years old	Father/mother	67 years old	Father/mother	70 years old
49	105	Control	Yes (female)	28 years old	Married/living together	Some secondary education	No		Wife/husband (current)	30 years old	Father/mother	55 years old	Father/mother	63 years old
49	105	Control	No (male)	49 years old	Married/living together	More than secondary education		No	Wife/husband (current)	43 years old	Son/daughter	11 years old	Son/daughter	15 years old	Son/daughter	18 years old	Son/daughter	24 years old	Father/mother	81 years old	Father/mother
49	105	Control	No (male)	50 years old	Divorced	Some primary education		No	Former wife/husband	44 years old	Son/daughter	21 years old	Son/daughter	23 years old	Son/daughter	25 years old	Father/mother		Father/mother	81 years old
49	105	Control	No (male)	38 years old	Married/living together	Some primary education		No	Wife/husband (current)	34 years old	Son/daughter	10 years old	Son/daughter	13 years old	Son/daughter	15 years old	Son/daughter	17 years old	Father/mother	62 years old	Father/mother	78 years old
49	105	Control	No (male)	39 years old	Married/living together	Some primary education		No	Wife/husband (current)	36 years old	Son/daughter	10 years old	Son/daughter	12 years old	Son/daughter	14 years old	Son/daughter	15 years old	Son/daughter	19 years old	Father/mother	63 years old	Father/mother	71 years old
49	105	Control	No (male)	31 years old	Married/living together	Some secondary education		No	Wife/husband (current)	29 years old	Son/daughter	10 years old	Father/mother		Father/mother
49	105	Control	No (male)	39 years old	Married/living together	Some primary education		No	Wife/husband (current)	29 years old	Son/daughter	10 years old	Son/daughter	12 years old	Son/daughter	15 years old	Father/mother	89 years old	Father/mother
49	105	Control	No (male)	26 years old	Never married	Some secondary education		No	Father/mother		Father/mother	89 years old
50	122	Control	Yes (female)	42 years old	Married/living together	Some primary education	No		Wife/husband (current)	49 years old	Son/daughter	14 years old	Son/daughter	15 years old	Son/daughter	19 years old	Son/daughter	21 years old	Father/mother		Father/mother
50	122	Control	Yes (female)						Wife/husband (current)	45 years old	Wife/husband (current)	62 years old	Son/daughter	11 years old	Son/daughter	18 years old	Son/daughter	19 years old	Son/daughter	23 years old	Son/daughter	23 years old	Son/daughter	25 years old	Son/daughter	26 years old	Son/daughter	33 years old	Son/daughter	38 years old	Father/mother	85 years old	Father/mother	87 years old	Father/mother	87 years old	Father/mother	88 years old	Father/mother		Son/daughter		Son/daughter
50	122	Control	Yes (female)	37 years old	Married/living together	Never attended school	No		Wife/husband (current)	49 years old	Son/daughter	11 years old	Son/daughter	13 years old	Son/daughter	15 years old	Son/daughter	24 years old	Son/daughter		Father/mother		Father/mother
50	122	Control	Yes (female)	33 years old	Married/living together	Some primary education	No		Wife/husband (current)	40 years old	Son/daughter	11 years old	Son/daughter	13 years old	Son/daughter	16 years old	Father/mother	69 years old	Father/mother
50	122	Control	Yes (female)	47 years old	Married/living together	Completed primary education	No		Wife/husband (current)	48 years old	Dont know person		Son/daughter	18 years old	Son/daughter	22 years old	Son/daughter	27 years old	Son/daughter	30 years old	Father/mother	62 years old	Father/mother	77 years old	Son/daughter		Son/daughter		Son/daughter		Son/daughter		Son/daughter		Son/daughter		Dont know person
50	122	Control	Yes (female)	37 years old	Married/living together	Some primary education	No		Wife/husband (current)	41 years old	Son/daughter	9 years old	Son/daughter	14 years old	Son/daughter	17 years old	Son/daughter	20 years old	Father/mother	59 years old	Father/mother	60 years old
50	122	Control	Yes (female)	30 years old	Separated	Completed primary education	No		Former wife/husband	37 years old	Son/daughter	11 years old	Father/mother		Father/mother	60 years old
50	122	Control	No (male)	49 years old	Married/living together	Some primary education		No	NOT part of this family/household	37 years old	NOT part of this family/household	40 years old	Dont know person	13 years old	Dont know person	13 years old	NOT part of this family/household	16 years old	NOT part of this family/household	16 years old	NOT part of this family/household	19 years old	NOT part of this family/household	20 years old	NOT part of this family/household	24 years old	Father/mother		Dont know person	>= 90 years old	NOT part of this family/household
50	122	Control	No (male)	41 years old	Married/living together	Completed primary education		No
50	122	Control	No (male)						Wife/husband (current)	78 years old	Son/daughter	42 years old	Son/daughter	47 years old	Son/daughter	49 years old	Son/daughter	51 years old	Son/daughter	56 years old	Son/daughter	57 years old	Son/daughter	58 years old	Son/daughter		Father/mother		Father/mother
51	102	Treatment	Yes (female)	38 years old	Divorced	Some primary education	No		Former wife/husband	42 years old	Son/daughter	14 years old	Son/daughter	18 years old	Son/daughter	22 years old	Father/mother	73 years old	Father/mother
51	102	Treatment	Yes (female)	39 years old	Married/living together	Some primary education	No		Wife/husband (current)	46 years old	Son/daughter	11 years old	Son/daughter	15 years old	Son/daughter	19 years old	Son/daughter	21 years old	Son/daughter		Father/mother		Father/mother
51	102	Treatment	Yes (female)						Wife/husband (current)	43 years old	Son/daughter	9 years old	Son/daughter	12 years old	Son/daughter	15 years old	Son/daughter	18 years old	Son/daughter	21 years old	Father/mother		Father/mother
51	102	Treatment	Yes (female)	35 years old	Married/living together	Some primary education	No		Wife/husband (current)	45 years old	Son/daughter	11 years old	Son/daughter	13 years old	Son/daughter	22 years old	Father/mother	83 years old	Father/mother	>= 90 years old	Son/daughter		Son/daughter
51	102	Treatment	Yes (female)	56 years old	Married/living together	Never attended school			Former wife/husband		Son/daughter	16 years old	Son/daughter	19 years old	Son/daughter	27 years old	Son/daughter	31 years old	Son/daughter	33 years old	Son/daughter	35 years old	Father/mother	78 years old	Son/daughter		Son/daughter		Father/mother
51	102	Treatment	Yes (female)	42 years old	Married/living together	Completed primary education	No		Wife/husband (current)	45 years old	Son/daughter	11 years old	Son/daughter		Son/daughter	16 years old	Son/daughter	21 years old	Son/daughter	24 years old	Father/mother	62 years old	Father/mother	69 years old	Son/daughter		Son/daughter
51	102	Treatment	Yes (female)						Wife/husband (current)	49 years old	Son/daughter	11 years old	Son/daughter	14 years old	Son/daughter	16 years old	Son/daughter	19 years old	Father/mother	66 years old	Father/mother
51	102	Treatment	Yes (female)	65 years old	Divorced	Some primary education			Former wife/husband	61 years old	Son/daughter	24 years old	Son/daughter		Son/daughter	21 years old	Son/daughter		Son/daughter	42 years old	Son/daughter	44 years old	Father/mother	>= 90 years old	Son/daughter		Son/daughter		Son/daughter		Father/mother
51	102	Treatment	Yes (female)	42 years old	Widowed	Some primary education	No		Wife/husband (current)	46 years old	Son/daughter	12 years old	Son/daughter	16 years old	Son/daughter	17 years old	Son/daughter	22 years old	Son/daughter		Father/mother		Father/mother
51	102	Treatment	Yes (female)	43 years old	Married/living together	Some primary education	Yes		Wife/husband (current)		Son/daughter	17 years old	Son/daughter	19 years old	Brother/sister-in-law	63 years old	Father/mother
51	102	Treatment	Yes (female)	32 years old	Married/living together	Some primary education	No		Wife/husband (current)	39 years old	Son/daughter	14 years old	Son/daughter	16 years old	Father/mother	79 years old	Father/mother
51	102	Treatment	Yes (female)						Wife/husband (current)	50 years old	Son/daughter	12 years old	Son/daughter	14 years old	Son/daughter	17 years old	Son/daughter	21 years old	Father/mother	64 years old	Father/mother	66 years old	Son/daughter
51	102	Treatment	Yes (female)	33 years old	Married/living together	Some primary education	No		Former wife/husband	33 years old	Son/daughter	12 years old	Son/daughter	15 years old	Father/mother	67 years old	Father/mother
51	102	Treatment	Yes (female)						Wife/husband (current)	>= 90 years old	Son/daughter		Son/daughter		Son/daughter		Son/daughter		Son/daughter		Son/daughter		Father/mother		Father/mother
51	102	Treatment	Yes (female)	29 years old	Separated	Completed secondary school	No		Former wife/husband	36 years old	Son/daughter	11 years old	Father/mother	69 years old	Father/mother
51	102	Treatment	Yes (female)						Wife/husband (current)	80 years old	Son/daughter	16 years old	Son/daughter	19 years old	Son/daughter	23 years old	Son/daughter	25 years old	Son/daughter	27 years old	Son/daughter	29 years old	Father/mother		Father/mother
51	102	Treatment	Yes (female)	35 years old	Married/living together	Some primary education	No		Son/daughter	14 years old	Son/daughter	17 years old	Step-mother/step-father		Father/mother		Father/mother
51	102	Treatment	Yes (female)	30 years old	Married/living together	Some secondary education	No		Father/mother		Father/mother	70 years old
51	102	Treatment	Yes (female)	31 years old	Divorced	Some primary education	No		Father/mother	56 years old	Father/mother	49 years old
51	102	Treatment	No (male)	50 years old	Married/living together	Some primary education		No	Former wife/husband	43 years old	Son/daughter	12 years old	Son/daughter	14 years old	Son/daughter	17 years old	Son/daughter	25 years old	Son/daughter	27 years old	Father/mother	71 years old	Father/mother
51	102	Treatment	Yes (female)	32 years old	Married/living together	Completed primary education	No		Former wife/husband	35 years old	Son/daughter	10 years old	Son/daughter	12 years old	Son/daughter	15 years old	Father/mother	62 years old	Father/mother
51	102	Treatment	Yes (female)	32 years old	Married/living together	Some secondary education	Yes		Father/mother	54 years old	Father/mother	60 years old
51	102	Treatment	Yes (female)	47 years old	Married/living together	Never attended school	No		Wife/husband (current)	67 years old	Son/daughter	9 years old	Son/daughter	16 years old	Son/daughter	20 years old	Son/daughter	22 years old	Son/daughter	25 years old	Son/daughter	27 years old	Son/daughter	29 years old	Father/mother		Father/mother
51	102	Treatment	Yes (female)	33 years old	Married/living together	Some primary education	No		Former wife/husband	37 years old	Son/daughter	11 years old	Father/mother	62 years old	Mother/father-in-law		Father/mother
51	102	Treatment	Yes (female)	35 years old	Married/living together	Some primary education	No		Wife/husband (current)	39 years old	Son/daughter	14 years old	Son/daughter	17 years old	Father/mother	54 years old	Father/mother	58 years old
51	102	Treatment	Yes (female)	34 years old	Separated	Some primary education	No		Former wife/husband	36 years old	Son/daughter	14 years old	Son/daughter	16 years old	Father/mother	48 years old	Father/mother	51 years old
51	102	Treatment	Yes (female)	31 years old	Married/living together	Some primary education	Yes		Wife/husband (current)	34 years old	Son/daughter	11 years old	Son/daughter	13 years old	Father/mother	54 years old	Father/mother	59 years old
51	102	Treatment	Yes (female)	52 years old	Divorced	Some primary education			Former wife/husband	58 years old	Son/daughter	24 years old	Son/daughter	29 years old	Son/daughter	32 years old	Father/mother		Son/daughter		Father/mother
51	102	Treatment	Yes (female)						Wife/husband (current)	>= 90 years old	Son/daughter	49 years old	Son/daughter	52 years old	Son/daughter	53 years old	Son/daughter	57 years old	Son/daughter	60 years old	Son/daughter	64 years old	Son/daughter	67 years old	Son/daughter	69 years old	Son/daughter		Son/daughter		Father/mother		Father/mother
51	102	Treatment	Yes (female)	61 years old	Widowed	Completed primary education			Former wife/husband		Son/daughter	20 years old	Son/daughter	28 years old	Son/daughter	27 years old	Son/daughter	33 years old	Son/daughter	36 years old	Son/daughter	42 years old	Father/mother		Son/daughter		Father/mother
51	102	Treatment	No (male)	49 years old	Married/living together	Some primary education		No
51	102	Treatment	No (male)						Wife/husband (current)	53 years old	Son/daughter	23 years old	Son/daughter	23 years old	Son/daughter	26 years old	Son/daughter	30 years old	Son/daughter	33 years old	Son/daughter	40 years old	Son/daughter		Son/daughter		Son/daughter		Son/daughter		Son/daughter		Father/mother		Father/mother
51	102	Treatment	No (male)						Wife/husband (current)	56 years old	Wife/husband (current)	77 years old	Son/daughter	16 years old	Son/daughter	19 years old	Son/daughter	21 years old	Son/daughter	26 years old	Father/mother	78 years old	Son/daughter		Son/daughter		Son/daughter		Father/mother
51	102	Treatment	No (male)						Wife/husband (current)	37 years old	Son/daughter	15 years old	Son/daughter	19 years old	Son/daughter	23 years old	Father/mother		Father/mother
51	102	Treatment	No (male)						Wife/husband (current)	35 years old	Wife/husband (current)	43 years old	Son/daughter	14 years old	Son/daughter	18 years old	Father/mother	66 years old	Father/mother	82 years old
51	102	Treatment	No (male)	38 years old	Divorced	Some secondary education		No	Former wife/husband	33 years old	Son/daughter	11 years old	Son/daughter	13 years old	Son/daughter	16 years old	Father/mother	56 years old	Father/mother	61 years old
51	102	Treatment	No (male)	40 years old	Married/living together	Some secondary education		No	Former wife/husband	33 years old	Son/daughter	10 years old	Son/daughter	12 years old	Father/mother		Father/mother	75 years old
51	102	Treatment	No (male)	33 years old	Married/living together	Never attended school		No	Former wife/husband	29 years old	Son/daughter	11 years old	Father/mother	58 years old	Son/daughter		Son/daughter		Father/mother
51	102	Treatment	No (male)	37 years old	Married/living together	Some primary education		No	Former wife/husband	32 years old	Former wife/husband	34 years old	Son/daughter	9 years old	Son/daughter	9 years old	Son/daughter	13 years old	Son/daughter	15 years old	Father/mother	56 years old	Father/mother	70 years old
51	102	Treatment	No (male)						Wife/husband (current)	29 years old	Son/daughter	11 years old	Father/mother	55 years old	Son/daughter		Son/daughter		Father/mother
51	102	Treatment	No (male)	39 years old	Married/living together	Some primary education		No	Wife/husband (current)	35 years old	Son/daughter	14 years old	Son/daughter	16 years old	Father/mother		Father/mother
51	102	Treatment	No (male)	37 years old	Married/living together	Some primary education		Yes	Wife/husband (current)	32 years old	Son/daughter	13 years old	Step-child/half-brother/sister	15 years old	Father/mother		Father/mother
51	102	Treatment	No (male)	38 years old	Married/living together	Some primary education		No	Wife/husband (current)	36 years old	Son/daughter	14 years old	Son/daughter	16 years old	Father/mother		Father/mother	79 years old
51	102	Treatment	No (male)	34 years old	Married/living together	Some secondary education		No	Father/mother		Father/mother	59 years old
51	102	Treatment	No (male)						Wife/husband (current)	33 years old	Son/daughter	10 years old	Son/daughter	12 years old	Son/daughter	15 years old	Father/mother	55 years old	Father/mother	67 years old
51	102	Treatment	No (male)	31 years old	Married/living together	Completed secondary school		No	Father/mother	53 years old	Father/mother
51	102	Treatment	No (male)	36 years old	Separated	Completed secondary school		No	Wife/husband (current)	28 years old	Son/daughter	11 years old	Father/mother	63 years old	Father/mother
51	102	Treatment	No (male)	30 years old	Married/living together	Some secondary education		No	Father/mother	53 years old	Father/mother	59 years old
51	102	Treatment	No (male)	>=100 years old	Widowed	Never attended school			Wife/husband (current)		Son/daughter	62 years old	Son/daughter	54 years old	Son/daughter	64 years old	Son/daughter	59 years old	Son/daughter	72 years old	Son/daughter	82 years old	Son/daughter	67 years old	Wife/husband (current)	39 years old	Wife/husband (current)		Son/daughter		Son/daughter		Son/daughter		Father/mother		Father/mother
52	116	Treatment	Yes (female)	41 years old	Married/living together	Some primary education	No		Wife/husband (current)	43 years old	Son/daughter	9 years old	Son/daughter	14 years old	Son/daughter	16 years old	Son/daughter	19 years old	Son/daughter	21 years old	Son/daughter	23 years old	Father/mother		Son/daughter		Father/mother
52	116	Treatment	Yes (female)	41 years old	Married/living together	Some primary education	No		Son/daughter	12 years old	Son/daughter	14 years old	Son/daughter	18 years old	Son/daughter	21 years old	Father/mother	86 years old	Father/mother
52	116	Treatment	Yes (female)						Wife/husband (current)	51 years old	Son/daughter	17 years old	Son/daughter	18 years old	Son/daughter	20 years old	Son/daughter	32 years old	Father/mother		Father/mother		Son/daughter		Son/daughter
52	116	Treatment	Yes (female)	44 years old	Married/living together	Some primary education	No		Wife/husband (current)	55 years old	Son/daughter	9 years old	Son/daughter	12 years old	Son/daughter	14 years old	Son/daughter	18 years old	Son/daughter	23 years old	Son/daughter	27 years old	Father/mother	71 years old	Son/daughter		Son/daughter		Father/mother
52	116	Treatment	Yes (female)						Wife/husband (current)	51 years old	Son/daughter	12 years old	Son/daughter	15 years old	Son/daughter	19 years old	Father/mother		Father/mother		Son/daughter
52	116	Treatment	Yes (female)	65 years old	Widowed	Never attended school			Former wife/husband		Son/daughter	32 years old	Son/daughter	36 years old	Son/daughter	40 years old	Son/daughter	40 years old	Son/daughter		Son/daughter		Son/daughter		Son/daughter		Father/mother		Father/mother
52	116	Treatment	Yes (female)	36 years old	Divorced	Some primary education	No		Former wife/husband	42 years old	Son/daughter	12 years old	Son/daughter	15 years old	Son/daughter	18 years old	Father/mother		Father/mother
52	116	Treatment	Yes (female)						Wife/husband (current)	64 years old	Son/daughter	30 years old	Son/daughter	31 years old	Son/daughter	32 years old	Son/daughter	33 years old	Father/mother	>= 90 years old	Son/daughter		Father/mother
52	116	Treatment	Yes (female)	35 years old	Married/living together	Some secondary education	No		Wife/husband (current)	41 years old	Son/daughter	9 years old	Son/daughter	13 years old	Son/daughter	16 years old	Son/daughter	18 years old	Son/daughter	18 years old	Father/mother	78 years old	Grandparent
52	116	Treatment	Yes (female)	39 years old	Married/living together	Some primary education	No		Wife/husband (current)	46 years old	Son/daughter	15 years old	Son/daughter	19 years old	Son/daughter	22 years old	Father/mother	59 years old	Father/mother	69 years old
52	116	Treatment	Yes (female)	32 years old	Married/living together	Some primary education	No		Son/daughter	13 years old	Father/mother		Father/mother
52	116	Treatment	Yes (female)						Wife/husband (current)	43 years old	Son/daughter	13 years old	Son/daughter	17 years old	Son/daughter	19 years old	Son/daughter	21 years old	Son/daughter	23 years old	Father/mother		Father/mother
52	116	Treatment	No (male)	43 years old	Married/living together	Completed secondary school		No	Wife/husband (current)	41 years old	Son/daughter	13 years old	Son/daughter	16 years old	Son/daughter	19 years old	Son/daughter	21 years old	Son/daughter	23 years old	Son/daughter		Father/mother		Father/mother
52	116	Treatment	No (male)	42 years old	Married/living together	Some primary education		Yes	Wife/husband (current)	39 years old	Son/daughter	13 years old	Son/daughter	15 years old	Son/daughter	17 years old	Father/mother		Father/mother
52	116	Treatment	No (male)	44 years old	Married/living together	Some primary education		No	Wife/husband (current)	41 years old	Son/daughter	12 years old	Son/daughter	14 years old	Son/daughter	17 years old	Son/daughter	20 years old	Father/mother	69 years old	Father/mother
52	116	Treatment	No (male)	59 years old	Married/living together	Completed primary education		No	Former wife/husband	51 years old	Wife/husband (current)	51 years old	Son/daughter	13 years old	Son/daughter	25 years old	Son/daughter	22 years old	Son/daughter	27 years old	Father/mother	76 years old	Son/daughter		Son/daughter		Son/daughter		Son/daughter		Son/daughter		Son/daughter	5 years old	Father/mother
52	116	Treatment	No (male)	72 years old	Married/living together	Some primary education			Wife/husband (current)	71 years old	Son/daughter		Son/daughter		Son/daughter	27 years old	Son/daughter	29 years old	Son/daughter	30 years old	Son/daughter		Father/mother		Son/daughter		Son/daughter		Father/mother
52	116	Treatment	No (male)						Wife/husband (current)	35 years old	Wife/husband (current)	36 years old	Son/daughter	13 years old	Son/daughter	15 years old	Son/daughter	18 years old	Son/daughter	20 years old	Father/mother	70 years old	Father/mother
52	116	Treatment	No (male)	32 years old	Married/living together	Some secondary education		No	Wife/husband (current)	27 years old	Father/mother	58 years old	Father/mother	62 years old
52	116	Treatment	No (male)	59 years old	Married/living together	Some primary education		No	Wife/husband (current)	56 years old	Son/daughter	25 years old	Son/daughter	27 years old	Father/mother	71 years old	Father/mother
53	115	Treatment	Yes (female)	40 years old	Married/living together	Some primary education	No		Wife/husband (current)	43 years old	Son/daughter	13 years old	Son/daughter	18 years old	Son/daughter	21 years old	Father/mother	66 years old	Father/mother
53	115	Treatment	Yes (female)	42 years old	Married/living together	Some secondary education	No		Wife/husband (current)	65 years old	Son/daughter	13 years old	Son/daughter	16 years old	Son/daughter	19 years old	Son/daughter	21 years old	Son/daughter	24 years old	Father/mother		Father/mother
53	115	Treatment	Yes (female)	41 years old	Married/living together	Some primary education	No
53	115	Treatment	Yes (female)	46 years old	Widowed	Some primary education	No		Former wife/husband		Son/daughter		Son/daughter	13 years old	Son/daughter	17 years old	Son/daughter	23 years old	Son/daughter	26 years old	Son/daughter	28 years old	Father/mother	63 years old	Father/mother	67 years old	Son/daughter		Son/daughter
53	115	Treatment	Yes (female)	34 years old	Divorced	Some primary education	No		Former wife/husband	47 years old	Son/daughter	12 years old	Mother/father-in-law		Mother/father-in-law	80 years old	Son/daughter
53	115	Treatment	Yes (female)	32 years old	Separated	Some primary education	No		Former wife/husband	44 years old	Son/daughter	9 years old	Son/daughter	13 years old	Son/daughter	15 years old	Father/mother	58 years old	Father/mother	60 years old
53	115	Treatment	Yes (female)	39 years old	Married/living together	Some primary education	No		Wife/husband (current)	48 years old	Step-child/half-brother/sister	19 years old	Son/daughter	13 years old	Son/daughter	16 years old	Son/daughter	18 years old	Father/mother		Father/mother
53	115	Treatment	Yes (female)	34 years old	Married/living together	Completed primary education	No		Former wife/husband	38 years old	Son/daughter	10 years old	Son/daughter	14 years old	Father/mother	63 years old	Father/mother
53	115	Treatment	Yes (female)	36 years old	Married/living together	Some primary education	No		Wife/husband (current)	41 years old	Son/daughter	12 years old	Son/daughter		Son/daughter	16 years old	Brother/sister-in-law	30 years old	Father/mother		Sister/brother	23 years old
53	115	Treatment	Yes (female)	28 years old	Married/living together	Some primary education	No		Wife/husband (current)	38 years old	Son/daughter	11 years old	Father/mother		Father/mother	60 years old
53	115	Treatment	Yes (female)						Son/daughter	59 years old	Son/daughter	61 years old	Son/daughter	65 years old	Wife/husband (current)		Son/daughter		Son/daughter		Son/daughter		Father/mother		Father/mother
53	115	Treatment	No (male)	43 years old	Married/living together	Some primary education		No	Wife/husband (current)	40 years old	Son/daughter	14 years old	Son/daughter	19 years old	Son/daughter	20 years old	Father/mother	67 years old	Father/mother	74 years old
53	115	Treatment	No (male)	45 years old	Married/living together	Some primary education		No	Wife/husband (current)	42 years old	Son/daughter	23 years old	Son/daughter	26 years old	Father/mother		Father/mother
53	115	Treatment	No (male)						Wife/husband (current)	47 years old	Son/daughter	16 years old	Son/daughter	18 years old	Son/daughter	26 years old	Father/mother	69 years old	Father/mother	71 years old	Son/daughter		Son/daughter		Son/daughter		Son/daughter
53	115	Treatment	No (male)	48 years old	Married/living together	Some primary education		No	Wife/husband (current)	35 years old	Son/daughter	14 years old	Son/daughter	21 years old	Son/daughter	23 years old	Father/mother	61 years old	Father/mother
53	115	Treatment	No (male)	36 years old	Married/living together	Some primary education		No	Wife/husband (current)	33 years old	Son/daughter	11 years old	Son/daughter	15 years old	Son/daughter		Father/mother	69 years old	Father/mother
53	115	Treatment	No (male)	38 years old	Married/living together	Some primary education		No	Wife/husband (current)	33 years old	Son/daughter	11 years old	Son/daughter	14 years old	Son/daughter	15 years old	Son/daughter	15 years old	Father/mother	64 years old	Son/daughter		Father/mother
53	115	Treatment	No (male)	38 years old	Married/living together	Some secondary education		No	Wife/husband (current)	37 years old	Son/daughter	10 years old	Son/daughter		Son/daughter	14 years old	Father/mother		Father/mother
53	115	Treatment	No (male)						Wife/husband (current)	29 years old	Son/daughter	9 years old	Son/daughter	12 years old	Son/daughter	16 years old	Son/daughter	17 years old	Son/daughter	19 years old	Father/mother	58 years old	Father/mother
54	129	Control	Yes (female)	47 years old	Married/living together	Some primary education	No		Wife/husband (current)	55 years old	Son/daughter	21 years old	Son/daughter	25 years old	Son/daughter	27 years old	Father/mother	71 years old	Father/mother	75 years old
55	114	Treatment	Yes (female)	43 years old	Married/living together	Some primary education	No		Wife/husband (current)	46 years old	Son/daughter	13 years old	Son/daughter	14 years old	Son/daughter	16 years old	Son/daughter	23 years old	Son/daughter	26 years old	Father/mother	64 years old	Father/mother	69 years old
55	114	Treatment	Yes (female)	41 years old	Married/living together	Some primary education	No		Wife/husband (current)	50 years old	Son/daughter	11 years old	Son/daughter	13 years old	Son/daughter	15 years old	Son/daughter	17 years old	Son/daughter	19 years old	Son/daughter	21 years old	Father/mother	69 years old	Father/mother	84 years old
55	114	Treatment	Yes (female)	40 years old	Married/living together	Some primary education	No		Wife/husband (current)	56 years old	Son/daughter	11 years old	Son/daughter	15 years old	Son/daughter	17 years old	Son/daughter	24 years old	Son/daughter	26 years old	Son/daughter	28 years old	Father/mother	87 years old	Son/daughter		Father/mother
55	114	Treatment	Yes (female)	34 years old	Separated	Some primary education	No		Former wife/husband	41 years old	Son/daughter	11 years old	Son/daughter	15 years old	Son/daughter	17 years old	Father/mother	77 years old	Father/mother
55	114	Treatment	Yes (female)	26 years old	Married/living together	Some primary education	No		Former wife/husband	34 years old	Son/daughter	11 years old	Son/daughter	12 years old	Father/mother		Father/mother
55	114	Treatment	Yes (female)	36 years old	Married/living together	Some primary education	No		Wife/husband (current)	42 years old	Son/daughter	10 years old	Son/daughter	12 years old	Son/daughter	15 years old	Father/mother	60 years old	Father/mother	69 years old
55	114	Treatment	Yes (female)	30 years old	Divorced	Some primary education	No		Former wife/husband	35 years old	Son/daughter	11 years old	Father/mother	66 years old	Father/mother
55	114	Treatment	Yes (female)	30 years old	Married/living together	Never attended school	No		Wife/husband (current)	39 years old	Son/daughter	12 years old	Son/daughter	15 years old	Father/mother	80 years old	Father/mother	87 years old
55	114	Treatment	Yes (female)	35 years old	Separated	Some primary education	No
55	114	Treatment	No (male)	38 years old	Divorced	Completed primary education		Dont know	Former wife/husband	30 years old	Son/daughter	11 years old	Father/mother	43 years old	Father/mother	64 years old
55	114	Treatment	No (male)	39 years old	Married/living together	Some primary education		No	Former wife/husband	33 years old	Son/daughter	14 years old	Son/daughter	16 years old	Father/mother	63 years old	Father/mother
55	114	Treatment	No (male)	37 years old	Separated	Some primary education		No	Father/mother		Father/mother
55	114	Treatment	No (male)	39 years old	Married/living together	Some secondary education		Yes	Former wife/husband	35 years old	Son/daughter	10 years old	Son/daughter	12 years old	Son/daughter	15 years old	Son/daughter	17 years old	Father/mother	73 years old	Father/mother
55	114	Treatment	No (male)	33 years old	Married/living together	Some secondary education		No	Former wife/husband	28 years old	Son/daughter	7 years old	Son/daughter	9 years old	Father/mother	45 years old	Father/mother	55 years old
55	114	Treatment	No (male)
55	114	Treatment	No (male)						Wife/husband (current)	33 years old	Son/daughter	15 years old	Son/daughter	15 years old	Son/daughter	21 years old	Father/mother	63 years old	Father/mother	73 years old
56	118	Control	Yes (female)	45 years old	Married/living together	Some primary education	No		Wife/husband (current)	47 years old	Son/daughter	11 years old	Son/daughter	14 years old	Son/daughter	18 years old	Son/daughter	20 years old	Son/daughter	21 years old	Father/mother	61 years old	Father/mother	67 years old	Son/daughter
56	118	Control	Yes (female)						Wife/husband (current)	53 years old	Son/daughter	15 years old	Son/daughter	18 years old	Son/daughter	29 years old	Son/daughter	32 years old	Father/mother	73 years old	Son/daughter		Son/daughter		Father/mother
56	118	Control	Yes (female)	52 years old	Married/living together	Some primary education			Son/daughter	12 years old	Son/daughter	15 years old	Son/daughter	24 years old	Son/daughter	26 years old	Son/daughter	30 years old	Son/daughter	33 years old	Son/daughter	36 years old	Wife/husband (current)		Wife/husband (current)		Son/daughter		Son/daughter		Father/mother
56	118	Control	Yes (female)	70 years old	Separated	Some primary education			Former wife/husband	70 years old	Son/daughter	41 years old	Son/daughter	41 years old	Son/daughter	49 years old	Son/daughter		Son/daughter		Father/mother		Father/mother
56	118	Control	Yes (female)	41 years old	Married/living together	Some primary education	Yes		Wife/husband (current)	54 years old	Son/daughter	19 years old	Son/daughter	10 years old	Son/daughter	15 years old	Son/daughter	24 years old	Father/mother	61 years old	Father/mother	68 years old	Son/daughter
56	118	Control	Yes (female)	35 years old	Married/living together	Some primary education	No		Wife/husband (current)	36 years old	Son/daughter	10 years old	Son/daughter	13 years old	Son/daughter	15 years old	Father/mother	73 years old	Father/mother	78 years old
56	118	Control	Yes (female)	31 years old	Married/living together	Some secondary education	No		Wife/husband (current)	35 years old	Son/daughter	10 years old	Son/daughter	13 years old	Father/mother	72 years old	Father/mother	65 years old
56	118	Control	No (male)	37 years old	Married/living together	Some secondary education		No	Wife/husband (current)	34 years old	Son/daughter	10 years old	Son/daughter	13 years old	Son/daughter	15 years old	Father/mother	65 years old	Father/mother
56	118	Control	Yes (female)	32 years old	Married/living together	Some secondary education	No		Father/mother	53 years old	Father/mother	52 years old
56	118	Control	Yes (female)	35 years old	Married/living together	Some primary education	No		Former wife/husband	37 years old	Son/daughter	11 years old	Son/daughter	16 years old	Father/mother		Father/mother
56	118	Control	Yes (female)						Son/daughter	40 years old	Son/daughter	42 years old	Son/daughter	44 years old	Son/daughter	46 years old	Son/daughter	50 years old	Son/daughter	61 years old	Wife/husband (current)		Son/daughter		Son/daughter		Son/daughter		Son/daughter		Son/daughter		Son/daughter		Son/daughter		Son/daughter		Father/mother		Father/mother
56	118	Control	No (male)						Wife/husband (current)	45 years old	Son/daughter	16 years old	Son/daughter	19 years old	Son/daughter	29 years old	Son/daughter	32 years old	Father/mother	73 years old	Son/daughter		Son/daughter		Father/mother
56	118	Control	No (male)	52 years old	Married/living together	Completed primary education		No	Wife/husband (current)	47 years old	Son/daughter	11 years old	Son/daughter	15 years old	Son/daughter	18 years old	Son/daughter	20 years old	Son/daughter	22 years old	Son/daughter	28 years old	Father/mother	81 years old	Father/mother		Son/daughter		Son/daughter
56	118	Control	No (male)						Wife/husband (current)	43 years old	Son/daughter	13 years old	Son/daughter	17 years old	Son/daughter	24 years old	Father/mother	71 years old	Father/mother
56	118	Control	No (male)						Wife/husband (current)	66 years old	Son/daughter	41 years old	Son/daughter	43 years old	Son/daughter	45 years old	Son/daughter		Father/mother		Father/mother
56	118	Control	No (male)	30 years old	Married/living together	Some secondary education		No	Father/mother		Father/mother
56	118	Control	No (male)	35 years old	Married/living together	Some secondary education		Yes	Wife/husband (current)	33 years old	Son/daughter	10 years old	Father/mother		Father/mother
57	101	Control	Yes (female)	42 years old	Widowed	Some primary education	No		Wife/husband (current)		Son/daughter	9 years old	Son/daughter	12 years old	Son/daughter	14 years old	Son/daughter	16 years old	Son/daughter	19 years old	Son/daughter	19 years old	Son/daughter	24 years old	Father/mother	68 years old	Father/mother
57	101	Control	Yes (female)	40 years old	Married/living together	Some primary education	No		Wife/husband (current)	48 years old	Son/daughter	9 years old	Son/daughter	11 years old	Son/daughter	15 years old	Son/daughter	17 years old	Son/daughter	21 years old	Son/daughter	23 years old	Father/mother	68 years old	Father/mother	70 years old	Son/daughter
57	101	Control	Yes (female)						Wife/husband (current)	38 years old	Son/daughter	15 years old	Son/daughter	18 years old	Father/mother	59 years old	Father/mother
57	101	Control	Yes (female)	44 years old	Married/living together	Some primary education	No		Wife/husband (current)	48 years old	Son/daughter	10 years old	Son/daughter	12 years old	Son/daughter	18 years old	Son/daughter	22 years old	Son/daughter	24 years old	Father/mother		Father/mother
57	101	Control	Yes (female)						Wife/husband (current)	50 years old	Son/daughter	12 years old	Son/daughter	14 years old	Son/daughter	18 years old	Son/daughter	21 years old	Father/mother		Father/mother
57	101	Control	Yes (female)	47 years old	Divorced	Never attended school	No		Wife/husband (current)	54 years old	Son/daughter	11 years old	Son/daughter	14 years old	Son/daughter	23 years old	Son/daughter	28 years old	Son/daughter	31 years old	Father/mother		Father/mother	89 years old	Son/daughter		Son/daughter
57	101	Control	Yes (female)	39 years old	Divorced	Some primary education	No		Former wife/husband	40 years old	Son/daughter	10 years old	Son/daughter	10 years old	Son/daughter	16 years old	Son/daughter	19 years old	Father/mother	63 years old	Father/mother	69 years old	Son/daughter
57	101	Control	Yes (female)						Wife/husband (current)	53 years old	Son/daughter	10 years old	Son/daughter	19 years old	Father/mother	87 years old	Son/daughter		Son/daughter		Father/mother
57	101	Control	Yes (female)	32 years old	Married/living together	Some secondary education	No		Wife/husband (current)	35 years old	Son/daughter	10 years old	Son/daughter	12 years old	Father/mother	57 years old	Father/mother	61 years old
57	101	Control	Yes (female)	72 years old	Married/living together	Never attended school			Wife/husband (current)	84 years old	Grandchild	20 years old	NOT part of this family/household	19 years old	Son/daughter	37 years old	Son/daughter	39 years old	Son/daughter	44 years old	Son/daughter	45 years old	Son/daughter	46 years old	Son/daughter		Son/daughter		Son/daughter		Father/mother		Father/mother
57	101	Control	Yes (female)	50 years old	Widowed	Some primary education			Former wife/husband		Son/daughter	13 years old	Son/daughter	16 years old	Son/daughter	19 years old	Son/daughter	22 years old	Son/daughter	24 years old	Son/daughter	30 years old	Father/mother	70 years old	Son/daughter		Father/mother
57	101	Control	Yes (female)	39 years old	Married/living together	Some primary education	No		Wife/husband (current)	53 years old	Son/daughter		Son/daughter	19 years old	Father/mother		Son/daughter		Father/mother
57	101	Control	Yes (female)	44 years old	Married/living together	Completed primary education	No		Former wife/husband	49 years old	Son/daughter	12 years old	Son/daughter	20 years old	Son/daughter	22 years old	Son/daughter	25 years old	Son/daughter	27 years old	Father/mother	83 years old	Father/mother
57	101	Control	Yes (female)	32 years old	Married/living together	Never attended school	No		Former wife/husband	33 years old	Son/daughter	9 years old	Son/daughter	11 years old	Father/mother	74 years old	Father/mother
57	101	Control	Yes (female)	38 years old	Married/living together	Some primary education	No		Former wife/husband	41 years old	Son/daughter		Son/daughter		Father/mother		Father/mother
57	101	Control	Yes (female)	30 years old	Married/living together	Some secondary education	No		Former wife/husband	40 years old	Son/daughter	9 years old	Son/daughter	13 years old	Father/mother	64 years old	Father/mother	72 years old
57	101	Control	Yes (female)						Wife/husband (current)	36 years old	Son/daughter	11 years old	Son/daughter	13 years old	Son/daughter	16 years old	Father/mother	40 years old	Father/mother
57	101	Control	Yes (female)	31 years old	Divorced	Some secondary education	No		Former wife/husband	36 years old	Son/daughter	11 years old	Son/daughter	13 years old	Father/mother		Father/mother	72 years old
57	101	Control	Yes (female)	32 years old	Separated	Some secondary education	No		Former wife/husband	35 years old	Son/daughter	11 years old	Father/mother	59 years old	Father/mother
57	101	Control	Yes (female)	35 years old	Married/living together	Some primary education	No		Wife/husband (current)	40 years old	Son/daughter	10 years old	Son/daughter	12 years old	Son/daughter	15 years old	Father/mother		Father/mother
57	101	Control	Yes (female)	39 years old	Married/living together	Some secondary education	No		Wife/husband (current)	47 years old	Son/daughter	14 years old	Son/daughter	18 years old	Son/daughter	21 years old	Son/daughter	22 years old	Father/mother	60 years old	Father/mother	64 years old
57	101	Control	Yes (female)						Wife/husband (current)	53 years old	Son/daughter	22 years old	Son/daughter	26 years old	Father/mother	62 years old	Father/mother	74 years old	Son/daughter
57	101	Control	Yes (female)
57	101	Control	Yes (female)	33 years old	Married/living together	Some primary education	No
57	101	Control	Yes (female)	31 years old	Married/living together	Some primary education	No		Former wife/husband	35 years old	Father/mother	73 years old	Father/mother	74 years old
57	101	Control	No (male)	34 years old	Married/living together	Some secondary education		No	Wife/husband (current)	32 years old	Son/daughter	10 years old	Son/daughter	12 years old	Father/mother	69 years old	Father/mother
57	101	Control	No (male)	66 years old	Married/living together	Some primary education			Wife/husband (current)	61 years old	Son/daughter	33 years old	Son/daughter	37 years old	Son/daughter	39 years old	Son/daughter	43 years old	Father/mother	89 years old	Father/mother		Son/daughter		Son/daughter
57	101	Control	No (male)						Wife/husband (current)	40 years old	Son/daughter	11 years old	Son/daughter	16 years old	Son/daughter	18 years old	Son/daughter	23 years old	Father/mother	78 years old	Son/daughter		Father/mother
57	101	Control	No (male)						Wife/husband (current)	40 years old	Son/daughter	9 years old	Son/daughter	11 years old	Son/daughter	13 years old	Son/daughter	16 years old	Son/daughter	19 years old	Son/daughter	22 years old	Son/daughter	68 years old	Father/mother		Father/mother
57	101	Control	No (male)						Wife/husband (current)	32 years old	Son/daughter	9 years old	Father/mother	74 years old	Father/mother		Son/daughter
57	101	Control	No (male)	37 years old	Married/living together	Some primary education		No	Wife/husband (current)	31 years old	Son/daughter	10 years old	Son/daughter	13 years old	Son/daughter	15 years old	Father/mother		Father/mother
57	101	Control	No (male)	49 years old	Married/living together	Some secondary education		No	Former wife/husband	44 years old	Son/daughter	12 years old	Son/daughter	20 years old	Son/daughter	22 years old	Son/daughter	25 years old	Son/daughter	27 years old	Father/mother	84 years old	Father/mother
57	101	Control	No (male)	45 years old	Married/living together	Completed primary education		Yes	Former wife/husband		Former wife/husband	34 years old	Son/daughter	7 years old	Son/daughter	9 years old	Son/daughter	14 years old	Father/mother		Father/mother	87 years old
57	101	Control	No (male)	34 years old	Never married	Some primary education		No	Father/mother	67 years old	Maternal aunt/uncle	70 years old
57	101	Control	No (male)	35 years old	Married/living together	Some primary education		No	Former wife/husband	29 years old	Son/daughter	11 years old	Father/mother	58 years old	Father/mother	79 years old
57	101	Control	No (male)	32 years old	Divorced	Some secondary education		No	Father/mother	68 years old	Father/mother	75 years old
57	101	Control	No (male)	34 years old	Separated	Some primary education		No	NOT part of this family/household		Father/mother	64 years old	Father/mother	69 years old
57	101	Control	No (male)	34 years old	Married/living together	Some secondary education		No	Grandparent		Father/mother
57	101	Control	No (male)	68 years old	Married/living together	Some primary education			Wife/husband (current)	62 years old	Former wife/husband	63 years old	Son/daughter	20 years old	Son/daughter	25 years old	Son/daughter	34 years old	Son/daughter	36 years old	Son/daughter	43 years old	Son/daughter		Son/daughter		Son/daughter		Father/mother		Father/mother
57	101	Control	No (male)						Wife/husband (current)	66 years old	Wife/husband (current)		Son/daughter	37 years old	Son/daughter	40 years old	Son/daughter	43 years old	Son/daughter	45 years old	Son/daughter	47 years old	Son/daughter	49 years old	Son/daughter	56 years old	Son/daughter	58 years old	Son/daughter		Son/daughter		Son/daughter		Son/daughter		Son/daughter		Father/mother
57	101	Control	No (male)						Wife/husband (current)	57 years old	Son/daughter	22 years old	Son/daughter	26 years old	Son/daughter	33 years old	Son/daughter	46 years old	Son/daughter	48 years old	Son/daughter	50 years old	Father/mother	>= 90 years old	Son/daughter		Son/daughter		Father/mother
57	101	Control	No (male)	34 years old	Married/living together	Some primary education		No	Former wife/husband	30 years old	Son/daughter	10 years old	Son/daughter	12 years old	Father/mother	56 years old	Father/mother
58	104	Control	Yes (female)	35 years old	Married/living together	Some primary education	No		Former wife/husband	49 years old	Son/daughter	13 years old	Son/daughter	16 years old	Son/daughter	19 years old	Father/mother	59 years old	Father/mother
58	104	Control	Yes (female)	56 years old	Widowed	Some primary education			Former wife/husband		Son/daughter	20 years old	Son/daughter	22 years old	Son/daughter	25 years old	Son/daughter	30 years old	Son/daughter	33 years old	Son/daughter		Son/daughter		Son/daughter		Father/mother		Father/mother
58	104	Control	Yes (female)						Wife/husband (current)	52 years old	Son/daughter	12 years old	Son/daughter	17 years old	Son/daughter	19 years old	Son/daughter	22 years old	Son/daughter	25 years old	Father/mother	56 years old	Father/mother	61 years old
58	104	Control	Yes (female)	42 years old	Married/living together	Some primary education	No		Wife/husband (current)	47 years old	Son/daughter	10 years old	Son/daughter	16 years old	Son/daughter	18 years old	Son/daughter	21 years old	Son/daughter	25 years old	Father/mother	71 years old	Son/daughter		Father/mother
58	104	Control	Yes (female)	37 years old	Married/living together	Some primary education	No		Wife/husband (current)	45 years old	Son/daughter	13 years old	Son/daughter	16 years old	Son/daughter	21 years old	Father/mother	56 years old	Father/mother	65 years old	Son/daughter
58	104	Control	Yes (female)						Wife/husband (current)	47 years old	Son/daughter	12 years old	Son/daughter	16 years old	Son/daughter	18 years old	Son/daughter	21 years old	Son/daughter	24 years old	Father/mother	76 years old	Father/mother	78 years old
58	104	Control	Yes (female)	42 years old	Married/living together	Completed secondary school	No		Wife/husband (current)	43 years old	Son/daughter	15 years old	Son/daughter	18 years old	Father/mother	69 years old	Father/mother
58	104	Control	Yes (female)	58 years old	Married/living together	Never attended school			Wife/husband (current)	51 years old	Son/daughter	25 years old	Son/daughter	31 years old	Son/daughter	33 years old	Son/daughter		Father/mother		Father/mother
58	104	Control	Yes (female)	39 years old	Married/living together	Never attended school	No		Former wife/husband	39 years old	Son/daughter	19 years old	Father/mother	75 years old	Father/mother	87 years old	Other not related through blood or marriage (friends)	40 years old
58	104	Control	Yes (female)	32 years old	Married/living together	Some primary education	No		Wife/husband (current)	36 years old	Son/daughter	14 years old	Father/mother	69 years old	Father/mother	59 years old	Son/daughter
58	104	Control	Yes (female)	30 years old	Married/living together	Some primary education	No
58	104	Control	Yes (female)	33 years old	Married/living together	Some primary education	No		Wife/husband (current)	44 years old	Son/daughter	11 years old	Son/daughter	13 years old	Son/daughter	15 years old	Father/mother		Father/mother
58	104	Control	Yes (female)	77 years old	Married/living together	Never attended school			Wife/husband (current)	85 years old	Son/daughter	34 years old	Son/daughter	37 years old	Son/daughter	39 years old	Son/daughter	51 years old	Son/daughter	56 years old	Son/daughter	57 years old	Son/daughter		Son/daughter		Son/daughter		Father/mother		Father/mother
58	104	Control	No (male)						Wife/husband (current)	49 years old	Wife/husband (current)	60 years old	Son/daughter	22 years old	Son/daughter	26 years old	Son/daughter	29 years old	Son/daughter	32 years old	Son/daughter	33 years old	Son/daughter	35 years old	Son/daughter	48 years old	Father/mother	87 years old	Son/daughter		Son/daughter		Son/daughter		Son/daughter		Father/mother
58	104	Control	No (male)	45 years old	Married/living together	Some primary education		No	Wife/husband (current)	37 years old	Son/daughter	12 years old	Son/daughter	15 years old	Son/daughter	20 years old	Father/mother		Son/daughter		Father/mother
58	104	Control	No (male)						Wife/husband (current)	36 years old	Son/daughter	13 years old	Father/mother	79 years old	Father/mother	87 years old
58	104	Control	No (male)	39 years old	Married/living together	Some primary education		No	Wife/husband (current)	31 years old	Dont know person	Dont know	Father/mother		Father/mother
58	104	Control	No (male)	45 years old	Married/living together	Never attended school		No	Wife/husband (current)	34 years old	Son/daughter	10 years old	Son/daughter	12 years old	Son/daughter	14 years old	Father/mother		Father/mother
58	104	Control	No (male)	39 years old	Married/living together	Some primary education		No	Wife/husband (current)	35 years old	Wife/husband (current)	40 years old	Son/daughter	12 years old	Son/daughter	13 years old	Son/daughter	15 years old	Son/daughter	10 years old	Son/daughter	7 years old	Father/mother		Father/mother
58	104	Control	No (male)	35 years old	Never married	Some primary education		No	Father/mother	43 years old	Father/mother	76 years old
60	124	Control	Yes (female)	38 years old	Married/living together	Some primary education	No		Wife/husband (current)	45 years old	Son/daughter	11 years old	Son/daughter		Son/daughter	16 years old	Son/daughter	19 years old	Son/daughter	22 years old	Father/mother	81 years old	Father/mother	83 years old
60	124	Control	Yes (female)	51 years old	Separated	Some primary education			Former wife/husband	61 years old	Son/daughter	17 years old	Son/daughter	19 years old	Son/daughter	24 years old	Son/daughter	27 years old	Son/daughter	24 years old	Son/daughter	31 years old	Son/daughter	33 years old	Son/daughter	36 years old	Son/daughter	38 years old	Father/mother	82 years old	Grandparent
60	124	Control	Yes (female)	35 years old	Married/living together	Some primary education	No		Wife/husband (current)	34 years old	Son/daughter	10 years old	Son/daughter	13 years old	Father/mother	73 years old	Father/mother	80 years old
60	124	Control	Yes (female)	39 years old	Married/living together	Some primary education	No		Wife/husband (current)	46 years old	Son/daughter	15 years old	Son/daughter	22 years old	Father/mother	65 years old	Father/mother	69 years old	Son/daughter		Son/daughter
60	124	Control	Yes (female)	50 years old	Married/living together	Never attended school			Former wife/husband	59 years old	Son/daughter	11 years old	Son/daughter	19 years old	Son/daughter	12 years old	Son/daughter	21 years old	Son/daughter	24 years old	Son/daughter	26 years old	Son/daughter	29 years old	Son/daughter	33 years old	Father/mother		Son/daughter		Son/daughter		Father/mother
60	124	Control	Yes (female)	39 years old	Married/living together	Some primary education	No		Wife/husband (current)	41 years old	Son/daughter	9 years old	Son/daughter	13 years old	Son/daughter	16 years old	Son/daughter	18 years old	Son/daughter	23 years old	Father/mother	64 years old	Father/mother	71 years old	Son/daughter
60	124	Control	Yes (female)	41 years old	Married/living together	Some primary education	No		Wife/husband (current)	63 years old	Son/daughter	11 years old	Son/daughter	17 years old	Son/daughter	20 years old	Son/daughter	25 years old	Son/daughter	24 years old	Father/mother	73 years old	Father/mother	78 years old	Son/daughter
60	124	Control	Yes (female)	62 years old	Married/living together	Some primary education			Wife/husband (current)	75 years old	Grandchild	21 years old	Son/daughter	22 years old	Son/daughter	39 years old	Son/daughter	41 years old	Son/daughter	43 years old	Son/daughter	47 years old	Son/daughter		Son/daughter		Son/daughter		Son/daughter		Son/daughter		Son/daughter		Son/daughter		Son/daughter		Son/daughter		Father/mother		Father/mother
60	124	Control	Yes (female)	43 years old	Married/living together	Some secondary education	No		Wife/husband (current)	51 years old	Dont know person		Son/daughter	12 years old	Son/daughter	15 years old	Son/daughter	17 years old	Father/mother	69 years old	Son/daughter		Father/mother
60	124	Control	Yes (female)						Wife/husband (current)	47 years old	Son/daughter	9 years old	Son/daughter	18 years old	Son/daughter	23 years old	Father/mother	57 years old	Father/mother	77 years old	Son/daughter		Son/daughter		Son/daughter		Son/daughter		Son/daughter
60	124	Control	Yes (female)	35 years old	Married/living together	Never attended school	No		Wife/husband (current)	38 years old	Father/mother		Father/mother
60	124	Control	Yes (female)	31 years old	Married/living together	Never attended school	No		Wife/husband (current)	34 years old	Son/daughter	11 years old	Father/mother	51 years old	Father/mother	61 years old	Son/daughter
60	124	Control	Yes (female)						Wife/husband (current)	35 years old	Son/daughter	11 years old	Son/daughter	13 years old	Father/mother	60 years old	Father/mother	78 years old
60	124	Control	Yes (female)						Wife/husband (current)	38 years old	Son/daughter	11 years old	Son/daughter	14 years old	Father/mother	66 years old	Father/mother	67 years old
60	124	Control	Yes (female)	90 years old	Widowed	Never attended school			Wife/husband (current)		Son/daughter	39 years old	Son/daughter	43 years old	Son/daughter	44 years old	Son/daughter	51 years old	Son/daughter		Son/daughter	56 years old	Son/daughter		Son/daughter		Son/daughter		Son/daughter		Son/daughter		Father/mother		Father/mother
60	124	Control	Yes (female)	66 years old	Married/living together	Never attended school			Wife/husband (current)	73 years old	Son/daughter	21 years old	Son/daughter	24 years old	Son/daughter	27 years old	Son/daughter	29 years old	Son/daughter	33 years old	Son/daughter	36 years old	Son/daughter	39 years old	Son/daughter	42 years old	Son/daughter		Son/daughter		Son/daughter		Son/daughter		Father/mother		Father/mother
60	124	Control	Yes (female)	66 years old	Married/living together	Some primary education			Wife/husband (current)	67 years old	Son/daughter	23 years old	Son/daughter	29 years old	Son/daughter	31 years old	Son/daughter	34 years old	Son/daughter	36 years old	Son/daughter	38 years old	Son/daughter	42 years old	Son/daughter		Father/mother		Father/mother
60	124	Control	No (male)	47 years old	Married/living together	Completed primary education		No	Wife/husband (current)	36 years old	Son/daughter	10 years old	Son/daughter		Son/daughter	15 years old	Son/daughter	19 years old	Son/daughter	22 years old	Father/mother	67 years old	Father/mother	69 years old
60	124	Control	No (male)	40 years old	Married/living together	Some primary education		No	Wife/husband (current)	39 years old	Son/daughter	17 years old	Son/daughter	20 years old	Father/mother	73 years old	Son/daughter		Son/daughter		Father/mother
60	124	Control	No (male)						Wife/husband (current)	61 years old	Son/daughter	39 years old	Father/mother		Father/mother
60	124	Control	No (male)						Wife/husband (current)	51 years old	Son/daughter	9 years old	Son/daughter	11 years old	Son/daughter	14 years old	Son/daughter	14 years old	Son/daughter	16 years old	Son/daughter	18 years old	Son/daughter	20 years old	Son/daughter	22 years old	Son/daughter	24 years old	Son/daughter	27 years old	Son/daughter	29 years old	Son/daughter	30 years old	Son/daughter	32 years old	Son/daughter	34 years old	Son/daughter	36 years old	Father/mother		Father/mother
60	124	Control	No (male)	34 years old	Married/living together	Some primary education		No	Wife/husband (current)	31 years old	Son/daughter	11 years old	Son/daughter	13 years old	Mother/father-in-law	69 years old	Father/mother	79 years old	Father/mother	81 years old
60	124	Control	No (male)	31 years old	Married/living together	Some primary education		No	Wife/husband (current)	27 years old	Son/daughter	12 years old	Father/mother	56 years old	Father/mother	59 years old	Son/daughter
60	124	Control	No (male)	37 years old	Married/living together	Some primary education		No	Wife/husband (current)	35 years old	Father/mother	50 years old	Father/mother
60	124	Control	No (male)	58 years old	Married/living together	Some primary education		No	Wife/husband (current)	56 years old	Son/daughter	24 years old	Son/daughter	42 years old	Son/daughter	31 years old	Son/daughter	34 years old	Son/daughter	30 years old	Son/daughter	30 years old	Son/daughter	38 years old	Son/daughter	37 years old	Father/mother	76 years old	Son/daughter		Father/mother
61	104	Treatment	Yes (female)	45 years old	Married/living together	Some primary education	No		Wife/husband (current)	53 years old	Son/daughter	12 years old	Son/daughter	17 years old	Son/daughter	19 years old	Son/daughter	25 years old	Father/mother	74 years old	Father/mother	77 years old	Son/daughter		Son/daughter
61	104	Treatment	Yes (female)	41 years old	Married/living together	Some primary education	No		Son/daughter	16 years old	Son/daughter	22 years old	Father/mother	71 years old	Former wife/husband		Son/daughter		Father/mother
61	104	Treatment	Yes (female)	40 years old	Married/living together	Some primary education	No		Wife/husband (current)	42 years old	Son/daughter		Son/daughter	12 years old	Son/daughter	16 years old	Son/daughter	18 years old	Father/mother	79 years old	Son/daughter		Son/daughter		Son/daughter		Father/mother
61	104	Treatment	Yes (female)	36 years old	Married/living together	Some primary education	No		Son/daughter	12 years old	Son/daughter	15 years old	Son/daughter	18 years old	Son/daughter	20 years old	Father/mother		Former wife/husband		Father/mother
61	104	Treatment	Yes (female)	31 years old	Separated	Some primary education	No		Wife/husband (current)	38 years old	Son/daughter	10 years old	Son/daughter	16 years old	Father/mother		Father/mother
61	104	Treatment	Yes (female)	39 years old	Divorced	Some primary education	No		Former wife/husband	51 years old	Son/daughter	11 years old	Son/daughter	16 years old	Son/daughter	19 years old	Father/mother	64 years old	Father/mother	76 years old	Son/daughter
61	104	Treatment	Yes (female)	34 years old	Married/living together	Some primary education	No		Wife/husband (current)	39 years old	Son/daughter	9 years old	Son/daughter	16 years old	Son/daughter	18 years old	Father/mother	62 years old	Father/mother	67 years old	Son/daughter
61	104	Treatment	Yes (female)	32 years old	Married/living together	Some primary education	No		Former wife/husband	40 years old	Son/daughter	9 years old	Son/daughter	11 years old	Father/mother	52 years old	Father/mother	57 years old	Sister/brother	13 years old
61	104	Treatment	Yes (female)						Wife/husband (current)	35 years old	Father/mother	20 years old	Father/mother	20 years old
61	104	Treatment	Yes (female)	32 years old	Married/living together	Some primary education	No		Former wife/husband	35 years old	Son/daughter	9 years old	Son/daughter	12 years old	Son/daughter	15 years old	Father/mother	62 years old	Father/mother	67 years old
61	104	Treatment	No (male)	42 years old	Married/living together	Some secondary education		No	Wife/husband (current)	40 years old	Son/daughter		Son/daughter	12 years old	Son/daughter	13 years old	Son/daughter	16 years old	Son/daughter	18 years old	Son/daughter		Son/daughter		Son/daughter		Father/mother		Father/mother
61	104	Treatment	No (male)	57 years old	Married/living together	Some primary education		No	Wife/husband (current)	51 years old	Son/daughter	11 years old	Son/daughter	13 years old	Son/daughter	19 years old	Son/daughter	21 years old	Son/daughter	25 years old	Son/daughter	27 years old	Son/daughter	30 years old	Son/daughter	32 years old	Father/mother		Father/mother
61	104	Treatment	No (male)	42 years old	Married/living together	Some primary education		No	Wife/husband (current)	35 years old	Son/daughter		Son/daughter	14 years old	Son/daughter	16 years old	Father/mother		Father/mother
61	104	Treatment	No (male)	43 years old	Married/living together	Some primary education		No	Former wife/husband	35 years old	Son/daughter	12 years old	Son/daughter	14 years old	Son/daughter	17 years old	Son/daughter	19 years old	Father/mother		Father/mother
62	112	Control	Yes (female)	42 years old	Divorced	Some primary education	No		Former wife/husband	46 years old	Son/daughter	13 years old	Son/daughter	16 years old	Son/daughter	20 years old	Son/daughter	24 years old	Father/mother	61 years old	Father/mother
62	112	Control	Yes (female)						Wife/husband (current)	52 years old	Son/daughter	14 years old	Son/daughter	16 years old	Son/daughter	23 years old	Son/daughter	23 years old	Son/daughter	27 years old	Son/daughter	29 years old	Son/daughter	33 years old	Son/daughter		Father/mother		Father/mother
62	112	Control	Yes (female)	42 years old	Married/living together	Some primary education	No		Wife/husband (current)	48 years old	Son/daughter	17 years old	Son/daughter	19 years old	Son/daughter	22 years old	Son/daughter	25 years old	Father/mother	69 years old	Father/mother	63 years old
62	112	Control	Yes (female)	45 years old	Married/living together	Some primary education	No		Wife/husband (current)	51 years old	Son/daughter	14 years old	Son/daughter	19 years old	Son/daughter	27 years old	Father/mother		Son/daughter		Son/daughter		Father/mother
62	112	Control	Yes (female)	48 years old	Divorced	Some primary education	No		Wife/husband (current)	49 years old	Son/daughter	11 years old	Son/daughter	17 years old	Son/daughter	19 years old	Son/daughter	31 years old	Son/daughter	30 years old	Father/mother	81 years old	Son/daughter		Father/mother
62	112	Control	Yes (female)	41 years old	Married/living together	Some secondary education	No		Former wife/husband	51 years old	Son/daughter	9 years old	Son/daughter	11 years old	Son/daughter	14 years old	Son/daughter	18 years old	Son/daughter	23 years old	Father/mother		Son/daughter		Father/mother
62	112	Control	Yes (female)	85 years old	Widowed	Never attended school			Son/daughter	51 years old	Son/daughter	53 years old	Son/daughter	55 years old	Son/daughter	57 years old	Wife/husband (current)		Son/daughter		Son/daughter		Father/mother		Father/mother
62	112	Control	No (male)	47 years old	Married/living together	Some primary education		No	Wife/husband (current)	43 years old	Dont know person	19 years old	Son/daughter	19 years old	Nephew/niece	15 years old	Dont know person	22 years old	Son/daughter	22 years old	Son/daughter	25 years old	Dont know person	>= 90 years old	Dont know person
62	112	Control	No (male)	49 years old	Married/living together	Some primary education		Yes	Former wife/husband	41 years old	Wife/husband (current)	45 years old	Step-child/half-brother/sister	10 years old	Son/daughter	14 years old	Son/daughter	19 years old	Son/daughter	27 years old	Father/mother	79 years old	Son/daughter		Dont know person		Father/mother
62	112	Control	No (male)						Wife/husband (current)	42 years old	Son/daughter	12 years old	Son/daughter	17 years old	Son/daughter	17 years old	Son/daughter	18 years old	Son/daughter	21 years old	Son/daughter	23 years old	Son/daughter	25 years old	Son/daughter	28 years old	Son/daughter	33 years old	Father/mother	81 years old	Father/mother
62	112	Control	No (male)						Wife/husband (current)	57 years old	Son/daughter	43 years old	Son/daughter	46 years old	Son/daughter	49 years old	Son/daughter	51 years old	Son/daughter	53 years old	Son/daughter	56 years old	Son/daughter	58 years old	Son/daughter	60 years old	Son/daughter		Son/daughter		Son/daughter		Father/mother		Father/mother
63	121	Control	Yes (female)	52 years old	Married/living together	Some primary education			Wife/husband (current)	51 years old	Son/daughter	19 years old	Son/daughter	23 years old	Son/daughter	26 years old	Son/daughter	28 years old	Son/daughter	30 years old	Son/daughter	34 years old	Son/daughter	37 years old	Son/daughter	39 years old	Son/daughter	41 years old	Father/mother		Father/mother
63	121	Control	Yes (female)	42 years old	Married/living together	Some primary education	No		Former wife/husband	47 years old	Son/daughter	12 years old	Son/daughter	15 years old	Son/daughter	19 years old	Son/daughter	21 years old	Father/mother	81 years old	Father/mother	>= 90 years old
63	121	Control	Yes (female)						Wife/husband (current)	34 years old	Son/daughter	12 years old	Father/mother	65 years old	Father/mother
63	121	Control	Yes (female)	80 years old	Married/living together	Never attended school			Wife/husband (current)	82 years old	Son/daughter	34 years old	Son/daughter		Son/daughter	44 years old	Son/daughter	47 years old	Son/daughter	50 years old	Son/daughter	55 years old	Son/daughter	45 years old	Son/daughter		Son/daughter		Father/mother		Father/mother
63	121	Control	Yes (female)	30 years old	Married/living together	Never attended school	No		Wife/husband (current)	34 years old	Son/daughter	10 years old	Son/daughter	12 years old	Father/mother	60 years old	Father/mother
63	121	Control	No (male)	62 years old	Married/living together	Some primary education			Wife/husband (current)	50 years old	Son/daughter	20 years old	Son/daughter	Specify Year of Birth	Son/daughter	24 years old	Son/daughter	27 years old	Son/daughter	35 years old	Son/daughter	37 years old	Son/daughter	39 years old	Son/daughter	41 years old	Father/mother		Son/daughter		Son/daughter		Father/mother
63	121	Control	No (male)	34 years old	Married/living together	Some primary education		No	Wife/husband (current)	29 years old	Son/daughter	11 years old	Son/daughter	13 years old	Father/mother	50 years old	Father/mother
63	121	Control	No (male)	37 years old	Married/living together	Some primary education		Yes	Wife/husband (current)	30 years old	Son/daughter	9 years old	Son/daughter	12 years old	Father/mother	81 years old	Father/mother	>= 90 years old
63	121	Control	No (male)	29 years old	Married/living together	Some primary education		No	Father/mother	66 years old	Father/mother
63	121	Control	No (male)	30 years old	Never married	Completed secondary school		No	Father/mother	45 years old	Father/mother	56 years old
64	108	Control	Yes (female)	58 years old	Married/living together	Never attended school			Wife/husband (current)	58 years old	Son/daughter	19 years old	Son/daughter	14 years old	Son/daughter	25 years old	Son/daughter	27 years old	Son/daughter	30 years old	Son/daughter	33 years old	Son/daughter	35 years old	Son/daughter	37 years old	Son/daughter	41 years old	Father/mother		Father/mother		Son/daughter
64	108	Control	Yes (female)	43 years old	Divorced	Some primary education	No		Wife/husband (current)	46 years old	Son/daughter	10 years old	Son/daughter	13 years old	Son/daughter	16 years old	Son/daughter	18 years old	Father/mother	67 years old	Father/mother	70 years old
64	108	Control	Yes (female)	31 years old	Married/living together	Some primary education	No		Wife/husband (current)	35 years old	Son/daughter	9 years old	Son/daughter	12 years old	Son/daughter	15 years old	Father/mother	49 years old	Father/mother	57 years old
64	108	Control	No (male)	54 years old	Married/living together	Some primary education		No	Wife/husband (current)	50 years old	Son/daughter	13 years old	Son/daughter	15 years old	Son/daughter	17 years old	Father/mother		Father/mother
64	108	Control	No (male)						Wife/husband (current)	55 years old	Son/daughter	15 years old	Son/daughter	17 years old	Son/daughter	23 years old	Son/daughter	37 years old	Son/daughter	39 years old	Father/mother	76 years old	Son/daughter		Father/mother
64	108	Control	No (male)	35 years old	Married/living together	Some primary education		No	Wife/husband (current)	31 years old	Son/daughter	9 years old	Son/daughter	12 years old	Son/daughter	15 years old	Father/mother	52 years old	Father/mother	68 years old
64	108	Control	No (male)
64	108	Control	No (male)						Wife/husband (current)	77 years old	Son/daughter	39 years old	Son/daughter	44 years old	Son/daughter	48 years old	Son/daughter	48 years old	Son/daughter	54 years old	Son/daughter	56 years old	Son/daughter		Son/daughter		Father/mother		Father/mother
64	108	Control	No (male)						Wife/husband (current)	77 years old	Son/daughter	39 years old	Son/daughter	44 years old	Son/daughter	48 years old	Son/daughter	51 years old	Son/daughter	54 years old	Son/daughter	56 years old	Son/daughter		Son/daughter		Son/daughter		Father/mother		Father/mother
65	107	Control	Yes (female)	42 years old	Divorced	Some primary education	No		Wife/husband (current)	49 years old	Son/daughter	10 years old	Son/daughter	14 years old	Son/daughter	18 years old	Son/daughter	20 years old	Son/daughter	22 years old	Son/daughter	25 years old	Son/daughter		Son/daughter		Father/mother		Father/mother
65	107	Control	Yes (female)						Son/daughter	22 years old	Son/daughter	25 years old	Son/daughter	28 years old	Son/daughter	31 years old	Son/daughter	33 years old	Son/daughter	45 years old	Wife/husband (current)		Father/mother		Father/mother
65	107	Control	Yes (female)	56 years old	Divorced	Some primary education			Wife/husband (current)	58 years old	Son/daughter	16 years old	Son/daughter	19 years old	Son/daughter	22 years old	Son/daughter	28 years old	Son/daughter	30 years old	Son/daughter	33 years old	Son/daughter	36 years old	Son/daughter	38 years old	Father/mother	79 years old	Father/mother	87 years old	Son/daughter
65	107	Control	Yes (female)	43 years old	Married/living together	Never attended school	No		Wife/husband (current)	55 years old	Son/daughter	10 years old	Son/daughter	14 years old	Son/daughter	15 years old	Son/daughter	19 years old	Son/daughter	21 years old	Son/daughter	21 years old	Son/daughter	23 years old	Dont know person		Son/daughter	26 years old	Father/mother	79 years old	Father/mother
65	107	Control	Yes (female)	61 years old	Married/living together	Completed primary education			Wife/husband (current)	67 years old	Son/daughter	17 years old	Son/daughter	25 years old	Son/daughter	29 years old	Son/daughter	32 years old	Son/daughter	35 years old	Son/daughter	40 years old	Son/daughter	44 years old	Father/mother		Son/daughter		Son/daughter		Son/daughter		Father/mother
65	107	Control	Yes (female)	72 years old	Divorced	Some primary education			Wife/husband (current)	77 years old	Son/daughter	31 years old	Son/daughter	41 years old	Son/daughter	43 years old	Son/daughter	47 years old	Son/daughter		Son/daughter		Son/daughter		Son/daughter		Son/daughter		Son/daughter		Father/mother		Father/mother
65	107	Control	Yes (female)	59 years old	Married/living together	Never attended school			Son/daughter	36 years old	Son/daughter	38 years old	Son/daughter	41 years old	Son/daughter	43 years old	Father/mother		Father/mother
65	107	Control	Yes (female)	41 years old	Married/living together	Some primary education	No		Wife/husband (current)	46 years old	Son/daughter	10 years old	Son/daughter	14 years old	Son/daughter	18 years old	Son/daughter	21 years old	Father/mother	59 years old	Father/mother
65	107	Control	Yes (female)	37 years old	Married/living together	Some primary education	Yes		Former wife/husband	36 years old	Son/daughter	22 years old	Father/mother		Son/daughter		Son/daughter		Father/mother
65	107	Control	Yes (female)						Wife/husband (current)	50 years old	Son/daughter	17 years old	Father/mother	61 years old	Son/daughter		Son/daughter		Father/mother
65	107	Control	Yes (female)						Wife/husband (current)	51 years old	Son/daughter	12 years old	Son/daughter	13 years old	Son/daughter	16 years old	Son/daughter	24 years old	Son/daughter		Father/mother	58 years old	Father/mother	61 years old	Son/daughter		Son/daughter		Son/daughter
65	107	Control	Yes (female)	39 years old	Married/living together	Some primary education	No		Wife/husband (current)	49 years old	Son/daughter	11 years old	Son/daughter	12 years old	Son/daughter	15 years old	Son/daughter	19 years old	Father/mother	77 years old	Father/mother
65	107	Control	Yes (female)	29 years old	Married/living together	Some primary education	No		Wife/husband (current)	40 years old	Son/daughter	10 years old	Son/daughter	13 years old	Father/mother	67 years old	Father/mother
65	107	Control	Yes (female)	34 years old	Married/living together	Never attended school	No		Former wife/husband	40 years old	Son/daughter	13 years old	Son/daughter	10 years old	Son/daughter	14 years old	Father/mother	84 years old	Father/mother
65	107	Control	Yes (female)	37 years old	Married/living together	Some primary education	No		Wife/husband (current)	42 years old	Son/daughter	13 years old	Son/daughter	16 years old	Father/mother	57 years old	Father/mother	65 years old
65	107	Control	Yes (female)						Wife/husband (current)	32 years old	Son/daughter	13 years old	Father/mother	43 years old	Father/mother	46 years old
65	107	Control	Yes (female)	30 years old	Married/living together	Some primary education	No		Father/mother	60 years old	Father/mother	56 years old
65	107	Control	Yes (female)						Wife/husband (current)	14 years old	Wife/husband (current)	37 years old	Son/daughter	9 years old	Son/daughter	16 years old	Father/mother	54 years old	Father/mother
65	107	Control	Yes (female)	30 years old	Married/living together	Some secondary education	No		Former wife/husband	36 years old	Son/daughter	10 years old	Son/daughter	13 years old	Father/mother		Father/mother
65	107	Control	Yes (female)						Son/daughter	49 years old	Son/daughter	57 years old	Son/daughter	61 years old	Son/daughter	63 years old	Son/daughter	65 years old	Son/daughter	67 years old	Son/daughter	70 years old	Son/daughter	71 years old	Wife/husband (current)		Son/daughter		Father/mother		Father/mother
65	107	Control	Yes (female)						Son/daughter	57 years old	Son/daughter	59 years old	Son/daughter	64 years old	Son/daughter	69 years old	Son/daughter	73 years old	Wife/husband (current)		Son/daughter		Son/daughter		Father/mother		Father/mother
65	107	Control	Yes (female)	75 years old	Married/living together	Never attended school			Wife/husband (current)	77 years old	Son/daughter	35 years old	Son/daughter	39 years old	Son/daughter	42 years old	Son/daughter	45 years old	Son/daughter		Son/daughter	51 years old	Son/daughter		Son/daughter		Son/daughter		Father/mother		Father/mother
65	107	Control	Yes (female)	26 years old	Married/living together	Some secondary education	No		Wife/husband (current)	31 years old	Son/daughter	10 years old	Father/mother	49 years old	Father/mother	57 years old
65	107	Control	No (male)	51 years old	Married/living together	Some primary education		No	Former wife/husband	43 years old	Sister/brother	18 years old	Son/daughter	11 years old	Son/daughter	13 years old	Son/daughter	16 years old	Son/daughter	18 years old	Son/daughter	21 years old	Son/daughter	27 years old	Son/daughter	29 years old	Father/mother	83 years old	Father/mother
65	107	Control	No (male)	58 years old	Married/living together	Never attended school		No	Former wife/husband	41 years old	Wife/husband (current)	50 years old	Nephew/niece	20 years old	Son/daughter	14 years old	Son/daughter	21 years old	Son/daughter	18 years old	Son/daughter	24 years old	Son/daughter	27 years old	Son/daughter	30 years old	Son/daughter	33 years old	Son/daughter	37 years old	Father/mother	79 years old	Son/daughter		Father/mother
65	107	Control	No (male)	66 years old	Married/living together	Completed primary education			Wife/husband (current)	51 years old	Son/daughter	20 years old	Son/daughter	30 years old	Son/daughter	28 years old	Son/daughter	32 years old	Son/daughter	35 years old	Son/daughter	40 years old	Son/daughter	44 years old	Son/daughter		Son/daughter		Son/daughter		Father/mother		Father/mother
65	107	Control	No (male)						Wife/husband (current)	43 years old	Son/daughter	15 years old	Son/daughter	16 years old	Son/daughter	21 years old	Son/daughter	23 years old	Son/daughter	25 years old	Father/mother	77 years old	Father/mother	81 years old	Son/daughter		Son/daughter
65	107	Control	No (male)	46 years old	Married/living together	Some primary education		No	Wife/husband (current)	41 years old	Son/daughter	11 years old	Son/daughter	15 years old	Son/daughter	9 years old	Son/daughter	18 years old	Son/daughter	23 years old	Father/mother	84 years old	Son/daughter		Son/daughter		Father/mother
65	107	Control	No (male)						Wife/husband (current)	37 years old	Son/daughter	13 years old	Son/daughter	18 years old	Father/mother	74 years old	Father/mother	83 years old	Son/daughter
65	107	Control	No (male)						Wife/husband (current)	32 years old	Son/daughter	11 years old	Son/daughter	12 years old	Father/mother	65 years old	Father/mother
65	107	Control	No (male)	40 years old	Married/living together	Some primary education		No	Wife/husband (current)	33 years old	Son/daughter	9 years old	Son/daughter	13 years old	Son/daughter	16 years old	Father/mother	73 years old	Father/mother	78 years old
65	107	Control	No (male)	38 years old	Married/living together	Some primary education		No	Wife/husband (current)	31 years old	Son/daughter	9 years old	Son/daughter	13 years old	Father/mother		Father/mother
65	107	Control	No (male)	30 years old	Married/living together	Some primary education		No	Father/mother	68 years old	Father/mother
65	107	Control	No (male)	30 years old	Married/living together	Some primary education		No	Wife/husband (current)	28 years old	Son/daughter	9 years old	Father/mother	71 years old	Father/mother
65	107	Control	No (male)						Wife/husband (current)	35 years old	Son/daughter	10 years old	Son/daughter	13 years old	Father/mother	58 years old	Father/mother
65	107	Control	No (male)						Father/mother	50 years old	Father/mother	54 years old
65	107	Control	No (male)	77 years old	Married/living together	Some primary education			Wife/husband (current)	75 years old	Son/daughter	35 years old	Son/daughter	39 years old	Son/daughter	42 years old	Son/daughter	45 years old	Son/daughter		Son/daughter	51 years old	Son/daughter		Son/daughter		Son/daughter		Father/mother		Father/mother
65	107	Control	No (male)						Wife/husband (current)	57 years old	Son/daughter	32 years old	Son/daughter	33 years old	Son/daughter	35 years old	Son/daughter	37 years old	Son/daughter	39 years old	Son/daughter	41 years old	Son/daughter	41 years old	Son/daughter	43 years old	Son/daughter	49 years old	Son/daughter	52 years old	Son/daughter	54 years old	Son/daughter		Father/mother		Father/mother
66	112	Treatment	Yes (female)						Wife/husband (current)	61 years old	Son/daughter	23 years old	Son/daughter	26 years old	Son/daughter	28 years old	Son/daughter	30 years old	Father/mother	>= 90 years old	Son/daughter		Son/daughter		Son/daughter		Son/daughter		Son/daughter		Father/mother
66	112	Treatment	Yes (female)	39 years old	Widowed	Some primary education	No		Wife/husband (current)		Son/daughter	10 years old	Son/daughter	12 years old	Son/daughter	20 years old	Father/mother	72 years old	Father/mother	76 years old	Son/daughter
66	112	Treatment	Yes (female)	41 years old	Married/living together	Some primary education	No		Wife/husband (current)	44 years old	Son/daughter	9 years old	Son/daughter	12 years old	Son/daughter	13 years old	Son/daughter	17 years old	Son/daughter	20 years old	Father/mother	68 years old	Son/daughter		Son/daughter		Father/mother
66	112	Treatment	Yes (female)	45 years old	Married/living together	Some primary education	No		Wife/husband (current)	49 years old	Son/daughter	9 years old	Son/daughter	13 years old	Son/daughter	15 years old	Son/daughter	16 years old	Son/daughter	21 years old	Son/daughter	24 years old	Father/mother	81 years old	Father/mother	85 years old
66	112	Treatment	Yes (female)	39 years old	Divorced	Some primary education	No		Former wife/husband	41 years old	Son/daughter	9 years old	Son/daughter	12 years old	Son/daughter	16 years old	Son/daughter	19 years old	Son/daughter		Father/mother	67 years old	Father/mother	59 years old
66	112	Treatment	Yes (female)	36 years old	Married/living together	Some primary education	No		Wife/husband (current)	40 years old	Son/daughter	9 years old	Son/daughter	13 years old	Son/daughter	16 years old	Father/mother	77 years old	Father/mother	83 years old
66	112	Treatment	Yes (female)	32 years old	Divorced	Some primary education	No		Former wife/husband	39 years old	Son/daughter	13 years old	Son/daughter	16 years old	Father/mother		Father/mother
66	112	Treatment	No (male)	43 years old	Married/living together	Some primary education		No	Wife/husband (current)	38 years old	Son/daughter	9 years old	Son/daughter	11 years old	Son/daughter	12 years old	Son/daughter	14 years old	Son/daughter	17 years old	Father/mother		Father/mother
66	112	Treatment	No (male)	48 years old	Married/living together	Some primary education		No	Wife/husband (current)	46 years old	Son/daughter	11 years old	Son/daughter	14 years old	Son/daughter	16 years old	Son/daughter	18 years old	Son/daughter	19 years old	Father/mother	68 years old	Father/mother	75 years old
66	112	Treatment	No (male)						Wife/husband (current)	37 years old	Son/daughter	10 years old	Son/daughter	13 years old	Son/daughter	19 years old	Son/daughter	20 years old	Son/daughter	22 years old	Father/mother	69 years old	Father/mother
66	112	Treatment	No (male)	40 years old	Married/living together	Some primary education		No	Wife/husband (current)	35 years old	Son/daughter	9 years old	Son/daughter	12 years old	Son/daughter	17 years old	Father/mother	53 years old	Father/mother	59 years old
66	112	Treatment	No (male)	33 years old	Married/living together	Never attended school		No	Former wife/husband	37 years old	Son/daughter	13 years old	Son/daughter	16 years old	Father/mother	76 years old	Father/mother	79 years old	Son/daughter
66	112	Treatment	No (male)	31 years old	Married/living together	Completed secondary school		No	Father/mother	62 years old	Father/mother	70 years old
66	112	Treatment	No (male)						Wife/husband (current)	60 years old	Son/daughter	40 years old	Son/daughter	50 years old	Son/daughter	55 years old	Son/daughter	56 years old	Son/daughter	58 years old	Son/daughter		Son/daughter		Son/daughter		Son/daughter		Son/daughter		Son/daughter		Son/daughter		Father/mother		Father/mother
67	101	Treatment	Yes (female)	39 years old	Married/living together	Some primary education	No		Wife/husband (current)	43 years old	Son/daughter	12 years old	Son/daughter	14 years old	Son/daughter	19 years old	Father/mother	66 years old	Father/mother
67	101	Treatment	Yes (female)	38 years old	Married/living together	Never attended school	No		Wife/husband (current)	52 years old	Son/daughter	12 years old	Son/daughter	18 years old	Son/daughter	20 years old	Son/daughter	24 years old	Son/daughter		Father/mother		Father/mother
67	101	Treatment	Yes (female)	48 years old	Married/living together	Some primary education	No		Wife/husband (current)	65 years old	Son/daughter	22 years old	Son/daughter	25 years old	Son/daughter	29 years old	Father/mother	>= 90 years old	Father/mother	>= 90 years old	Son/daughter		Son/daughter		Son/daughter
67	101	Treatment							Wife/husband (current)	51 years old	Son/daughter	16 years old	Son/daughter	18 years old	Son/daughter	26 years old	Father/mother	57 years old	Father/mother	61 years old	Son/daughter
67	101	Treatment	Yes (female)	62 years old	Married/living together	Never attended school			Wife/husband (current)	68 years old	Son/daughter	26 years old	Son/daughter	31 years old	Son/daughter	34 years old	Son/daughter	38 years old	Son/daughter	40 years old	Son/daughter	42 years old	Father/mother		Son/daughter		Son/daughter		Father/mother
67	101	Treatment	Yes (female)	41 years old	Married/living together	Some primary education	No		Wife/husband (current)	41 years old	Son/daughter	12 years old	Son/daughter	16 years old	Son/daughter	19 years old	Sister/brother	27 years old	Father/mother	67 years old	Father/mother	78 years old
67	101	Treatment	Yes (female)	35 years old	Married/living together	Some secondary education	No		Wife/husband (current)	39 years old	Son/daughter	9 years old	Father/mother	62 years old	Father/mother
67	101	Treatment	No (male)	48 years old	Married/living together	Some primary education		No	Wife/husband (current)	46 years old	Son/daughter	10 years old	Son/daughter	13 years old	Son/daughter	15 years old	Son/daughter	20 years old	Son/daughter	22 years old	Father/mother		Father/mother
67	101	Treatment	No (male)	62 years old	Married/living together	Never attended school			Former wife/husband	49 years old	Son/daughter	24 years old	Son/daughter	27 years old	Son/daughter	28 years old	Son/daughter	33 years old	Son/daughter	31 years old	Son/daughter	36 years old	Son/daughter	38 years old	Father/mother	87 years old	Father/mother
67	101	Treatment	No (male)	44 years old	Married/living together	Some secondary education		No	Wife/husband (current)	40 years old	Son/daughter	13 years old	Son/daughter	16 years old	Son/daughter	16 years old	Son/daughter	19 years old	Father/mother	66 years old	Father/mother	69 years old	Son/daughter
67	101	Treatment	No (male)	63 years old	Married/living together	Some primary education			Wife/husband (current)	64 years old	Son/daughter	23 years old	Son/daughter	34 years old	Son/daughter	36 years old	Son/daughter	41 years old	Dont know person		Dont know person		Paternal aunt/uncle	62 years old	Father/mother		Father/mother
67	101	Treatment	No (male)	42 years old	Married/living together	Some primary education		No	Wife/husband (current)	39 years old	Son/daughter	12 years old	Son/daughter	14 years old	Son/daughter	16 years old	Father/mother	65 years old	Father/mother	69 years old
70	103	Control	Yes (female)	28 years old	Married/living together	Some primary education	No		Wife/husband (current)	34 years old	Son/daughter	9 years old	Son/daughter	11 years old	Father/mother		Father/mother	69 years old
70	103	Control	Yes (female)						Son/daughter	33 years old	Son/daughter	38 years old	Son/daughter	40 years old	Son/daughter	42 years old	Son/daughter	48 years old	Son/daughter	51 years old	Son/daughter		Son/daughter		Father/mother		Father/mother
70	103	Control	Yes (female)	41 years old	Married/living together	Some primary education	No		Wife/husband (current)	46 years old	Son/daughter	11 years old	Son/daughter	16 years old	Son/daughter	20 years old	Son/daughter	22 years old	Son/daughter	13 years old	Father/mother		Father/mother
70	103	Control	Yes (female)	37 years old	Married/living together	Never attended school	No		Wife/husband (current)	38 years old	Son/daughter	12 years old	Son/daughter	14 years old	Son/daughter	18 years old	Son/daughter	22 years old	Father/mother		Father/mother	65 years old	Son/daughter
70	103	Control	Yes (female)	42 years old	Widowed	Some primary education	No		Wife/husband (current)		Son/daughter	14 years old	Son/daughter	17 years old	Son/daughter	20 years old	Son/daughter	25 years old	Father/mother		Father/mother
70	103	Control	Yes (female)	46 years old	Married/living together	Some primary education	No		Wife/husband (current)	50 years old	Son/daughter	12 years old	Son/daughter		Son/daughter	21 years old	Son/daughter	25 years old	Son/daughter		Father/mother		Father/mother
70	103	Control	Yes (female)	40 years old	Married/living together	Some primary education	No		Wife/husband (current)	48 years old	Son/daughter	11 years old	Son/daughter	15 years old	Father/mother	63 years old	Son/daughter		Son/daughter		Son/daughter		Father/mother
70	103	Control	Yes (female)	45 years old	Married/living together	Never attended school	No		Former wife/husband	50 years old	Son/daughter	17 years old	Son/daughter	21 years old	Son/daughter	25 years old	Son/daughter		Son/daughter		Son/daughter		Father/mother		Father/mother
70	103	Control	No (male)	30 years old	Married/living together	Some primary education		No	Wife/husband (current)	27 years old	Father/mother	56 years old	Dont know person	58 years old
70	103	Control	Yes (female)	37 years old	Married/living together	Some primary education	No		Wife/husband (current)	44 years old	Son/daughter	10 years old	Son/daughter	13 years old	Son/daughter	17 years old	Father/mother	54 years old	Father/mother	61 years old
70	103	Control	Yes (female)	39 years old	Married/living together	Some primary education	No		Wife/husband (current)	56 years old	Son/daughter	19 years old	Son/daughter	22 years old	Father/mother	70 years old	Father/mother	76 years old
70	103	Control	Yes (female)	32 years old	Married/living together	Some primary education	No		Wife/husband (current)	39 years old	Son/daughter	10 years old	Son/daughter	13 years old	Father/mother	72 years old	Father/mother
70	103	Control	Yes (female)	31 years old	Married/living together	Completed primary education	No		Wife/husband (current)	35 years old	Son/daughter	10 years old	Son/daughter	13 years old	Father/mother	59 years old	Father/mother	69 years old
70	103	Control	Yes (female)	30 years old	Divorced	Some primary education	No		Former wife/husband	38 years old	Father/mother	69 years old	Father/mother	79 years old	Son/daughter		Son/daughter
70	103	Control	Yes (female)	35 years old	Married/living together	Completed primary education	No		Wife/husband (current)	37 years old	Son/daughter	11 years old	Son/daughter	14 years old	Father/mother	65 years old	Father/mother	>= 90 years old
70	103	Control	Yes (female)	32 years old	Married/living together	Some primary education	No		Wife/husband (current)	36 years old	Son/daughter	11 years old	Son/daughter	13 years old	Father/mother		Father/mother	79 years old
70	103	Control	Yes (female)	34 years old	Divorced	Some primary education	No		Former wife/husband	41 years old	Son/daughter	11 years old	Son/daughter	16 years old	Son/daughter	18 years old	Father/mother	52 years old	Father/mother
70	103	Control	Yes (female)	39 years old	Married/living together	Some primary education	No		Wife/husband (current)	39 years old	Son/daughter	10 years old	Son/daughter	17 years old	Son/daughter	19 years old	Father/mother		Wife/husband (current)	64 years old	Son/daughter
70	103	Control	Yes (female)	63 years old	Married/living together	Some primary education			Wife/husband (current)	67 years old	Grandchild	22 years old	Son/daughter	30 years old	Son/daughter	32 years old	Son/daughter	34 years old	Son/daughter	36 years old	Son/daughter	37 years old	Son/daughter	40 years old	Son/daughter	41 years old	Son/daughter	45 years old	Son/daughter	27 years old	Dont know person	>= 90 years old	Son/daughter		Father/mother
70	103	Control	Yes (female)	36 years old	Married/living together	Some primary education	No		Mother/father-in-law	69 years old	Father/mother	64 years old	Father/mother
70	103	Control	Yes (female)	41 years old	Married/living together	Never attended school	No		Wife/husband (current)	53 years old	Son/daughter	9 years old	Son/daughter	12 years old	Son/daughter	15 years old	Son/daughter	19 years old	Son/daughter	21 years old	Son/daughter	24 years old	Son/daughter	26 years old	Father/mother		Father/mother
70	103	Control	Yes (female)	36 years old	Married/living together	Some primary education	No		Former wife/husband	37 years old	Former wife/husband	37 years old	Son/daughter	14 years old	Son/daughter	15 years old	Father/mother		Father/mother	85 years old
70	103	Control	Yes (female)	31 years old	Divorced	Never attended school	No		Former wife/husband	40 years old	Son/daughter	13 years old	Father/mother	58 years old	Father/mother
70	103	Control	Yes (female)	37 years old	Divorced	Completed secondary school	No		Wife/husband (current)	38 years old	Son/daughter	13 years old	Son/daughter	15 years old	Father/mother	77 years old	Father/mother
70	103	Control	Yes (female)						Father/mother	60 years old	Father/mother	65 years old
70	103	Control	Yes (female)	35 years old	Married/living together	Some primary education	No		Brother/sister-in-law	43 years old	Son/daughter	13 years old	Son/daughter	16 years old	Father/mother	Dont know	Father/mother	Dont know	Dont know person
70	103	Control	Yes (female)	42 years old	Married/living together	Some primary education	No		Wife/husband (current)	48 years old	Son/daughter	11 years old	Son/daughter	13 years old	Son/daughter	15 years old	Son/daughter	25 years old	Son/daughter	27 years old	Father/mother	69 years old	Father/mother		Son/daughter
70	103	Control	Yes (female)	31 years old	Married/living together	Some secondary education	No		Wife/husband (current)	47 years old	Son/daughter		Father/mother	76 years old	Father/mother	81 years old
70	103	Control	Yes (female)	38 years old	Married/living together	Some primary education	No		Wife/husband (current)	38 years old	Son/daughter	12 years old	Father/mother	61 years old	Son/daughter		Father/mother
70	103	Control	Yes (female)						Wife/husband (current)	35 years old	Son/daughter	14 years old	Father/mother	61 years old	Father/mother	79 years old
70	103	Control	Yes (female)	31 years old	Married/living together	Some primary education	No		Wife/husband (current)	36 years old	Son/daughter	10 years old	Son/daughter	12 years old	Father/mother	54 years old	Father/mother	59 years old	Son/daughter
70	103	Control	Yes (female)	50 years old	Married/living together	Some primary education			Wife/husband (current)	61 years old	Son/daughter	16 years old	Son/daughter	19 years old	Son/daughter	27 years old	Son/daughter	28 years old	Son/daughter	29 years old	Son/daughter	31 years old	Father/mother		Father/mother
70	103	Control	Yes (female)	61 years old	Widowed	Some primary education			Wife/husband (current)		Son/daughter	24 years old	Son/daughter	29 years old	Son/daughter	32 years old	Son/daughter	34 years old	Son/daughter	46 years old	Son/daughter		Son/daughter		Son/daughter		Father/mother		Father/mother
70	103	Control	Yes (female)	30 years old	Divorced	Some primary education	No		Wife/husband (current)	35 years old	Son/daughter	12 years old	Father/mother	61 years old	Father/mother
70	103	Control	Yes (female)						Wife/husband (current)	39 years old	Son/daughter	14 years old	Father/mother	46 years old	Father/mother
70	103	Control	No (male)	47 years old	Married/living together	Some primary education		No	Former wife/husband	41 years old	Son/daughter	15 years old	Son/daughter	18 years old	Son/daughter	19 years old	Son/daughter	24 years old	Son/daughter	26 years old	Father/mother		Son/daughter		Father/mother
70	103	Control	No (male)	45 years old	Married/living together	Some primary education		No	Wife/husband (current)	35 years old	Son/daughter	11 years old	Son/daughter	14 years old	Son/daughter	18 years old	Son/daughter	20 years old	Father/mother		Father/mother
70	103	Control	No (male)	43 years old	Married/living together	Some primary education		No	Former wife/husband	29 years old	Son/daughter	11 years old	Son/daughter	15 years old	Son/daughter	18 years old	Father/mother		Sister/brother	60 years old	Father/mother
70	103	Control	No (male)	70 years old	Married/living together	Some secondary education			Wife/husband (current)	44 years old	Wife/husband (current)	67 years old	Son/daughter	27 years old	Son/daughter	25 years old	Son/daughter	18 years old	Son/daughter	31 years old	Son/daughter	33 years old	Son/daughter	35 years old	Son/daughter	37 years old	Son/daughter	39 years old	Son/daughter		Father/mother	84 years old	Son/daughter		Dont know person		Father/mother
70	103	Control	No (male)						Wife/husband (current)	49 years old	Wife/husband (current)	50 years old	Son/daughter	11 years old	Son/daughter	17 years old	Son/daughter	23 years old	Son/daughter	26 years old	Son/daughter	28 years old	Son/daughter	30 years old	Son/daughter	31 years old	Son/daughter	33 years old	Son/daughter	36 years old	Father/mother		Father/mother
70	103	Control	No (male)	34 years old	Married/living together	Some secondary education		No	Wife/husband (current)	31 years old	Son/daughter	14 years old	Son/daughter	16 years old	Son/daughter		Father/mother		Father/mother
70	103	Control	No (male)	36 years old	Married/living together	Some primary education		No	Wife/husband (current)	33 years old	Son/daughter	10 years old	Son/daughter	12 years old	Father/mother	57 years old	Father/mother	61 years old	Son/daughter
70	103	Control	No (male)	37 years old	Married/living together	Some primary education		No	Wife/husband (current)	35 years old	Son/daughter	13 years old	Step-child/half-brother/sister	15 years old	Father/mother	65 years old	Father/mother
70	103	Control	No (male)	67 years old	Married/living together	Some primary education			Wife/husband (current)	79 years old	Former wife/husband	64 years old	Son/daughter	18 years old	Son/daughter	21 years old	Son/daughter	31 years old	Son/daughter	33 years old	Son/daughter	35 years old	Son/daughter		Father/mother	84 years old	Father/mother		Son/daughter		Nephew/niece	20 years old	Son/daughter
70	103	Control	No (male)	38 years old	Married/living together	Completed primary education		No	Wife/husband (current)	32 years old	Son/daughter	11 years old	Son/daughter	13 years old	Father/mother	61 years old	Father/mother
70	103	Control	No (male)	36 years old	Married/living together	Completed primary education		No	Wife/husband (current)	27 years old	Son/daughter	11 years old	Son/daughter	15 years old	Father/mother	65 years old	Father/mother
70	103	Control	No (male)	31 years old	Married/living together	Some primary education		No	Father/mother	47 years old	Father/mother
70	103	Control	No (male)						Father/mother	58 years old	Father/mother	69 years old
70	103	Control	No (male)	39 years old	Married/living together	Some primary education		No	Former wife/husband	33 years old	Former wife/husband	32 years old	NOT part of this family/household		Son/daughter	14 years old	Father/mother		Father/mother
70	103	Control	No (male)	33 years old	Married/living together	Some primary education		No	Wife/husband (current)	31 years old	Son/daughter	14 years old	Father/mother		Father/mother	67 years old
70	103	Control	No (male)	37 years old	Married/living together	Some primary education		No	Son/daughter	12 years old	Father/mother		Father/mother	60 years old
70	103	Control	No (male)	37 years old	Married/living together	Some primary education		No	Wife/husband (current)	32 years old	Son/daughter	11 years old	Son/daughter	13 years old	Father/mother	66 years old	Father/mother
70	103	Control	No (male)						Wife/husband (current)	29 years old	Son/daughter	10 years old	Father/mother	59 years old	Father/mother
70	103	Control	No (male)	39 years old	Married/living together	Never attended school		No	Wife/husband (current)	32 years old	Son/daughter	12 years old	Son/daughter	18 years old	Son/daughter	20 years old	Father/mother	53 years old	Father/mother		Son/daughter
70	103	Control	No (male)						Wife/husband (current)	29 years old	Son/daughter	9 years old	Father/mother	66 years old	Father/mother	69 years old
70	103	Control	No (male)	29 years old	Married/living together	Completed primary education		No	Father/mother	41 years old	Father/mother	61 years old
70	103	Control	No (male)						Wife/husband (current)	34 years old	Father/mother	63 years old	Father/mother	69 years old
70	103	Control	No (male)	71 years old	Married/living together	Some primary education			Wife/husband (current)	63 years old	Son/daughter	30 years old	Son/daughter	33 years old	Son/daughter	35 years old	Son/daughter	37 years old	Son/daughter	39 years old	Son/daughter	41 years old	Son/daughter	43 years old	Son/daughter	45 years old	Son/daughter		Father/mother		Father/mother
70	103	Control	No (male)	71 years old	Married/living together	Completed primary education			Former wife/husband	48 years old	Wife/husband (current)	52 years old	Son/daughter	14 years old	Son/daughter	15 years old	Son/daughter	19 years old	Son/daughter	19 years old	Son/daughter	20 years old	Son/daughter	24 years old	Son/daughter	25 years old	Son/daughter	28 years old	Son/daughter	29 years old	Son/daughter	32 years old	Father/mother		Father/mother
70	103	Control	No (male)						Wife/husband (current)	84 years old	Son/daughter	35 years old	Son/daughter	37 years old	Son/daughter	39 years old	Son/daughter	45 years old	Son/daughter	46 years old	Son/daughter	47 years old	Son/daughter	48 years old	Son/daughter	49 years old	Son/daughter	49 years old	Son/daughter	50 years old	Son/daughter	66 years old	Son/daughter		Son/daughter		Father/mother		Father/mother
70	103	Control	No (male)	35 years old	Married/living together	Some primary education		No
70	103	Control	No (male)	45 years old	Married/living together	Some primary education		No	Wife/husband (current)	34 years old	Son/daughter	10 years old	Son/daughter	15 years old	Father/mother	68 years old	Father/mother	71 years old	Son/daughter		Son/daughter		Son/daughter
70	103	Control	No (male)	57 years old	Married/living together	Some primary education		No	Wife/husband (current)	49 years old	Wife/husband (current)	50 years old	Son/daughter	11 years old	Son/daughter	18 years old	Son/daughter	21 years old	Son/daughter	23 years old	Son/daughter	27 years old	Son/daughter	33 years old	Son/daughter	37 years old	Son/daughter		Father/mother		Father/mother
72	111	Control	Yes (female)						Wife/husband (current)	36 years old	Wife/husband (current)	40 years old	Son/daughter	16 years old	Father/mother	54 years old	Son/daughter		Father/mother
72	111	Control	Yes (female)	50 years old	Divorced	Some primary education			Dont know person	48 years old	Dont know person	15 years old	Dont know person	17 years old	Dont know person	20 years old	Dont know person	24 years old	Dont know person	47 years old	Dont know person	66 years old	Dont know person
72	111	Control	Yes (female)						Wife/husband (current)		Son/daughter	12 years old	Son/daughter	16 years old	Son/daughter	18 years old	Son/daughter	20 years old	Father/mother		Son/daughter		Son/daughter		Father/mother
72	111	Control	Yes (female)	45 years old	Married/living together	Some primary education	No		Son/daughter	21 years old	Son/daughter	28 years old	Son/daughter	33 years old	Father/mother	63 years old	Son/daughter		Father/mother
72	111	Control	Yes (female)	36 years old	Married/living together	Some primary education	No		Wife/husband (current)	37 years old	Son/daughter	11 years old	Son/daughter	14 years old	Son/daughter	18 years old	Father/mother	55 years old	Father/mother	71 years old	Son/daughter
72	111	Control	Yes (female)	30 years old	Married/living together	Some primary education	No		Wife/husband (current)	34 years old	Son/daughter	12 years old	Son/daughter	14 years old	Father/mother	72 years old	Father/mother
72	111	Control	No (male)	58 years old	Married/living together	Some secondary education		No	Former wife/husband	45 years old	Son/daughter	14 years old	Son/daughter	16 years old	Son/daughter	19 years old	Son/daughter	22 years old	Son/daughter	25 years old	Father/mother	77 years old	Father/mother
72	111	Control	No (male)						Wife/husband (current)		Son/daughter	16 years old	Son/daughter	18 years old	Father/mother		Father/mother
72	111	Control	No (male)	34 years old	Married/living together	Some primary education		No	Wife/husband (current)	33 years old	Son/daughter	10 years old	Son/daughter	13 years old	Father/mother		Father/mother
72	111	Control	No (male)	30 years old	Married/living together	Some primary education		No	Father/mother	65 years old	Father/mother
72	111	Control	No (male)	38 years old	Married/living together	Some primary education		No	Wife/husband (current)	35 years old	Son/daughter	11 years old	Son/daughter	14 years old	Son/daughter	19 years old	Father/mother	61 years old	Son/daughter		Father/mother
72	111	Control	No (male)	32 years old	Divorced	Some primary education		No	Father/mother	63 years old	Father/mother
72	111	Control	No (male)	34 years old	Married/living together	More than secondary education		Yes	Father/mother	63 years old	Father/mother	71 years old
73	115	Control	Yes (female)	35 years old	Married/living together	Some primary education	No		Wife/husband (current)	45 years old	Son/daughter	12 years old	Son/daughter	14 years old	Son/daughter	18 years old	Father/mother	55 years old	Father/mother	59 years old
73	115	Control	Yes (female)	40 years old	Married/living together	Some primary education	No		Wife/husband (current)	45 years old	Son/daughter	10 years old	Son/daughter	14 years old	Son/daughter	17 years old	Son/daughter	20 years old	Son/daughter	22 years old	Father/mother	80 years old	Father/mother	>= 90 years old
73	115	Control	Yes (female)	45 years old	Married/living together	Never attended school	No		Wife/husband (current)	57 years old	Son/daughter	28 years old	Father/mother	72 years old	Father/mother
73	115	Control	Yes (female)	57 years old	Married/living together	Some primary education			Wife/husband (current)	63 years old	Son/daughter	18 years old	Son/daughter	22 years old	Son/daughter	38 years old	Son/daughter	38 years old	Son/daughter		Father/mother		Father/mother
73	115	Control	Yes (female)	36 years old	Married/living together	Some primary education	No		Wife/husband (current)	37 years old	Son/daughter	9 years old	Son/daughter	13 years old	Son/daughter	14 years old	Father/mother	58 years old	Son/daughter		Father/mother
73	115	Control	Yes (female)						Wife/husband (current)	43 years old	Son/daughter	12 years old	Son/daughter	15 years old	Son/daughter	18 years old	Father/mother	59 years old	Father/mother	59 years old	Son/daughter		Son/daughter		Son/daughter
73	115	Control	Yes (female)	49 years old	Married/living together	Never attended school	No		Former wife/husband	55 years old
73	115	Control	Yes (female)	34 years old	Divorced	Some primary education	No		Former wife/husband	39 years old	Son/daughter	13 years old	Father/mother	76 years old	Father/mother
73	115	Control	Yes (female)	35 years old	Married/living together	Some secondary education	No		Former wife/husband	34 years old	Son/daughter	10 years old	Dont know person		Father/mother
73	115	Control	No (male)	77 years old	Married/living together	Some primary education			Wife/husband (current)	65 years old	Son/daughter	15 years old	Son/daughter	21 years old	Son/daughter	25 years old	Son/daughter	27 years old	Son/daughter	35 years old	Son/daughter	37 years old	Father/mother	>= 90 years old	Son/daughter		Son/daughter		Son/daughter		Father/mother
73	115	Control	No (male)	55 years old	Married/living together	Some primary education		No	Wife/husband (current)	47 years old	Former wife/husband	47 years old	Dont know person	74 years old	Mother/father-in-law	79 years old	Son/daughter	28 years old	Son/daughter	34 years old	Son/daughter	37 years old	Father/mother	83 years old	Mother/father-in-law		Father/mother
73	115	Control	No (male)	35 years old	Married/living together	Some primary education		No	Wife/husband (current)	32 years old	Son/daughter	11 years old	Son/daughter	15 years old	Father/mother		Father/mother	76 years old
73	115	Control	No (male)						Wife/husband (current)	33 years old	Son/daughter	10 years old	Son/daughter	12 years old	Son/daughter	14 years old	Father/mother		Father/mother
74	103	Treatment	Yes (female)	45 years old	Married/living together	Some primary education	No		Wife/husband (current)	51 years old	Son/daughter	10 years old	Son/daughter	13 years old	Son/daughter	17 years old	Son/daughter	20 years old	Father/mother	69 years old	Father/mother	60 years old
74	103	Treatment	Yes (female)	38 years old	Married/living together	Some primary education	No		Wife/husband (current)	42 years old	Son/daughter	11 years old	Son/daughter	14 years old	Son/daughter	21 years old	Father/mother	69 years old	Father/mother	76 years old	Son/daughter
74	103	Treatment	Yes (female)	55 years old	Married/living together	Never attended school			Wife/husband (current)	60 years old	Son/daughter	13 years old	Son/daughter	17 years old	Son/daughter	21 years old	Son/daughter	23 years old	Son/daughter	25 years old	Father/mother	89 years old	Father/mother	86 years old
74	103	Treatment	Yes (female)	58 years old	Married/living together	Never attended school			Wife/husband (current)	68 years old	Son/daughter	17 years old	Son/daughter	29 years old	Son/daughter	36 years old	Son/daughter	38 years old	Father/mother	79 years old	Son/daughter		Father/mother
74	103	Treatment	Yes (female)	37 years old	Married/living together	Some primary education	Yes		Wife/husband (current)	38 years old	Son/daughter	11 years old	Son/daughter	13 years old	Son/daughter	17 years old	Son/daughter	21 years old	Father/mother	52 years old	Father/mother	61 years old
74	103	Treatment	Yes (female)						Wife/husband (current)	55 years old	Son/daughter	21 years old	Son/daughter	23 years old	Father/mother	61 years old	Father/mother		Son/daughter
74	103	Treatment	Yes (female)	48 years old	Married/living together	Some primary education	No		Wife/husband (current)	51 years old	Cousin	23 years old	Father/mother	70 years old	Father/mother
74	103	Treatment	Yes (female)	35 years old	Married/living together	Some primary education	No		Former wife/husband	37 years old	Son/daughter	12 years old	Son/daughter	15 years old	Father/mother	53 years old	Son/daughter		Father/mother
74	103	Treatment	Yes (female)						Son/daughter	53 years old	Son/daughter	55 years old	Son/daughter	57 years old	Son/daughter	57 years old	Son/daughter	59 years old	Son/daughter	61 years old	Wife/husband (current)		Son/daughter		Son/daughter		Son/daughter		Son/daughter		Son/daughter		Father/mother		Father/mother
74	103	Treatment	Yes (female)	81 years old	Widowed	Never attended school			Son/daughter	47 years old	Son/daughter	49 years old	Son/daughter		Son/daughter	53 years old	Son/daughter	57 years old	Son/daughter		Son/daughter	62 years old	Wife/husband (current)		Son/daughter		Son/daughter		Son/daughter		Son/daughter		Son/daughter		Son/daughter		Father/mother		Father/mother
74	103	Treatment	Yes (female)						Son/daughter	55 years old	Son/daughter	57 years old	Son/daughter	59 years old	Son/daughter	61 years old	Wife/husband (current)		Son/daughter		Son/daughter		Son/daughter		Son/daughter		Son/daughter		Father/mother		Father/mother
74	103	Treatment	Yes (female)	66 years old	Divorced	Some primary education			Wife/husband (current)	74 years old	Son/daughter	33 years old	Son/daughter	36 years old	Son/daughter	39 years old	Son/daughter	43 years old	Son/daughter	45 years old	Son/daughter	55 years old	Son/daughter		Son/daughter		Son/daughter		Son/daughter		Father/mother
74	103	Treatment	No (male)	56 years old	Married/living together	Some primary education		No	Wife/husband (current)	51 years old	Son/daughter	12 years old	Son/daughter	15 years old	Son/daughter	18 years old	Son/daughter	25 years old	Son/daughter	29 years old	Son/daughter	29 years old	Father/mother		Father/mother
74	103	Treatment	No (male)	47 years old	Married/living together	Some primary education		No	Wife/husband (current)	38 years old	Son/daughter	14 years old	Son/daughter	12 years old	Father/mother	69 years old	Father/mother
74	103	Treatment	No (male)						Wife/husband (current)	47 years old	Son/daughter	15 years old	Son/daughter	17 years old	Son/daughter	19 years old	Son/daughter	23 years old	Father/mother	77 years old	Son/daughter		Son/daughter		Father/mother
74	103	Treatment	No (male)	41 years old	Married/living together	Some primary education		Yes	Wife/husband (current)	37 years old	Son/daughter	11 years old	Son/daughter	14 years old	Son/daughter	17 years old	Son/daughter	19 years old	Father/mother	85 years old	Father/mother
74	103	Treatment	No (male)						Wife/husband (current)	33 years old	Son/daughter	12 years old	Son/daughter	14 years old	Father/mother	63 years old	Father/mother	71 years old
74	103	Treatment	No (male)	36 years old	Divorced	Some secondary education		No	Former wife/husband	28 years old	Son/daughter	10 years old	Son/daughter	11 years old	Father/mother	55 years old	Father/mother	67 years old
74	103	Treatment	No (male)						Father/mother	53 years old	Father/mother	64 years old
74	103	Treatment	No (male)	32 years old	Divorced	Some primary education		No	Dont know person	57 years old	Dont know person	61 years old	Dont know person	20 years old	Dont know person	24 years old	Dont know person	33 years old	Dont know person	35 years old	Dont know person	43 years old	Dont know person		Dont know person		Dont know person		Dont know person		Dont know person		Dont know person
74	103	Treatment	No (male)	34 years old	Married/living together	Some secondary education		No	Wife/husband (current)	28 years old	Father/mother	61 years old	Father/mother	65 years old
74	103	Treatment	No (male)	74 years old	Married/living together	Some primary education			Wife/husband (current)	69 years old	Son/daughter	34 years old	Son/daughter	36 years old	Son/daughter	39 years old	Son/daughter	43 years old	Son/daughter	45 years old	Son/daughter	50 years old	Son/daughter		Son/daughter		Son/daughter		Father/mother		Father/mother
75	110	Treatment	Yes (female)	53 years old	Married/living together	Some primary education			Wife/husband (current)	66 years old	Son/daughter	14 years old	Son/daughter	18 years old	Son/daughter	21 years old	Son/daughter	23 years old	Son/daughter	26 years old	Son/daughter	29 years old	Son/daughter	32 years old	Son/daughter	34 years old	Father/mother		Son/daughter		Father/mother
75	110	Treatment	Yes (female)	42 years old	Divorced	Never attended school	No		Former wife/husband	49 years old	Son/daughter	12 years old	Son/daughter	14 years old	Son/daughter	20 years old	Son/daughter	23 years old	Father/mother	76 years old	Father/mother	81 years old
75	110	Treatment	Yes (female)	32 years old	Married/living together	Some primary education	No		Wife/husband (current)	33 years old	Son/daughter	8 years old	Son/daughter	13 years old	Father/mother		Father/mother	59 years old
75	110	Treatment	Yes (female)	33 years old	Married/living together	Some primary education	No		Wife/husband (current)	36 years old	Son/daughter	12 years old	Son/daughter	16 years old	Father/mother	52 years old	Father/mother	57 years old
75	110	Treatment	Yes (female)	39 years old	Married/living together	Some primary education	No		Wife/husband (current)	47 years old	Son/daughter	9 years old	Son/daughter	16 years old	Son/daughter	19 years old	Son/daughter	22 years old	Father/mother		Father/mother
75	110	Treatment	Yes (female)	36 years old	Married/living together	Some primary education	No		Wife/husband (current)	42 years old	Son/daughter	9 years old	Son/daughter	15 years old	Father/mother		Father/mother
75	110	Treatment	Yes (female)	80 years old	Widowed	Some primary education			Son/daughter	41 years old	Son/daughter	46 years old	Son/daughter	51 years old	Son/daughter	59 years old	Son/daughter	68 years old	Wife/husband (current)		Son/daughter		Son/daughter		Son/daughter		Father/mother		Father/mother
75	110	Treatment	Yes (female)	35 years old	Married/living together	Some primary education	No		Wife/husband (current)	45 years old	Son/daughter	10 years old	Son/daughter	12 years old	Son/daughter	14 years old	Son/daughter	17 years old	Father/mother	77 years old	Father/mother	80 years old
75	110	Treatment	Yes (female)	54 years old	Married/living together	Some primary education			Wife/husband (current)	59 years old	Son/daughter	18 years old	Son/daughter	24 years old	Son/daughter	31 years old	Son/daughter	33 years old	Step-child/half-brother/sister	15 years old	Father/mother		Son/daughter		Father/mother
75	110	Treatment	No (male)	58 years old	Divorced	Some secondary education		No	Former wife/husband	51 years old	Son/daughter	19 years old	Son/daughter	20 years old	Son/daughter	15 years old	Son/daughter	21 years old	Step-child/half-brother/sister	27 years old	Son/daughter	32 years old	Son/daughter	34 years old	Father/mother		Father/mother
75	110	Treatment	No (male)	50 years old	Married/living together	Completed secondary school		No
75	110	Treatment	No (male)						Wife/husband (current)	40 years old	Son/daughter	14 years old	Son/daughter	16 years old	Son/daughter	19 years old	Son/daughter	24 years old	Son/daughter	28 years old	Father/mother		Father/mother
75	110	Treatment	No (male)						Wife/husband (current)	36 years old	Son/daughter	11 years old	Son/daughter	16 years old	Father/mother	55 years old	Father/mother	67 years old
75	110	Treatment	No (male)	30 years old	Married/living together	Some secondary education		No	Father/mother	68 years old
75	110	Treatment	No (male)	39 years old	Married/living together	Some primary education		No	Dont know person	33 years old	Dont know person	12 years old	Father/mother	68 years old	Father/mother	70 years old
75	110	Treatment	No (male)	36 years old	Married/living together	Some primary education		No	Wife/husband (current)	32 years old	Son/daughter	12 years old	Son/daughter	16 years old	Father/mother	54 years old	Father/mother	57 years old
75	110	Treatment	No (male)	35 years old	Married/living together	Some primary education		No	Wife/husband (current)	31 years old	Son/daughter	10 years old	Son/daughter	13 years old	Father/mother	59 years old	Father/mother	64 years old
75	110	Treatment	No (male)	39 years old	Married/living together	Some primary education		No	Wife/husband (current)	36 years old	Son/daughter	11 years old	Son/daughter	17 years old	Father/mother		Father/mother	64 years old	Son/daughter		Son/daughter
76	105	Treatment	Yes (female)	43 years old	Divorced	Some primary education	No		Wife/husband (current)	50 years old	Son/daughter	9 years old	Son/daughter	15 years old	Son/daughter	20 years old	Son/daughter	22 years old	Son/daughter	24 years old	Son/daughter	25 years old	Father/mother	65 years old	Father/mother	67 years old	Son/daughter		Son/daughter
76	105	Treatment	Yes (female)						Wife/husband (current)	76 years old	Son/daughter	17 years old	Son/daughter	19 years old	Son/daughter	24 years old	Son/daughter	26 years old	Son/daughter	28 years old	Son/daughter	31 years old	Son/daughter	33 years old	Son/daughter	35 years old	Son/daughter	37 years old	Son/daughter	39 years old	Son/daughter	41 years old	Father/mother		Father/mother
76	105	Treatment	Yes (female)						Wife/husband (current)	39 years old	Son/daughter	14 years old	Father/mother	66 years old	Father/mother	69 years old
76	105	Treatment	Yes (female)	34 years old	Married/living together	Some primary education	No		Wife/husband (current)	42 years old	Son/daughter	9 years old	Son/daughter	13 years old	Son/daughter	18 years old	Father/mother	59 years old	Father/mother
76	105	Treatment	Yes (female)	31 years old	Married/living together	Some primary education	No		Former wife/husband	33 years old	Son/daughter	10 years old	Father/mother	63 years old	Father/mother	69 years old
76	105	Treatment	Yes (female)	39 years old	Married/living together	Some primary education	No		Wife/husband (current)	42 years old	Son/daughter	9 years old	Son/daughter	18 years old	Son/daughter	22 years old	Father/mother	67 years old	Father/mother	74 years old	Son/daughter		Son/daughter
76	105	Treatment	Yes (female)	35 years old	Married/living together	Some secondary education	No		Wife/husband (current)	37 years old	Son/daughter	11 years old	Father/mother	65 years old	Father/mother	69 years old
76	105	Treatment	Yes (female)	39 years old	Married/living together	Some primary education	No		Wife/husband (current)	47 years old	Father/mother	61 years old	Father/mother
76	105	Treatment	Yes (female)	38 years old	Married/living together	Some primary education	No		Former wife/husband	47 years old	Son/daughter	9 years old	Son/daughter	10 years old	Son/daughter	14 years old	Son/daughter		Son/daughter	22 years old	Father/mother	64 years old	Father/mother	71 years old
76	105	Treatment	Yes (female)						Wife/husband (current)	65 years old	Son/daughter	18 years old	Son/daughter	22 years old	Son/daughter	25 years old	Son/daughter	28 years old	Son/daughter	36 years old	Son/daughter	39 years old	Father/mother	>= 90 years old	Son/daughter		Son/daughter		Son/daughter		Son/daughter		Son/daughter		Father/mother
76	105	Treatment	No (male)						Wife/husband (current)		Son/daughter	17 years old	Son/daughter	19 years old	Son/daughter	21 years old	Son/daughter	23 years old	Son/daughter	26 years old	Son/daughter	28 years old	Son/daughter	36 years old	Son/daughter	44 years old	Father/mother		Father/mother
76	105	Treatment	No (male)	52 years old	Married/living together	Some primary education		No	Former wife/husband	39 years old	Former wife/husband	41 years old	Son/daughter	14 years old	Son/daughter	19 years old	Son/daughter	21 years old	Son/daughter	23 years old	Son/daughter	25 years old	Son/daughter	27 years old	Father/mother		Father/mother
76	105	Treatment	No (male)	39 years old	Married/living together	Some primary education		No	Wife/husband (current)	37 years old	Son/daughter	9 years old	Son/daughter	14 years old	Son/daughter	17 years old	Father/mother	57 years old	Father/mother	64 years old
76	105	Treatment	No (male)	39 years old	Married/living together	Completed secondary school		No	Former wife/husband	37 years old	Son/daughter	14 years old	Father/mother	63 years old	Father/mother
76	105	Treatment	No (male)						Son/daughter	37 years old	Son/daughter	40 years old	Son/daughter	42 years old	Son/daughter	48 years old	Son/daughter	51 years old	Wife/husband (current)		Son/daughter		Son/daughter		Father/mother		Father/mother
76	105	Treatment	No (male)	74 years old	Married/living together	Some primary education			Wife/husband (current)	66 years old	Wife/husband (current)	65 years old	Son/daughter	19 years old	Son/daughter	23 years old	Son/daughter	30 years old	Son/daughter	33 years old	Son/daughter	36 years old	Son/daughter	38 years old	Dont know person	40 years old	Son/daughter		Son/daughter	44 years old	Son/daughter		Son/daughter		Son/daughter		Son/daughter		Father/mother		Father/mother
76	105	Treatment	No (male)						Wife/husband (current)	34 years old	Son/daughter	11 years old	Father/mother	59 years old	Father/mother	71 years old
77	109	Control	Yes (female)	38 years old	Married/living together	Some primary education	No		Former wife/husband		Son/daughter	12 years old	Son/daughter	19 years old	Father/mother	67 years old	Father/mother	69 years old	Son/daughter		Brother/sister-in-law	20 years old	Son/daughter
77	109	Control	Yes (female)	40 years old	Married/living together	Never attended school	No		Wife/husband (current)	44 years old	Son/daughter	9 years old	Son/daughter	13 years old	Son/daughter	19 years old	Father/mother	59 years old	Father/mother		Son/daughter		Son/daughter
77	109	Control	Yes (female)	34 years old	Married/living together	Some primary education	No		Wife/husband (current)	36 years old	Son/daughter	10 years old	Son/daughter	14 years old	Son/daughter	16 years old	Father/mother		Father/mother
77	109	Control	Yes (female)	33 years old	Married/living together	Some primary education	No		Wife/husband (current)	38 years old	Father/mother	62 years old	Father/mother
77	109	Control	Yes (female)	53 years old	Married/living together	Never attended school			Wife/husband (current)		Son/daughter	26 years old	Son/daughter	29 years old	Son/daughter	31 years old	Son/daughter	33 years old	Son/daughter		Son/daughter		Son/daughter		Father/mother		Father/mother
77	109	Control	Yes (female)						Wife/husband (current)	49 years old	Son/daughter	15 years old	Father/mother	80 years old	Father/mother	84 years old	Son/daughter		Son/daughter		Son/daughter		Son/daughter		Son/daughter		Son/daughter		Son/daughter		Son/daughter		Son/daughter		Son/daughter
77	109	Control	Yes (female)	33 years old	Married/living together	Some primary education	No		Wife/husband (current)	36 years old	Son/daughter	15 years old	Father/mother	57 years old	Father/mother		Son/daughter
77	109	Control	Yes (female)						Wife/husband (current)	38 years old	Son/daughter	12 years old	Son/daughter	14 years old	Father/mother	77 years old	Son/daughter		Father/mother
77	109	Control	Yes (female)	35 years old	Married/living together	Some primary education	No		Wife/husband (current)	40 years old	Son/daughter	11 years old	Son/daughter	13 years old	Father/mother	58 years old	Father/mother
77	109	Control	Yes (female)						Father/mother	60 years old	Father/mother
77	109	Control	No (male)						Wife/husband (current)	47 years old	Son/daughter	15 years old	Son/daughter	25 years old	Father/mother	74 years old	Father/mother	78 years old	Son/daughter		Son/daughter		Son/daughter		Son/daughter		Son/daughter		Son/daughter		Son/daughter
77	109	Control	No (male)						Wife/husband (current)	31 years old	Son/daughter	12 years old	Son/daughter	13 years old	Son/daughter	20 years old	Father/mother	64 years old	Father/mother	71 years old
77	109	Control	No (male)	36 years old	Married/living together	Some primary education		No	Wife/husband (current)	33 years old	Son/daughter		Son/daughter	15 years old	Father/mother	66 years old	Father/mother
77	109	Control	No (male)	38 years old	Married/living together	Some primary education		No	Wife/husband (current)	31 years old	Son/daughter		Father/mother		Father/mother
77	109	Control	No (male)	39 years old	Married/living together	Some primary education		No	Wife/husband (current)	34 years old	Son/daughter	13 years old	Son/daughter	15 years old	Father/mother		Father/mother
78	127	Treatment	Yes (female)	42 years old	Married/living together	Never attended school	No		Former wife/husband	42 years old	Son/daughter	20 years old	Son/daughter	21 years old	Son/daughter	23 years old	Son/daughter	25 years old	Father/mother		Father/mother	61 years old
78	127	Treatment	Yes (female)	38 years old	Married/living together	Some primary education	No		Wife/husband (current)	45 years old	Son/daughter	11 years old	Son/daughter	13 years old	Son/daughter	16 years old	Son/daughter	19 years old	Father/mother	72 years old	Father/mother	78 years old
78	127	Treatment	No (male)	59 years old	Separated	Some primary education		No	Former wife/husband	51 years old	Son/daughter	23 years old	Son/daughter	23 years old	Son/daughter	25 years old	Son/daughter	28 years old	Son/daughter	32 years old	Son/daughter	35 years old	Son/daughter		Sister/brother	36 years old	Son/daughter	39 years old	Father/mother	89 years old	Father/mother		Mother/father-in-law
79	123	Control	Yes (female)	41 years old	Married/living together	Some primary education	No		Wife/husband (current)	48 years old	Son/daughter	10 years old	Son/daughter	16 years old	Son/daughter	18 years old	Son/daughter	21 years old	Son/daughter	26 years old	Son/daughter		Father/mother		Father/mother
79	123	Control	Yes (female)	41 years old	Divorced	Never attended school	No		Former wife/husband	67 years old	Son/daughter	11 years old	Son/daughter	14 years old	Son/daughter	18 years old	Son/daughter	20 years old	Son/daughter	23 years old	Father/mother	63 years old	Father/mother
79	123	Control	Yes (female)	29 years old	Married/living together	Some primary education	No		Former wife/husband	33 years old	Father/mother	52 years old	Father/mother	72 years old
79	123	Control	Yes (female)						Wife/husband (current)	35 years old	Father/mother	59 years old	Father/mother	75 years old
79	123	Control	Yes (female)	30 years old	Married/living together	Some secondary education	No		Wife/husband (current)	35 years old	Father/mother	57 years old	Father/mother	59 years old	Son/daughter
79	123	Control	Yes (female)	28 years old	Married/living together	Some secondary education	No		Wife/husband (current)	31 years old	Father/mother	54 years old	Father/mother
79	123	Control	No (male)	31 years old	Married/living together	Some secondary education		No	Wife/husband (current)	28 years old	Father/mother		Grandparent
79	123	Control	No (male)	33 years old	Married/living together	Some primary education		No	Former wife/husband	29 years old	Son/daughter	11 years old	Father/mother	68 years old	Father/mother
79	123	Control	No (male)	35 years old	Married/living together	Some primary education		No	Wife/husband (current)	30 years old	Son/daughter	9 years old	Father/mother	56 years old	Father/mother		Son/daughter
80	119	Treatment	Yes (female)	40 years old	Married/living together	Some primary education	No		Wife/husband (current)	56 years old	Son/daughter	10 years old	Son/daughter	15 years old	Son/daughter	18 years old	Son/daughter	21 years old	Son/daughter		Father/mother		Father/mother
80	119	Treatment	Yes (female)	32 years old	Married/living together	Some primary education	No		Former wife/husband	36 years old	Son/daughter	11 years old	Son/daughter	13 years old	Father/mother	80 years old	Father/mother
80	119	Treatment	Yes (female)	32 years old	Married/living together	Some primary education	No		Wife/husband (current)	44 years old	Son/daughter	11 years old	Son/daughter	13 years old	Father/mother	69 years old	Father/mother	84 years old
80	119	Treatment	Yes (female)	32 years old	Married/living together	Some primary education	No		Wife/husband (current)	40 years old	Son/daughter	10 years old	Son/daughter	11 years old	Father/mother	67 years old	Father/mother
80	119	Treatment	No (male)	42 years old	Married/living together	Some secondary education		No	Wife/husband (current)	31 years old	Son/daughter	11 years old	Son/daughter	13 years old	Father/mother	59 years old	Father/mother	67 years old
80	119	Treatment	No (male)	35 years old	Married/living together	Some primary education		No	Wife/husband (current)	30 years old	Son/daughter	10 years old	Son/daughter	12 years old	Father/mother	57 years old	Father/mother	49 years old
80	119	Treatment	No (male)	28 years old	Married/living together	Some primary education		No	Father/mother	80 years old	Father/mother
80	119	Treatment	No (male)	34 years old	Married/living together	Some primary education		No	Former wife/husband	32 years old	Son/daughter	11 years old	Son/daughter	13 years old	Father/mother	59 years old	Father/mother	67 years old
81	120	Treatment	Yes (female)	44 years old	Married/living together	Never attended school	No		Wife/husband (current)	49 years old	Son/daughter	12 years old	Son/daughter	15 years old	Son/daughter	19 years old	Son/daughter	21 years old	Son/daughter	23 years old	Son/daughter	25 years old	Father/mother	67 years old	Son/daughter		Father/mother
81	120	Treatment	Yes (female)	40 years old	Divorced	Some primary education	No		Former wife/husband	5 years old	Step-child/half-brother/sister	9 years old	Son/daughter	15 years old	Son/daughter	16 years old	Father/mother	69 years old	Father/mother	71 years old	Son/daughter		Son/daughter		Son/daughter
81	120	Treatment	Yes (female)	54 years old	Divorced	Never attended school			Son/daughter	12 years old	Son/daughter	18 years old	Son/daughter	21 years old	Son/daughter	25 years old	Son/daughter	30 years old	Son/daughter	43 years old	Wife/husband (current)		Son/daughter		Son/daughter		Son/daughter		Son/daughter		Father/mother		Father/mother
81	120	Treatment	Yes (female)	36 years old	Married/living together	Some primary education	No		Wife/husband (current)	39 years old	Son/daughter	11 years old	Son/daughter	13 years old	Father/mother	51 years old	Father/mother	63 years old
81	120	Treatment	Yes (female)	43 years old	Married/living together	Never attended school	No		Wife/husband (current)	59 years old	Son/daughter	13 years old	Son/daughter	15 years old	Son/daughter	18 years old	Son/daughter	28 years old	Father/mother	63 years old	Father/mother
81	120	Treatment	Yes (female)	42 years old	Widowed	Some primary education	No		Wife/husband (current)		Son/daughter	10 years old	Son/daughter	12 years old	Son/daughter	18 years old	Son/daughter	20 years old	Son/daughter	22 years old	Son/daughter	24 years old	Father/mother	60 years old	Son/daughter		Father/mother
81	120	Treatment	Yes (female)	27 years old	Married/living together	Completed secondary school	No		Father/mother		Father/mother	71 years old
81	120	Treatment	No (male)	63 years old	Married/living together	Some primary education			Wife/husband (current)	49 years old	Wife/husband (current)	53 years old	Son/daughter	12 years old	Son/daughter	14 years old	Son/daughter	18 years old	Son/daughter	22 years old	Dont know person	18 years old	Son/daughter	28 years old	Son/daughter	28 years old	Son/daughter	30 years old	Son/daughter		Son/daughter		Son/daughter		Son/daughter		Father/mother		Father/mother
81	120	Treatment	No (male)						Wife/husband (current)	27 years old	Son/daughter	14 years old	Son/daughter	16 years old	Father/mother		Father/mother
81	120	Treatment	No (male)	35 years old	Married/living together	Some primary education		Yes	Wife/husband (current)	31 years old	Son/daughter	9 years old	Son/daughter	12 years old	Father/mother	61 years old	Father/mother
81	120	Treatment	No (male)	36 years old	Married/living together	Some primary education		No	Wife/husband (current)	29 years old	Son/daughter	11 years old	Son/daughter	13 years old	Father/mother	60 years old	Father/mother
82	119	Control	Yes (female)	43 years old	Married/living together	Never attended school	No		Wife/husband (current)	51 years old	Son/daughter	13 years old	Son/daughter	15 years old	Son/daughter	18 years old	Son/daughter	20 years old	Son/daughter	25 years old	Father/mother	63 years old	Father/mother	71 years old	Son/daughter
82	119	Control	Yes (female)	52 years old	Married/living together	Some primary education			Wife/husband (current)	55 years old	Son/daughter	11 years old	Son/daughter	16 years old	Son/daughter	20 years old	Son/daughter	25 years old	Son/daughter	28 years old	Son/daughter	34 years old	Son/daughter		Father/mother		Father/mother
82	119	Control	Yes (female)	30 years old	Divorced	Never attended school	No		Father/mother	69 years old	Father/mother	77 years old
82	119	Control	No (male)						Father/mother	60 years old	Father/mother	63 years old
83	118	Treatment	Yes (female)	43 years old	Married/living together	Some primary education	No		Wife/husband (current)	53 years old	Son/daughter	16 years old	Son/daughter	19 years old	Son/daughter	22 years old	Son/daughter		Son/daughter		Son/daughter		Father/mother		Father/mother
83	118	Treatment	Yes (female)	41 years old	Married/living together	Never attended school	No		Wife/husband (current)	53 years old	Son/daughter	15 years old	Son/daughter	18 years old	Son/daughter	23 years old	Father/mother		Father/mother	79 years old
84	116	Control	Yes (female)						Wife/husband (current)	37 years old	Son/daughter	14 years old	Father/mother	53 years old	Father/mother	53 years old	Son/daughter		Father/mother
84	116	Control	Yes (female)	35 years old	Divorced	Some primary education	No		Former wife/husband	47 years old	Step-child/half-brother/sister	13 years old	Brother/sister-in-law	56 years old	Other not related through blood or marriage (friends)
84	116	Control	Yes (female)	53 years old	Married/living together	Some primary education			Wife/husband (current)	50 years old	Father/mother	70 years old	Father/mother
84	116	Control	Yes (female)	42 years old	Married/living together	Never attended school	No		Wife/husband (current)	46 years old	Son/daughter	13 years old	Son/daughter	16 years old	Son/daughter	21 years old	Son/daughter	27 years old	Father/mother		Son/daughter		Son/daughter		Father/mother
84	116	Control	Yes (female)	45 years old	Married/living together	Some primary education	No		Wife/husband (current)	45 years old	Son/daughter	13 years old	Son/daughter	19 years old	Son/daughter	21 years old	Son/daughter	25 years old	Son/daughter		Father/mother
84	116	Control	Yes (female)	34 years old	Married/living together	Some primary education	No		Wife/husband (current)	48 years old	Son/daughter	16 years old	Father/mother	61 years old	Father/mother	70 years old
84	116	Control	Yes (female)	67 years old	Married/living together	Never attended school			Wife/husband (current)	82 years old	Son/daughter	37 years old	Son/daughter	40 years old	Son/daughter	43 years old	Son/daughter	46 years old	Son/daughter	36 years old	Son/daughter		Son/daughter		Father/mother		Father/mother
84	116	Control	Yes (female)	33 years old	Married/living together	Some primary education	No		Wife/husband (current)	39 years old	Son/daughter	10 years old	Son/daughter	15 years old	Father/mother	62 years old	Father/mother	69 years old
84	116	Control	Yes (female)	30 years old	Married/living together	Some primary education	No		Wife/husband (current)	35 years old	Son/daughter	11 years old	Son/daughter	13 years old	Father/mother	68 years old	Father/mother
84	116	Control	Yes (female)	69 years old	Divorced	Some primary education			Son/daughter	34 years old	Son/daughter	39 years old	Son/daughter	43 years old	Son/daughter	52 years old	Son/daughter	52 years old	Father/mother	89 years old	Wife/husband (current)		Son/daughter		Son/daughter		Son/daughter		Son/daughter		Father/mother
84	116	Control	Yes (female)	40 years old	Married/living together	Some primary education	No		Wife/husband (current)	43 years old	Son/daughter	16 years old	Son/daughter	18 years old	Son/daughter	20 years old	Son/daughter	23 years old	Father/mother		Father/mother	82 years old
84	116	Control	No (male)						Wife/husband (current)	51 years old	Son/daughter	18 years old	Son/daughter	20 years old	Father/mother	69 years old	Son/daughter		Father/mother
84	116	Control	No (male)	45 years old	Married/living together	Some primary education		No	Wife/husband (current)	45 years old	Son/daughter	13 years old	Son/daughter	19 years old	Son/daughter	21 years old	Son/daughter	27 years old	Father/mother		Son/daughter		Father/mother
84	116	Control	No (male)	45 years old	Married/living together	Some primary education		No	Wife/husband (current)	42 years old	Son/daughter	11 years old	Son/daughter	14 years old	Son/daughter	16 years old	Son/daughter	19 years old	Son/daughter	28 years old	Son/daughter	28 years old	Father/mother	61 years old	Son/daughter		Son/daughter		Son/daughter		Son/daughter		Father/mother
84	116	Control	No (male)	45 years old	Married/living together	Some primary education		No	Wife/husband (current)	36 years old	Son/daughter	13 years old	Son/daughter	15 years old	Father/mother	61 years old	Father/mother
84	116	Control	No (male)	64 years old	Married/living together	Some primary education			Wife/husband (current)	53 years old	Son/daughter	27 years old	Son/daughter	29 years old	Son/daughter	31 years old	Son/daughter	32 years old	Son/daughter	33 years old	Son/daughter	35 years old	Son/daughter	36 years old	Son/daughter	37 years old	Son/daughter	38 years old	Son/daughter	40 years old	Son/daughter	42 years old	Son/daughter	43 years old	Father/mother	42 years old	Son/daughter		Son/daughter	25 years old	Son/daughter		Father/mother
84	116	Control	No (male)	36 years old	Married/living together	Some primary education		No	Wife/husband (current)	31 years old	Son/daughter	9 years old	Father/mother	73 years old	Father/mother
84	116	Control	No (male)						Father/mother		Father/mother
84	116	Control	No (male)						Father/mother	53 years old	Father/mother
84	116	Control	No (male)	31 years old	Married/living together	Some secondary education		No	Father/mother		Father/mother
84	116	Control	No (male)	29 years old	Married/living together	Some primary education		No	Father/mother	53 years old	Father/mother	66 years old
84	116	Control	No (male)	42 years old	Married/living together	Some secondary education		No	Wife/husband (current)	36 years old	Son/daughter	13 years old	Son/daughter	18 years old	Son/daughter	20 years old	Father/mother	69 years old	Son/daughter		Father/mother
84	116	Control	No (male)						Wife/husband (current)	38 years old	Son/daughter	16 years old	Son/daughter	18 years old	Father/mother	85 years old	Son/daughter		Father/mother
85	110	Control	Yes (female)	39 years old	Married/living together	Some primary education	No		Former wife/husband		Son/daughter	13 years old	Son/daughter	20 years old	Son/daughter	22 years old	Father/mother		Father/mother
85	110	Control	Yes (female)	40 years old	Married/living together	Some primary education	No		Wife/husband (current)	47 years old	Son/daughter	11 years old	Son/daughter	14 years old	Son/daughter	16 years old	Son/daughter	21 years old	Father/mother	64 years old	Father/mother	77 years old
85	110	Control	Yes (female)	33 years old	Divorced	Some primary education	No		Former wife/husband	37 years old	Son/daughter	10 years old	Son/daughter	14 years old	Dont know person	55 years old	Father/mother	64 years old
85	110	Control	Yes (female)	34 years old	Married/living together	Some primary education	No		Wife/husband (current)	36 years old	Son/daughter	10 years old	Son/daughter	14 years old	Father/mother	82 years old	Father/mother	85 years old	Son/daughter
85	110	Control	No (male)	56 years old	Married/living together	Some secondary education		No	Wife/husband (current)	51 years old	Son/daughter	24 years old	Son/daughter	27 years old	Son/daughter	31 years old	Son/daughter	33 years old	Son/daughter	36 years old	Father/mother	87 years old	Son/daughter		Son/daughter		Father/mother
85	110	Control	No (male)						Wife/husband (current)	43 years old	Son/daughter	14 years old	Son/daughter	16 years old	Son/daughter	18 years old	Son/daughter	27 years old	Father/mother	70 years old	Father/mother
85	110	Control	No (male)
85	110	Control	No (male)	38 years old	Married/living together	Some primary education		No	Wife/husband (current)	33 years old	Son/daughter	10 years old	Son/daughter	14 years old	Father/mother	59 years old	Father/mother
85	110	Control	No (male)	37 years old	Married/living together	Some secondary education		No	Former wife/husband	30 years old	Former wife/husband	34 years old	Son/daughter	9 years old	Son/daughter	15 years old	Father/mother	71 years old	Father/mother
86	106	Control	Yes (female)	55 years old	Married/living together	Never attended school			Former wife/husband	67 years old	Son/daughter	15 years old	Son/daughter	21 years old	Son/daughter	26 years old	Son/daughter		Father/mother		Son/daughter		Son/daughter		Father/mother
86	106	Control	Yes (female)	42 years old	Divorced	Never attended school	No		Wife/husband (current)	50 years old	Son/daughter		Son/daughter	11 years old	Son/daughter	15 years old	Son/daughter	16 years old	Son/daughter	18 years old	Son/daughter	20 years old	Son/daughter		Father/mother	67 years old	Father/mother
86	106	Control	Yes (female)	36 years old	Married/living together	Some primary education	No		Wife/husband (current)	38 years old	Son/daughter	11 years old	Son/daughter	13 years old	Son/daughter	19 years old	Father/mother	71 years old	Father/mother	78 years old
86	106	Control	Yes (female)						Wife/husband (current)	64 years old	Father/mother	71 years old	Father/mother
86	106	Control	Yes (female)	35 years old	Married/living together	Some primary education	No		Wife/husband (current)	44 years old	Son/daughter	10 years old	Son/daughter	12 years old	Son/daughter	15 years old	Father/mother	57 years old	Father/mother
86	106	Control	No (male)	62 years old	Married/living together	Completed primary education			Wife/husband (current)	48 years old	Wife/husband (current)	51 years old	Dont know person	12 years old	Son/daughter	12 years old	Son/daughter	15 years old	Son/daughter	17 years old	Son/daughter	17 years old	Son/daughter	19 years old	Son/daughter	28 years old	Son/daughter	30 years old	Son/daughter	32 years old	Son/daughter	36 years old	Father/mother		Son/daughter		Son/daughter		Son/daughter		Father/mother
86	106	Control	No (male)	55 years old	Married/living together	Some primary education		No	Former wife/husband	48 years old	Son/daughter	15 years old	Son/daughter	17 years old	Son/daughter	19 years old	Son/daughter		Son/daughter		Son/daughter		Son/daughter		Father/mother		Father/mother
86	106	Control	No (male)						Wife/husband (current)	32 years old	Son/daughter	10 years old	Son/daughter	13 years old	Son/daughter	15 years old	Son/daughter	17 years old	Son/daughter	19 years old	Father/mother	74 years old	Father/mother	78 years old
86	106	Control	No (male)	39 years old	Married/living together	Some primary education		No	Wife/husband (current)	33 years old	Son/daughter	11 years old	Son/daughter	12 years old	Son/daughter	15 years old	Son/daughter	18 years old	Son/daughter	19 years old	Father/mother	72 years old	Father/mother
86	106	Control	No (male)						Wife/husband (current)	29 years old	Son/daughter	10 years old	Father/mother	54 years old	Father/mother	63 years old
86	106	Control	No (male)	38 years old	Married/living together	Some secondary education		No	Wife/husband (current)	45 years old	Son/daughter	18 years old	Father/mother		Father/mother
86	106	Control	No (male)	50 years old	Married/living together	Never attended school		No	Wife/husband (current)	32 years old	Son/daughter	11 years old	Son/daughter	13 years old	Son/daughter	18 years old	Son/daughter	21 years old	Father/mother	77 years old	Son/daughter		Son/daughter		Father/mother
87	126	Treatment	Yes (female)	57 years old	Married/living together	Some primary education			Wife/husband (current)	61 years old	Son/daughter	26 years old	Son/daughter	28 years old	Son/daughter	31 years old	Son/daughter	34 years old	Son/daughter	37 years old	Father/mother	>= 90 years old	Son/daughter		Son/daughter		Son/daughter		Father/mother
87	126	Treatment	Yes (female)						Son/daughter	11 years old	Son/daughter	13 years old	Son/daughter	16 years old	Father/mother	73 years old	Wife/husband (current)		Father/mother
87	126	Treatment	Yes (female)	32 years old	Divorced	Some primary education	No		Wife/husband (current)	42 years old	Son/daughter	12 years old	Father/mother	51 years old	Father/mother	60 years old	Son/daughter
87	126	Treatment	Yes (female)						Wife/husband (current)	89 years old	Son/daughter	25 years old	Son/daughter	34 years old	Son/daughter	35 years old	Son/daughter	48 years old	Son/daughter		Son/daughter		Son/daughter		Son/daughter		Son/daughter		Son/daughter		Son/daughter		Father/mother		Father/mother
87	126	Treatment	Yes (female)	28 years old	Married/living together	Some primary education	No		Wife/husband (current)	29 years old	Son/daughter	10 years old	Son/daughter	12 years old	Father/mother	51 years old	Father/mother
87	126	Treatment	Yes (female)	37 years old	Married/living together	Some primary education	No		Wife/husband (current)	48 years old	Son/daughter	11 years old	Son/daughter	13 years old	Son/daughter	16 years old	Father/mother	63 years old	Father/mother
87	126	Treatment	No (male)						Wife/husband (current)	28 years old	Son/daughter	11 years old	Father/mother	56 years old	Father/mother	66 years old
87	126	Treatment	No (male)	35 years old	Married/living together	Some primary education		Yes	Former wife/husband	24 years old	Son/daughter	9 years old	Son/daughter	12 years old	Father/mother	67 years old	Father/mother	54 years old	Son/daughter	20 years old
87	126	Treatment	No (male)						Wife/husband (current)	37 years old	Son/daughter	11 years old	Son/daughter	13 years old	Son/daughter	14 years old	Son/daughter	19 years old	Son/daughter	20 years old	Son/daughter	24 years old	Son/daughter	27 years old	Son/daughter	35 years old	Son/daughter		Son/daughter		Father/mother		Father/mother
88	122	Treatment	Yes (female)	41 years old	Married/living together	Some primary education	No		Wife/husband (current)	43 years old	Son/daughter	19 years old	Son/daughter	25 years old	Father/mother		Father/mother
88	122	Treatment	Yes (female)						Wife/husband (current)	44 years old	Son/daughter	10 years old	Son/daughter	13 years old	Son/daughter	15 years old	Son/daughter	19 years old	Son/daughter		Father/mother		Father/mother
88	122	Treatment	No (male)						Wife/husband (current)	76 years old	Son/daughter	36 years old	Son/daughter	37 years old	Son/daughter	37 years old	Son/daughter	39 years old	Son/daughter	39 years old	Son/daughter	39 years old	Son/daughter	39 years old	Son/daughter	49 years old	Son/daughter	49 years old	Son/daughter	59 years old	Son/daughter	64 years old	Son/daughter		Father/mother		Father/mother
1	208	Control	Yes (female)	44 years old	Married/living together	Some primary education	No		Wife/husband (current)	50 years old	Son/daughter	10 years old	Son/daughter	13 years old	Son/daughter	16 years old	Son/daughter	16 years old	Son/daughter	19 years old	Son/daughter	22 years old	NOT part of this family/household	28 years old	Father/mother	81 years old	Father/mother
1	208	Control	Yes (female)	53 years old	Widowed	Some primary education			Former wife/husband		Son/daughter	15 years old	Son/daughter	18 years old	Son/daughter	23 years old	NOT part of this family/household	26 years old	Son/daughter	28 years old	Son/daughter	30 years old	Son/daughter	32 years old	Son/daughter	37 years old	Son/daughter		Son/daughter		Father/mother		Father/mother
1	208	Control	Yes (female)	32 years old	Widowed	Some primary education	No		Former wife/husband	39 years old	Son/daughter	11 years old	Son/daughter	14 years old	Father/mother	54 years old	Father/mother
1	208	Control	Yes (female)	32 years old	Married/living together	Some primary education	Yes		Former wife/husband	35 years old	Son/daughter	10 years old	Son/daughter	13 years old	Son/daughter	15 years old	Father/mother		Father/mother
1	208	Control	Yes (female)						Wife/husband (current)	39 years old	Son/daughter	11 years old	Son/daughter	15 years old	Son/daughter	18 years old	Father/mother	63 years old	Father/mother
1	208	Control	Yes (female)	34 years old	Married/living together	Some primary education	No		Wife/husband (current)	36 years old	Son/daughter	17 years old	Father/mother	61 years old	Son/daughter		Father/mother
1	208	Control	Yes (female)	35 years old	Married/living together	Some primary education	No		Wife/husband (current)	42 years old	Son/daughter	9 years old	Son/daughter	12 years old	Son/daughter	14 years old	Son/daughter	17 years old	Son/daughter	20 years old	Father/mother	66 years old	Father/mother
1	208	Control	Yes (female)						Wife/husband (current)	38 years old	Son/daughter	12 years old	Son/daughter	15 years old	Son/daughter	20 years old	Father/mother	54 years old	Father/mother
1	208	Control	Yes (female)
1	208	Control	Yes (female)	35 years old	Married/living together	Some primary education	No		Wife/husband (current)	38 years old	Dont know person	63 years old	Father/mother	78 years old
1	208	Control	Yes (female)	31 years old	Divorced	Completed primary education	No		Son/daughter	9 years old	Son/daughter	12 years old	Father/mother	52 years old	Father/mother	57 years old
1	208	Control	Yes (female)	34 years old	Married/living together	Some primary education	No		Former wife/husband	38 years old	Son/daughter	9 years old	Son/daughter	12 years old	Son/daughter	14 years old	Son/daughter	16 years old	Father/mother	63 years old	Father/mother
1	208	Control	Yes (female)	40 years old	Married/living together	Some primary education	No		Former wife/husband	57 years old	Son/daughter	9 years old	Son/daughter	13 years old	Son/daughter	17 years old	Son/daughter	19 years old	Son/daughter	21 years old	Father/mother		Father/mother
1	208	Control	Yes (female)	29 years old	Married/living together	Some primary education	Yes		Wife/husband (current)	39 years old	Son/daughter	11 years old	Son/daughter	15 years old	Father/mother	53 years old	Father/mother	65 years old
1	208	Control	Yes (female)	33 years old	Married/living together	Some primary education	Yes		Wife/husband (current)	34 years old	Son/daughter	9 years old	Son/daughter	13 years old	Son/daughter	16 years old	Son/daughter	19 years old	Father/mother		Father/mother
1	208	Control	Yes (female)	40 years old	Divorced	Some primary education	No		Wife/husband (current)	44 years old	Son/daughter	13 years old	Son/daughter	17 years old	Son/daughter	20 years old	Son/daughter	22 years old	Father/mother	79 years old	Father/mother
1	208	Control	Yes (female)	30 years old	Married/living together	Some primary education	No		Son/daughter		Father/mother	56 years old	Father/mother	58 years old	Son/daughter		Son/daughter
1	208	Control	Yes (female)	34 years old	Married/living together	Never attended school	No		Wife/husband (current)	38 years old	Son/daughter	12 years old	Son/daughter	14 years old	Son/daughter	17 years old	Father/mother		Father/mother	60 years old
1	208	Control	Yes (female)	30 years old	Married/living together	Never attended school	No		Dont know person	35 years old	Son/daughter	13 years old	Son/daughter	15 years old	Son/daughter	19 years old	Father/mother	57 years old	Father/mother	61 years old
1	208	Control	Yes (female)						Wife/husband (current)	35 years old	Son/daughter	12 years old	Son/daughter	14 years old	Father/mother		Father/mother
1	208	Control	Yes (female)	38 years old	Married/living together	Never attended school	No		Wife/husband (current)	43 years old	Son/daughter	12 years old	Son/daughter	15 years old	Son/daughter	24 years old	Father/mother	59 years old	Father/mother	62 years old
1	208	Control	Yes (female)	33 years old	Married/living together	Never attended school	No		Wife/husband (current)	44 years old	Son/daughter	11 years old	Son/daughter	14 years old	Son/daughter	15 years old	Father/mother	56 years old	Father/mother	61 years old
1	208	Control	Yes (female)	40 years old	Married/living together	Never attended school	Yes		Wife/husband (current)	40 years old	Son/daughter	10 years old	Son/daughter	13 years old	Son/daughter	16 years old	Son/daughter	17 years old	Son/daughter	19 years old	Son/daughter	20 years old	Father/mother	49 years old	Father/mother	54 years old
1	208	Control	Yes (female)	34 years old	Divorced	Some primary education	No		Son/daughter	12 years old	Son/daughter	16 years old	Father/mother	64 years old	Father/mother	67 years old	Former wife/husband
1	208	Control	Yes (female)						Son/daughter	10 years old	Son/daughter	12 years old	Son/daughter	15 years old	Wife/husband (current)		Father/mother		Father/mother
1	208	Control	Yes (female)	80 years old	Widowed	Some primary education			Wife/husband (current)	85 years old	Son/daughter	45 years old	Son/daughter	49 years old	Son/daughter		Father/mother		Father/mother
1	208	Control	Yes (female)	25 years old	Married/living together	Some primary education	No		Wife/husband (current)	32 years old	Son/daughter	10 years old	Father/mother	47 years old	Father/mother	49 years old
1	208	Control	Yes (female)						Wife/husband (current)	31 years old	Father/mother	46 years old	Father/mother
1	208	Control	No (male)	61 years old	Married/living together	Some primary education			Wife/husband (current)	46 years old	Son/daughter	13 years old	Son/daughter	18 years old	Son/daughter	23 years old	Son/daughter	27 years old	Son/daughter	29 years old	Son/daughter		Father/mother		Father/mother
1	208	Control	No (male)	57 years old	Married/living together	Some primary education		No	Wife/husband (current)	47 years old	Son/daughter	16 years old	Son/daughter	18 years old	Son/daughter	18 years old	Son/daughter	19 years old	Son/daughter	24 years old	Son/daughter	28 years old	Son/daughter	31 years old	Son/daughter		Son/daughter		Father/mother		Father/mother
1	208	Control	No (male)	38 years old	Married/living together	Some primary education		Yes	Former wife/husband	32 years old	Son/daughter	9 years old	Son/daughter	13 years old	Son/daughter	15 years old	Son/daughter	17 years old	Father/mother	71 years old	Father/mother	74 years old
1	208	Control	No (male)	45 years old	Married/living together	Some primary education		Yes	Wife/husband (current)	40 years old	Son/daughter	10 years old	Son/daughter	13 years old	Son/daughter	16 years old	Son/daughter	18 years old	Son/daughter	20 years old	Son/daughter	23 years old	Father/mother	65 years old	Father/mother	70 years old
1	208	Control	No (male)	41 years old	Married/living together	Some primary education		No	Wife/husband (current)	37 years old	Son/daughter	12 years old	Son/daughter	14 years old	Son/daughter	16 years old	Father/mother	75 years old	Father/mother	67 years old
1	208	Control	No (male)	37 years old	Married/living together	Never attended school		No	Wife/husband (current)	38 years old	Son/daughter	13 years old	Son/daughter	16 years old	Son/daughter	17 years old	Son/daughter	20 years old	Father/mother		Father/mother
1	208	Control	No (male)	38 years old	Separated	Never attended school		Yes	Wife/husband (current)	33 years old	Son/daughter	9 years old	Son/daughter	13 years old	Son/daughter	15 years old	Son/daughter	19 years old	Father/mother	54 years old	Father/mother
1	208	Control	No (male)						Wife/husband (current)	77 years old	Son/daughter	38 years old	Son/daughter	41 years old	Son/daughter	43 years old	Son/daughter	48 years old	Son/daughter	52 years old	Son/daughter		Father/mother		Father/mother
1	208	Control	No (male)	31 years old	Never married	Never attended school		No	Father/mother		Father/mother	79 years old
1	208	Control	No (male)	38 years old	Married/living together	Some primary education		No	Wife/husband (current)	38 years old	Son/daughter	9 years old	Son/daughter	12 years old	Son/daughter	14 years old	Son/daughter	17 years old	Son/daughter	19 years old	Father/mother	79 years old	Father/mother
1	208	Control	No (male)						Wife/husband (current)	30 years old	Son/daughter	11 years old	Father/mother		Father/mother
1	208	Control	No (male)						Wife/husband (current)	35 years old	Son/daughter	11 years old	Son/daughter	15 years old	Father/mother		Father/mother
1	208	Control	No (male)	42 years old	Married/living together	Some primary education		No	Former wife/husband	33 years old	Son/daughter	12 years old	Son/daughter	14 years old	Son/daughter	17 years old	Son/daughter	18 years old	Son/daughter	23 years old	Father/mother	69 years old	Father/mother
1	208	Control	No (male)	32 years old	Divorced	Some primary education		No	Former wife/husband	27 years old	Son/daughter	10 years old	Father/mother	54 years old	Father/mother	63 years old
1	208	Control	No (male)						Wife/husband (current)	29 years old	Wife/husband (current)	29 years old	Son/daughter	9 years old	Son/daughter	11 years old	Son/daughter	14 years old	Son/daughter	16 years old	Son/daughter	18 years old	Father/mother		Father/mother
1	208	Control	No (male)	33 years old	Married/living together	Never attended school		No	Wife/husband (current)	30 years old	Mother/father-in-law	60 years old	Father/mother	60 years old	Father/mother	65 years old
1	208	Control	No (male)						Wife/husband (current)	29 years old	Son/daughter	11 years old	Father/mother	61 years old	Father/mother
1	208	Control	No (male)	39 years old	Married/living together	Some primary education		No	Wife/husband (current)	34 years old	Son/daughter	9 years old	Son/daughter	14 years old	Son/daughter	15 years old	Father/mother	69 years old	Father/mother	74 years old
1	208	Control	No (male)						Wife/husband (current)	34 years old	Son/daughter	9 years old	Son/daughter	14 years old	Son/daughter	15 years old	Father/mother	69 years old	Father/mother	74 years old
1	208	Control	No (male)	31 years old	Married/living together	Some primary education		Yes	Wife/husband (current)	31 years old	Son/daughter	10 years old	Son/daughter	15 years old	Father/mother	57 years old	Father/mother	69 years old
1	208	Control	No (male)	31 years old	Married/living together	Some primary education		No	Former wife/husband	33 years old	Son/daughter	15 years old	Father/mother	59 years old	Son/daughter		Father/mother
2	207	Control	Yes (female)	55 years old	Separated	Some primary education			Former wife/husband	59 years old	Son/daughter	13 years old	Son/daughter	17 years old	Son/daughter	20 years old	Son/daughter	22 years old	Son/daughter	29 years old	Son/daughter	30 years old	Father/mother	83 years old	Father/mother
2	207	Control	Yes (female)	36 years old	Married/living together	Some primary education	No		Wife/husband (current)	52 years old	Son/daughter	11 years old	Son/daughter	18 years old	Son/daughter	19 years old	Father/mother	73 years old	Father/mother
2	207	Control	Yes (female)	44 years old	Married/living together	Some primary education	No		Former wife/husband	39 years old	Son/daughter	14 years old	Son/daughter	20 years old	Son/daughter	25 years old	Father/mother	71 years old	Father/mother	73 years old
2	207	Control	Yes (female)	37 years old	Married/living together	Some primary education	No		Wife/husband (current)	39 years old	Son/daughter	8 years old	Son/daughter	15 years old	Father/mother	51 years old	Father/mother
2	207	Control	Yes (female)	37 years old	Divorced	Some primary education	No		Former wife/husband	39 years old	Son/daughter	9 years old	Son/daughter		Father/mother		Father/mother
2	207	Control	Yes (female)	34 years old	Divorced	Some primary education	No		Former wife/husband	37 years old	Son/daughter	10 years old	Son/daughter	13 years old	Son/daughter	15 years old	Father/mother	50 years old	Father/mother
2	207	Control	Yes (female)	31 years old	Married/living together	Some primary education	Yes		Wife/husband (current)	33 years old	Son/daughter	11 years old	Son/daughter	14 years old	Father/mother	59 years old	Father/mother	62 years old
2	207	Control	Yes (female)	41 years old	Married/living together	Never attended school	No		Wife/husband (current)	68 years old	Son/daughter	11 years old	Son/daughter	18 years old	Son/daughter	23 years old	Father/mother		Father/mother		Son/daughter		Son/daughter		Son/daughter
2	207	Control	Yes (female)	31 years old	Married/living together	Some primary education	No		Wife/husband (current)	39 years old	Son/daughter	12 years old	Son/daughter	14 years old	Father/mother		Father/mother
2	207	Control	Yes (female)	33 years old	Married/living together	Completed secondary school	No		Wife/husband (current)	38 years old	Son/daughter	11 years old	Father/mother	56 years old	Father/mother	68 years old
2	207	Control	Yes (female)						Son/daughter	44 years old	Son/daughter	47 years old	Son/daughter	51 years old	Son/daughter	53 years old	Son/daughter	55 years old	Son/daughter	58 years old	Wife/husband (current)		Son/daughter		Son/daughter		Father/mother		Father/mother
2	207	Control	Yes (female)	31 years old	Separated	Some secondary education	No		Former wife/husband	34 years old	Son/daughter	10 years old	Father/mother	77 years old	Father/mother
2	207	Control	Yes (female)	26 years old	Married/living together	Some primary education	Yes		Wife/husband (current)	37 years old	Father/mother	44 years old	Father/mother
2	207	Control	Yes (female)	33 years old	Divorced	Some primary education	No		Former wife/husband	39 years old	Son/daughter	14 years old	Son/daughter	18 years old	Father/mother		Father/mother
2	207	Control	No (male)	64 years old	Married/living together	Some primary education			Wife/husband (current)	45 years old	Son/daughter	23 years old	Son/daughter	25 years old	Son/daughter	27 years old	Son/daughter	29 years old	Son/daughter	31 years old	Son/daughter		Son/daughter		Father/mother		Father/mother
2	207	Control	No (male)						Wife/husband (current)	56 years old	Son/daughter	56 years old	Son/daughter	57 years old	Son/daughter	58 years old	Son/daughter	59 years old	Son/daughter	61 years old	Son/daughter	62 years old	Father/mother		Father/mother
2	207	Control	No (male)	51 years old	Married/living together	Some primary education		No	Former wife/husband	43 years old	Son/daughter	20 years old	NOT part of this family/household	22 years old	Dont know person	24 years old	NOT part of this family/household	29 years old	NOT part of this family/household	35 years old	Dont know person	87 years old	NOT part of this family/household		Dont know person		Father/mother
2	207	Control	No (male)	55 years old	Married/living together	Some primary education		Yes	Wife/husband (current)	35 years old	Son/daughter	9 years old	Son/daughter	14 years old	Son/daughter	16 years old	Son/daughter	18 years old	Son/daughter	26 years old	Son/daughter	27 years old	Father/mother	82 years old	Father/mother
2	207	Control	No (male)	56 years old	Married/living together	Some primary education		No	Wife/husband (current)	55 years old	Son/daughter	9 years old	Son/daughter	11 years old	Son/daughter	12 years old	Son/daughter	14 years old	Son/daughter	16 years old	Son/daughter	18 years old	Son/daughter	25 years old	Son/daughter	24 years old	Son/daughter	28 years old	Son/daughter	30 years old	Son/daughter	33 years old	Father/mother	87 years old	Father/mother	89 years old	Son/daughter
2	207	Control	No (male)	42 years old	Married/living together	Some primary education		No	Wife/husband (current)	38 years old	Son/daughter	11 years old	Son/daughter	15 years old	Son/daughter	23 years old	Son/daughter		Son/daughter	20 years old	Father/mother		Father/mother
2	207	Control	No (male)	45 years old	Married/living together	Some primary education		No	Wife/husband (current)	31 years old	Dont know person	15 years old	Son/daughter	17 years old	Son/daughter	20 years old	Son/daughter	21 years old	Son/daughter	23 years old	Son/daughter	24 years old	Father/mother	72 years old	Son/daughter		Son/daughter		Father/mother
2	207	Control	No (male)						Wife/husband (current)	34 years old	Son/daughter	15 years old	Son/daughter	18 years old	Father/mother	80 years old	Father/mother
2	207	Control	No (male)	38 years old	Married/living together	Some primary education		Yes	Wife/husband (current)	26 years old	Son/daughter	11 years old	Son/daughter	14 years old	Father/mother	74 years old	Father/mother	76 years old
2	207	Control	No (male)
2	207	Control	No (male)						Wife/husband (current)	30 years old	Son/daughter	9 years old	Father/mother	48 years old	Father/mother	51 years old
2	207	Control	No (male)						Father/mother	51 years old	Father/mother
2	207	Control	No (male)						Wife/husband (current)	28 years old	Son/daughter	11 years old	Father/mother		Father/mother
2	207	Control	No (male)						Wife/husband (current)	58 years old	Wife/husband (current)	59 years old	Son/daughter	11 years old	Son/daughter	14 years old	Son/daughter	16 years old	Son/daughter	16 years old	Son/daughter	19 years old	Son/daughter	21 years old	Son/daughter	25 years old	Son/daughter	29 years old	Son/daughter	31 years old	Son/daughter	35 years old	Son/daughter	38 years old	Son/daughter	43 years old	Father/mother	73 years old	Son/daughter		Son/daughter		Father/mother
2	207	Control	No (male)	39 years old	Married/living together	Some primary education		No	Wife/husband (current)	32 years old	Son/daughter	11 years old	Father/mother	69 years old	Father/mother
2	207	Control	No (male)						Wife/husband (current)	44 years old	Son/daughter	17 years old	Son/daughter	22 years old	Son/daughter	24 years old	Son/daughter	27 years old	Father/mother		Father/mother
3	203	Control	Yes (female)	49 years old	Married/living together	Some primary education	No		Wife/husband (current)	51 years old	Son/daughter	11 years old	Son/daughter	13 years old	Son/daughter	16 years old	Son/daughter	19 years old	Son/daughter	22 years old	Son/daughter	24 years old	Father/mother		Father/mother
3	203	Control	Yes (female)	36 years old	Married/living together	Some primary education	No		Former wife/husband	43 years old	Son/daughter	11 years old	Son/daughter	15 years old	Son/daughter	19 years old	Son/daughter	21 years old	Son/daughter	21 years old	Father/mother		Father/mother
3	203	Control	Yes (female)	76 years old	Widowed	Some primary education			Father/mother	>= 90 years old	Wife/husband (current)		Son/daughter		Son/daughter		Father/mother
3	203	Control	Yes (female)	38 years old	Married/living together	Some primary education	Yes		Wife/husband (current)	44 years old	Son/daughter	17 years old	Son/daughter	23 years old	Father/mother	69 years old	Father/mother	69 years old	Son/daughter		Son/daughter
3	203	Control	Yes (female)	54 years old	Married/living together	Some primary education			Wife/husband (current)	64 years old	Son/daughter	10 years old	Son/daughter	13 years old	Son/daughter	16 years old	Son/daughter	19 years old	Son/daughter	21 years old	Son/daughter	26 years old	Son/daughter	29 years old	Son/daughter	32 years old	Father/mother	84 years old	Father/mother
3	203	Control	Yes (female)	39 years old	Divorced	Some primary education	No		Former wife/husband	40 years old	Son/daughter	10 years old	Father/mother	73 years old	Father/mother	77 years old	Son/daughter		Son/daughter
3	203	Control	Yes (female)	36 years old	Married/living together	Never attended school	No		Wife/husband (current)	46 years old	Son/daughter	8 years old	Son/daughter	10 years old	Son/daughter	15 years old	Son/daughter	17 years old	Son/daughter	18 years old	Son/daughter	21 years old	Father/mother	67 years old	Father/mother	70 years old
3	203	Control	Yes (female)	38 years old	Married/living together	Some primary education	No		Wife/husband (current)	51 years old	Son/daughter	11 years old	Son/daughter	13 years old	Son/daughter	15 years old	Son/daughter	19 years old	Son/daughter	21 years old	Son/daughter	24 years old	Son/daughter	27 years old	Father/mother	80 years old	Father/mother	89 years old	Son/daughter
3	203	Control	Yes (female)	44 years old	Married/living together	Some primary education	No		Wife/husband (current)	44 years old	Son/daughter	20 years old	Son/daughter	22 years old	Son/daughter	24 years old	Father/mother		Father/mother
3	203	Control	Yes (female)	40 years old	Separated	Some primary education	No		Former wife/husband	44 years old	Son/daughter	17 years old	Father/mother	86 years old	Father/mother	>= 90 years old
3	203	Control	Yes (female)	60 years old	Married/living together	Some primary education			Wife/husband (current)	67 years old	Son/daughter	23 years old	Son/daughter	31 years old	Son/daughter	43 years old	Son/daughter	45 years old	Father/mother	>= 90 years old	Son/daughter		Son/daughter		Son/daughter		Son/daughter		Father/mother
3	203	Control	Yes (female)	36 years old	Married/living together	Some primary education	No		Wife/husband (current)	36 years old	Son/daughter	13 years old	Son/daughter	13 years old	Son/daughter	15 years old	Son/daughter	18 years old	Father/mother	49 years old	Father/mother	69 years old	Son/daughter	40 years old
3	203	Control	Yes (female)	31 years old	Separated	Some primary education	No		Wife/husband (current)	41 years old	Son/daughter	9 years old	Son/daughter	11 years old	Son/daughter	15 years old	Father/mother	61 years old	Father/mother	66 years old
3	203	Control	Yes (female)	33 years old	Married/living together	Some primary education	Yes		Wife/husband (current)	39 years old	Son/daughter	10 years old	Son/daughter	14 years old	Son/daughter	16 years old	Father/mother	71 years old	Father/mother
3	203	Control	Yes (female)	40 years old	Divorced	Some primary education	No		Former wife/husband	42 years old	Son/daughter	12 years old	Son/daughter	14 years old	Son/daughter	17 years old	Son/daughter	19 years old	Father/mother	66 years old	Father/mother	74 years old
3	203	Control	Yes (female)	32 years old	Married/living together	Some secondary education	No		Wife/husband (current)	36 years old	Son/daughter	12 years old	Son/daughter	14 years old	Father/mother	55 years old	Father/mother	56 years old
3	203	Control	Yes (female)	34 years old	Married/living together	Some secondary education	No		Wife/husband (current)	37 years old	Son/daughter	13 years old	Son/daughter	15 years old	Father/mother	65 years old	Father/mother
3	203	Control	Yes (female)						Wife/husband (current)	34 years old	Son/daughter	12 years old	Father/mother	53 years old	Father/mother
3	203	Control	Yes (female)	36 years old	Married/living together	Some primary education	No		Wife/husband (current)	41 years old	Son/daughter	10 years old	Son/daughter	13 years old	Son/daughter	16 years old	Father/mother	59 years old	Son/daughter		Father/mother
3	203	Control	Yes (female)	37 years old	Married/living together	Attended adult literacy school	No		Wife/husband (current)	44 years old	Son/daughter	13 years old	Son/daughter	15 years old	Son/daughter	16 years old	Son/daughter	19 years old	Father/mother	63 years old	Father/mother
3	203	Control	Yes (female)	29 years old	Separated	Some primary education	No		Former boyfriend/girlfriend, including former PTM	32 years old	Son/daughter	9 years old	Father/mother	69 years old	Son/daughter		Father/mother
3	203	Control	Yes (female)	31 years old	Married/living together	Some primary education	No		Wife/husband (current)	33 years old	Son/daughter	11 years old	Son/daughter	13 years old	Father/mother	45 years old	Father/mother
3	203	Control	Yes (female)						Wife/husband (current)	78 years old	Son/daughter	36 years old	Father/mother		Father/mother
3	203	Control	Yes (female)						Wife/husband (current)	58 years old	Son/daughter	15 years old	Father/mother	71 years old	Father/mother	73 years old
3	203	Control	Yes (female)	38 years old	Married/living together	Some primary education	No		Wife/husband (current)	40 years old	Son/daughter	11 years old	Son/daughter	14 years old	Son/daughter	18 years old	Son/daughter	20 years old	Father/mother	68 years old	Father/mother
3	203	Control	Yes (female)	28 years old	Married/living together	Some primary education	No		Wife/husband (current)	36 years old	Son/daughter	11 years old	Father/mother	17 years old	Father/mother	61 years old
3	203	Control	Yes (female)	33 years old	Married/living together	Some primary education	No		Wife/husband (current)	36 years old	Son/daughter	11 years old	Son/daughter	13 years old	Father/mother		Father/mother
3	203	Control	Yes (female)	34 years old	Married/living together	Some primary education	Yes		Wife/husband (current)	47 years old	Son/daughter	10 years old	Son/daughter	13 years old	Son/daughter	16 years old	Son/daughter	18 years old	Father/mother	79 years old	Father/mother	72 years old
3	203	Control	Yes (female)	30 years old	Married/living together	Completed primary education	No		Father/mother	62 years old	Father/mother		Father/mother	67 years old
3	203	Control	Yes (female)	27 years old	Married/living together	Some primary education	No		Wife/husband (current)	34 years old	Son/daughter	9 years old	Son/daughter	12 years old	Son/daughter	14 years old	Father/mother		Father/mother
3	203	Control	Yes (female)	28 years old	Married/living together	Some primary education	No		Wife/husband (current)	32 years old	Son/daughter	11 years old	Son/daughter	13 years old	Father/mother	53 years old	Father/mother
3	203	Control	Yes (female)	41 years old	Married/living together	Some primary education	No		Wife/husband (current)	49 years old	Son/daughter	13 years old	Son/daughter	15 years old	Son/daughter	18 years old	Son/daughter	22 years old	Son/daughter	24 years old	Father/mother	79 years old	Father/mother	89 years old
3	203	Control	Yes (female)	55 years old	Married/living together	Never attended school
3	203	Control	Yes (female)	38 years old	Married/living together	Some primary education	No		Former wife/husband	34 years old	Son/daughter	9 years old	Son/daughter	12 years old	Son/daughter	13 years old	Father/mother	52 years old	Father/mother	54 years old
3	203	Control	Yes (female)						Wife/husband (current)	81 years old	Son/daughter	33 years old	Son/daughter	35 years old	Son/daughter	36 years old	Son/daughter	38 years old	Son/daughter		Son/daughter		Son/daughter		Son/daughter		Son/daughter		Father/mother		Father/mother
3	203	Control	Yes (female)	58 years old	Divorced	Never attended school			Former wife/husband	67 years old	Son/daughter	8 years old	Son/daughter	8 years old	Son/daughter	12 years old	Son/daughter	16 years old	Son/daughter	18 years old	Son/daughter	25 years old	Son/daughter	29 years old	Son/daughter	23 years old	Son/daughter	33 years old	Son/daughter	36 years old	Son/daughter	38 years old	Father/mother	89 years old	Son/daughter		Father/mother
3	203	Control	Yes (female)						Son/daughter	67 years old	Son/daughter	72 years old	Wife/husband (current)		Father/mother		Father/mother
3	203	Control	Yes (female)	54 years old	Married/living together	Never attended school			Wife/husband (current)	52 years old	Son/daughter	29 years old	Father/mother		Father/mother
3	203	Control	No (male)	56 years old	Married/living together	Never attended school		No	Wife/husband (current)	56 years old	Son/daughter	21 years old	Son/daughter		Son/daughter		Son/daughter		Father/mother		Father/mother
3	203	Control	No (male)						Wife/husband (current)	43 years old	Son/daughter	21 years old	Son/daughter	23 years old	Son/daughter	25 years old	Son/daughter	27 years old	Son/daughter	31 years old	Son/daughter	33 years old	Father/mother		Son/daughter		Father/mother
3	203	Control	No (male)	44 years old	Married/living together	Some primary education		No	Wife/husband (current)	44 years old	Son/daughter	19 years old	Son/daughter	22 years old	Son/daughter	23 years old	Father/mother	69 years old	Father/mother
3	203	Control	No (male)	70 years old	Married/living together	Some primary education			Wife/husband (current)	62 years old	Son/daughter	24 years old	Son/daughter	23 years old	Son/daughter	43 years old	Son/daughter	45 years old	Son/daughter		Son/daughter		Son/daughter		Son/daughter		Father/mother		Father/mother
3	203	Control	No (male)	55 years old	Married/living together	Some secondary education		No	Wife/husband (current)	47 years old	Son/daughter	12 years old	Son/daughter	15 years old	Son/daughter	18 years old	Son/daughter	21 years old	Son/daughter	24 years old	Son/daughter	27 years old	Son/daughter	33 years old	Father/mother	>= 90 years old	Son/daughter		Father/mother
3	203	Control	No (male)	57 years old	Married/living together	Some primary education		No	Former wife/husband	47 years old	Son/daughter	13 years old	Son/daughter	18 years old	Son/daughter	21 years old	Son/daughter	23 years old	Son/daughter	25 years old	Son/daughter	27 years old	Son/daughter	29 years old	Father/mother	74 years old	Son/daughter	21 years old	Son/daughter	24 years old	Father/mother
3	203	Control	No (male)	42 years old	Married/living together	Some primary education		No	Wife/husband (current)	40 years old	Wife/husband (current)	39 years old	Son/daughter	12 years old	Son/daughter	12 years old	Son/daughter	13 years old	Dont know person	12 years old	Son/daughter	15 years old	Son/daughter	14 years old	Son/daughter	17 years old	Son/daughter	19 years old	Son/daughter	19 years old	Father/mother	82 years old	Son/daughter		Father/mother
3	203	Control	No (male)	54 years old	Married/living together	Some primary education		No	Wife/husband (current)	43 years old	Wife/husband (current)	46 years old	Son/daughter	12 years old	Son/daughter	14 years old	Son/daughter	14 years old	Son/daughter	16 years old	Son/daughter	19 years old	Son/daughter	21 years old	Son/daughter	32 years old	Son/daughter		Son/daughter		Son/daughter		Son/daughter		Father/mother		Father/mother
3	203	Control	No (male)	35 years old	Married/living together	Some secondary education		No	Wife/husband (current)	30 years old	Son/daughter	10 years old	Son/daughter	12 years old	Son/daughter	15 years old	Father/mother		Father/mother
3	203	Control	No (male)	81 years old	Married/living together	Some primary education			Wife/husband (current)	59 years old	Son/daughter	36 years old	Son/daughter	38 years old	Son/daughter	38 years old	Son/daughter	40 years old	Son/daughter	42 years old	Son/daughter	44 years old	Son/daughter	46 years old	Father/mother		Father/mother
3	203	Control	No (male)	49 years old	Married/living together	Some primary education		No	Wife/husband (current)	42 years old	Son/daughter	11 years old	Son/daughter	14 years old	Son/daughter	17 years old	Son/daughter	19 years old	Son/daughter	21 years old	Son/daughter	23 years old	Father/mother	74 years old	Father/mother
3	203	Control	No (male)						Wife/husband (current)	49 years old	Son/daughter	13 years old	Son/daughter	15 years old	Son/daughter	18 years old	Son/daughter	20 years old	Son/daughter	23 years old	Son/daughter	26 years old	Son/daughter	28 years old	Son/daughter	30 years old	Father/mother	84 years old	Son/daughter		Son/daughter		Father/mother
3	203	Control	No (male)	36 years old	Married/living together	Some secondary education		No	Wife/husband (current)	32 years old	Son/daughter	11 years old	Son/daughter	14 years old	Father/mother	67 years old	Father/mother	74 years old
3	203	Control	No (male)						Wife/husband (current)	36 years old	Son/daughter	11 years old	Son/daughter	13 years old	Son/daughter	15 years old	Son/daughter	20 years old	Father/mother	59 years old	Father/mother	71 years old
3	203	Control	No (male)						Wife/husband (current)	83 years old	Son/daughter	49 years old	Son/daughter	51 years old	Son/daughter	53 years old	Son/daughter	57 years old	Son/daughter	59 years old	Son/daughter	61 years old	Son/daughter		Son/daughter		Son/daughter		Son/daughter		Father/mother		Father/mother
3	203	Control	No (male)
3	203	Control	No (male)	35 years old	Married/living together	Completed primary education		No	Wife/husband (current)	31 years old	Son/daughter	12 years old	Son/daughter	14 years old	Father/mother	64 years old	Father/mother	68 years old
3	203	Control	No (male)						Wife/husband (current)	30 years old	Son/daughter	12 years old	Son/daughter	12 years old	Son/daughter	20 years old	Father/mother	71 years old	Father/mother
3	203	Control	No (male)						Father/mother	44 years old	Father/mother
3	203	Control	No (male)	38 years old	Married/living together	Some primary education		No	Wife/husband (current)	36 years old	Son/daughter	15 years old	Son/daughter	6 years old	Father/mother	70 years old	Father/mother
3	203	Control	No (male)						Wife/husband (current)	31 years old	Son/daughter	11 years old	Father/mother	66 years old	Father/mother
3	203	Control	No (male)	38 years old	Married/living together	Some primary education		Yes	Former wife/husband	27 years old	Son/daughter	10 years old	Son/daughter	15 years old	Son/daughter	17 years old	Son/daughter	19 years old	Father/mother	50 years old	Son/daughter		Father/mother
3	203	Control	No (male)						Wife/husband (current)	29 years old	Son/daughter	12 years old	Father/mother	76 years old	Father/mother
3	203	Control	No (male)						Wife/husband (current)	32 years old	Father/mother	56 years old	Father/mother	62 years old
3	203	Control	No (male)	43 years old	Married/living together	Some primary education		No	Wife/husband (current)	34 years old	Son/daughter	11 years old	Son/daughter	14 years old	Son/daughter	17 years old	Father/mother	65 years old	Paternal aunt/uncle	65 years old	Son/daughter
3	203	Control	No (male)
3	203	Control	No (male)	38 years old	Married/living together	Some primary education		No	Wife/husband (current)	37 years old	Son/daughter	11 years old	Son/daughter	14 years old	Father/mother	55 years old	Father/mother
3	203	Control	Yes (female)	66 years old	Married/living together	Attended adult literacy school
3	203	Control	No (male)	75 years old	Married/living together	Never attended school			Wife/husband (current)	64 years old	Son/daughter	23 years old	Son/daughter	25 years old	Son/daughter	28 years old	Son/daughter	33 years old	Son/daughter	35 years old	Son/daughter	36 years old	Son/daughter	36 years old	Son/daughter		Son/daughter		Father/mother		Father/mother
3	203	Control	No (male)	44 years old	Married/living together	Some primary education		No	Wife/husband (current)	39 years old	Father/mother	64 years old	Father/mother	66 years old
3	203	Control	No (male)	37 years old	Married/living together	Some primary education		No	Wife/husband (current)	34 years old	Son/daughter	11 years old	Son/daughter	15 years old	Father/mother	65 years old	Son/daughter		Father/mother	Dont know
3	203	Control	No (male)	32 years old	Married/living together	Some primary education		No	Wife/husband (current)	29 years old	Father/mother	63 years old	Father/mother	69 years old
5	209	Treatment	Yes (female)	46 years old	Married/living together	Some primary education	No		Former wife/husband	61 years old	Son/daughter	12 years old	Son/daughter	14 years old	Son/daughter	16 years old	Son/daughter	20 years old	Son/daughter	22 years old	Son/daughter	25 years old	Son/daughter	28 years old	Father/mother		Father/mother
5	209	Treatment	Yes (female)						Wife/husband (current)	43 years old	Son/daughter	15 years old	Son/daughter	21 years old	Father/mother		Father/mother
5	209	Treatment	Yes (female)	36 years old	Married/living together	Some primary education	No		Wife/husband (current)	48 years old	Son/daughter	14 years old	Son/daughter	17 years old	Father/mother		Son/daughter		Father/mother
5	209	Treatment	Yes (female)	44 years old	Married/living together	Some primary education	No		Dont know person	46 years old	Dont know person	12 years old	Dont know person	16 years old	Dont know person	18 years old	Father/mother		Dont know person
5	209	Treatment	Yes (female)	42 years old	Married/living together	Some primary education	No		Former wife/husband	37 years old	Dont know person	20 years old	Dont know person	54 years old	Dont know person		Dont know person		Dont know person		Dont know person
5	209	Treatment	Yes (female)	29 years old	Married/living together	Some primary education	No		Former wife/husband	35 years old	Son/daughter	15 years old	Father/mother	83 years old	Father/mother		Son/daughter
5	209	Treatment	Yes (female)	40 years old	Married/living together	Some primary education	No		Wife/husband (current)	37 years old	Son/daughter	12 years old	Son/daughter	17 years old	Son/daughter	15 years old	Son/daughter	20 years old	Father/mother	64 years old	Father/mother	59 years old
5	209	Treatment	Yes (female)	33 years old	Married/living together	Completed primary education	No		Wife/husband (current)	36 years old	Son/daughter	10 years old	Son/daughter	13 years old	Son/daughter	16 years old	Father/mother	60 years old	Son/daughter		Father/mother
5	209	Treatment	Yes (female)	32 years old	Married/living together	Some primary education	No		Wife/husband (current)	40 years old	Son/daughter	11 years old	Son/daughter	14 years old	Father/mother		Father/mother
5	209	Treatment	Yes (female)	32 years old	Married/living together	Some primary education	No		Former wife/husband	36 years old	Son/daughter	11 years old	Son/daughter	13 years old	Father/mother	51 years old	Father/mother	62 years old
5	209	Treatment	Yes (female)	29 years old	Married/living together	Some secondary education	No		Wife/husband (current)	38 years old	Son/daughter	12 years old	Father/mother	59 years old	Father/mother	64 years old
5	209	Treatment	Yes (female)	37 years old	Married/living together	Some primary education	No		Wife/husband (current)	39 years old	Son/daughter	14 years old	Son/daughter	18 years old	Father/mother	68 years old	Father/mother
5	209	Treatment	Yes (female)						Wife/husband (current)	67 years old	Son/daughter	25 years old	Son/daughter	33 years old	Son/daughter	35 years old	Son/daughter	38 years old	Son/daughter	39 years old	Father/mother	71 years old	Son/daughter		Father/mother
5	209	Treatment	No (male)	33 years old	Married/living together	Some primary education		No	Wife/husband (current)	27 years old	Son/daughter	9 years old	Son/daughter	12 years old	Father/mother	77 years old	Father/mother	>= 90 years old
5	209	Treatment	No (male)						Wife/husband (current)	32 years old	Son/daughter	11 years old	Son/daughter	13 years old	Son/daughter	14 years old	Father/mother	37 years old	Father/mother
5	209	Treatment	No (male)						Wife/husband (current)		Wife/husband (current)		Wife/husband (current)		Son/daughter	21 years old	Son/daughter	23 years old	Son/daughter	26 years old	Son/daughter	28 years old	Son/daughter		Son/daughter		Son/daughter		Son/daughter		Son/daughter		Son/daughter		Father/mother		Father/mother
5	209	Treatment	No (male)	31 years old	Married/living together	Some secondary education		No	Father/mother	58 years old	Father/mother	52 years old
5	209	Treatment	No (male)	29 years old	Never married	Completed secondary school		No	Father/mother	63 years old	Father/mother	49 years old
5	209	Treatment	No (male)	40 years old	Married/living together	Some primary education		No	Wife/husband (current)	26 years old	Father/mother	60 years old	Father/mother
5	209	Treatment	No (male)	37 years old	Married/living together	Some secondary education		No	Former wife/husband	27 years old	Son/daughter	10 years old	Son/daughter	12 years old	Son/daughter	13 years old	Son/daughter	15 years old	Paternal aunt/uncle	65 years old	Father/mother
5	209	Treatment	No (male)						Wife/husband (current)	36 years old	Son/daughter	14 years old	Son/daughter	16 years old	Father/mother		Father/mother		Son/daughter
5	209	Treatment	No (male)	38 years old	Married/living together	Some secondary education		No	Dont know person	30 years old	NOT part of this family/household	13 years old	Father/mother	61 years old	Father/mother
5	209	Treatment	No (male)						Father/mother		Father/mother
5	209	Treatment	No (male)						Father/mother	69 years old	Father/mother	71 years old
5	209	Treatment	No (male)						Wife/husband (current)	37 years old	Son/daughter	11 years old	Son/daughter	14 years old	Son/daughter	16 years old	Father/mother		Father/mother
5	209	Treatment	No (male)						Wife/husband (current)	32 years old	Father/mother	76 years old	Son/daughter		Father/mother
5	209	Treatment	No (male)						Wife/husband (current)	32 years old	Son/daughter	11 years old	Father/mother	56 years old	Father/mother
6	202	Control	Yes (female)	42 years old	Divorced	Some secondary education	No		Former wife/husband	45 years old	Son/daughter	9 years old	Son/daughter	13 years old	Son/daughter	13 years old	Son/daughter	15 years old	Son/daughter	18 years old	Son/daughter	21 years old	Father/mother	73 years old	Father/mother
6	202	Control	Yes (female)	74 years old	Divorced	Never attended school			Dont know person		Wife/husband (current)	80 years old	Son/daughter	24 years old	Son/daughter	43 years old	Son/daughter	46 years old	Son/daughter	48 years old	Son/daughter		Dont know person		Dont know person		Dont know person		Dont know person		Dont know person		Father/mother
6	202	Control	Yes (female)	42 years old	Married/living together	Never attended school	No		Wife/husband (current)	46 years old	Son/daughter	11 years old	Son/daughter	13 years old	Son/daughter	19 years old	Son/daughter	23 years old	Son/daughter	26 years old	Father/mother	69 years old	Father/mother
6	202	Control	Yes (female)	85 years old	Widowed	Never attended school			Former wife/husband		Son/daughter	32 years old	Dont know person	43 years old	Dont know person	47 years old	Dont know person	50 years old	Dont know person	53 years old	Dont know person	56 years old	Son/daughter	35 years old	Son/daughter	38 years old	Son/daughter	54 years old	Son/daughter		Son/daughter		Father/mother		Father/mother
6	202	Control	Yes (female)	55 years old	Married/living together	Never attended school			Wife/husband (current)	71 years old	Son/daughter	14 years old	Son/daughter	17 years old	Son/daughter	20 years old	Son/daughter	23 years old	Son/daughter	25 years old	Son/daughter	28 years old	Son/daughter	38 years old	Dont know person	41 years old	Son/daughter	38 years old	Son/daughter		Son/daughter		Son/daughter		Father/mother		Father/mother
6	202	Control	Yes (female)	43 years old	Married/living together	Some primary education	No		Wife/husband (current)	44 years old	Son/daughter	15 years old	Son/daughter	15 years old	Father/mother	57 years old	Father/mother	64 years old
6	202	Control	Yes (female)	45 years old	Married/living together	Never attended school	No		Wife/husband (current)	50 years old	Son/daughter	16 years old	Son/daughter	19 years old	Father/mother		Father/mother
6	202	Control	Yes (female)	49 years old	Married/living together	Never attended school	No
6	202	Control	Yes (female)	44 years old	Married/living together	Never attended school	No		Wife/husband (current)	49 years old	Son/daughter	12 years old	Son/daughter	16 years old	Son/daughter	17 years old	Son/daughter	22 years old	Son/daughter	26 years old	Father/mother		Father/mother
6	202	Control	Yes (female)	81 years old	Married/living together	Never attended school			Wife/husband (current)	81 years old	Son/daughter	Dont know	Dont know person
6	202	Control	Yes (female)	45 years old	Widowed	Never attended school	No		Son/daughter	13 years old	Son/daughter	16 years old	Son/daughter	18 years old	Son/daughter	20 years old	Son/daughter	22 years old	Son/daughter	25 years old	Father/mother	84 years old	Wife/husband (current)		Father/mother
6	202	Control	Yes (female)	32 years old	Married/living together	Some primary education	No		Wife/husband (current)	45 years old	Son/daughter	16 years old	Son/daughter	20 years old	Son/daughter		Father/mother		Father/mother
6	202	Control	Yes (female)	59 years old	Married/living together	Never attended school			Wife/husband (current)	67 years old	Son/daughter	22 years old	Son/daughter	24 years old	Son/daughter	25 years old	Son/daughter	28 years old	Son/daughter	30 years old	Son/daughter		Father/mother
6	202	Control	Yes (female)	37 years old	Married/living together	Some primary education	Yes		Former wife/husband	41 years old	Son/daughter	12 years old	Son/daughter	15 years old	Son/daughter	19 years old	Father/mother	63 years old	Father/mother
6	202	Control	Yes (female)	36 years old	Married/living together	Some primary education	No		Wife/husband (current)	48 years old	Son/daughter	12 years old	Son/daughter	16 years old	Son/daughter	19 years old	Father/mother	59 years old	Father/mother	84 years old
6	202	Control	Yes (female)	27 years old	Married/living together	Some primary education	No		Wife/husband (current)	31 years old	Son/daughter	10 years old	Father/mother	75 years old	Son/daughter		Father/mother
6	202	Control	Yes (female)						Wife/husband (current)	34 years old	Son/daughter	13 years old	Father/mother	44 years old	Father/mother	51 years old
6	202	Control	Yes (female)	31 years old	Divorced	Completed primary education	No		Former wife/husband	35 years old	Son/daughter	10 years old	Son/daughter	14 years old	Son/daughter	15 years old	Father/mother	70 years old	Father/mother	66 years old
6	202	Control	Yes (female)						Wife/husband (current)	46 years old	Son/daughter	12 years old	Son/daughter	15 years old	Son/daughter	20 years old	Son/daughter	22 years old	Father/mother	64 years old	Father/mother	69 years old
6	202	Control	Yes (female)	38 years old	Married/living together	Some primary education	No
6	202	Control	Yes (female)	34 years old	Married/living together	Some primary education	No		Wife/husband (current)	35 years old	Son/daughter	14 years old	Father/mother	65 years old	Father/mother	72 years old	Son/daughter
6	202	Control	Yes (female)	38 years old	Married/living together	Some primary education	No		Wife/husband (current)	39 years old	Son/daughter	14 years old	Son/daughter	19 years old	Son/daughter	23 years old	Father/mother	58 years old	Father/mother
6	202	Control	Yes (female)	31 years old	Married/living together	Some primary education	No		Former wife/husband	44 years old	Son/daughter	11 years old	Son/daughter	14 years old	Father/mother	54 years old	Father/mother
6	202	Control	Yes (female)	30 years old	Married/living together	Completed secondary school	No		Father/mother	47 years old	Father/mother	51 years old
6	202	Control	Yes (female)	32 years old	Separated	Some primary education	No		Former wife/husband	35 years old	Son/daughter	12 years old	Son/daughter	15 years old	Father/mother	54 years old	Father/mother	58 years old
6	202	Control	Yes (female)	39 years old	Divorced	Some primary education	No		Former wife/husband	41 years old	Son/daughter	12 years old	Son/daughter	17 years old	Son/daughter	17 years old	Maternal aunt/uncle	61 years old	Father/mother	67 years old
6	202	Control	Yes (female)	34 years old	Married/living together	Some primary education	No		Dont know person	44 years old	Dont know person	12 years old	Father/mother	79 years old	Father/mother
6	202	Control	Yes (female)
6	202	Control	Yes (female)	82 years old	Widowed	Never attended school			Son/daughter	35 years old	Son/daughter	37 years old	Son/daughter	39 years old	Son/daughter	40 years old	Son/daughter	43 years old	Son/daughter	51 years old	Former wife/husband		Father/mother		Father/mother
6	202	Control	Yes (female)	85 years old	Widowed	Some primary education			Son/daughter	43 years old	Son/daughter	46 years old	Son/daughter	56 years old	Wife/husband (current)		Son/daughter		Son/daughter		Son/daughter		Son/daughter		Son/daughter		Son/daughter		Father/mother		Father/mother
6	202	Control	Yes (female)						Wife/husband (current)	>= 90 years old	Son/daughter	41 years old	Son/daughter	46 years old	Son/daughter	63 years old	Son/daughter		Son/daughter		Son/daughter		Father/mother		Father/mother
6	202	Control	Yes (female)	25 years old	Married/living together	Some primary education	No		Wife/husband (current)	30 years old	Father/mother	52 years old	Father/mother	61 years old
6	202	Control	Yes (female)	25 years old	Married/living together	Some primary education	No		Dont know person	34 years old	Father/mother	64 years old	Father/mother	69 years old
6	202	Control	Yes (female)						Wife/husband (current)	40 years old	Father/mother	71 years old	Father/mother	74 years old
6	202	Control	No (male)	49 years old	Married/living together	Never attended school		No	Wife/husband (current)	51 years old	Son/daughter	13 years old	Son/daughter	20 years old	Son/daughter	23 years old	Son/daughter	25 years old	Son/daughter	27 years old	Son/daughter	28 years old	Father/mother	81 years old	Father/mother	79 years old	Son/daughter		Son/daughter
6	202	Control	No (male)	60 years old	Married/living together	Some primary education			Wife/husband (current)	40 years old	Wife/husband (current)	41 years old	Son/daughter	13 years old	Son/daughter	21 years old	Son/daughter	15 years old	Son/daughter	27 years old	Son/daughter	28 years old	Son/daughter	22 years old	Son/daughter	26 years old	Son/daughter	18 years old	Son/daughter	28 years old	Son/daughter	28 years old	Son/daughter	28 years old	Son/daughter	29 years old	Son/daughter	31 years old	Son/daughter	35 years old	Son/daughter	36 years old	Son/daughter		Father/mother		Father/mother
6	202	Control	No (male)						Son/daughter	13 years old	Son/daughter	15 years old	Son/daughter	18 years old	Son/daughter	20 years old	Son/daughter	26 years old	Son/daughter	33 years old	Father/mother		Father/mother		Wife/husband (current)
6	202	Control	No (male)	47 years old	Married/living together	Some primary education		No	Wife/husband (current)	40 years old	Son/daughter	23 years old	Son/daughter	25 years old	Son/daughter	27 years old	Son/daughter	30 years old	Son/daughter	34 years old	Son/daughter	13 years old	Father/mother	76 years old	Father/mother	86 years old	Grandchild	16 years old	Son/daughter	20 years old	Dont know person		Dont know person
6	202	Control	No (male)	57 years old	Married/living together	Never attended school		No	Former wife/husband	47 years old	Son/daughter	12 years old	Son/daughter	14 years old	Son/daughter	14 years old	Son/daughter	16 years old	Son/daughter	16 years old	Son/daughter	18 years old	Step-child/half-brother/sister	21 years old	Son/daughter	20 years old	Son/daughter	23 years old	Son/daughter	25 years old	Son/daughter	30 years old	Son/daughter	35 years old	Son/daughter		Son/daughter		Son/daughter		Father/mother		Father/mother
6	202	Control	No (male)	42 years old	Married/living together	Some primary education		Yes	Wife/husband (current)	40 years old	Former wife/husband	38 years old	Son/daughter	13 years old	Son/daughter	17 years old	Son/daughter	11 years old	Son/daughter	13 years old	Son/daughter	19 years old	Son/daughter	11 years old	Son/daughter	14 years old	Son/daughter	23 years old	Son/daughter	14 years old	Father/mother		Father/mother
6	202	Control	No (male)	45 years old	Married/living together	Some primary education		No	Wife/husband (current)	37 years old	Son/daughter	11 years old	Son/daughter	13 years old	Son/daughter	16 years old	Son/daughter	19 years old	Son/daughter	21 years old	Son/daughter	24 years old	Father/mother		Father/mother
6	202	Control	No (male)						Wife/husband (current)	63 years old	Son/daughter	27 years old	Son/daughter	41 years old	Son/daughter	43 years old	Son/daughter	46 years old	Son/daughter	51 years old	Father/mother	>= 90 years old	Father/mother
6	202	Control	No (male)	53 years old	Married/living together	Never attended school		No	Wife/husband (current)	64 years old	Son/daughter	41 years old	Father/mother		Father/mother
6	202	Control	No (male)						Wife/husband (current)	38 years old	Son/daughter	12 years old	Son/daughter	15 years old	Son/daughter	18 years old	Son/daughter	21 years old	Father/mother		Father/mother
6	202	Control	No (male)						Wife/husband (current)	33 years old	Son/daughter	14 years old	Father/mother	57 years old	Father/mother	67 years old
6	202	Control	No (male)						Wife/husband (current)	34 years old	Son/daughter	12 years old	Son/daughter	14 years old	Father/mother	51 years old	Father/mother
6	202	Control	No (male)						Wife/husband (current)	38 years old	Son/daughter	12 years old	Father/mother		Father/mother
6	202	Control	No (male)						Wife/husband (current)	71 years old	Wife/husband (current)		Son/daughter	25 years old	Son/daughter	29 years old	Son/daughter	30 years old	Son/daughter	31 years old	Son/daughter	35 years old	Son/daughter	38 years old	Son/daughter		Son/daughter		Son/daughter		Son/daughter		Son/daughter		Son/daughter		Son/daughter		Son/daughter		Father/mother		Father/mother
6	202	Control	No (male)	46 years old	Married/living together	Some primary education		No	Wife/husband (current)	34 years old	Son/daughter	15 years old	Son/daughter	17 years old	Son/daughter	19 years old	Father/mother	69 years old	Father/mother	77 years old
6	202	Control	No (male)						Wife/husband (current)	31 years old	Son/daughter	13 years old	Father/mother	65 years old	Father/mother	69 years old
6	202	Control	No (male)						Wife/husband (current)	32 years old	Son/daughter	12 years old	Son/daughter	15 years old	Father/mother		Father/mother
6	202	Control	No (male)	32 years old	Married/living together	Never attended school		No	Father/mother	59 years old	Father/mother	64 years old
6	202	Control	No (male)						Father/mother	49 years old	Father/mother
6	202	Control	No (male)	37 years old	Married/living together	Some primary education		No	Wife/husband (current)	32 years old	Son/daughter	13 years old	Father/mother		Father/mother	65 years old
6	202	Control	No (male)	31 years old	Married/living together	More than secondary education		No	Father/mother	50 years old	Father/mother	58 years old
6	202	Control	No (male)						Wife/husband (current)	27 years old	Father/mother	50 years old	Father/mother
6	202	Control	No (male)	30 years old	Married/living together	Some primary education		No	Wife/husband (current)	26 years old	Father/mother	49 years old	Father/mother
6	202	Control	No (male)						Wife/husband (current)	34 years old	Father/mother	67 years old	Father/mother
7	206	Control	Yes (female)	35 years old	Married/living together	Some primary education	No		Former wife/husband	52 years old	Son/daughter	13 years old	Son/daughter	17 years old	Son/daughter	20 years old	Son/daughter	20 years old	Father/mother		Father/mother
7	206	Control	Yes (female)	40 years old	Married/living together	More than secondary education	No		Wife/husband (current)	43 years old	Son/daughter	10 years old	Son/daughter	13 years old	Son/daughter	17 years old	Son/daughter	20 years old	Son/daughter	23 years old	Son/daughter	25 years old	Dont know person		Father/mother		Father/mother
7	206	Control	Yes (female)	56 years old	Married/living together	Never attended school			Wife/husband (current)	72 years old	Son/daughter	27 years old	Son/daughter	28 years old	Son/daughter	29 years old	Son/daughter	33 years old	Son/daughter	28 years old	Father/mother		Father/mother
7	206	Control	Yes (female)	41 years old	Married/living together	Never attended school	No		Wife/husband (current)	48 years old	Son/daughter	12 years old	Son/daughter	14 years old	Son/daughter	16 years old	Son/daughter	19 years old	Son/daughter	21 years old	Father/mother	77 years old	Father/mother
7	206	Control	Yes (female)	36 years old	Married/living together	Some primary education	No		Former wife/husband	44 years old	Son/daughter	12 years old	Son/daughter	14 years old	Son/daughter	16 years old	Son/daughter	23 years old	Father/mother	64 years old	Son/daughter		Father/mother
7	206	Control	Yes (female)	39 years old	Widowed	Never attended school	No		Former wife/husband	47 years old	Son/daughter	10 years old	Son/daughter	15 years old	Son/daughter	17 years old	Son/daughter	20 years old	Father/mother	74 years old	Father/mother	79 years old
7	206	Control	Yes (female)	38 years old	Married/living together	Some primary education	Yes		Former wife/husband	43 years old	Son/daughter	10 years old	Son/daughter	15 years old	Son/daughter	15 years old	Son/daughter	17 years old	Son/daughter	19 years old	Father/mother		Father/mother
7	206	Control	Yes (female)	40 years old	Widowed	Never attended school	No		Wife/husband (current)		Son/daughter	11 years old	Son/daughter	13 years old	Son/daughter	17 years old	Son/daughter	23 years old	Son/daughter	28 years old	Father/mother	64 years old	Father/mother	87 years old	Son/daughter		Son/daughter
7	206	Control	Yes (female)	29 years old	Married/living together	Some primary education	No		Wife/husband (current)	32 years old	Son/daughter	11 years old	Father/mother	52 years old	Father/mother
7	206	Control	Yes (female)	31 years old	Divorced	Never attended school	No		Wife/husband (current)	33 years old	Son/daughter	13 years old	Son/daughter	15 years old	Father/mother	49 years old	Father/mother	58 years old
7	206	Control	Yes (female)	38 years old	Widowed	Some primary education	No		Former wife/husband	48 years old	Son/daughter	15 years old	Son/daughter	18 years old	Son/daughter	21 years old	Father/mother	74 years old	Father/mother	86 years old
7	206	Control	Yes (female)	68 years old	Married/living together	Some primary education			Wife/husband (current)	70 years old	Son/daughter	29 years old	Son/daughter	41 years old	Son/daughter		Son/daughter		Son/daughter		Son/daughter		Son/daughter		Father/mother		Father/mother
7	206	Control	Yes (female)						Wife/husband (current)	35 years old	Son/daughter	12 years old	Son/daughter	15 years old	Father/mother		Father/mother
7	206	Control	Yes (female)	45 years old	Married/living together	Some primary education	No		Wife/husband (current)	50 years old	Son/daughter	10 years old	Son/daughter	13 years old	Son/daughter	16 years old	Son/daughter	18 years old	Son/daughter	23 years old	Son/daughter	27 years old	Father/mother	79 years old	Son/daughter		Son/daughter		Father/mother
7	206	Control	Yes (female)	35 years old	Married/living together	Some primary education	No		Wife/husband (current)	39 years old	Son/daughter	11 years old	Son/daughter	17 years old	Father/mother	68 years old	Father/mother	60 years old
7	206	Control	Yes (female)	30 years old	Married/living together	Some primary education	No		Wife/husband (current)	32 years old	Son/daughter	10 years old	Son/daughter	12 years old	Son/daughter	12 years old	Father/mother		Father/mother
7	206	Control	Yes (female)						Wife/husband (current)	44 years old	Son/daughter	14 years old	Son/daughter	16 years old	Father/mother	83 years old	Father/mother	>= 90 years old	Son/daughter
7	206	Control	Yes (female)	28 years old	Married/living together	Some primary education	No		Wife/husband (current)	30 years old	Son/daughter	9 years old	Father/mother	50 years old	Father/mother	57 years old
7	206	Control	Yes (female)						Son/daughter		Son/daughter		Son/daughter		Son/daughter		Wife/husband (current)		Son/daughter		Son/daughter		Son/daughter		Son/daughter		Son/daughter		Son/daughter		Father/mother		Father/mother
7	206	Control	Yes (female)	22 years old	Divorced	Some primary education	Yes
7	206	Control	Yes (female)	30 years old	Married/living together	Some primary education	No		Wife/husband (current)	38 years old	Son/daughter	11 years old	Son/daughter	14 years old	Son/daughter	17 years old	Son/daughter	19 years old	Father/mother	49 years old	Father/mother	59 years old
7	206	Control	Yes (female)						Wife/husband (current)	62 years old	Son/daughter	14 years old	Son/daughter	18 years old	Son/daughter	20 years old	Son/daughter	24 years old	Son/daughter	29 years old	Son/daughter	40 years old	Son/daughter	41 years old	Father/mother	77 years old	Father/mother	87 years old	Son/daughter
7	206	Control	Yes (female)	71 years old	Married/living together	Never attended school			Wife/husband (current)	73 years old	Dont know person	34 years old	Son/daughter	37 years old	Dont know person	47 years old	Dont know person	87 years old	Son/daughter		Son/daughter		Son/daughter		Son/daughter		Son/daughter		Father/mother
7	206	Control	Yes (female)	42 years old	Divorced	Some primary education	No		Wife/husband (current)	10 years old	Son/daughter	9 years old	Son/daughter	14 years old	Son/daughter	18 years old	Son/daughter	23 years old	Father/mother	78 years old	Father/mother
7	206	Control	Yes (female)	73 years old	Married/living together	Never attended school			Wife/husband (current)	72 years old	Son/daughter	15 years old	Son/daughter	23 years old	Son/daughter	25 years old	Son/daughter	32 years old	Son/daughter	34 years old	Son/daughter	36 years old	Father/mother	>= 90 years old	Son/daughter		Son/daughter		Son/daughter		Father/mother
7	206	Control	No (male)						Wife/husband (current)	33 years old	Son/daughter	10 years old	Son/daughter	13 years old	Son/daughter	13 years old	Son/daughter	17 years old	Son/daughter	20 years old	Son/daughter	20 years old	Son/daughter	23 years old	Father/mother	61 years old	Father/mother	73 years old	Son/daughter
7	206	Control	No (male)	60 years old	Married/living together	Never attended school			Wife/husband (current)	51 years old	Wife/husband (current)	52 years old	Son/daughter	10 years old	Son/daughter	11 years old	Son/daughter	17 years old	Son/daughter	24 years old	Son/daughter	27 years old	Son/daughter	30 years old	Son/daughter		Son/daughter		Son/daughter		Son/daughter		Father/mother		Father/mother
7	206	Control	No (male)	71 years old	Married/living together	Some primary education			Wife/husband (current)	67 years old	Son/daughter	23 years old	Son/daughter	25 years old	Son/daughter	28 years old	Son/daughter	34 years old	Father/mother		Son/daughter		Son/daughter		Son/daughter		Son/daughter		Son/daughter		Father/mother
7	206	Control	No (male)	47 years old	Married/living together	Some primary education		No	Former wife/husband	32 years old	Son/daughter	9 years old	Son/daughter	10 years old	Son/daughter	12 years old	Son/daughter	15 years old	Son/daughter	17 years old	Dont know person	18 years old	Son/daughter	22 years old	Father/mother	61 years old	Father/mother	76 years old
7	206	Control	No (male)						Wife/husband (current)	39 years old	Son/daughter	14 years old	Son/daughter	16 years old	Son/daughter	18 years old	Son/daughter	21 years old	Father/mother	69 years old	Father/mother
7	206	Control	No (male)						Wife/husband (current)	60 years old	Son/daughter	24 years old	Son/daughter	26 years old	Son/daughter	34 years old	Son/daughter	36 years old	Son/daughter	37 years old	Son/daughter	39 years old	Son/daughter	41 years old	Son/daughter	43 years old	Son/daughter	45 years old	Son/daughter	47 years old	Son/daughter		Son/daughter		Father/mother		Father/mother
7	206	Control	No (male)	31 years old	Married/living together	Some primary education		No	Wife/husband (current)	33 years old	Son/daughter	10 years old	Son/daughter	12 years old	Son/daughter	17 years old	Son/daughter	19 years old	Father/mother		Father/mother
7	206	Control	No (male)	30 years old	Married/living together	Some primary education		No	Father/mother	54 years old	Father/mother
7	206	Control	No (male)	32 years old	Married/living together	Some primary education		No	Father/mother	48 years old	Father/mother	51 years old
7	206	Control	No (male)	43 years old	Married/living together	Some primary education		No	Wife/husband (current)	31 years old	Son/daughter	11 years old	Son/daughter	15 years old	Father/mother		Father/mother
7	206	Control	No (male)	34 years old	Married/living together	Some primary education		No	Wife/husband (current)	27 years old	Father/mother	52 years old	Father/mother
7	206	Control	No (male)						Wife/husband (current)	27 years old	Son/daughter	10 years old	Father/mother		Father/mother
7	206	Control	No (male)						Father/mother	65 years old	Father/mother	87 years old
7	206	Control	No (male)	27 years old	Married/living together	Some secondary education		No	Father/mother	45 years old	Father/mother	49 years old
7	206	Control	No (male)	35 years old	Married/living together	Some primary education		No	Wife/husband (current)	29 years old	Son/daughter	11 years old	Dont know person	15 years old	Father/mother	56 years old	Father/mother	58 years old
7	206	Control	No (male)	37 years old	Married/living together	Some primary education		No	Wife/husband (current)	30 years old	Son/daughter	13 years old	Son/daughter	11 years old	Son/daughter	13 years old	Son/daughter	15 years old	Father/mother		Father/mother
7	206	Control	No (male)	36 years old	Married/living together	Some primary education		No	Wife/husband (current)	28 years old	Son/daughter	11 years old	Father/mother	89 years old	Step-mother/step-father
7	206	Control	Yes (female)	38 years old	Married/living together	Some primary education	No
7	206	Control	No (male)	55 years old	Married/living together	Completed primary education		No	Former wife/husband	41 years old	Wife/husband (current)	44 years old	Son/daughter	10 years old	Son/daughter	13 years old	Son/daughter	16 years old	Son/daughter		Son/daughter		Father/mother		Father/mother
7	206	Control	No (male)						Wife/husband (current)	39 years old	Son/daughter	14 years old	Son/daughter	15 years old	Son/daughter	17 years old	Son/daughter	24 years old	Son/daughter	25 years old	Son/daughter		Son/daughter		Father/mother		Father/mother
7	206	Control	No (male)	32 years old	Married/living together	Some secondary education		No	Wife/husband (current)	31 years old	Son/daughter	9 years old	Son/daughter	12 years old	Father/mother	57 years old	Father/mother	67 years old
8	203	Treatment	Yes (female)						Wife/husband (current)	78 years old	Son/daughter	23 years old	Son/daughter	28 years old	Son/daughter	30 years old	Son/daughter	32 years old	Son/daughter		Son/daughter		Father/mother		Father/mother
8	203	Treatment	Yes (female)	36 years old	Married/living together	Some primary education	No		Wife/husband (current)	39 years old	Son/daughter	12 years old	Son/daughter	15 years old	Son/daughter	18 years old	Son/daughter	21 years old	Father/mother	59 years old	Father/mother	69 years old
8	203	Treatment	Yes (female)	37 years old	Married/living together	Some primary education	No		Wife/husband (current)	39 years old	Son/daughter	9 years old	Son/daughter	15 years old	Son/daughter	21 years old	Father/mother	52 years old	Father/mother	66 years old
8	203	Treatment	Yes (female)	36 years old	Married/living together	Some primary education	No		Wife/husband (current)	44 years old	Son/daughter	11 years old	Son/daughter	15 years old	Son/daughter	21 years old	Father/mother	71 years old	Father/mother	>= 90 years old
8	203	Treatment	Yes (female)	37 years old	Married/living together	Some primary education	No		Former wife/husband	54 years old	Son/daughter	12 years old	Son/daughter	15 years old	Son/daughter	20 years old	Father/mother	79 years old	Father/mother
8	203	Treatment	Yes (female)	38 years old	Married/living together	Some secondary education	No		Wife/husband (current)	42 years old	Son/daughter	11 years old	Son/daughter	20 years old	Son/daughter	22 years old	Father/mother	89 years old	Dont know person		Father/mother
8	203	Treatment	Yes (female)						Wife/husband (current)	46 years old	Son/daughter	11 years old	Son/daughter	14 years old	Son/daughter	18 years old	Son/daughter	20 years old	Son/daughter	22 years old	Son/daughter	24 years old	Father/mother	63 years old	Father/mother	69 years old
8	203	Treatment	Yes (female)	71 years old	Married/living together	Some primary education			Wife/husband (current)	88 years old	Son/daughter	40 years old	Son/daughter	40 years old	Son/daughter	44 years old	Son/daughter	44 years old	Son/daughter	46 years old	Wife/husband (current)		Son/daughter		Father/mother		Father/mother
8	203	Treatment	Yes (female)	48 years old	Married/living together	Never attended school	No		Wife/husband (current)	55 years old	Son/daughter	25 years old	Son/daughter	18 years old	Son/daughter	23 years old	Son/daughter	21 years old	Father/mother	69 years old	Father/mother
8	203	Treatment	Yes (female)	36 years old	Married/living together	Some primary education	Yes		Wife/husband (current)	39 years old	Son/daughter	13 years old	Son/daughter	18 years old	Son/daughter	20 years old	Son/daughter	22 years old	Father/mother	53 years old	Son/daughter		Father/mother
8	203	Treatment	Yes (female)	29 years old	Married/living together	Some primary education	No		Wife/husband (current)	34 years old	Son/daughter	11 years old	Son/daughter	14 years old	Son/daughter	19 years old	Father/mother	59 years old	Father/mother
8	203	Treatment	Yes (female)	27 years old	Divorced	Some primary education	No		Wife/husband (current)	35 years old	Father/mother	50 years old	Father/mother
8	203	Treatment	Yes (female)	39 years old	Married/living together	Some primary education	Yes		Former wife/husband	39 years old	Son/daughter	9 years old	Son/daughter	16 years old	Son/daughter	18 years old	Son/daughter	15 years old	Father/mother	59 years old	Father/mother	69 years old
8	203	Treatment	Yes (female)						Wife/husband (current)	35 years old	Son/daughter	10 years old	Father/mother	69 years old	Father/mother
8	203	Treatment	Yes (female)	32 years old	Married/living together	Some primary education	No		Wife/husband (current)	33 years old	Son/daughter	12 years old	Son/daughter	15 years old	Father/mother	46 years old	Father/mother
8	203	Treatment	Yes (female)	37 years old	Married/living together	Some primary education	No		Wife/husband (current)	39 years old	Son/daughter	10 years old	Son/daughter	14 years old	Son/daughter	22 years old	Son/daughter	18 years old	Father/mother	60 years old	Father/mother	74 years old
8	203	Treatment	Yes (female)						Wife/husband (current)	34 years old	Father/mother	51 years old	Father/mother	60 years old
8	203	Treatment	Yes (female)	45 years old	Married/living together	Some primary education	No		Wife/husband (current)	45 years old	Son/daughter	15 years old	Son/daughter	20 years old	Father/mother	73 years old	Father/mother
8	203	Treatment	Yes (female)	35 years old	Married/living together	Some primary education	No		Wife/husband (current)	33 years old	Son/daughter	10 years old	Son/daughter	12 years old	Father/mother	60 years old	Father/mother
8	203	Treatment	Yes (female)	31 years old	Married/living together	Some primary education	No		Dont know person	29 years old	Father/mother	58 years old	Father/mother	59 years old
8	203	Treatment	Yes (female)	28 years old	Married/living together	Some primary education	No		Former wife/husband	40 years old	Son/daughter	11 years old	Father/mother	49 years old	Father/mother	53 years old
8	203	Treatment	Yes (female)	36 years old	Married/living together	Some primary education	No		Wife/husband (current)	41 years old	Son/daughter	16 years old	Father/mother	55 years old	Father/mother	59 years old
8	203	Treatment	Yes (female)	34 years old	Separated	Some primary education	No		Former wife/husband	39 years old	Son/daughter	14 years old	Son/daughter	20 years old	Father/mother	56 years old	Father/mother	71 years old
8	203	Treatment	Yes (female)						Son/daughter	57 years old	Father/mother		Father/mother
8	203	Treatment	Yes (female)	71 years old	Widowed	Never attended school			Son/daughter	35 years old	Son/daughter	37 years old	Wife/husband (current)		Son/daughter		Son/daughter		Son/daughter		Son/daughter		Father/mother		Father/mother		Son/daughter
8	203	Treatment	Yes (female)	83 years old	Married/living together	Never attended school			Wife/husband (current)	84 years old	Son/daughter	48 years old	Son/daughter		Father/mother		Father/mother
8	203	Treatment	Yes (female)	81 years old	Widowed	Never attended school			Wife/husband (current)		Son/daughter	23 years old	Son/daughter	26 years old	Son/daughter	37 years old	Son/daughter	37 years old	Son/daughter	59 years old	Son/daughter		Son/daughter		Son/daughter		Father/mother		Father/mother
8	203	Treatment	No (male)						Wife/husband (current)	42 years old	Son/daughter	13 years old	Son/daughter	18 years old	Son/daughter	20 years old	Son/daughter	22 years old	Son/daughter	24 years old	Father/mother	60 years old	Father/mother	63 years old
8	203	Treatment	No (male)	69 years old	Married/living together	Completed primary education			Wife/husband (current)	57 years old	Son/daughter	26 years old	Son/daughter	30 years old	Son/daughter	35 years old	Son/daughter	42 years old	Father/mother	>= 90 years old	NOT part of this family/household		Father/mother
8	203	Treatment	No (male)						Wife/husband (current)	38 years old	Son/daughter	10 years old	Son/daughter	12 years old	Son/daughter	14 years old	Son/daughter	17 years old	Son/daughter	21 years old	Father/mother	62 years old	Father/mother
8	203	Treatment	No (male)	67 years old	Married/living together	Some primary education			Wife/husband (current)	60 years old	Son/daughter	20 years old	Son/daughter	21 years old	Son/daughter	23 years old	Son/daughter	24 years old	Son/daughter	25 years old	Son/daughter	29 years old	Son/daughter	36 years old	Son/daughter	40 years old	Son/daughter	43 years old	Father/mother	>= 90 years old	Son/daughter		Son/daughter		Son/daughter		Father/mother
8	203	Treatment	No (male)						Wife/husband (current)	29 years old	Son/daughter	12 years old	Son/daughter	12 years old	Son/daughter	15 years old	Son/daughter	17 years old	Father/mother	55 years old	Father/mother
8	203	Treatment	No (male)	67 years old	Married/living together	Never attended school			Former wife/husband	56 years old	Wife/husband (current)	61 years old	Son/daughter	25 years old	Son/daughter	27 years old	Son/daughter	29 years old	Son/daughter	31 years old	Father/mother		Father/mother
8	203	Treatment	No (male)	73 years old	Married/living together	Some primary education
8	203	Treatment	No (male)	37 years old	Married/living together	Some primary education		No	Wife/husband (current)	39 years old	Son/daughter	9 years old	Son/daughter	15 years old	Son/daughter	21 years old	Father/mother	65 years old	Father/mother	86 years old
8	203	Treatment	No (male)	47 years old	Married/living together	Some primary education		No	Dont know person	39 years old	Wife/husband (current)	36 years old	Son/daughter	13 years old	Son/daughter	14 years old	Son/daughter	18 years old	Son/daughter	18 years old	Son/daughter	19 years old	Son/daughter	20 years old	Father/mother	61 years old	Father/mother	76 years old	Dont know person	79 years old
8	203	Treatment	Yes (female)	45 years old	Married/living together	Some primary education	No
8	203	Treatment	No (male)	35 years old	Married/living together	Some primary education		No	Wife/husband (current)	30 years old	Son/daughter	10 years old	Son/daughter	12 years old	Father/mother	62 years old	Father/mother
8	203	Treatment	No (male)						Wife/husband (current)	31 years old	Father/mother	80 years old	Father/mother	>= 90 years old
8	203	Treatment	No (male)	39 years old	Married/living together	Some primary education		No	Wife/husband (current)	30 years old	Son/daughter	13 years old	Father/mother	52 years old	Father/mother	63 years old
8	203	Treatment	No (male)	61 years old	Married/living together	Never attended school			Wife/husband (current)	41 years old	Son/daughter	12 years old	Son/daughter	27 years old	Son/daughter	29 years old	Son/daughter	31 years old	Son/daughter	33 years old	Son/daughter	36 years old	Son/daughter	39 years old	Father/mother		Father/mother
8	203	Treatment	Yes (female)	29 years old	Married/living together	Some primary education	No		Wife/husband (current)	37 years old	Son/daughter	11 years old	Son/daughter	13 years old	Father/mother	59 years old	Father/mother	67 years old
8	203	Treatment	No (male)	30 years old	Married/living together	Completed primary education		Yes	Father/mother	49 years old	Father/mother	54 years old
8	203	Treatment	No (male)	31 years old	Married/living together	Some primary education		No	Father/mother	52 years old	Father/mother
8	203	Treatment	No (male)						Father/mother	53 years old	Father/mother	57 years old
8	203	Treatment	No (male)	37 years old	Married/living together	Completed primary education		No	Wife/husband (current)	34 years old	Son/daughter	13 years old	Son/daughter	14 years old	Father/mother	51 years old	Father/mother	53 years old
8	203	Treatment	Yes (female)						Wife/husband (current)		Son/daughter	29 years old	Father/mother		Father/mother
8	203	Treatment	No (male)	38 years old	Married/living together	Some primary education		Yes	Wife/husband (current)	34 years old	Son/daughter	12 years old	Son/daughter	17 years old	Son/daughter	19 years old	Father/mother		Father/mother
8	203	Treatment	No (male)	34 years old	Married/living together	Some secondary education		No	Wife/husband (current)	29 years old	Son/daughter	10 years old	Father/mother	56 years old	Father/mother	61 years old
8	203	Treatment	No (male)	30 years old	Never married	Completed secondary school		No	Father/mother	53 years old	Father/mother	47 years old
8	203	Treatment	No (male)						Wife/husband (current)	34 years old	Son/daughter	11 years old	Son/daughter	13 years old	Son/daughter	17 years old	Father/mother		Father/mother
9	206	Treatment	Yes (female)	59 years old	Divorced	Some primary education			Former wife/husband	54 years old	Son/daughter	12 years old	Son/daughter	23 years old	Son/daughter	26 years old	Son/daughter	28 years old	Son/daughter	32 years old	Son/daughter	35 years old	Father/mother	79 years old	Father/mother
9	206	Treatment	Yes (female)	40 years old	Married/living together	Completed primary education	No		Wife/husband (current)	43 years old	Son/daughter	11 years old	Son/daughter	16 years old	Son/daughter	18 years old	Father/mother	74 years old	Father/mother	80 years old	Son/daughter
9	206	Treatment	Yes (female)	44 years old	Married/living together	Some secondary education	No		Wife/husband (current)	46 years old	Son/daughter	13 years old	Son/daughter	16 years old	Son/daughter	18 years old	Son/daughter	22 years old	Son/daughter	24 years old	Son/daughter	28 years old	Father/mother	67 years old	Father/mother	71 years old
9	206	Treatment	Yes (female)	60 years old	Married/living together	Never attended school			Son/daughter	30 years old	Father/mother	80 years old	Former wife/husband		Son/daughter		Son/daughter		Father/mother
9	206	Treatment	Yes (female)	41 years old	Married/living together	Some secondary education	No		Wife/husband (current)	49 years old	Son/daughter	18 years old	Son/daughter	23 years old	Son/daughter	24 years old	Father/mother	58 years old	Father/mother	62 years old
9	206	Treatment	Yes (female)	37 years old	Married/living together	Some primary education	No		Wife/husband (current)	37 years old	Son/daughter	14 years old	Son/daughter	22 years old	Father/mother	74 years old	Son/daughter		Father/mother
9	206	Treatment	Yes (female)	30 years old	Married/living together	Completed primary education	No		Wife/husband (current)	35 years old	Son/daughter	9 years old	Father/mother	41 years old	Father/mother	52 years old
9	206	Treatment	Yes (female)	34 years old	Married/living together	Some primary education	No		Former wife/husband	36 years old	Son/daughter	10 years old	Son/daughter	16 years old	Father/mother	61 years old	Father/mother
9	206	Treatment	Yes (female)	33 years old	Separated	Completed secondary school	No		Wife/husband (current)	35 years old	Son/daughter	12 years old	Father/mother	66 years old	Father/mother
9	206	Treatment	Yes (female)	31 years old	Married/living together	Some primary education	No		Wife/husband (current)	36 years old	Son/daughter	12 years old	Son/daughter	14 years old	Father/mother	54 years old	Father/mother
9	206	Treatment	Yes (female)	34 years old	Married/living together	Some primary education	No		Wife/husband (current)	36 years old	Father/mother		Father/mother
9	206	Treatment	Yes (female)	33 years old	Divorced	Some primary education	No		Former wife/husband	35 years old	Son/daughter	11 years old	Father/mother	70 years old	Father/mother	75 years old	Mother/father-in-law
9	206	Treatment	Yes (female)	39 years old	Married/living together	Some primary education	No		Wife/husband (current)	42 years old	Son/daughter	11 years old	Son/daughter	15 years old	Son/daughter	17 years old	Son/daughter	20 years old	Father/mother		Father/mother
9	206	Treatment	Yes (female)	32 years old	Married/living together	Some primary education	No		Former wife/husband	35 years old	Son/daughter	14 years old	Father/mother	56 years old	Father/mother
9	206	Treatment	Yes (female)	40 years old	Divorced	Completed secondary school	No
9	206	Treatment	Yes (female)	30 years old	Married/living together	Some primary education	No		Wife/husband (current)	36 years old	Son/daughter	12 years old	NOT part of this family/household	21 years old	NOT part of this family/household	29 years old	NOT part of this family/household	38 years old	NOT part of this family/household	40 years old	NOT part of this family/household	40 years old	NOT part of this family/household	42 years old	NOT part of this family/household	45 years old	Father/mother	64 years old	Father/mother	69 years old	NOT part of this family/household		NOT part of this family/household
9	206	Treatment	Yes (female)	37 years old	Divorced	Some primary education	No		Former wife/husband	39 years old	Son/daughter	12 years old	Son/daughter	17 years old	Father/mother	56 years old	Father/mother	61 years old	Son/daughter
9	206	Treatment	Yes (female)	37 years old	Divorced	Some primary education	No		Former wife/husband	41 years old	Son/daughter	11 years old	Son/daughter	19 years old	Father/mother	73 years old	Father/mother	81 years old	Son/daughter
9	206	Treatment	Yes (female)	64 years old	Separated	Some primary education			Former wife/husband	76 years old	Son/daughter	31 years old	Son/daughter	34 years old	Son/daughter	37 years old	Son/daughter	41 years old	Father/mother	>= 90 years old	Son/daughter		Son/daughter		Father/mother
9	206	Treatment	Yes (female)	69 years old	Widowed	Some primary education			Son/daughter	29 years old	Son/daughter	35 years old	Son/daughter	38 years old	Son/daughter	40 years old	Son/daughter	40 years old	Son/daughter	42 years old	Son/daughter	45 years old	Wife/husband (current)		Son/daughter		Son/daughter		Son/daughter		Father/mother		Father/mother
9	206	Treatment	Yes (female)	24 years old	Married/living together	Some primary education	No		Former wife/husband	33 years old	Son/daughter	9 years old	Father/mother	68 years old	Father/mother	70 years old
9	206	Treatment	No (male)	54 years old	Married/living together	Some primary education		No	Wife/husband (current)	53 years old	Son/daughter	22 years old	Son/daughter	27 years old	Son/daughter	33 years old	Son/daughter	35 years old	Son/daughter	37 years old	Father/mother	71 years old	Father/mother	89 years old	Son/daughter		Grandchild	6 years old
9	206	Treatment	No (male)						Wife/husband (current)	47 years old	Son/daughter	11 years old	Son/daughter	13 years old	Son/daughter	15 years old	Son/daughter	21 years old	Son/daughter	27 years old	Son/daughter	29 years old	Father/mother	70 years old	Son/daughter		Son/daughter		Father/mother
9	206	Treatment	No (male)						Wife/husband (current)	47 years old	Son/daughter	11 years old	Son/daughter	16 years old	Son/daughter	21 years old	Father/mother	66 years old	Father/mother
9	206	Treatment	No (male)	48 years old	Married/living together	Some secondary education		No	Dont know person	32 years old	Other not related through blood or marriage (friends)	67 years old	Dont know person	57 years old
9	206	Treatment	No (male)	62 years old	Married/living together	Never attended school			Wife/husband (current)	51 years old	Son/daughter	18 years old	Son/daughter	19 years old	Son/daughter	23 years old	Son/daughter	24 years old	Son/daughter	28 years old	Son/daughter	29 years old	Son/daughter	33 years old	Son/daughter	35 years old	Son/daughter	37 years old	Father/mother		Father/mother
9	206	Treatment	No (male)	40 years old	Married/living together	Never attended school		No	Wife/husband (current)	46 years old	Son/daughter	13 years old	Son/daughter	17 years old	Son/daughter	22 years old	Son/daughter	25 years old	Father/mother	69 years old	Father/mother	73 years old
9	206	Treatment	No (male)						Wife/husband (current)	44 years old	Wife/husband (current)	55 years old	Son/daughter	12 years old	Son/daughter	15 years old	Son/daughter	18 years old	Son/daughter	21 years old	Father/mother	70 years old	Father/mother	76 years old
9	206	Treatment	No (male)						Wife/husband (current)	30 years old	Son/daughter	11 years old	Father/mother	50 years old	Father/mother	56 years old
9	206	Treatment	No (male)	32 years old	Never married	Some secondary education		No	Father/mother	43 years old	Father/mother	53 years old
9	206	Treatment	No (male)	39 years old	Separated	Some primary education		No	Wife/husband (current)	34 years old	Son/daughter	12 years old	Son/daughter	15 years old	Father/mother	55 years old	Father/mother	58 years old
9	206	Treatment	No (male)						Wife/husband (current)	25 years old	Son/daughter	9 years old	Father/mother	57 years old	Father/mother	65 years old
9	206	Treatment	No (male)	35 years old	Married/living together	Some secondary education		No	Wife/husband (current)	31 years old	Son/daughter	11 years old	Son/daughter	14 years old	Father/mother		Father/mother
9	206	Treatment	No (male)	39 years old	Married/living together	Some primary education		No	Wife/husband (current)	30 years old	Son/daughter	9 years old	Father/mother		Father/mother
9	206	Treatment	No (male)						Father/mother	54 years old	Father/mother
9	206	Treatment	No (male)	35 years old	Married/living together	Some primary education		No	NOT part of this family/household	13 years old	Son/daughter	8 years old	Father/mother		Father/mother
9	206	Treatment	No (male)	79 years old	Married/living together	Some primary education			Wife/husband (current)	70 years old	Son/daughter	29 years old	Son/daughter	32 years old	Son/daughter	34 years old	Son/daughter	37 years old	Son/daughter	39 years old	Son/daughter	41 years old	Son/daughter	43 years old	Son/daughter	48 years old	Son/daughter	53 years old	Son/daughter		Son/daughter		Son/daughter		Father/mother		Father/mother
9	206	Treatment	No (male)	35 years old	Married/living together	Some secondary education		No	Wife/husband (current)	33 years old	Father/mother	61 years old	Father/mother	67 years old
10	201	Treatment	Yes (female)	44 years old	Married/living together	Some primary education	No		Wife/husband (current)	53 years old	Son/daughter	9 years old	Son/daughter	11 years old	Son/daughter	13 years old	Son/daughter	15 years old	Son/daughter	17 years old	Step-child/half-brother/sister	19 years old	Step-child/half-brother/sister	21 years old	Step-child/half-brother/sister	23 years old	Father/mother	74 years old	Father/mother
10	201	Treatment	Yes (female)	48 years old	Married/living together	Completed primary education	No		Wife/husband (current)	49 years old	Son/daughter	12 years old	Son/daughter	16 years old	Son/daughter	22 years old	Son/daughter	29 years old	Son/daughter	30 years old	Father/mother	79 years old	Father/mother
10	201	Treatment	Yes (female)	39 years old	Married/living together	Some primary education	No		Wife/husband (current)	48 years old	Son/daughter	11 years old	Son/daughter	14 years old	Son/daughter	16 years old	Son/daughter	18 years old	Son/daughter	20 years old	Son/daughter	22 years old	Father/mother	73 years old	Father/mother
10	201	Treatment	Yes (female)	46 years old	Married/living together	Some primary education	No		Wife/husband (current)	51 years old	Son/daughter	10 years old	Son/daughter	11 years old	Son/daughter	13 years old	Son/daughter	16 years old	Son/daughter	19 years old	Son/daughter	21 years old	Son/daughter	25 years old	Son/daughter	27 years old	Son/daughter	32 years old	Father/mother	80 years old	Father/mother
10	201	Treatment	Yes (female)	40 years old	Married/living together	Some primary education	No		Wife/husband (current)	45 years old	Son/daughter	12 years old	Son/daughter	10 years old	Son/daughter	15 years old	Son/daughter	20 years old	Son/daughter	22 years old	Son/daughter	24 years old	Father/mother	63 years old	Father/mother	65 years old
10	201	Treatment	Yes (female)	45 years old	Married/living together	Never attended school	No		Wife/husband (current)	55 years old	Son/daughter	10 years old	Son/daughter	11 years old	Son/daughter	13 years old	Son/daughter	16 years old	Son/daughter	19 years old	Son/daughter	21 years old	Son/daughter	23 years old	Father/mother		Father/mother	68 years old
10	201	Treatment	Yes (female)	51 years old	Married/living together	Some primary education			Son/daughter	18 years old	Son/daughter	24 years old	Wife/husband (current)		Father/mother		Father/mother
10	201	Treatment	Yes (female)	42 years old	Married/living together	Some primary education	No		Wife/husband (current)	57 years old	Son/daughter	11 years old	Son/daughter	13 years old	Son/daughter	15 years old	Son/daughter	18 years old	Son/daughter	21 years old	Son/daughter	23 years old	Father/mother		Father/mother
10	201	Treatment	Yes (female)	50 years old	Divorced	Some primary education			Wife/husband (current)	78 years old	Son/daughter	38 years old	Father/mother	74 years old	Father/mother
10	201	Treatment	Yes (female)	52 years old	Married/living together	Never attended school			Wife/husband (current)	59 years old	Son/daughter	14 years old	Son/daughter	15 years old	Son/daughter	20 years old	Son/daughter	22 years old	Son/daughter	30 years old	Son/daughter	33 years old	Father/mother	69 years old	Father/mother
10	201	Treatment	Yes (female)						Wife/husband (current)	48 years old	Son/daughter	9 years old	Son/daughter	12 years old	Son/daughter	15 years old	Son/daughter	17 years old	Son/daughter	19 years old	Son/daughter	23 years old	Son/daughter		Father/mother		Father/mother
10	201	Treatment	Yes (female)						Wife/husband (current)	47 years old	Son/daughter	10 years old	Son/daughter	12 years old	Son/daughter	14 years old	Son/daughter	16 years old	Son/daughter	19 years old	Son/daughter	26 years old	Son/daughter	29 years old	Father/mother	73 years old	Son/daughter		Father/mother
10	201	Treatment	Yes (female)	38 years old	Married/living together	Some primary education	No		Wife/husband (current)	42 years old	Son/daughter	10 years old	Son/daughter	13 years old	Son/daughter	16 years old	Son/daughter	18 years old	Son/daughter	21 years old	Father/mother	58 years old	Father/mother	74 years old
10	201	Treatment	Yes (female)	39 years old	Married/living together	Some primary education	No		Wife/husband (current)	48 years old	Son/daughter	10 years old	Son/daughter	17 years old	Son/daughter	20 years old	Son/daughter	21 years old	Son/daughter		Son/daughter		Father/mother		Father/mother
10	201	Treatment	Yes (female)	50 years old	Married/living together	Some primary education			Former wife/husband	79 years old	Son/daughter	20 years old	Son/daughter	24 years old	Son/daughter	27 years old	Son/daughter	29 years old	Son/daughter	31 years old	Father/mother	81 years old	Father/mother
10	201	Treatment	Yes (female)	44 years old	Married/living together	Some primary education	No		Wife/husband (current)	48 years old	Son/daughter	10 years old	Son/daughter	13 years old	Son/daughter	15 years old	Son/daughter	19 years old	Son/daughter	21 years old	Son/daughter	23 years old	Son/daughter	25 years old	Father/mother	83 years old	Son/daughter		Father/mother
10	201	Treatment	Yes (female)	42 years old	Married/living together	Completed primary education	No		Wife/husband (current)	45 years old	Son/daughter	8 years old	Son/daughter	10 years old	Son/daughter	12 years old	Son/daughter	14 years old	Son/daughter	16 years old	Son/daughter	20 years old	Son/daughter	22 years old	Father/mother	80 years old	Father/mother
10	201	Treatment	Yes (female)	60 years old	Married/living together	Never attended school			Son/daughter	14 years old	Son/daughter	16 years old	Son/daughter	19 years old	Son/daughter	21 years old	Son/daughter	23 years old	Son/daughter	30 years old	Son/daughter	32 years old	Son/daughter	34 years old	Son/daughter	36 years old	Son/daughter	36 years old	Son/daughter	42 years old	Son/daughter	44 years old	Father/mother		Father/mother
10	201	Treatment	Yes (female)						Wife/husband (current)	60 years old	Son/daughter	14 years old	Son/daughter	18 years old	Son/daughter	21 years old	Son/daughter	24 years old	Son/daughter	28 years old	Father/mother	69 years old	Father/mother
10	201	Treatment	Yes (female)	41 years old	Married/living together	Never attended school	No		Wife/husband (current)	49 years old	Son/daughter	11 years old	Son/daughter	17 years old	Son/daughter	14 years old	Son/daughter	20 years old	Father/mother		Father/mother
10	201	Treatment	Yes (female)	31 years old	Married/living together	Some primary education	No		Wife/husband (current)	34 years old	Son/daughter	9 years old	Son/daughter	12 years old	Father/mother	54 years old	Father/mother
10	201	Treatment	Yes (female)	29 years old	Married/living together	Some primary education	No		Former wife/husband	34 years old	Dont know person	9 years old	Father/mother	61 years old	Father/mother
10	201	Treatment	Yes (female)	66 years old	Married/living together	Some primary education			Wife/husband (current)	65 years old	Son/daughter	58 years old	Father/mother		Father/mother
10	201	Treatment	Yes (female)	37 years old	Married/living together	Some primary education	No		Wife/husband (current)	48 years old	Son/daughter	13 years old	Son/daughter	14 years old	Son/daughter	16 years old	Son/daughter	20 years old	Son/daughter	22 years old	Father/mother	68 years old	Father/mother	73 years old
10	201	Treatment	Yes (female)	29 years old	Married/living together	Some secondary education	Dont know		Wife/husband (current)	37 years old	Son/daughter	10 years old	Father/mother	48 years old	Father/mother	56 years old
10	201	Treatment	Yes (female)	32 years old	Married/living together	Some secondary education	No		Former wife/husband	35 years old	Son/daughter	9 years old	Father/mother	63 years old	Father/mother	74 years old
10	201	Treatment	Yes (female)	34 years old	Married/living together	Some primary education	No		Former wife/husband	39 years old	Son/daughter	9 years old	Son/daughter	13 years old	Son/daughter	16 years old	Father/mother	73 years old	Father/mother	76 years old
10	201	Treatment	Yes (female)	30 years old	Married/living together	Some secondary education	No		Father/mother	66 years old	Father/mother	70 years old
10	201	Treatment	Yes (female)	30 years old	Married/living together	Some primary education	No		Former wife/husband	29 years old	Son/daughter	9 years old	Son/daughter	12 years old	Father/mother	63 years old	Father/mother
10	201	Treatment	Yes (female)						Wife/husband (current)	34 years old	Son/daughter	10 years old	Son/daughter	13 years old	Son/daughter	15 years old	Father/mother	49 years old	Father/mother
10	201	Treatment	Yes (female)	35 years old	Separated	Some primary education	No		Former wife/husband	45 years old	Son/daughter	13 years old	Son/daughter	17 years old	Son/daughter	18 years old	Father/mother	54 years old	Father/mother	59 years old
10	201	Treatment	Yes (female)	79 years old	Widowed	Some primary education			Wife/husband (current)	89 years old	Son/daughter	40 years old	Son/daughter	42 years old	Son/daughter	46 years old	Son/daughter	50 years old	Son/daughter	53 years old	Son/daughter	60 years old	Father/mother		Father/mother
10	201	Treatment	Yes (female)	28 years old	Married/living together	Some primary education	No		Wife/husband (current)	42 years old	Son/daughter	10 years old	Son/daughter		Father/mother		Father/mother
10	201	Treatment	Yes (female)						Wife/husband (current)	54 years old	Son/daughter	32 years old	Son/daughter	35 years old	Father/mother	79 years old	Father/mother	89 years old	Son/daughter
10	201	Treatment	Yes (female)						Wife/husband (current)	49 years old	Son/daughter	12 years old	Son/daughter	15 years old	Son/daughter	20 years old	Son/daughter	21 years old	Father/mother	87 years old	Father/mother
10	201	Treatment	No (male)	34 years old	Never married	Some primary education		No	Father/mother	49 years old	Father/mother	57 years old
10	201	Treatment	No (male)	50 years old	Married/living together	Some primary education		No	Wife/husband (current)	49 years old	Son/daughter	11 years old	Son/daughter	17 years old	Son/daughter	23 years old	Son/daughter	26 years old	Son/daughter	28 years old	Son/daughter	30 years old	Son/daughter	34 years old	Son/daughter	35 years old	Father/mother	83 years old	Father/mother
10	201	Treatment	No (male)	58 years old	Married/living together	Some primary education		No	Wife/husband (current)	56 years old	Son/daughter	15 years old	Son/daughter	19 years old	Son/daughter	21 years old	Son/daughter	24 years old	Son/daughter	27 years old	Dont know person	28 years old	Son/daughter	29 years old	Son/daughter	33 years old	Nephew/niece		Son/daughter		Father/mother		Father/mother
10	201	Treatment	No (male)						Wife/husband (current)	48 years old	Son/daughter	29 years old	Son/daughter		Father/mother		Father/mother
10	201	Treatment	No (male)						Wife/husband (current)	52 years old	Son/daughter	16 years old	Son/daughter	22 years old	Son/daughter	25 years old	Son/daughter	28 years old	Son/daughter	36 years old	Son/daughter		Son/daughter		Father/mother		Father/mother
10	201	Treatment	No (male)						Wife/husband (current)	59 years old	Son/daughter	21 years old	Son/daughter	23 years old	Son/daughter	24 years old	Son/daughter	25 years old	Son/daughter	27 years old	Son/daughter	29 years old	Son/daughter	37 years old	Son/daughter	40 years old	Son/daughter	42 years old	Son/daughter		Son/daughter		Father/mother		Father/mother
10	201	Treatment	No (male)	48 years old	Married/living together	Some primary education		No	Former wife/husband	34 years old	NOT part of this family/household	23 years old	Son/daughter	18 years old	Son/daughter	20 years old	Son/daughter	27 years old	NOT part of this family/household	36 years old	Son/daughter	17 years old	Father/mother	81 years old	Father/mother	>= 90 years old	Son/daughter
10	201	Treatment	No (male)	48 years old	Married/living together	Some primary education		No	Wife/husband (current)	43 years old	Son/daughter	9 years old	Son/daughter	12 years old	Son/daughter	14 years old	Son/daughter	19 years old	Son/daughter	21 years old	Son/daughter	22 years old	Son/daughter	24 years old	Father/mother	69 years old	Son/daughter		Father/mother
10	201	Treatment	No (male)	72 years old	Separated	Some primary education			Former wife/husband	68 years old	Son/daughter	24 years old	Son/daughter	28 years old	Son/daughter	30 years old	Son/daughter	36 years old	Son/daughter	39 years old	Son/daughter	42 years old	Son/daughter	49 years old	Son/daughter		Son/daughter		Father/mother		Father/mother
10	201	Treatment	No (male)						Wife/husband (current)	41 years old	Wife/husband (current)	46 years old	Son/daughter	11 years old	Son/daughter	13 years old	Son/daughter	15 years old	Son/daughter	18 years old	Son/daughter	21 years old	Father/mother	79 years old	Father/mother
10	201	Treatment	No (male)						Wife/husband (current)	44 years old	Son/daughter	12 years old	Son/daughter	13 years old	Son/daughter	20 years old	Son/daughter	26 years old	Son/daughter		Son/daughter		Father/mother		Father/mother
10	201	Treatment	No (male)						Wife/husband (current)	54 years old	Son/daughter	18 years old	Son/daughter	25 years old	Son/daughter	35 years old	Son/daughter	37 years old	Son/daughter	39 years old	Father/mother	>= 90 years old	Father/mother
10	201	Treatment	No (male)	45 years old	Married/living together	Some primary education		No	Wife/husband (current)	32 years old	Son/daughter	9 years old	Son/daughter	11 years old	Son/daughter	13 years old	Son/daughter	16 years old	Son/daughter	18 years old	Son/daughter	20 years old	Son/daughter	22 years old	Father/mother	63 years old	Father/mother	74 years old
10	201	Treatment	No (male)						Son/daughter	17 years old	Son/daughter	23 years old	Son/daughter	24 years old	Son/daughter	25 years old	Son/daughter	29 years old	Father/mother	84 years old	Wife/husband (current)		Son/daughter		Father/mother
10	201	Treatment	No (male)
10	201	Treatment	No (male)	35 years old	Married/living together	Completed secondary school		No	Wife/husband (current)	30 years old	Son/daughter	11 years old	Son/daughter	13 years old	Son/daughter	15 years old	Father/mother	69 years old	Father/mother
10	201	Treatment	No (male)	42 years old	Married/living together	Some primary education		No	Wife/husband (current)	38 years old	Son/daughter	13 years old	Son/daughter	17 years old	Father/mother	85 years old	Father/mother
10	201	Treatment	No (male)						Wife/husband (current)	44 years old	Son/daughter	15 years old	Son/daughter	20 years old	Son/daughter	22 years old	Son/daughter	24 years old	Son/daughter	25 years old	Son/daughter	27 years old	Father/mother	59 years old	Father/mother	63 years old
10	201	Treatment	No (male)						Wife/husband (current)	32 years old	Son/daughter	9 years old	Son/daughter	12 years old	Father/mother	58 years old	Father/mother	62 years old
10	201	Treatment	No (male)	29 years old	Married/living together	Some secondary education		No	Father/mother	56 years old	Father/mother	60 years old
10	201	Treatment	No (male)						Father/mother	53 years old	Father/mother
10	201	Treatment	No (male)						Wife/husband (current)	29 years old	Son/daughter	9 years old	Father/mother	61 years old	Father/mother	73 years old
10	201	Treatment	No (male)						Wife/husband (current)	50 years old	Father/mother		Father/mother
10	201	Treatment	No (male)	27 years old	Married/living together	Completed secondary school		No	Father/mother	57 years old	Father/mother	61 years old
10	201	Treatment	No (male)	35 years old	Married/living together	Some secondary education		No	Wife/husband (current)	31 years old	Son/daughter	9 years old	Son/daughter	12 years old	Father/mother	48 years old	Father/mother
10	201	Treatment	No (male)						Father/mother	53 years old	Father/mother	74 years old
10	201	Treatment	No (male)						Wife/husband (current)	11 years old	Son/daughter	9 years old	Son/daughter	12 years old	Father/mother		Father/mother
10	201	Treatment	No (male)						Wife/husband (current)	71 years old	Son/daughter	28 years old	Son/daughter	32 years old	Son/daughter	39 years old	Son/daughter	40 years old	Son/daughter	43 years old	Son/daughter	43 years old	Son/daughter	45 years old	Son/daughter	51 years old	Son/daughter		Son/daughter		Son/daughter		Son/daughter		Son/daughter		Father/mother		Father/mother
10	201	Treatment	No (male)	55 years old	Married/living together	Some primary education		No	Wife/husband (current)	49 years old	Son/daughter	19 years old	Son/daughter	21 years old	Son/daughter	23 years old	Son/daughter	34 years old	Son/daughter	37 years old	Son/daughter		Son/daughter		Father/mother		Father/mother
10	201	Treatment	No (male)						Wife/husband (current)	63 years old	Son/daughter	44 years old	Son/daughter	46 years old	Son/daughter	48 years old	Son/daughter	50 years old	Son/daughter	52 years old	Son/daughter	54 years old	Son/daughter	56 years old	Father/mother		Father/mother
10	201	Treatment	No (male)	51 years old	Married/living together	Never attended school		No	Wife/husband (current)	48 years old	Father/mother		Father/mother
10	201	Treatment	No (male)	34 years old	Married/living together	Some secondary education		No	Wife/husband (current)	28 years old	Son/daughter	10 years old	Father/mother	61 years old	Father/mother	81 years old	Son/daughter
10	201	Treatment	No (male)						Wife/husband (current)	35 years old	Son/daughter	13 years old	Son/daughter	16 years old	Son/daughter	19 years old	Father/mother	58 years old	Father/mother	62 years old
11	201	Control	Yes (female)	61 years old	Married/living together	Never attended school			Wife/husband (current)	73 years old	Son/daughter	19 years old	Son/daughter	23 years old	Son/daughter	39 years old	Father/mother	>= 90 years old	Father/mother		Son/daughter		Son/daughter		Son/daughter		Son/daughter
11	201	Control	Yes (female)	47 years old	Divorced	Never attended school	No		NOT part of this family/household	58 years old	Son/daughter	13 years old	Son/daughter	15 years old	Son/daughter	23 years old	Son/daughter	26 years old	Son/daughter	37 years old	Son/daughter	39 years old	Father/mother		Father/mother
11	201	Control	Yes (female)	36 years old	Married/living together	Some primary education	No		Wife/husband (current)	43 years old	Son/daughter	12 years old	Son/daughter	20 years old	Father/mother		Son/daughter		Son/daughter		Father/mother
11	201	Control	Yes (female)	38 years old	Married/living together	Some primary education	No		Son/daughter	14 years old	Son/daughter	15 years old	Father/mother	53 years old	Father/mother	57 years old	Former wife/husband
11	201	Control	Yes (female)	47 years old	Divorced	Never attended school	No		Former wife/husband	49 years old	Son/daughter	10 years old	Son/daughter	16 years old	Son/daughter	19 years old	Son/daughter	22 years old	Father/mother		Father/mother
11	201	Control	Yes (female)	60 years old	Married/living together	Never attended school			Former wife/husband	61 years old	Son/daughter	29 years old	Son/daughter	31 years old	Son/daughter	33 years old	Father/mother		Father/mother
11	201	Control	Yes (female)						Wife/husband (current)	60 years old	Son/daughter	11 years old	Son/daughter	15 years old	Son/daughter	17 years old	Son/daughter	27 years old	Father/mother	>= 90 years old	Son/daughter		Father/mother
11	201	Control	Yes (female)	35 years old	Married/living together	Never attended school	No		Wife/husband (current)	39 years old	Son/daughter	11 years old	Son/daughter	17 years old	Son/daughter	19 years old	Father/mother	84 years old	Father/mother	89 years old	NOT part of this family/household
11	201	Control	Yes (female)	43 years old	Married/living together	Some primary education	No		Wife/husband (current)	45 years old	Son/daughter	12 years old	Son/daughter	16 years old	Son/daughter	18 years old	NOT part of this family/household	24 years old	Son/daughter	23 years old	Son/daughter	19 years old	Father/mother	54 years old	Father/mother	59 years old	Son/daughter
11	201	Control	Yes (female)	40 years old	Married/living together	Never attended school	No		Wife/husband (current)	70 years old	Son/daughter	10 years old	Son/daughter	11 years old	Son/daughter	13 years old	Son/daughter	16 years old	Son/daughter	19 years old	Son/daughter	22 years old	Son/daughter	25 years old	Father/mother		Father/mother
11	201	Control	Yes (female)	48 years old	Married/living together	Never attended school	No		Son/daughter	12 years old	Son/daughter	14 years old	Son/daughter		Dont know person	21 years old	Son/daughter	25 years old	Son/daughter	27 years old	Son/daughter	31 years old	Wife/husband (current)	56 years old	Father/mother		Father/mother
11	201	Control	Yes (female)	45 years old	Married/living together	Never attended school	No		Wife/husband (current)	67 years old	Son/daughter	13 years old	Son/daughter	18 years old	Son/daughter	21 years old	Son/daughter	28 years old	Father/mother	81 years old	Father/mother
11	201	Control	No (male)	65 years old	Married/living together	Some primary education			Wife/husband (current)	54 years old	Wife/husband (current)	50 years old	Son/daughter	12 years old	Son/daughter	12 years old	Son/daughter	13 years old	Son/daughter	13 years old	Son/daughter	13 years old	Son/daughter	15 years old	Father/mother	>= 90 years old	Son/daughter		Son/daughter		Son/daughter		Son/daughter		Father/mother
11	201	Control	Yes (female)	84 years old	Married/living together	Never attended school			Wife/husband (current)	>= 90 years old	Son/daughter	54 years old	Son/daughter	57 years old	Son/daughter		Son/daughter	63 years old	Son/daughter	66 years old	Father/mother		Father/mother
11	201	Control	Yes (female)	51 years old	Married/living together	Never attended school			Wife/husband (current)	55 years old	Father/mother	81 years old	Son/daughter		Son/daughter		Son/daughter		Father/mother
11	201	Control	Yes (female)	50 years old	Divorced	Never attended school			Former wife/husband	54 years old	Son/daughter	16 years old	Son/daughter	22 years old	Son/daughter	25 years old	Son/daughter	28 years old	Son/daughter	32 years old	Father/mother	71 years old	Father/mother	76 years old
11	201	Control	Yes (female)	74 years old	Widowed	Never attended school			Son/daughter	30 years old	Son/daughter	36 years old	Son/daughter	38 years old	Son/daughter	40 years old	Father/mother	>= 90 years old	Wife/husband (current)		Son/daughter		Son/daughter		Son/daughter		Father/mother
11	201	Control	Yes (female)						Wife/husband (current)	68 years old	Son/daughter	13 years old	Son/daughter	17 years old	Son/daughter	23 years old	Son/daughter	29 years old	Son/daughter	36 years old	Father/mother	>= 90 years old	Son/daughter		Son/daughter		Son/daughter		Son/daughter		Son/daughter		Father/mother
11	201	Control	Yes (female)	45 years old	Married/living together	Some primary education	No		Son/daughter	12 years old	Son/daughter	17 years old	Son/daughter	19 years old	Son/daughter	23 years old	Son/daughter	26 years old	Father/mother		Former wife/husband		Son/daughter		Father/mother
11	201	Control	Yes (female)	61 years old	Married/living together	Some primary education			Former wife/husband		Son/daughter	19 years old	Son/daughter	28 years old	Son/daughter	34 years old	Son/daughter	37 years old	Father/mother		Son/daughter		Son/daughter		Father/mother
11	201	Control	Yes (female)						Wife/husband (current)	43 years old	Son/daughter	9 years old	Son/daughter	12 years old	Son/daughter	21 years old	Father/mother	82 years old	Son/daughter		Son/daughter		Father/mother
11	201	Control	Yes (female)	44 years old	Married/living together	Never attended school	No		Wife/husband (current)	50 years old	Son/daughter	10 years old	Son/daughter	14 years old	Son/daughter	16 years old	Son/daughter	19 years old	Son/daughter	22 years old	Son/daughter	24 years old	Father/mother	69 years old	Father/mother
11	201	Control	Yes (female)						Wife/husband (current)	49 years old	Son/daughter	15 years old	Son/daughter	18 years old	Son/daughter	20 years old	Son/daughter	23 years old	Father/mother		Father/mother
11	201	Control	Yes (female)	42 years old	Married/living together	Never attended school	No		Wife/husband (current)	46 years old	Son/daughter	11 years old	Son/daughter	16 years old	Son/daughter	19 years old	Son/daughter	24 years old	Son/daughter	28 years old	Son/daughter	28 years old	Father/mother	83 years old	Father/mother
11	201	Control	Yes (female)	60 years old	Married/living together	Some primary education			Wife/husband (current)	73 years old	Grandchild	17 years old	Grandchild	21 years old	Grandchild		Father/mother	86 years old	Father/mother
11	201	Control	Yes (female)	63 years old	Married/living together	Never attended school			Wife/husband (current)	72 years old	Son/daughter	22 years old	Son/daughter	19 years old	Son/daughter	22 years old	Son/daughter	25 years old	Son/daughter	35 years old	Father/mother	81 years old	Son/daughter		Father/mother
11	201	Control	Yes (female)	68 years old	Married/living together	Never attended school			Dont know person	79 years old	Son/daughter	33 years old	Son/daughter	37 years old	Father/mother		Father/mother
11	201	Control	Yes (female)						Son/daughter	47 years old	Son/daughter	51 years old	Son/daughter	55 years old	Wife/husband (current)		Son/daughter		Father/mother		Father/mother
11	201	Control	Yes (female)	33 years old	Married/living together	Some primary education	No		Wife/husband (current)	38 years old	Son/daughter	9 years old	Son/daughter	13 years old	Son/daughter	16 years old	Father/mother	59 years old	Father/mother
11	201	Control	Yes (female)	34 years old	Divorced	Some primary education	No		Former wife/husband	42 years old	Son/daughter	12 years old	Son/daughter	16 years old	Son/daughter	17 years old	Father/mother	72 years old	Father/mother
11	201	Control	Yes (female)	37 years old	Married/living together	Some primary education	No		Wife/husband (current)	41 years old	Son/daughter	9 years old	Son/daughter	13 years old	Son/daughter	17 years old	Son/daughter	19 years old	Father/mother	75 years old	Father/mother
11	201	Control	Yes (female)	31 years old	Married/living together	Some primary education	No		Former wife/husband	36 years old	Son/daughter	10 years old	Son/daughter	13 years old	Father/mother	56 years old	Father/mother	65 years old
11	201	Control	Yes (female)	37 years old	Married/living together	Never attended school	No		Wife/husband (current)	39 years old	Son/daughter	10 years old	Son/daughter	12 years old	Son/daughter	15 years old	Son/daughter	17 years old	Son/daughter	21 years old	NOT part of this family/household	79 years old	Father/mother
11	201	Control	Yes (female)	32 years old	Married/living together	Some primary education	No		Wife/husband (current)	37 years old	Son/daughter	12 years old	Son/daughter	14 years old	Father/mother	66 years old
11	201	Control	Yes (female)	34 years old	Married/living together	Some primary education	No		Wife/husband (current)	42 years old	Son/daughter	11 years old	Son/daughter	13 years old	Father/mother	71 years old	Father/mother
11	201	Control	Yes (female)	36 years old	Married/living together	Some primary education	No		Sister/brother	39 years old	Son/daughter	11 years old	Son/daughter	15 years old	Son/daughter	18 years old	Father/mother	66 years old	Father/mother	69 years old
11	201	Control	Yes (female)						Wife/husband (current)	35 years old	Son/daughter	12 years old	Son/daughter	14 years old	Son/daughter	17 years old	Father/mother	57 years old	Father/mother
11	201	Control	Yes (female)						Wife/husband (current)	66 years old	Father/mother	80 years old	Son/daughter		Son/daughter		Father/mother
11	201	Control	Yes (female)						Wife/husband (current)	55 years old	Son/daughter	12 years old	Son/daughter	17 years old	Son/daughter	21 years old	Son/daughter	28 years old	Father/mother	77 years old	Son/daughter		Son/daughter		Father/mother
11	201	Control	Yes (female)						Wife/husband (current)	37 years old	Son/daughter	11 years old	Son/daughter	16 years old	Father/mother	69 years old	Father/mother
11	201	Control	Yes (female)	38 years old	Married/living together	Some primary education	No		Former wife/husband	45 years old	Son/daughter	12 years old	Son/daughter	19 years old	Son/daughter	21 years old	Father/mother	71 years old	Father/mother
11	201	Control	Yes (female)	28 years old	Divorced	Some primary education	No		Former wife/husband	39 years old	Son/daughter	12 years old	Father/mother	64 years old	Father/mother
11	201	Control	Yes (female)	34 years old	Married/living together	Some secondary education	No		Former wife/husband	37 years old	Dont know person	>= 90 years old	Son/daughter	13 years old	Father/mother	59 years old	Father/mother	63 years old
11	201	Control	Yes (female)	33 years old	Married/living together	Some primary education	No		Wife/husband (current)	34 years old	Son/daughter	10 years old	Son/daughter	17 years old	Father/mother	84 years old	Father/mother	89 years old
11	201	Control	No (male)	40 years old	Married/living together	Some primary education		No	Former wife/husband	34 years old	Wife/husband (current)	36 years old	Son/daughter	10 years old	Son/daughter	11 years old	Son/daughter	15 years old	Son/daughter		Son/daughter	20 years old	Father/mother	72 years old	Father/mother
11	201	Control	Yes (female)	35 years old	Married/living together	Some primary education	No		Wife/husband (current)	45 years old	Son/daughter	18 years old	Son/daughter	13 years old	Son/daughter	15 years old	Father/mother	65 years old	Father/mother
11	201	Control	Yes (female)	33 years old	Married/living together	Never attended school	No		Wife/husband (current)	35 years old	Son/daughter	13 years old	Son/daughter	16 years old	Father/mother	50 years old	Father/mother	65 years old
11	201	Control	Yes (female)	35 years old	Married/living together	Some secondary education	No		Former wife/husband	39 years old	Son/daughter	13 years old	Nephew/niece	16 years old	Father/mother	78 years old	Father/mother
11	201	Control	Yes (female)	30 years old	Married/living together	Some primary education	No		Wife/husband (current)	32 years old	Son/daughter	9 years old	Son/daughter	11 years old	Father/mother	51 years old	Father/mother
11	201	Control	Yes (female)	28 years old	Married/living together	Some primary education	No		Former wife/husband	33 years old	Father/mother	74 years old	Father/mother	79 years old
11	201	Control	Yes (female)	33 years old	Married/living together	Some primary education	No		Wife/husband (current)	35 years old	Son/daughter	12 years old	Son/daughter	6 years old	Father/mother	60 years old	Father/mother	60 years old
11	201	Control	Yes (female)	34 years old	Divorced	Never attended school	No		Former wife/husband	38 years old	Son/daughter	13 years old	Father/mother	58 years old	Father/mother	64 years old
11	201	Control	Yes (female)	29 years old	Married/living together	Some primary education	No		Wife/husband (current)	33 years old	Son/daughter	9 years old	Son/daughter	11 years old	Father/mother	48 years old	Father/mother
11	201	Control	Yes (female)	36 years old	Married/living together	Never attended school	No		Son/daughter	10 years old	Son/daughter	12 years old	Son/daughter	15 years old	Father/mother	64 years old	Former wife/husband		Father/mother
11	201	Control	Yes (female)	31 years old	Married/living together	Some primary education	No		Wife/husband (current)	34 years old	Son/daughter	10 years old	Son/daughter	12 years old	Father/mother	68 years old	Father/mother	73 years old
11	201	Control	Yes (female)	32 years old	Married/living together	Some primary education	No		Wife/husband (current)	39 years old	Son/daughter	13 years old	Son/daughter	16 years old	Father/mother	67 years old	Father/mother	70 years old
11	201	Control	Yes (female)	31 years old	Married/living together	Some primary education	No		Former wife/husband	39 years old	Son/daughter		Son/daughter	12 years old	Father/mother	51 years old	Father/mother	89 years old
11	201	Control	Yes (female)	31 years old	Divorced	Some primary education	No		Former wife/husband	34 years old	Son/daughter	10 years old	Son/daughter		Father/mother	62 years old	Father/mother	78 years old
11	201	Control	Yes (female)	30 years old	Married/living together	Some primary education	No		Wife/husband (current)	40 years old	Father/mother	69 years old	Father/mother	88 years old
11	201	Control	Yes (female)	30 years old	Married/living together	Some primary education	Yes		Former wife/husband	41 years old	Son/daughter	12 years old	Son/daughter	14 years old	Father/mother	49 years old	Father/mother
11	201	Control	Yes (female)	30 years old	Married/living together	Some primary education	Yes		Wife/husband (current)	35 years old	Father/mother	56 years old	Son/daughter		Father/mother
11	201	Control	Yes (female)	30 years old	Divorced	Some primary education	No		Former wife/husband	37 years old	Son/daughter	10 years old	Son/daughter	12 years old	Father/mother	48 years old	Father/mother	52 years old
11	201	Control	Yes (female)	42 years old	Married/living together	Never attended school	No		Former wife/husband	56 years old	Son/daughter	14 years old	Son/daughter	17 years old	Son/daughter	23 years old	Son/daughter	25 years old	Father/mother		Father/mother
11	201	Control	Yes (female)						Wife/husband (current)	79 years old	Son/daughter	38 years old	Son/daughter	39 years old	Son/daughter	41 years old	Son/daughter	43 years old	Son/daughter	45 years old	Father/mother		Father/mother
11	201	Control	Yes (female)						Son/daughter	52 years old	Son/daughter	62 years old	Son/daughter		Son/daughter		Son/daughter		Son/daughter		Son/daughter		Son/daughter		Wife/husband (current)		Son/daughter		Son/daughter		Father/mother		Father/mother
11	201	Control	Yes (female)	87 years old	Widowed	Never attended school			Son/daughter	38 years old	Son/daughter	53 years old	Son/daughter		Wife/husband (current)		Son/daughter		Son/daughter		Son/daughter		Son/daughter		Son/daughter		Son/daughter		Son/daughter		Father/mother		Father/mother
11	201	Control	Yes (female)	70 years old	Divorced	Never attended school			Former wife/husband	>= 90 years old	Son/daughter	40 years old	Son/daughter		Son/daughter		Son/daughter		Son/daughter		Son/daughter		Son/daughter		Father/mother		Father/mother
11	201	Control	Yes (female)	29 years old	Married/living together	Some primary education	No		Wife/husband (current)	34 years old	Son/daughter	10 years old	Son/daughter	12 years old	Father/mother	45 years old	Father/mother	59 years old	Son/daughter
11	201	Control	Yes (female)						Wife/husband (current)	46 years old	Son/daughter	12 years old	Son/daughter	16 years old	Son/daughter	19 years old	Son/daughter	25 years old	Son/daughter	27 years old	Father/mother	81 years old	Father/mother
11	201	Control	Yes (female)						Wife/husband (current)	84 years old	Son/daughter	16 years old	Son/daughter	19 years old	Son/daughter	23 years old	Son/daughter	25 years old	Son/daughter	31 years old	Son/daughter	34 years old	Father/mother	>= 90 years old	Father/mother
11	201	Control	Yes (female)	27 years old	Married/living together	Some primary education	No		Wife/husband (current)	29 years old	Son/daughter	10 years old	Father/mother		Father/mother
11	201	Control	Yes (female)	33 years old	Divorced	Some primary education	No		Wife/husband (current)	40 years old	Son/daughter	10 years old	Son/daughter	12 years old	Son/daughter	14 years old	Father/mother	69 years old	Father/mother	79 years old
11	201	Control	Yes (female)	47 years old	Married/living together	Some primary education	No		Wife/husband (current)	47 years old	Grandchild	10 years old	Son/daughter	12 years old	Son/daughter	13 years old	Son/daughter	16 years old	Son/daughter	19 years old	Son/daughter	20 years old	Son/daughter	25 years old	Father/mother		Father/mother
11	201	Control	No (male)						Wife/husband (current)	51 years old	Wife/husband (current)	58 years old	Son/daughter	47 years old	Father/mother		Father/mother
11	201	Control	No (male)	62 years old	Married/living together	Never attended school			Wife/husband (current)	50 years old	Son/daughter	11 years old	Son/daughter	13 years old	Son/daughter	13 years old	Son/daughter	15 years old	NOT part of this family/household	17 years old	Son/daughter	23 years old	Son/daughter	25 years old	Son/daughter	26 years old	NOT part of this family/household	29 years old	Son/daughter	35 years old	Son/daughter	36 years old	Son/daughter	37 years old	Son/daughter	39 years old	Father/mother		Dont know person
11	201	Control	No (male)	59 years old	Married/living together	Some primary education		Yes	Former wife/husband	44 years old	Former wife/husband	46 years old	Son/daughter	17 years old	Son/daughter	19 years old	Son/daughter	21 years old	Son/daughter	22 years old	Son/daughter	24 years old	Son/daughter	24 years old	Son/daughter	29 years old	Father/mother	87 years old	Son/daughter		Father/mother
11	201	Control	No (male)
11	201	Control	No (male)	47 years old	Married/living together	Attended adult literacy school		No
11	201	Control	No (male)	69 years old	Married/living together	Never attended school			Wife/husband (current)	49 years old	Wife/husband (current)	56 years old	Son/daughter	25 years old	Son/daughter-in-law	29 years old	Son/daughter	32 years old	Dont know person	34 years old	Son/daughter	35 years old	Son/daughter	37 years old	Son/daughter	38 years old	Son/daughter	44 years old	Son/daughter	46 years old	Dont know person	47 years old	Son/daughter		Son/daughter		Father/mother		Father/mother
11	201	Control	No (male)	71 years old	Married/living together	Never attended school			Wife/husband (current)	61 years old	Son/daughter	31 years old	Son/daughter	36 years old	Son/daughter	45 years old	Son/daughter	48 years old	Father/mother		Father/mother
11	201	Control	No (male)	44 years old	Married/living together	Never attended school		No	Wife/husband (current)	39 years old	Son/daughter	16 years old	Son/daughter	18 years old	Son/daughter	19 years old	Son/daughter	20 years old	Father/mother		Father/mother		Son/daughter
11	201	Control	No (male)
11	201	Control	No (male)	60 years old	Married/living together	Never attended school			Wife/husband (current)	58 years old	Son/daughter	16 years old	Son/daughter	18 years old	Son/daughter	28 years old	Son/daughter		Son/daughter		Dont know person		Father/mother
11	201	Control	No (male)	69 years old	Married/living together	Some primary education			Wife/husband (current)	59 years old	Son/daughter	18 years old	Son/daughter	33 years old	Son/daughter	35 years old	Son/daughter	37 years old	Son/daughter	40 years old	Son/daughter	42 years old	Father/mother		Son/daughter		Son/daughter		Son/daughter		Son/daughter		Father/mother
11	201	Control	No (male)
11	201	Control	No (male)						Wife/husband (current)	51 years old	Wife/husband (current)	61 years old	Son/daughter	13 years old	Son/daughter	18 years old	Son/daughter	20 years old	Son/daughter	23 years old	Son/daughter	26 years old	Son/daughter	36 years old	Father/mother		Son/daughter		Son/daughter		Son/daughter		Son/daughter		Father/mother
11	201	Control	No (male)	40 years old	Married/living together	Completed primary education		No	Wife/husband (current)	38 years old	Son/daughter	11 years old	Son/daughter	13 years old	Son/daughter	16 years old	Son/daughter	21 years old	Son/daughter	22 years old	Son/daughter	23 years old	Son/daughter	25 years old	Father/mother	63 years old	Son/daughter		Father/mother
11	201	Control	No (male)	39 years old	Married/living together	Some primary education		No	Wife/husband (current)	34 years old	Son/daughter	11 years old	Son/daughter	17 years old	Son/daughter	20 years old	Father/mother	53 years old	Father/mother	59 years old	Son/daughter
11	201	Control	No (male)						Wife/husband (current)		Son/daughter	42 years old	Son/daughter	42 years old	Son/daughter		Son/daughter		Son/daughter		Son/daughter		Father/mother		Father/mother
11	201	Control	No (male)	44 years old	Married/living together	Some primary education		No	Former wife/husband	36 years old	Son/daughter	9 years old	Son/daughter		Son/daughter	14 years old	Son/daughter	16 years old	Son/daughter	21 years old	Father/mother		Father/mother
11	201	Control	No (male)						Wife/husband (current)	35 years old	Son/daughter	11 years old	Son/daughter	13 years old	Son/daughter	16 years old	Father/mother	73 years old	Father/mother
11	201	Control	No (male)						Wife/husband (current)	31 years old	Son/daughter	12 years old	Father/mother	69 years old	Father/mother
11	201	Control	No (male)						Wife/husband (current)	53 years old	Son/daughter	16 years old	Son/daughter	19 years old	Son/daughter		Father/mother		Father/mother
11	201	Control	No (male)	57 years old	Married/living together	Never attended school		No	Wife/husband (current)	46 years old	Former wife/husband	45 years old	Son/daughter	15 years old	Son/daughter	16 years old	Son/daughter	19 years old	Son/daughter	19 years old	Father/mother		Father/mother
11	201	Control	No (male)						Wife/husband (current)	34 years old	Son/daughter	16 years old	Son/daughter	18 years old	Son/daughter	20 years old	Son/daughter	22 years old	Father/mother	74 years old	Father/mother	79 years old	Son/daughter
11	201	Control	No (male)	67 years old	Married/living together	Never attended school			Wife/husband (current)	47 years old	Dont know person	17 years old	Son/daughter	23 years old	Son/daughter	27 years old	Respondent	67 years old	Dont know person	33 years old	Son/daughter		Father/mother		Son/daughter		Son/daughter		Son/daughter		Son/daughter		Father/mother
11	201	Control	No (male)						Wife/husband (current)	30 years old	Son/daughter	11 years old	Son/daughter	14 years old	Son/daughter	14 years old	Father/mother		Father/mother
11	201	Control	No (male)						Wife/husband (current)	34 years old	Wife/husband (current)	35 years old	Son/daughter	11 years old	Son/daughter	14 years old	Son/daughter	18 years old	Father/mother	86 years old	Father/mother	>= 90 years old
11	201	Control	No (male)	41 years old	Married/living together	Some primary education		No	Former wife/husband	34 years old	Son/daughter	11 years old	Step-child/half-brother/sister	26 years old	Father/mother	74 years old	Father/mother
11	201	Control	No (male)						Wife/husband (current)	31 years old	Son/daughter	11 years old	Father/mother	56 years old	Father/mother	61 years old
11	201	Control	No (male)	30 years old	Married/living together	Some primary education		No	Father/mother	73 years old	Father/mother	83 years old
11	201	Control	No (male)						Wife/husband (current)	32 years old	Son/daughter	12 years old	Son/daughter	14 years old	Father/mother		Father/mother
11	201	Control	No (male)	36 years old	Married/living together	Some primary education		No	Former wife/husband	30 years old	Former wife/husband	35 years old	Son/daughter	9 years old	Son/daughter	14 years old	Father/mother	67 years old	Father/mother	81 years old	Son/daughter
11	201	Control	No (male)	37 years old	Married/living together	Completed primary education		Yes	Former wife/husband	32 years old	Father/mother	66 years old	Father/mother	71 years old
11	201	Control	No (male)						Wife/husband (current)	34 years old	Son/daughter	10 years old	Son/daughter	12 years old	Son/daughter	18 years old	Father/mother	81 years old	Father/mother
11	201	Control	No (male)	39 years old	Married/living together	Never attended school		No	Former wife/husband	30 years old	Son/daughter	13 years old	Son/daughter	16 years old	Father/mother	61 years old	Father/mother
11	201	Control	No (male)						Wife/husband (current)	34 years old	Son/daughter	12 years old	Son/daughter	16 years old	Son/daughter	19 years old	Father/mother	59 years old	Father/mother
11	201	Control	No (male)	35 years old	Married/living together	Some primary education		No	Wife/husband (current)	28 years old	Dont know person	10 years old	Father/mother	49 years old	Father/mother	57 years old
11	201	Control	No (male)						Wife/husband (current)	26 years old	Son/daughter	12 years old	Father/mother	46 years old	Father/mother
11	201	Control	No (male)	35 years old	Married/living together	Some primary education		No	Dont know person	30 years old	Dont know person	31 years old	Dont know person	9 years old	Dont know person	12 years old	Dont know person	12 years old	Dont know person	20 years old	Dont know person	52 years old	Dont know person	54 years old	Dont know person		Dont know person
11	201	Control	No (male)	32 years old	Married/living together	Some primary education		No	Father/mother	48 years old	Father/mother	51 years old
11	201	Control	No (male)	32 years old	Married/living together	Some secondary education		No	Wife/husband (current)	32 years old	Son/daughter	12 years old	Son/daughter	14 years old	Father/mother	56 years old	Father/mother
11	201	Control	No (male)	35 years old	Married/living together	Some primary education		No	Wife/husband (current)	26 years old	Son/daughter	9 years old	Father/mother	60 years old	Father/mother	70 years old
11	201	Control	No (male)						Wife/husband (current)	13 years old	Wife/husband (current)	31 years old	Wife/husband (current)		Wife/husband (current)
11	201	Control	No (male)	34 years old	Married/living together	Some primary education		No	Wife/husband (current)	29 years old	Son/daughter	9 years old	Son/daughter	12 years old	Father/mother	51 years old	Father/mother
11	201	Control	No (male)						Wife/husband (current)	34 years old	Son/daughter	13 years old	Son/daughter	17 years old	Father/mother	81 years old	Father/mother
11	201	Control	No (male)	28 years old	Married/living together	Some primary education		No	Former wife/husband	26 years old	Father/mother	49 years old	Father/mother
11	201	Control	No (male)	37 years old	Married/living together	Some secondary education		No	Wife/husband (current)	35 years old	Son/daughter	12 years old	Son/daughter	15 years old	Father/mother	73 years old	Father/mother	77 years old
11	201	Control	No (male)	33 years old	Married/living together	Some secondary education		No	Former wife/husband	30 years old	Son/daughter	13 years old	Father/mother		Father/mother
11	201	Control	No (male)	36 years old	Married/living together	Some primary education		No	Wife/husband (current)	32 years old	Son/daughter	9 years old	Son/daughter	13 years old	Son/daughter	15 years old	Cousin	18 years old	Father/mother	74 years old	Father/mother	84 years old
11	201	Control	No (male)						Wife/husband (current)	30 years old	Son/daughter	11 years old	Son/daughter	13 years old	Father/mother	57 years old	Father/mother	62 years old
11	201	Control	No (male)						Father/mother	61 years old	Father/mother	66 years old
11	201	Control	No (male)						Wife/husband (current)	81 years old	Son/daughter	36 years old	Son/daughter	40 years old	Son/daughter	41 years old	Son/daughter	43 years old	Son/daughter	45 years old	Son/daughter	51 years old	Son/daughter		Father/mother		Father/mother
11	201	Control	No (male)	71 years old	Married/living together	Some primary education			Wife/husband (current)	63 years old	Wife/husband (current)	67 years old	Son/daughter	45 years old	Son/daughter	47 years old	Son/daughter		Father/mother		Father/mother
11	201	Control	No (male)	66 years old	Married/living together	Never attended school			Dont know person	56 years old	Former wife/husband	52 years old	Son/daughter	14 years old	Son/daughter	19 years old	Son/daughter	21 years old	Dont know person	22 years old	Son/daughter	24 years old	Son/daughter	29 years old	Son/daughter	33 years old	Son/daughter	36 years old	Son/daughter	37 years old	Father/mother	>= 90 years old	Father/mother
11	201	Control	Yes (female)	41 years old	Married/living together	Never attended school	No
11	201	Control	No (male)	31 years old	Married/living together	Some primary education		No	Wife/husband (current)	30 years old	Son/daughter	9 years old	Son/daughter	11 years old	Father/mother		Father/mother
11	201	Control	No (male)	54 years old	Married/living together	Never attended school		No	Wife/husband (current)	51 years old	Son/daughter	10 years old	Son/daughter	12 years old	Son/daughter	15 years old	Son/daughter	18 years old	Son/daughter	21 years old	Son/daughter	24 years old	Father/mother	69 years old	Father/mother
11	201	Control	No (male)						Wife/husband (current)	34 years old	Son/daughter	9 years old	Son/daughter	12 years old	Father/mother	52 years old	Father/mother
11	201	Control	No (male)	39 years old	Married/living together	Some primary education		No	Wife/husband (current)	34 years old	Wife/husband (current)	35 years old	Son/daughter	9 years old	Son/daughter	13 years old	Son/daughter	11 years old	Father/mother	65 years old
11	201	Control	No (male)	35 years old	Married/living together	Some primary education		No	Wife/husband (current)	27 years old	Son/daughter	9 years old	Son/daughter	12 years old	Father/mother	49 years old	Father/mother	54 years old
11	201	Control	No (male)	70 years old	Married/living together	Completed primary education			Wife/husband (current)	52 years old	Son/daughter	11 years old	Son/daughter	13 years old	Son/daughter	15 years old	Son/daughter	24 years old	Son/daughter	26 years old	Son/daughter	34 years old	Son/daughter	36 years old	Son/daughter	38 years old	Son/daughter	40 years old	Son/daughter	43 years old	Son/daughter	45 years old	Father/mother	>= 90 years old
11	201	Control	No (male)						Wife/husband (current)	74 years old	Son/daughter	36 years old	Son/daughter	39 years old	Son/daughter	44 years old	Son/daughter	49 years old	Son/daughter	51 years old	Son/daughter	55 years old	Son/daughter	57 years old	Son/daughter	59 years old	Father/mother		Father/mother
11	201	Control	Yes (female)	44 years old	Married/living together	Some primary education	No		Wife/husband (current)	55 years old	Son/daughter	10 years old	Son/daughter	14 years old	Son/daughter	19 years old	Son/daughter	21 years old	Son/daughter	24 years old	Son/daughter	26 years old	Son/daughter	32 years old	Father/mother	84 years old	Son/daughter		Father/mother
12	205	Control	Yes (female)	54 years old	Married/living together	Never attended school			Wife/husband (current)	59 years old	Son/daughter	12 years old	Son/daughter	19 years old	Son/daughter	23 years old	Son/daughter	28 years old	Son/daughter	31 years old	Father/mother	>= 90 years old	Father/mother
12	205	Control	Yes (female)	42 years old	Married/living together	Some primary education	No		Wife/husband (current)	49 years old	Son/daughter	11 years old	Son/daughter	14 years old	Son/daughter	16 years old	Son/daughter	18 years old	Son/daughter	20 years old	Father/mother	71 years old	Father/mother
12	205	Control	Yes (female)	50 years old	Widowed	Never attended school			Wife/husband (current)	78 years old	Son/daughter	19 years old	Son/daughter	32 years old	Son/daughter	33 years old	Son/daughter	34 years old	Son/daughter	35 years old	Son/daughter	36 years old	Son/daughter	37 years old	Son/daughter	38 years old	Son/daughter	44 years old	Son/daughter	30 years old	Son/daughter		Son/daughter		Son/daughter		Father/mother		Father/mother
12	205	Control	Yes (female)	34 years old	Married/living together	Some primary education	No		Wife/husband (current)	40 years old	Son/daughter	14 years old	Son/daughter	16 years old	Son/daughter	17 years old	Son/daughter	23 years old	Father/mother	80 years old	Son/daughter		Son/daughter		Father/mother
12	205	Control	Yes (female)	55 years old	Divorced	Some primary education			Former wife/husband	59 years old	Son/daughter	34 years old	Son/daughter		Son/daughter		Son/daughter		Son/daughter		Son/daughter	40 years old	Son/daughter		Son/daughter		Father/mother		Father/mother
12	205	Control	Yes (female)	35 years old	Married/living together	Some secondary education	No		Wife/husband (current)	43 years old	Son/daughter	10 years old	Son/daughter	16 years old	Father/mother	53 years old	Grandparent	>= 90 years old
12	205	Control	Yes (female)						Wife/husband (current)	59 years old	Son/daughter	17 years old	Son/daughter	21 years old	Son/daughter	24 years old	Son/daughter	28 years old	Son/daughter	30 years old	Father/mother	75 years old	Father/mother	81 years old
12	205	Control	Yes (female)	43 years old	Divorced	Never attended school	No		Former wife/husband	49 years old	Son/daughter	13 years old	Son/daughter	18 years old	Son/daughter	25 years old	Father/mother	69 years old	Father/mother
12	205	Control	Yes (female)						Wife/husband (current)	35 years old	Son/daughter	10 years old	Father/mother	50 years old	Father/mother	53 years old
12	205	Control	Yes (female)	41 years old	Married/living together	Some primary education	Dont know		Wife/husband (current)	53 years old	Son/daughter	10 years old	Son/daughter	14 years old	Son/daughter	23 years old	Son/daughter	16 years old	Son/daughter		Father/mother		Father/mother
12	205	Control	Yes (female)	34 years old	Married/living together	Some primary education	No		Wife/husband (current)	39 years old	Son/daughter	10 years old	Son/daughter	12 years old	Son/daughter	15 years old	Father/mother	49 years old	Father/mother	61 years old
12	205	Control	Yes (female)	37 years old	Married/living together	Some primary education	No		NOT part of this family/household	38 years old	Son/daughter	13 years old	Son/daughter	13 years old	Son/daughter	16 years old	Father/mother		NOT part of this family/household
12	205	Control	Yes (female)	56 years old	Divorced	Never attended school			Former wife/husband	67 years old	Dont know person	32 years old	Son/daughter	36 years old	Son/daughter	39 years old	Son/daughter		Father/mother		Father/mother
12	205	Control	Yes (female)	32 years old	Married/living together	Never attended school	No		Former boyfriend/girlfriend, including former PTM	34 years old	Son/daughter	9 years old	Son/daughter	14 years old	Son/daughter	14 years old	Father/mother	55 years old	Father/mother	57 years old
12	205	Control	Yes (female)	33 years old	Married/living together	Some primary education	No		Former wife/husband	38 years old	Son/daughter	10 years old	Son/daughter	14 years old	Son/daughter	16 years old	Son/daughter	18 years old	Father/mother	79 years old	Father/mother	89 years old
12	205	Control	Yes (female)	28 years old	Married/living together	Some primary education	No		Wife/husband (current)	34 years old	Son/daughter	11 years old	Father/mother	46 years old	Father/mother	51 years old
12	205	Control	Yes (female)						Wife/husband (current)	38 years old	Son/daughter	11 years old	Father/mother	51 years old	Father/mother
12	205	Control	Yes (female)	27 years old	Separated	Some primary education	No		Former wife/husband	32 years old	Son/daughter	9 years old	Father/mother	49 years old	Father/mother	51 years old
12	205	Control	Yes (female)	33 years old	Married/living together	Some primary education	No		Former wife/husband	43 years old	Son/daughter	12 years old	Son/daughter	14 years old	Father/mother	71 years old	Father/mother
12	205	Control	Yes (female)	35 years old	Married/living together	Some primary education	No		Wife/husband (current)	44 years old	Son/daughter	11 years old	Son/daughter	15 years old	Father/mother	59 years old	Son/daughter		Father/mother
12	205	Control	Yes (female)	83 years old	Widowed	Never attended school			Son/daughter	42 years old	Son/daughter	44 years old	Son/daughter	48 years old	Son/daughter	52 years old	Wife/husband (current)		Son/daughter		Son/daughter	40 years old	Son/daughter		Son/daughter	38 years old	Son/daughter		Son/daughter		Son/daughter		Son/daughter		Son/daughter		Father/mother		Father/mother
12	205	Control	Yes (female)						Son/daughter	23 years old	Son/daughter	52 years old	Son/daughter	56 years old	Son/daughter	58 years old	Son/daughter	63 years old	Wife/husband (current)		Son/daughter		Father/mother		Father/mother
12	205	Control	Yes (female)	55 years old	Married/living together	Never attended school
12	205	Control	Yes (female)	23 years old	Divorced	Never attended school	No		Wife/husband (current)	31 years old	Father/mother	46 years old	Father/mother	49 years old
12	205	Control	Yes (female)	25 years old	Married/living together	Some primary education	No		Former wife/husband	37 years old	Step-child/half-brother/sister	11 years old	Son/daughter	9 years old	Father/mother	52 years old	Father/mother	59 years old
12	205	Control	No (male)	60 years old	Married/living together	Never attended school
12	205	Control	No (male)						Wife/husband (current)	39 years old	Son/daughter	14 years old	Son/daughter	17 years old	Son/daughter	19 years old	Son/daughter	23 years old	Father/mother	74 years old	Son/daughter		Son/daughter		Father/mother
12	205	Control	No (male)	48 years old	Married/living together	Some primary education		No
12	205	Control	No (male)						Wife/husband (current)	33 years old	Son/daughter	13 years old	Father/mother	56 years old	Father/mother	69 years old
12	205	Control	No (male)	48 years old	Married/living together	Some primary education		No	Wife/husband (current)	39 years old	Son/daughter	10 years old	Son/daughter	13 years old	Son/daughter	15 years old	Son/daughter	16 years old	Father/mother	61 years old	Father/mother	71 years old
12	205	Control	No (male)						Wife/husband (current)	31 years old	Son/daughter	12 years old	Father/mother	57 years old	Father/mother	61 years old
12	205	Control	No (male)	43 years old	Married/living together	Some primary education		Yes	Former wife/husband	39 years old	Son/daughter	15 years old	Son/daughter	17 years old	Son/daughter	22 years old	Father/mother	80 years old	Father/mother	81 years old
12	205	Control	No (male)	38 years old	Married/living together	Some primary education		No	Wife/husband (current)	36 years old	Son/daughter	11 years old	Son/daughter	14 years old	Son/daughter	16 years old	Father/mother	58 years old	Sister/brother	61 years old
12	205	Control	No (male)						Wife/husband (current)	29 years old	Son/daughter	14 years old	Father/mother	51 years old	Father/mother
12	205	Control	No (male)	43 years old	Married/living together	Some primary education		No
12	205	Control	No (male)						Wife/husband (current)	27 years old	Father/mother	46 years old	Father/mother	48 years old
12	205	Control	No (male)	31 years old	Married/living together	Some primary education		No	Father/mother	79 years old	Father/mother
12	205	Control	No (male)						Wife/husband (current)	29 years old	Son/daughter	9 years old	Father/mother	54 years old	Father/mother
12	205	Control	No (male)						Father/mother	79 years old	Father/mother	89 years old
12	205	Control	No (male)	30 years old	Married/living together	Some secondary education		No	Wife/husband (current)	27 years old	Father/mother	70 years old	Father/mother	83 years old
12	205	Control	No (male)	28 years old	Married/living together	Some primary education		No	Father/mother	49 years old	Father/mother	54 years old
12	205	Control	No (male)						Wife/husband (current)	73 years old	Son/daughter	51 years old	Son/daughter	55 years old	Son/daughter	57 years old	Son/daughter		Son/daughter		Son/daughter		Son/daughter		Son/daughter		Son/daughter		Son/daughter		Son/daughter		Son/daughter		Father/mother		Father/mother
12	205	Control	No (male)						Wife/husband (current)	33 years old	Father/mother	68 years old	Father/mother	74 years old
13	205	Treatment	Yes (female)	63 years old	Married/living together	Some primary education			Wife/husband (current)	72 years old	Son/daughter	26 years old	Son/daughter	30 years old	Son/daughter	34 years old	Son/daughter	36 years old	Son/daughter	38 years old	Son/daughter	40 years old	Son/daughter	43 years old	Father/mother	87 years old	Son/daughter		Son/daughter		Father/mother
13	205	Treatment	Yes (female)	41 years old	Married/living together	Some primary education	No		Wife/husband (current)	46 years old	Son/daughter	12 years old	Son/daughter	15 years old	Son/daughter	17 years old	Son/daughter	22 years old	Son/daughter	19 years old	Father/mother	69 years old	Father/mother
13	205	Treatment	Yes (female)	41 years old	Married/living together	Some primary education	No		Wife/husband (current)	49 years old	Son/daughter	9 years old	Son/daughter	11 years old	Son/daughter	19 years old	Son/daughter	20 years old	Son/daughter	22 years old	Father/mother	69 years old	Son/daughter		Father/mother
13	205	Treatment	Yes (female)	35 years old	Married/living together	Completed primary education	Yes		Wife/husband (current)	46 years old	Son/daughter	12 years old	Father/mother	51 years old	Father/mother	69 years old	Son/daughter
13	205	Treatment	Yes (female)						Son/daughter	15 years old	Son/daughter	62 years old	Wife/husband (current)		Son/daughter		Son/daughter		Father/mother		Father/mother
13	205	Treatment	Yes (female)	37 years old	Married/living together	Some primary education	No		Wife/husband (current)	47 years old	Son/daughter	11 years old	Son/daughter	13 years old	Son/daughter	15 years old	Son/daughter	17 years old	Father/mother	69 years old	Father/mother	75 years old
13	205	Treatment	Yes (female)						Wife/husband (current)	49 years old	Son/daughter	30 years old	Father/mother		Father/mother
13	205	Treatment	No (male)	70 years old	Married/living together	Some primary education			Wife/husband (current)	66 years old	Son/daughter	25 years old	Son/daughter	25 years old	Son/daughter	27 years old	Son/daughter	30 years old	Son/daughter	34 years old	Son/daughter	36 years old	Son/daughter	38 years old	Son/daughter	45 years old	Son/daughter	48 years old	Son/daughter		Son/daughter		Father/mother		Father/mother
13	205	Treatment	No (male)	72 years old	Married/living together	Completed primary education			Wife/husband (current)	67 years old	Son/daughter	27 years old	Son/daughter	29 years old	Son/daughter	31 years old	Son/daughter	33 years old	Son/daughter	35 years old	Son/daughter	37 years old	Son/daughter	40 years old	Son/daughter	47 years old	Son/daughter	49 years old	Son/daughter	50 years old	Son/daughter	52 years old	Father/mother		Father/mother
13	205	Treatment	No (male)						Wife/husband (current)	69 years old	Son/daughter	19 years old	Son/daughter	26 years old	Son/daughter	27 years old	Son/daughter	28 years old	Son/daughter	29 years old	Son/daughter	31 years old	Son/daughter	35 years old	Son/daughter	37 years old	Son/daughter	39 years old	Father/mother		Father/mother
13	205	Treatment	No (male)						Wife/husband (current)	45 years old	Son/daughter	19 years old	Son/daughter	20 years old	Son/daughter	23 years old	Father/mother		Father/mother
13	205	Treatment	No (male)	73 years old	Married/living together	Some primary education			Former wife/husband	59 years old	Son/daughter	23 years old	Son/daughter	25 years old	Son/daughter	29 years old	Son/daughter	33 years old	Son/daughter	35 years old	Son/daughter	38 years old	Son/daughter	42 years old	Son/daughter		Son/daughter		Son/daughter		Son/daughter		Son/daughter		Son/daughter		Father/mother		Father/mother
14	202	Treatment	Yes (female)	44 years old	Married/living together	Some primary education	No		Wife/husband (current)	45 years old	Son/daughter	10 years old	Son/daughter	14 years old	Son/daughter	18 years old	Son/daughter	25 years old	Father/mother		Father/mother
14	202	Treatment	Yes (female)						Wife/husband (current)	38 years old	Father/mother		Father/mother
14	202	Treatment	Yes (female)	45 years old	Divorced	Some primary education	No		Wife/husband (current)	61 years old	Son/daughter		Father/mother
14	202	Treatment	Yes (female)	40 years old	Married/living together	Some primary education	No		Former wife/husband		Son/daughter	11 years old	Son/daughter	14 years old	Son/daughter	16 years old	Son/daughter	21 years old	Son/daughter	23 years old	Father/mother	56 years old	Father/mother
14	202	Treatment	Yes (female)	42 years old	Married/living together	Never attended school	No		Wife/husband (current)	45 years old	Son/daughter	11 years old	Son/daughter	16 years old	Son/daughter	19 years old	Son/daughter	22 years old	Son/daughter	13 years old	Father/mother		Father/mother
14	202	Treatment	Yes (female)	37 years old	Divorced	Some primary education	No		Son/daughter	12 years old	Son/daughter	14 years old	Son/daughter	19 years old	Son/daughter	22 years old	Father/mother	53 years old	Father/mother	60 years old	Wife/husband (current)
14	202	Treatment	Yes (female)	72 years old	Widowed	Completed primary education			Son/daughter	41 years old	Son/daughter	53 years old	Son/daughter	56 years old	Wife/husband (current)		Son/daughter		Son/daughter		Son/daughter		Son/daughter		Son/daughter		Father/mother		Father/mother
14	202	Treatment	Yes (female)						Wife/husband (current)	47 years old	Son/daughter	17 years old	Son/daughter	21 years old	Son/daughter	24 years old	Father/mother	73 years old	Father/mother
14	202	Treatment	Yes (female)	50 years old	Married/living together	Never attended school			Wife/husband (current)	52 years old	Son/daughter	11 years old	Son/daughter	13 years old	Son/daughter	15 years old	Son/daughter	17 years old	Son/daughter	23 years old	Son/daughter	27 years old	Son/daughter		Son/daughter		Son/daughter		Son/daughter		Father/mother		Father/mother
14	202	Treatment	Yes (female)	41 years old	Divorced	Never attended school	No		Former wife/husband	45 years old	Son/daughter	13 years old	Son/daughter	15 years old	Son/daughter	19 years old	Son/daughter	23 years old	Son/daughter	25 years old	Father/mother		Father/mother
14	202	Treatment	Yes (female)	55 years old	Married/living together	Attended adult literacy school			Wife/husband (current)	63 years old	Son/daughter	15 years old	Son/daughter	24 years old	Son/daughter	28 years old	Son/daughter	32 years old	Son/daughter	39 years old	Father/mother	85 years old	Son/daughter		Dont know person		Father/mother
14	202	Treatment	Yes (female)						Son/daughter	34 years old	Son/daughter	36 years old	Son/daughter	38 years old	Wife/husband (current)		Son/daughter		Son/daughter		Son/daughter		Son/daughter		Son/daughter		Father/mother		Father/mother
14	202	Treatment	Yes (female)	36 years old	Married/living together	Some primary education	No		Dont know person	33 years old	Dont know person	10 years old	Dont know person	67 years old	Dont know person	69 years old
14	202	Treatment	Yes (female)	41 years old	Married/living together	Never attended school	No		Son/daughter	12 years old	Son/daughter	24 years old	Son/daughter	19 years old	Father/mother	64 years old	Son/daughter		Father/mother
14	202	Treatment	Yes (female)	45 years old	Married/living together	Some secondary education	No		Wife/husband (current)	54 years old	Son/daughter	12 years old	Son/daughter	20 years old	Son/daughter	27 years old	Father/mother	72 years old	Son/daughter		Father/mother
14	202	Treatment	Yes (female)						Wife/husband (current)	37 years old	Son/daughter	11 years old	Son/daughter	13 years old	Son/daughter	15 years old	Father/mother	61 years old	Father/mother
14	202	Treatment	Yes (female)	42 years old	Married/living together	Never attended school	No		Wife/husband (current)	57 years old	Son/daughter	15 years old	Father/mother	62 years old	Brother/sister-in-law
14	202	Treatment	Yes (female)	38 years old	Married/living together	Some primary education	No		Former wife/husband	43 years old	Son/daughter	11 years old	Son/daughter	14 years old	Son/daughter	19 years old	Father/mother	69 years old	Dont know person		Father/mother
14	202	Treatment	Yes (female)	34 years old	Married/living together	Some primary education	No		Wife/husband (current)	40 years old	Son/daughter	12 years old	Son/daughter	14 years old	Son/daughter	21 years old	Father/mother	59 years old	Father/mother	61 years old
14	202	Treatment	Yes (female)						Wife/husband (current)	34 years old	Son/daughter	10 years old	Son/daughter	12 years old	Son/daughter	15 years old	Father/mother	79 years old	Father/mother	85 years old
14	202	Treatment	Yes (female)						Wife/husband (current)	39 years old	Son/daughter	13 years old	Son/daughter	15 years old	Father/mother	78 years old	Son/daughter		Father/mother
14	202	Treatment	Yes (female)	58 years old	Married/living together	Never attended school			Wife/husband (current)	71 years old	Son/daughter	10 years old	Son/daughter	15 years old	Son/daughter	21 years old	Son/daughter	23 years old	Son/daughter	25 years old	Son/daughter	27 years old	Son/daughter	29 years old	Son/daughter	31 years old	Son/daughter	33 years old	Father/mother		Father/mother
14	202	Treatment	Yes (female)	31 years old	Married/living together	Some secondary education	Yes		Wife/husband (current)	34 years old	Son/daughter	9 years old	Son/daughter	12 years old	Father/mother	51 years old	Father/mother	57 years old
14	202	Treatment	Yes (female)	35 years old	Divorced	Some primary education	No		Former wife/husband	44 years old	Son/daughter	9 years old	Son/daughter	12 years old	Son/daughter	18 years old	Father/mother	58 years old	Father/mother	77 years old
14	202	Treatment	Yes (female)	33 years old	Divorced	Some primary education	No		Former wife/husband	35 years old	Son/daughter	14 years old	Son/daughter	18 years old	Cousin		Father/mother
14	202	Treatment	Yes (female)	35 years old	Divorced	Never attended school	No		Former wife/husband	77 years old	Son/daughter	13 years old	Son/daughter	15 years old	Son/daughter	18 years old	Father/mother	71 years old	Father/mother	73 years old
14	202	Treatment	Yes (female)						Wife/husband (current)	37 years old	Son/daughter	15 years old	Son/daughter	16 years old	Father/mother	71 years old	Father/mother
14	202	Treatment	Yes (female)	29 years old	Married/living together	Some primary education	No		Former wife/husband	31 years old	Father/mother	54 years old	Father/mother	56 years old
14	202	Treatment	Yes (female)	30 years old	Married/living together	Completed secondary school	No		Former wife/husband	35 years old	Son/daughter	13 years old	Father/mother	72 years old	Father/mother
14	202	Treatment	Yes (female)	22 years old	Married/living together	Some primary education	No		Wife/husband (current)	34 years old	Mother/father-in-law	52 years old	Father/mother	55 years old
14	202	Treatment	Yes (female)	31 years old	Divorced	Some primary education	No		Former wife/husband	35 years old	Son/daughter	13 years old	Father/mother	60 years old	Father/mother	67 years old
14	202	Treatment	Yes (female)	36 years old	Married/living together	Some primary education	No		Wife/husband (current)	47 years old	Son/daughter	9 years old	Son/daughter	13 years old	Son/daughter	18 years old	Son/daughter	21 years old	Son/daughter	21 years old	Son/daughter	23 years old	Father/mother	77 years old	Son/daughter		Son/daughter		Father/mother
14	202	Treatment	Yes (female)						Wife/husband (current)	29 years old	Father/mother	60 years old	Father/mother	69 years old
14	202	Treatment	Yes (female)	29 years old	Married/living together	Some primary education	No		Wife/husband (current)	44 years old	Son/daughter	12 years old	Father/mother	65 years old	Father/mother	72 years old
14	202	Treatment	No (male)	35 years old	Married/living together	Some primary education		No	Father/mother	50 years old	Father/mother	54 years old
14	202	Treatment	Yes (female)	35 years old	Divorced	Some primary education	No		Former wife/husband	45 years old	Son/daughter	10 years old	Son/daughter	14 years old	Father/mother		Father/mother
14	202	Treatment	Yes (female)	35 years old	Married/living together	Some primary education	No		Wife/husband (current)	44 years old	Son/daughter	13 years old	Son/daughter	16 years old	Son/daughter	18 years old	Son/daughter	9 years old	Father/mother	59 years old	Father/mother	79 years old
14	202	Treatment	Yes (female)	37 years old	Married/living together	Never attended school	No		Wife/husband (current)	33 years old	Son/daughter	10 years old	Son/daughter	12 years old	Son/daughter	17 years old	Father/mother	49 years old	Son/daughter		Father/mother
14	202	Treatment	Yes (female)	34 years old	Married/living together	Some primary education	No		Wife/husband (current)	37 years old	Son/daughter	10 years old	Son/daughter	13 years old	Son/daughter	14 years old	Son/daughter	16 years old	Father/mother	57 years old	Father/mother	58 years old
14	202	Treatment	Yes (female)	31 years old	Married/living together	Some primary education	No		Dont know person	27 years old	Dont know person		Dont know person
14	202	Treatment	Yes (female)	30 years old	Married/living together	Some primary education	No		Former wife/husband	42 years old	Son/daughter	11 years old	Father/mother	59 years old	Father/mother	67 years old
14	202	Treatment	Yes (female)						Father/mother		Father/mother
14	202	Treatment	No (male)	33 years old	Married/living together	Some primary education		No	Father/mother	57 years old	Father/mother	62 years old
14	202	Treatment	Yes (female)	36 years old	Married/living together	Some primary education	No		Wife/husband (current)	41 years old	Son/daughter	14 years old	Son/daughter	15 years old	Son/daughter	19 years old	Father/mother		Father/mother
14	202	Treatment	Yes (female)	25 years old	Married/living together	Some primary education	Yes		Wife/husband (current)	33 years old	Son/daughter	9 years old	Son/daughter	11 years old	Father/mother	42 years old	Father/mother
14	202	Treatment	Yes (female)	31 years old	Divorced	Some primary education	No		Former wife/husband	30 years old	Father/mother	60 years old	Father/mother	68 years old
14	202	Treatment	No (male)						Wife/husband (current)	29 years old	Son/daughter	10 years old	Son/daughter	12 years old	Father/mother		Father/mother
14	202	Treatment	Yes (female)						Son/daughter	46 years old	Son/daughter	47 years old	Son/daughter	53 years old	Son/daughter	55 years old	Son/daughter	58 years old	Wife/husband (current)		Son/daughter		Son/daughter		Son/daughter		Son/daughter		Son/daughter		Son/daughter		Son/daughter		Son/daughter		Father/mother		Father/mother
14	202	Treatment	Yes (female)	71 years old	Married/living together	Never attended school			Son/daughter	35 years old	Son/daughter	42 years old	Wife/husband (current)		Son/daughter		Son/daughter		Son/daughter		Son/daughter	40 years old	Son/daughter		Father/mother		Father/mother
14	202	Treatment	Yes (female)	87 years old	Divorced	Never attended school
14	202	Treatment	Yes (female)	86 years old	Widowed	Never attended school			Wife/husband (current)		Son/daughter	45 years old	Son/daughter	50 years old	Son/daughter	56 years old	Son/daughter	59 years old	Son/daughter		Son/daughter		Son/daughter		Father/mother		Father/mother
14	202	Treatment	Yes (female)	86 years old	Married/living together	Never attended school			Son/daughter	41 years old	Son/daughter	45 years old	Son/daughter		Son/daughter	50 years old	Son/daughter	52 years old	Wife/husband (current)		Son/daughter		Son/daughter		Son/daughter		Son/daughter		Father/mother		Father/mother
14	202	Treatment	Yes (female)	76 years old	Widowed	Never attended school			Son/daughter	42 years old	Son/daughter	51 years old	Wife/husband (current)		Son/daughter		Father/mother		Father/mother		Son/daughter	45 years old
14	202	Treatment	Yes (female)	24 years old	Married/living together	Some primary education	No
14	202	Treatment	Yes (female)	41 years old	Married/living together	Some primary education	No		Former wife/husband	57 years old	Son/daughter	19 years old	Son/daughter	25 years old	Father/mother		Father/mother
14	202	Treatment	No (male)	50 years old	Married/living together	Some primary education		No	Wife/husband (current)	35 years old	Wife/husband (current)	42 years old	Son/daughter	15 years old	Son/daughter	16 years old	Son/daughter	14 years old	Son/daughter	23 years old	Son/daughter	27 years old	Son/daughter		Father/mother		Father/mother
14	202	Treatment	No (male)	49 years old	Married/living together	Completed primary education		No	Wife/husband (current)	40 years old	Son/daughter	11 years old	Son/daughter	20 years old	Son/daughter	23 years old	Son/daughter	26 years old	Father/mother		Father/mother
14	202	Treatment	No (male)	67 years old	Married/living together	Never attended school			Wife/husband (current)	59 years old	Son/daughter	13 years old	Son/daughter	19 years old	Son/daughter	21 years old	Son/daughter	23 years old	Son/daughter	34 years old	Father/mother	89 years old	Father/mother	>= 90 years old	Son/daughter		Son/daughter		Son/daughter		Son/daughter		Son/daughter		Son/daughter		Son/daughter		Son/daughter		Son/daughter		Son/daughter
14	202	Treatment	No (male)	68 years old	Married/living together	Never attended school			Wife/husband (current)	50 years old	Son/daughter	33 years old	Son/daughter	14 years old	Son/daughter	19 years old	Son/daughter	23 years old	Son/daughter	25 years old	Son/daughter	27 years old	Son/daughter	26 years old	Son/daughter	30 years old	Son/daughter	31 years old	Son/daughter	36 years old	Son/daughter	37 years old	Father/mother	>= 90 years old	Father/mother
14	202	Treatment	No (male)	57 years old	Married/living together	Never attended school		No	Wife/husband (current)	50 years old	Son/daughter	13 years old	Son/daughter	20 years old	Son/daughter	22 years old	Son/daughter	24 years old	Son/daughter	27 years old	Son/daughter	31 years old	Son/daughter	35 years old	Father/mother		Father/mother
14	202	Treatment	No (male)	40 years old	Married/living together	Some primary education		No	Wife/husband (current)	36 years old	Son/daughter	13 years old	Son/daughter	15 years old	Father/mother	73 years old	Father/mother
14	202	Treatment	No (male)						Wife/husband (current)	40 years old	Son/daughter	11 years old	Son/daughter	14 years old	Son/daughter	16 years old	Son/daughter	20 years old	Son/daughter	22 years old	Father/mother	>= 90 years old	Father/mother
14	202	Treatment	No (male)	35 years old	Married/living together	Some primary education		Yes	Wife/husband (current)	32 years old	Son/daughter	11 years old	Son/daughter	14 years old	Son/daughter	16 years old	Son/daughter	18 years old	Father/mother	86 years old	Father/mother
14	202	Treatment	No (male)	41 years old	Married/living together	Some primary education		No	Former boyfriend/girlfriend, including former PTM	30 years old	Son/daughter	12 years old	Son/daughter	17 years old	Father/mother	61 years old	Father/mother	80 years old
14	202	Treatment	No (male)						Wife/husband (current)	30 years old	Son/daughter	9 years old	Son/daughter	11 years old	Father/mother	52 years old	Father/mother
14	202	Treatment	No (male)						Wife/husband (current)	36 years old	Son/daughter	12 years old	Son/daughter	14 years old	Father/mother		Father/mother
14	202	Treatment	No (male)						Wife/husband (current)	33 years old	Son/daughter	11 years old	Son/daughter	14 years old	Father/mother	65 years old	Father/mother	71 years old
14	202	Treatment	No (male)	66 years old	Married/living together	Completed secondary school			Former wife/husband	48 years old	Wife/husband (current)	57 years old	Son/daughter	29 years old	Grandchild	14 years old	Son/daughter	36 years old	Son/daughter	38 years old	Son/daughter	42 years old	Father/mother		Father/mother
14	202	Treatment	No (male)						Wife/husband (current)	29 years old	Father/mother	59 years old	Father/mother	64 years old
14	202	Treatment	No (male)						Wife/husband (current)	30 years old	Son/daughter	9 years old	Son/daughter	12 years old	Father/mother	79 years old	Father/mother
14	202	Treatment	No (male)						Wife/husband (current)	27 years old	Father/mother	48 years old	Father/mother	52 years old
14	202	Treatment	No (male)						Wife/husband (current)	25 years old	Father/mother	60 years old	Father/mother
14	202	Treatment	No (male)						Wife/husband (current)	32 years old	Father/mother	49 years old	Father/mother
14	202	Treatment	No (male)	42 years old	Married/living together	Some primary education		No	Former wife/husband	38 years old	Wife/husband (current)	39 years old	Son/daughter	12 years old	Son/daughter	12 years old	Son/daughter	13 years old	Son/daughter	14 years old	Son/daughter	15 years old	Son/daughter	17 years old	Son/daughter	19 years old	Son/daughter	21 years old	Father/mother	72 years old	Father/mother
14	202	Treatment	No (male)						Wife/husband (current)	30 years old	Son/daughter	14 years old	Father/mother	77 years old	Father/mother	83 years old
14	202	Treatment	No (male)	36 years old	Married/living together	Some secondary education		No	Wife/husband (current)	23 years old	Former wife/husband	30 years old	Dont know person	30 years old	Son/daughter	11 years old	Son/daughter	13 years old	Father/mother	57 years old	Father/mother	62 years old	Son/daughter		Son/daughter
14	202	Treatment	No (male)						Wife/husband (current)	31 years old	Son/daughter	12 years old	Father/mother	65 years old	Father/mother
14	202	Treatment	No (male)	39 years old	Married/living together	Some primary education		No	Wife/husband (current)	33 years old	Son/daughter	12 years old	Father/mother		Father/mother	57 years old
14	202	Treatment	No (male)						Father/mother	47 years old	Father/mother	66 years old
14	202	Treatment	No (male)						Wife/husband (current)	29 years old	Son/daughter	9 years old	Son/daughter	12 years old	Father/mother	55 years old	Father/mother	59 years old
14	202	Treatment	No (male)	35 years old	Married/living together	Some primary education		No	Wife/husband (current)	29 years old	Son/daughter	11 years old	Father/mother	54 years old	Father/mother	59 years old
14	202	Treatment	No (male)						Wife/husband (current)	31 years old	Father/mother	41 years old	Father/mother	55 years old
14	202	Treatment	No (male)						Wife/husband (current)	52 years old	Son/daughter	36 years old	Son/daughter	42 years old	Son/daughter		Son/daughter		Father/mother		Father/mother
14	202	Treatment	No (male)	41 years old	Widowed	Never attended school		No	Wife/husband (current)	38 years old	Son/daughter	11 years old	Son/daughter	13 years old	Son/daughter	18 years old	Father/mother		Father/mother
14	202	Treatment	No (male)						Wife/husband (current)	31 years old	Wife/husband (current)	39 years old	Wife/husband (current)	49 years old	Son/daughter	9 years old	Son/daughter	13 years old	Son/daughter	17 years old	Son/daughter	21 years old	Son/daughter	23 years old	Son/daughter	23 years old	Son/daughter	25 years old	Son/daughter	25 years old	Son/daughter	27 years old	Son/daughter	33 years old	Son/daughter	35 years old	Son/daughter	37 years old	Son/daughter		Son/daughter		Father/mother
14	202	Treatment	No (male)						Wife/husband (current)	31 years old	Son/daughter	11 years old	Father/mother	55 years old	Father/mother
15	207	Treatment	Yes (female)	26 years old	Married/living together	Some primary education	Yes		Former wife/husband	31 years old	Son/daughter	9 years old	Father/mother	54 years old	Father/mother	59 years old
15	207	Treatment	Yes (female)	29 years old	Married/living together	Some primary education	No		Nephew/niece	36 years old	Nephew/niece	11 years old	Paternal aunt/uncle	42 years old	Paternal aunt/uncle	53 years old
15	207	Treatment	Yes (female)	29 years old	Married/living together	Some primary education	No		Wife/husband (current)	32 years old	Son/daughter	11 years old	Father/mother	69 years old	Father/mother
15	207	Treatment	Yes (female)						Wife/husband (current)		Son/daughter	11 years old	Son/daughter	14 years old	Father/mother	77 years old	Father/mother
15	207	Treatment	Yes (female)	27 years old	Married/living together	Some primary education	No		Wife/husband (current)	35 years old	Son/daughter	10 years old	Father/mother	82 years old	Father/mother	84 years old
15	207	Treatment	Yes (female)						Wife/husband (current)	68 years old	Son/daughter	37 years old	Son/daughter	38 years old	Son/daughter	41 years old	Father/mother	79 years old	Son/daughter		Son/daughter		Father/mother
15	207	Treatment	Yes (female)	34 years old	Married/living together	Some primary education	No		Wife/husband (current)	41 years old	Son/daughter	9 years old	Son/daughter	9 years old	Son/daughter	12 years old	Son/daughter	15 years old	Son/daughter	18 years old	Father/mother	54 years old	Father/mother	57 years old
15	207	Treatment	Yes (female)	32 years old	Divorced	Some primary education	No		Former wife/husband	35 years old	Son/daughter	11 years old	Father/mother	56 years old	Father/mother
15	207	Treatment	Yes (female)						Wife/husband (current)	39 years old	Son/daughter	9 years old	Son/daughter		Father/mother		Father/mother
15	207	Treatment	Yes (female)						Son/daughter	13 years old	Father/mother	59 years old	Father/mother	63 years old
15	207	Treatment	No (male)						Wife/husband (current)	29 years old	Son/daughter	13 years old	Father/mother	49 years old	Father/mother	51 years old
15	207	Treatment	Yes (female)	30 years old	Married/living together	Some primary education	No		Wife/husband (current)	35 years old	Dont know person	10 years old	Son/daughter	13 years old	Father/mother		Father/mother	74 years old
15	207	Treatment	Yes (female)	28 years old	Married/living together	Some primary education	Yes		Former wife/husband	34 years old	Son/daughter	10 years old	Father/mother	56 years old	Father/mother	61 years old	Dont know person
15	207	Treatment	Yes (female)	35 years old	Married/living together	Some primary education	No		Wife/husband (current)	35 years old	Son/daughter	11 years old	Son/daughter	16 years old	Son/daughter	19 years old	Father/mother	52 years old	Father/mother	54 years old
15	207	Treatment	Yes (female)	29 years old	Married/living together	Completed secondary school	No		Father/mother	58 years old	Father/mother
15	207	Treatment	Yes (female)						Wife/husband (current)	35 years old	Son/daughter	15 years old	Son/daughter	18 years old	Father/mother	67 years old	Father/mother	71 years old
15	207	Treatment	Yes (female)	31 years old	Divorced	Some primary education	No		Former wife/husband	33 years old	Son/daughter	12 years old	Son/daughter	13 years old	Father/mother	63 years old	Father/mother
15	207	Treatment	Yes (female)	30 years old	Married/living together	Some primary education	No		Former wife/husband	42 years old	Son/daughter-in-law	10 years old	Son/daughter	15 years old	Father/mother	64 years old	Father/mother	70 years old	Son/daughter		Son/daughter
15	207	Treatment	Yes (female)	31 years old	Married/living together	Some primary education	No		Wife/husband (current)	39 years old	Son/daughter	11 years old	Father/mother		Father/mother	56 years old	Son/daughter		Son/daughter
15	207	Treatment	Yes (female)	29 years old	Divorced	Never attended school	No		Former wife/husband	30 years old	Dont know person	9 years old	Son/daughter	11 years old	Father/mother	49 years old	Father/mother	57 years old	Son/daughter
15	207	Treatment	Yes (female)	32 years old	Married/living together	Some primary education	No		Wife/husband (current)	38 years old	Son/daughter	12 years old	Father/mother	86 years old	Father/mother	76 years old	Son/daughter
15	207	Treatment	Yes (female)	30 years old	Separated	Some primary education	No		Former wife/husband	39 years old	Son/daughter	11 years old	Father/mother	59 years old	Father/mother	69 years old
15	207	Treatment	Yes (female)	32 years old	Divorced	Some primary education	Yes		Former wife/husband	36 years old	Son/daughter	12 years old	Son/daughter	16 years old	Father/mother	67 years old	Father/mother	69 years old
15	207	Treatment	Yes (female)						Son/daughter	59 years old	Wife/husband (current)		Son/daughter		Son/daughter		Son/daughter		Father/mother		Father/mother
15	207	Treatment	Yes (female)	31 years old	Married/living together	Some primary education	No		Wife/husband (current)	45 years old	Son/daughter	11 years old	Son/daughter	13 years old	Father/mother	55 years old	Father/mother	61 years old
15	207	Treatment	Yes (female)	31 years old	Married/living together	Some primary education	No		Former wife/husband	34 years old	Son/daughter	9 years old	Father/mother	47 years old	Father/mother	49 years old
15	207	Treatment	Yes (female)	31 years old	Married/living together	Some primary education	No		Wife/husband (current)	35 years old	Son/daughter	10 years old	Son/daughter	13 years old	Son/daughter	15 years old	Father/mother	56 years old	Father/mother	59 years old
15	207	Treatment	Yes (female)	36 years old	Married/living together	Some primary education	No		Wife/husband (current)	40 years old	Son/daughter	9 years old	Son/daughter	12 years old	Son/daughter	15 years old	Father/mother	59 years old	Father/mother
15	207	Treatment	Yes (female)	26 years old	Divorced	Some primary education	No		Former wife/husband	42 years old	Son/daughter	13 years old	Father/mother	51 years old	Father/mother	62 years old
15	207	Treatment	No (male)						Wife/husband (current)	31 years old	Son/daughter	10 years old	Son/daughter	12 years old	Son/daughter	13 years old	Father/mother	79 years old	Son/daughter		Father/mother
15	207	Treatment	No (male)						Wife/husband (current)	29 years old	Son/daughter	9 years old	Son/daughter	11 years old	Son/daughter		Father/mother		Father/mother
15	207	Treatment	No (male)	35 years old	Married/living together	Some secondary education		Yes	Dont know person	29 years old	Son/daughter	10 years old	Son/daughter	11 years old	Son/daughter	14 years old	Father/mother	59 years old	Father/mother
15	207	Treatment	No (male)	35 years old	Married/living together	Some primary education		No	Wife/husband (current)	35 years old	Son/daughter	16 years old	Father/mother	>= 90 years old	Father/mother
15	207	Treatment	No (male)	45 years old	Married/living together	Never attended school		No	Former wife/husband	30 years old	Wife/husband (current)	41 years old	Son/daughter	13 years old	Son/daughter	15 years old	Son/daughter	18 years old	Son/daughter	21 years old	Father/mother		Father/mother
15	207	Treatment	No (male)						Wife/husband (current)	28 years old	Son/daughter	11 years old	Father/mother	65 years old	Father/mother	74 years old
15	207	Treatment	No (male)						Wife/husband (current)	30 years old	Son/daughter	11 years old	Father/mother	64 years old	Father/mother	69 years old	Son/daughter		Son/daughter
15	207	Treatment	No (male)						Wife/husband (current)	36 years old	Son/daughter	13 years old	Son/daughter	14 years old	Son/daughter	16 years old	Father/mother	79 years old	Son/daughter		Father/mother
15	207	Treatment	No (male)	38 years old	Married/living together	Some primary education		No	Former wife/husband	32 years old	Son/daughter	12 years old	Son/daughter	15 years old	Father/mother	59 years old	Father/mother
15	207	Treatment	No (male)	43 years old	Married/living together	Some primary education		No	Wife/husband (current)	32 years old	Son/daughter	9 years old	Son/daughter	12 years old	Son/daughter	13 years old	Son/daughter	16 years old	Son/daughter	17 years old	Father/mother		Father/mother
15	207	Treatment	No (male)	31 years old	Married/living together	Some primary education		No	Wife/husband (current)	27 years old	Son/daughter	8 years old	Son/daughter	12 years old	Father/mother	59 years old	Father/mother
15	207	Treatment	No (male)	35 years old	Married/living together	Some primary education		Yes	Brother/sister-in-law	28 years old	Dont know person	10 years old	Father/mother	64 years old	Father/mother	69 years old
15	207	Treatment	No (male)	36 years old	Married/living together	Some primary education		No	Wife/husband (current)	32 years old	Son/daughter	10 years old	Son/daughter	13 years old	Son/daughter	15 years old	Father/mother	52 years old	Father/mother	79 years old
15	207	Treatment	No (male)	28 years old	Married/living together	Some primary education		No	Father/mother	74 years old	Father/mother
15	207	Treatment	No (male)						Wife/husband (current)	28 years old	Son/daughter	10 years old	Father/mother	39 years old	Father/mother	54 years old
15	207	Treatment	No (male)	31 years old	Married/living together	Some primary education		No	Wife/husband (current)	29 years old	Son/daughter	11 years old	Father/mother	71 years old	Father/mother
15	207	Treatment	No (male)	34 years old	Married/living together	Some primary education		No	Former wife/husband	31 years old	Son/daughter	10 years old	Son/daughter	13 years old	Father/mother	61 years old	Father/mother	74 years old
15	207	Treatment	No (male)	30 years old	Married/living together	Completed secondary school		No	Father/mother	63 years old	Father/mother
15	207	Treatment	No (male)						Wife/husband (current)	59 years old	Wife/husband (current)	67 years old	Son/daughter	33 years old	Son/daughter	34 years old	Son/daughter	35 years old	Son/daughter	36 years old	Son/daughter	37 years old	Son/daughter	37 years old	Son/daughter	39 years old	Son/daughter	43 years old	Son/daughter		Son/daughter		Son/daughter		Son/daughter		Son/daughter		Son/daughter		Son/daughter		Son/daughter		Father/mother		Father/mother
15	207	Treatment	Yes (female)	32 years old	Divorced	Some primary education	No
15	207	Treatment	No (male)
15	207	Treatment	No (male)						Wife/husband (current)	33 years old	Son/daughter	11 years old	Son/daughter	14 years old	Father/mother	76 years old	Son/daughter		Son/daughter		Father/mother
15	207	Treatment	No (male)	40 years old	Married/living together	Never attended school		No	Former wife/husband	31 years old	Son/daughter	10 years old	Father/mother	79 years old	Son/daughter		Father/mother
15	207	Treatment	No (male)	44 years old	Married/living together	Some primary education		No	Former wife/husband	51 years old	Son/daughter	16 years old	Son/daughter	20 years old	Dont know person	20 years old	Dont know person	24 years old	Dont know person	25 years old	Father/mother	77 years old	Son/daughter		Father/mother
15	207	Treatment	No (male)	44 years old	Married/living together	Some primary education		No	Wife/husband (current)	32 years old	Former wife/husband	38 years old	Son/daughter	10 years old	Son/daughter	9 years old	Son/daughter	8 years old	Son/daughter	12 years old	Son/daughter	14 years old	Son/daughter	15 years old	Father/mother	70 years old	Father/mother
16	204	Treatment	Yes (female)	50 years old	Divorced	Never attended school			Former wife/husband	57 years old	Son/daughter	18 years old	Son/daughter	22 years old	Son/daughter	28 years old	Son/daughter	37 years old	Father/mother	71 years old	Father/mother
16	204	Treatment	Yes (female)						Wife/husband (current)	58 years old	Son/daughter	28 years old	Father/mother	74 years old	Son/daughter		Father/mother
16	204	Treatment	Yes (female)	37 years old	Married/living together	Never attended school	No		Wife/husband (current)	49 years old	Son/daughter	10 years old	Son/daughter	12 years old	Son/daughter	14 years old	Son/daughter	16 years old	Son/daughter	21 years old	Father/mother	69 years old	Father/mother	82 years old
16	204	Treatment	Yes (female)	40 years old	Married/living together	Some primary education	No		Wife/husband (current)	49 years old	Son/daughter	16 years old	Son/daughter	17 years old	Son/daughter	19 years old	Father/mother	64 years old	Father/mother		Son/daughter	12 years old	Son/daughter	15 years old
16	204	Treatment	Yes (female)	42 years old	Married/living together	Some primary education	No		Wife/husband (current)	64 years old	Son/daughter	16 years old	Son/daughter	16 years old	Son/daughter	19 years old	Father/mother	72 years old	Father/mother
16	204	Treatment	Yes (female)	42 years old	Married/living together	Some primary education	No		Wife/husband (current)	50 years old	Son/daughter	10 years old	Son/daughter	13 years old	Son/daughter	15 years old	Son/daughter	18 years old	Son/daughter	21 years old	Son/daughter	23 years old	Son/daughter	26 years old	Father/mother	62 years old	Father/mother
16	204	Treatment	Yes (female)	39 years old	Married/living together	Some primary education	No		Wife/husband (current)	41 years old	Son/daughter	10 years old	Son/daughter	14 years old	Son/daughter	17 years old	Son/daughter	21 years old	Father/mother	59 years old	Father/mother	61 years old
16	204	Treatment	Yes (female)	68 years old	Married/living together	Some primary education			Wife/husband (current)	70 years old	Son/daughter	20 years old	Son/daughter	25 years old	Son/daughter	29 years old	Son/daughter		Son/daughter		Son/daughter	36 years old	Son/daughter		Son/daughter		Father/mother		Father/mother
16	204	Treatment	Yes (female)	40 years old	Married/living together	Never attended school	No		Former wife/husband	43 years old	Son/daughter	11 years old	Son/daughter	18 years old	Son/daughter	30 years old	Father/mother	56 years old	Father/mother	59 years old	Son/daughter		Son/daughter
16	204	Treatment	Yes (female)	39 years old	Married/living together	Some primary education	No		Former wife/husband	47 years old	Son/daughter	16 years old	Son/daughter	23 years old	Son/daughter	14 years old	Father/mother	63 years old	Father/mother	78 years old	Son/daughter		Son/daughter
16	204	Treatment	Yes (female)	44 years old	Married/living together	Never attended school	No
[truncated: 921 more rows]
[truncated: 58 more columns]
