# Supplementary material for: MORTALITY RISK INFORMATION, SURVIVAL EXPECTATIONS AND SEXUAL BEHAVIOURS
Source: Econ J (London). Author manuscript; Available in PMC 2025 May 1. (PMC11065140; doi:10.1093/ej/uead116)
Supplement: Zipped Data - Replication File [file NIHMS1979496-supplement-Zipped_Data_-_Replication_File.zip › 3-replication-package/data/rawdata_sexual_behavior.csv]

respondentid	female	M9_hhr_age	M9_prior_age	M9_prior_agegr	M10_prior_age	M10_prior_agegr	M8_age	M8_agegr	M9_age	M9_agegr	M10_age	M10_agegr	M8_s2a	M8_s2b	M8_s3	M8_s12x	M9_s2a	M9_s2b	M9_s3	M9_s12x	M10_s2a	M10_s2b	M10_s3	M10_s12x
102101111	1	53 years old	53	45-54	54	45-54	49	45-54	53	45-54	54	45-54	0				Yes		1	A couple of times per month	Yes		1	1-3 times per week
102101232	1	59 years old	59	55-64	60	55-64			59	55-64	60	55-64					No				No
102301023	1	49 years old	49	45-54	50	45-54			49	45-54	50	45-54					No				No
102401023	1	50 years old	50	45-54	51	45-54	46	45-54	50	45-54	51	45-54	0	2	1	1	Yes		1	1-3 times per week	Yes		1	Dont remember/Dont know
102401111	1	52 years old	56	55-64	53	45-54	52	45-54	56	55-64	57	55-64	1		1	2	Yes		1	1-3 times per week	Yes		1	A few times a year
102411034	0	65 years old	65	65-74	65	65-74	61	55-64	65	65-74	66	65-74	1		1	3	Yes		1	A couple of times per month	Yes		1	A couple of times per month
102501001	1	67 years old	67	65-74	68	65-74	63	55-64	67	65-74	68	65-74	0				No				No
102501034	1	61 years old	60	55-64	62	55-64	57	55-64	61	55-64	62	55-64	0				No				No
102501177	1	47 years old	47	45-54	45	45-54			47	45-54	48	45-54					No				Yes		1	A couple of times per month
102502067	1	49 years old	48	45-54	49	45-54			49	45-54	50	45-54					Yes		1	A couple of times per month	Yes		1	A couple of times per month
102511045	0	48 years old	48	45-54	49	45-54			48	45-54	49	45-54					Yes		1	1-3 times per week	Yes		1	Dont remember/Dont know
102511287	0	78 years old	78	75+	79	75+	74	65-74	78	75+	79	75+	1		1	3	Yes		1	Less than twice per month	No	Did NOT have sex with wife/husband
102514023	0	49 years old	49	45-54	50	45-54			49	45-54	50	45-54					Yes		2	1-3 times per week	Yes		2	4 or more times per week
102515122	0	61 years old	61	55-64	62	55-64	57	55-64	61	55-64	62	55-64	0	2	1	2	Yes		1	1-3 times per week	No	Had sex with wife/husband	1	A couple of times per month
102601089	1	62 years old	62	55-64	63	55-64	58	55-64	62	55-64	63	55-64	0	2	1	2	Yes		1	1-3 times per week	Yes		1	A couple of times per month
102601100	1	53 years old	53	45-54	54	45-54	49	45-54	53	45-54	54	45-54	0	2	1	2	Yes		1	1-3 times per week	Yes		1	Dont remember/Dont know
102601221	1		54	45-54			50	45-54					0	2	1	1
102601254	1	49 years old	49	45-54	50	45-54			49	45-54	50	45-54					Yes		1	1-3 times per week	Yes		1	A couple of times per month
102611078	0	60 years old	60	55-64	56	55-64			60	55-64	61	55-64					Yes		2	A couple of times per month	Yes		1	4 or more times per week
102611133	0	60 years old	59	55-64	61	55-64	56	55-64	60	55-64	61	55-64	1		3	2	Yes		2	A few times a year	Yes		2	1-3 times per week
102617276	0		77	75+	78	75+	73	65-74					0
102701078	1	45 years old	45	45-54	46	45-54			45	45-54	46	45-54					Yes		1	Less than twice per month	Yes		1	A couple of times per month
102701089	1	61 years old	59	55-64	60	55-64	56	55-64	60	55-64	61	55-64	0	1	0	6	Yes		1	Less than twice per month	Yes		1	1-3 times per week
102701199	1	47 years old	47	45-54	48	45-54			47	45-54	48	45-54					Yes		1	1-3 times per week	No	Refuse to answer
102701221	1	69 years old	70	65-74	70	65-74	65	65-74	69	65-74	70	65-74	1		1	2	No	Did NOT have sex with wife/husband			No	Did NOT have sex with wife/husband
102711001	0	72 years old	72	65-74	73	65-74	68	65-74	72	65-74	73	65-74	1		1	2	Yes		2	Less than twice per month	No	Had sex with wife/husband	1	1-3 times per week
102711056	0	80 years old	80	75+	81	75+	76	75+	80	75+	81	75+	1		1	1	Yes		1	A couple of times per month	No	Did NOT have sex with wife/husband
102711067	0	58 years old	58	55-64	59	55-64	54	45-54	58	55-64	59	55-64	0	2	1	2	Yes		1	1-3 times per week	No	Did NOT have sex with wife/husband
102711232	0	55 years old	55	55-64	56	55-64	51	45-54	55	55-64	56	55-64	1		1	2	Yes		1	1-3 times per week	Yes		1	1-3 times per week
102711309	0				44	35-44					45	45-54									Yes		1	1-3 times per week
102801067	1	46 years old	46	45-54	47	45-54			53	45-54	54	45-54					Yes		1	1-3 times per week	Yes		1	Less than twice per month
102817023	0		85	75+			81	75+					0	1
103101012	1	55 years old	57	55-64	56	55-64	53	45-54	57	55-64	58	55-64	0	2	1	2	Yes		1	1-3 times per week	Yes		1	Dont remember/Dont know
103111056	0	65 years old	65	65-74	66	65-74	61	55-64	65	65-74	66	65-74	0	2	1	2	Yes		1	1-3 times per week	Yes		1	1-3 times per week
103301023	1	62 years old	62	55-64	63	55-64	59	55-64	63	55-64	64	55-64	1		1	2	Yes		1	A couple of times per month	Yes		1	A couple of times per month
103301034	1	58 years old	58	55-64	59	55-64	54	45-54	58	55-64	59	55-64	1		1	2	Yes		1	A couple of times per month	Yes		1	1-3 times per week
103301221	1	48 years old	48	45-54	49	45-54			48	45-54	49	45-54					No				No
103301232	1	50 years old	51	45-54	51	45-54	47	45-54	51	45-54	52	45-54	0				Yes		1	A couple of times per month	Yes		1	A couple of times per month
103301309	1	54 years old	54	45-54	55	55-64	50	45-54	54	45-54	55	55-64	0				No				No
103301430	1	47 years old	47	45-54	48	45-54			47	45-54	48	45-54					Yes		1	1-3 times per week	Yes		1	A couple of times per month
103301441	1	42 years old	33	25-34	43	35-44			33	< 45	34	< 45					No				No
103301507	1	55 years old	55	55-64	56	55-64			55	55-64	56	55-64					Yes		1	1-3 times per week	Yes		1	1-3 times per week
103307166	1		77	75+			73	65-74					0
103307397	1						72	65-74					0
103311001	0	52 years old	52	45-54	53	45-54	48	45-54	52	45-54			0	2	1	1	Yes		1	1-3 times per week
103311155	0	49 years old	49	45-54	50	45-54			49	45-54	50	45-54					Yes		2	4 or more times per week	Yes		2	1-3 times per week
103311243	0	60 years old	59	55-64	60	55-64	56	55-64	60	55-64	61	55-64	0	2	1	2	Yes		2	4 or more times per week	Yes		1	1-3 times per week
103312045	0	59 years old	59	55-64	60	55-64	55	55-64	59	55-64	60	55-64	1		1	5	Yes		1	A couple of times per month	Yes		1	Less than twice per month
103501034	1						43	< 45					1		1	1
103501100	1	46 years old	48	45-54	47	45-54			46	45-54	47	45-54					Yes		1	1-3 times per week	Yes		1	1-3 times per week
103511001	0	72 years old	72	65-74	73	65-74	68	65-74	72	65-74	73	65-74	1		1	2	Yes		1	1-3 times per week	No	Had sex with wife/husband	1	A couple of times per month
103607045	1	71 years old	71	65-74	72	65-74			71	65-74	72	65-74					No				No
103611122	0	50 years old	50	45-54	51	45-54	46	45-54	50	45-54	51	45-54	1		1	2	No	Had sex with wife/husband	1	1-3 times per week	Yes		1	A couple of times per month
103611155	0	76 years old	76	75+	77	75+			76	75+	77	75+					No	Did NOT have sex with wife/husband			No	Did NOT have sex with wife/husband
103615034	0	66 years old	67	65-74	67	65-74			66	65-74	67	65-74					Yes		1	A couple of times per month	Yes		1	Less than twice per month
103617177	0	79 years old	79	75+	77	75+	75	75+	79	75+	80	75+	1		1	1	Yes		1	1-3 times per week	Yes		1	A few times a year
103701001	1	58 years old	58	55-64	59	55-64	54	45-54	58	55-64	59	55-64	0				No				No
103701144	1				45	45-54					45	45-54									Yes		1	Less than twice per month
103701221	1	50 years old	48	45-54	51	45-54			48	45-54	49	45-54					Yes		1	1-3 times per week	Yes		1	4 or more times per week
103701320	1	62 years old	72	65-74	51	45-54	58	55-64	62	55-64	63	55-64	1		1	2	Yes		1	1-3 times per week	No	Did NOT have sex with wife/husband
103702078	1	62 years old	62	55-64	63	55-64	58	55-64	62	55-64	63	55-64	0	2	1	1	Yes		1	4 or more times per week	Yes		1	A couple of times per month
103707045	1	75 years old	75	75+	76	75+	76	75+	80	75+	81	75+	0	2	1	5	No	Did NOT have sex with wife/husband			No	Did NOT have sex with wife/husband
103707298	1	85 years old	85	75+	86	75+	81	75+	85	75+	86	75+	0				No				No
103711188	0	57 years old	56	55-64	58	55-64	52	45-54	56	55-64	57	55-64	1		1	1	No				No
103711199	0	64 years old	64	55-64	65	65-74	60	55-64	64	55-64	65	65-74	1		1	2	Yes		1	1-3 times per week	Yes		1	1-3 times per week
103714111	0	46 years old	46	45-54	47	45-54			46	45-54	47	45-54					No	Had sex with wife/husband	1	1-3 times per week	Yes		1	1-3 times per week
103717243	0	89 years old	89	75+	90	75+	85	75+	89	75+	90	75+	1		1	3	No	Did NOT have sex with wife/husband			No	Did NOT have sex with wife/husband
103801122	1	47 years old	47	45-54	48	45-54			47	45-54	48	45-54					Yes		1	1-3 times per week	Yes		1	1-3 times per week
103801133	1	58 years old	63	55-64	59	55-64	54	45-54	58	55-64	59	55-64	1		1	2	No				Yes		1	A couple of times per month
103801276	1	62 years old	62	55-64	63	55-64	58	55-64	62	55-64	63	55-64	0				No				No
103801287	1	69 years old	69	65-74	70	65-74			69	65-74	70	65-74					Yes		1	Less than twice per month	Yes		1	A couple of times per month
103807397	1	57 years old	57	55-64	58	55-64	53	45-54	57	55-64	58	55-64	1		1	2	Yes		1	1-3 times per week	Yes		1	1-3 times per week
103811474	0	48 years old	48	45-54	49	45-54			48	45-54	49	45-54					Yes		1	A couple of times per month	Yes		2	4 or more times per week
103811496	0	84 years old	71	65-74	85	75+	80	75+	84	75+	85	75+	0	2	1	2	Yes		1	A couple of times per month	Yes		1	A few times a year
103814353	0	79 years old	79	75+	80	75+	75	75+	79	75+	80	75+	1		2	2	No				No
103814573	0	53 years old	53	45-54	54	45-54	49	45-54	53	45-54	54	45-54	1		2	1	Yes		1	4 or more times per week	Yes		1	1-3 times per week
103817089	0	62 years old	63	55-64	63	55-64	59	55-64	63	55-64	64	55-64	1		1	2	Yes		1	A couple of times per month	Yes		1	1-3 times per week
103901111	1	45 years old	45	45-54	46	45-54			45	45-54	46	45-54					Yes		1	1-3 times per week	Yes		1	1-3 times per week
103901177	1	75 years old	75	75+	76	75+	71	65-74	75	75+	76	75+	0				No				No
103901210	1	46 years old	46	45-54	47	45-54			46	45-54	47	45-54					Yes		1	1-3 times per week	Yes		1	1-3 times per week
103901419	1	65 years old	60	55-64	61	55-64	56	55-64	60	55-64	61	55-64	0	2	1	2	Yes		1	1-3 times per week	No	Did NOT have sex with wife/husband
103911265	0	68 years old	68	65-74	69	65-74	64	55-64	68	65-74	69	65-74	0	2	1	1	Yes		1	1-3 times per week	No	Had sex with wife/husband	1	1-3 times per week
103911298	0	60 years old	60	55-64	61	55-64	56	55-64	60	55-64	61	55-64	1		1	1	Yes		1	4 or more times per week	Yes		1	1-3 times per week
103911408	0	63 years old	63	55-64	64	55-64	59	55-64	63	55-64	64	55-64	0				No				Yes		3	A couple of times per month
103911430	0	49 years old	49	45-54	50	45-54			49	45-54	50	45-54					Yes		1	A couple of times per month	Yes		1	1-3 times per week
104001067	1	61 years old	61	55-64	62	55-64	57	55-64	61	55-64	62	55-64	1		1	1	No	Had sex with wife/husband	1	1-3 times per week	Yes		1	A couple of times per month
104001177	1	50 years old	49	45-54	51	45-54	46	45-54	50	45-54	51	45-54	1		1	2	No	Had sex with wife/husband	1	A few times a year	No	Had sex with wife/husband	1	A couple of times per month
104001254	1				45	45-54					45	45-54									Yes		1	4 or more times per week
104011078	0	65 years old	67	65-74	66	65-74	63	55-64	67	65-74	68	65-74	1		1	3	Yes		1	4 or more times per week	No	Had sex with wife/husband	1	A couple of times per month
104011155	0	46 years old	46	45-54	47	45-54			45	45-54	46	45-54					Yes		3	1-3 times per week	Yes		2	1-3 times per week
104011309	0	45 years old	45	45-54	46	45-54	41	< 45	45	45-54	46	45-54	1		1	2	No	Had sex with wife/husband	1	Dont remember/Dont know	No	Had sex with wife/husband	1	4 or more times per week
104101089	1	58 years old	52	45-54	59	55-64	54	45-54	58	55-64	59	55-64	0				No				No
104101100	1	45 years old	45	45-54	46	45-54			45	45-54							No	Had sex with wife/husband	1	A couple of times per month
104101221	1	56 years old	56	55-64	57	55-64	52	45-54	56	55-64	57	55-64	0	2	1	4	No				No
104101518	1	48 years old	47	45-54	49	45-54			47	45-54	48	45-54					No	Had sex with wife/husband	1	1-3 times per week	Yes		1	1-3 times per week
104101551	1	49 years old	50	45-54	50	45-54	45	45-54	49	45-54			1		1	3	No	Had sex with wife/husband	1	1-3 times per week
104107408	1	81 years old	81	75+	82	75+	77	75+	81	75+	82	75+	0	1			No				No
104107419	1	61 years old	69	65-74	70	65-74	65	65-74	69	65-74	70	65-74	0	2	1	2	No	Had sex with wife/husband	1	A few times a year	Yes		1	A couple of times per month
104111265	0	47 years old	46	45-54	48	45-54			46	45-54	47	45-54					Yes		1	A couple of times per month	Yes		1	4 or more times per week
104111298	0	61 years old	61	55-64	62	55-64	57	55-64	61	55-64	62	55-64	1		1	2	No	Had sex with wife/husband	1	1-3 times per week	Yes		1	1-3 times per week
104112012	0		77	75+			73	65-74					1		1	4
104115463	0	85 years old	85	75+	86	75+	81	75+	85	75+	86	75+	0	2	1	2	No	Had sex with wife/husband	1	1-3 times per week	Yes		1	1-3 times per week
104117276	0	72 years old	72	65-74	74	65-74	68	65-74	72	65-74	73	65-74	1		1	5	Yes		1	A couple of times per month	Yes		1	A few times a year
104117441	0		81	75+			78	75+					0	1
104201133	1	50 years old	56	55-64	51	45-54	49	45-54	53	45-54	54	45-54	0				No				No
104202034	1	46 years old	53	45-54	47	45-54	48	45-54	52	45-54	53	45-54	1		1	2	Yes		1	A few times a year	No
104205331	1	75 years old	77	75+	76	75+	72	65-74	76	75+	77	75+	0	2	1	3	No	Did NOT have sex with wife/husband			No	Did NOT have sex with wife/husband
104207144	1	68 years old	68	65-74	69	65-74	64	55-64	68	65-74	69	65-74	0				No				No
104211078	0	53 years old	53	45-54	54	45-54	49	45-54	53	45-54	54	45-54	1		2	2	Yes		1	A couple of times per month	Yes		1	1-3 times per week
104211397	0	70 years old	70	65-74	71	65-74			70	65-74	71	65-74					Yes		1	A couple of times per month	Yes		1	A couple of times per month
104217012	0	82 years old	82	75+	83	75+	78	75+	82	75+	83	75+	1		1	3	Yes		1	A few times a year	Yes		1	A few times a year
104217342	0		85	75+	86	75+	81	75+			86	75+	0	1							Yes		1	A few times a year
104301034	1	61 years old	61	55-64	62	55-64	57	55-64	61	55-64	62	55-64	0				No				No
104301067	1		65	65-74			61	55-64					1		1	2
104301177	1	48 years old	48	45-54	49	45-54			48	45-54	49	45-54					No				Yes		1	A few times a year
104301210	0	46 years old	45	45-54	47	45-54			46	45-54	47	45-54					Yes		2	1-3 times per week	Yes		2	1-3 times per week
104301243	1	73 years old	59	55-64	74	65-74	58	55-64	62	55-64	63	55-64	1	2	1	2	No	Did NOT have sex with wife/husband			Yes		1	A couple of times per month
104304122	1		51	45-54			47	45-54					0	2	1	2
104307089	1		69	65-74			65	65-74					1		1	2
104307100	1	>= 90 years old	93	75+	95	75+	89	75+	93	75+	94	75+					No				No
104311012	0	65 years old	63	55-64	66	65-74	59	55-64	63	55-64	64	55-64	0	2	1	1	No				Yes		1	A couple of times per month
104311155	0	65 years old	75	75+	66	65-74	71	65-74	75	75+			1		1	1	No
104311276	0
104317342	0		80	75+			76	75+					1		1	2
104401089	1				44	35-44					45	45-54									Yes		1	1-3 times per week
104401100	1	52 years old	53	45-54	54	45-54	49	45-54	53	45-54	54	45-54	0	2	1	1	Yes		1	A couple of times per month	Yes		1	A few times a year
104401166	1	56 years old	53	45-54	54	45-54	49	45-54	53	45-54	54	45-54	1		1	2	Yes		1	A couple of times per month	Yes		1	A few times a year
104407122	1	71 years old	76	75+	77	75+	72	65-74	76	75+	77	75+	0	2		5	No				No
104407199	1		71	65-74
104411056	0	62 years old	60	55-64	61	55-64	56	55-64	60	55-64	61	55-64	1		1	2	Yes		1	A couple of times per month	Yes		1	Less than twice per month
104411111	0	71 years old	64	55-64	65	65-74	60	55-64	64	55-64	65	65-74	0	1			Yes		1	A couple of times per month	No	Had sex with wife/husband	1	Less than twice per month
104414155	0	50 years old	50	45-54	51	45-54	46	45-54	50	45-54	51	45-54	1		2	2	Yes		1	1-3 times per week	Yes		1	1-3 times per week
104417012	0		88	75+			84	75+					0	2	1	3
104417034	0	84 years old	84	75+	85	75+	80	75+	84	75+	85	75+	1		1	5	No	Did NOT have sex with wife/husband			No	Did NOT have sex with wife/husband
104501034	1	60 years old	60	55-64	61	55-64	56	55-64	60	55-64	61	55-64	0	2	1	3	No				No
104501507	1	40 years old	41	35-44	41	35-44			40	< 45							No
104501661	1	55 years old	55	55-64	56	55-64	51	45-54	55	55-64	56	55-64	1		1	5	Yes		1	1-3 times per week	Yes		0	Not at all
104502452	1	54 years old	54	45-54	55	55-64	50	45-54	54	45-54	55	55-64	1		1	2	Yes		1	1-3 times per week	Yes		1	1-3 times per week
104504111	1	53 years old	53	45-54	54	45-54	49	45-54	53	45-54	54	45-54	1		1	2	Yes		1	4 or more times per week	Yes		1	1-3 times per week
104507078	1	87 years old	73	65-74	88	75+	74	65-74	78	75+	79	75+	0				No				No
104507353	1	65 years old	63	55-64	66	65-74	61	55-64	65	65-74	66	65-74	1		1	4	No				No	Did NOT have sex with wife/husband
104511012	0	55 years old	55	55-64	56	55-64	51	45-54	55	55-64	56	55-64	1		1	2	Yes		1	1-3 times per week	Yes		1	1-3 times per week
104511067	0				44	35-44					44	< 45									Yes		1	1-3 times per week
104511133	0	59 years old	59	55-64	60	55-64	55	55-64	59	55-64	60	55-64	0	2	1	2	Yes		1	1-3 times per week	Yes		1	A couple of times per month
104511320	0	61 years old	61	55-64	62	55-64	57	55-64	61	55-64	62	55-64	1		1	1	Yes		1	1-3 times per week	Yes		1	A couple of times per month
104511386	0	47 years old	47	45-54	48	45-54			47	45-54							Yes		1	1-3 times per week
104517023	0	59 years old	59	55-64	60	55-64	55	55-64	59	55-64	60	55-64	1			2	Yes		1	Less than twice per month	Yes		1	Less than twice per month
104601177	1	59 years old	56	55-64	60	55-64	53	45-54	57	55-64			0				No
104601287	1	52 years old	53	45-54	54	45-54	49	45-54	53	45-54	54	45-54	0	2	1	2	Yes		1	1-3 times per week	Yes		1	A couple of times per month
104601507	1	40 years old	55	55-64	41	35-44	51	45-54	55	55-64	56	55-64	0				No				No
104607144	1	87 years old	79	75+	88	75+			82	75+	83	75+					No				No
104607276	1	87 years old	83	75+	88	75+			87	75+	88	75+					No				No
104607408	1	80 years old	81	75+	81	75+	77	75+	81	75+			0				No
104607529	1	75 years old	78	75+	78	75+	74	65-74	78	75+	79	75+	0				No				No
104607551	1		79	75+			84	75+					0
104611133	0		58	55-64			54	45-54					1		2	2
104611199	0	54 years old	54	45-54	55	55-64	50	45-54	54	45-54	55	55-64	1		1	2	No	Had sex with wife/husband	1	1-3 times per week	Yes		1	1-3 times per week
104611452	0	38 years old	45	45-54	39	35-44			45	45-54	46	45-54					Yes		1	1-3 times per week	Yes		1	1-3 times per week
104701045	1	44 years old	45	45-54	45	45-54			45	45-54	46	45-54					Yes		1	4 or more times per week	Yes		1	4 or more times per week
104701078	1	67 years old	78	75+	68	65-74	63	55-64	67	65-74	68	65-74	0	2	1	2	No	Had sex with wife/husband	1	Less than twice per month	Yes		1	A couple of times per month
104711133	0	70 years old	70	65-74	71	65-74	66	65-74	70	65-74	71	65-74	0	2	1	2	Yes		1	A couple of times per month	Yes		1	A couple of times per month
104711166	0	53 years old	53	45-54	54	45-54	49	45-54	53	45-54	54	45-54	1		1	2	Yes		1	1-3 times per week	No	Had sex with wife/husband	1	A couple of times per month
104801001	1		53	45-54	54	45-54	49	45-54					0	2	1	2
104801232	1	55 years old	51	45-54	56	55-64	48	45-54	52	45-54			0				No
104802155	1	67 years old	67	65-74	68	65-74	63	55-64	67	65-74	68	65-74	1		1	2	Yes		1	Less than twice per month	Yes		1	A couple of times per month
104806265	1	49 years old	49	45-54	50	45-54			49	45-54	50	45-54					Yes		1	1-3 times per week	Yes		1	1-3 times per week
104806287	1	63 years old	49	45-54	64	55-64	59	55-64	63	55-64	64	55-64	1		1	1	Yes		1	A few times a year	No
104807419	1	35 years old	42	35-44	36	35-44			35	< 45							Yes		1	A couple of times per month
104811012	0	69 years old	69	65-74	70	65-74	65	65-74	69	65-74	70	65-74	0	2	1	5	Yes		1	Less than twice per month	No	Did NOT have sex with wife/husband
104811034	0	73 years old	73	65-74	74	65-74	69	65-74	73	65-74	74	65-74	1		2	1	Yes		2	A couple of times per month	Yes		1	1-3 times per week
104815166	0		67	65-74			63	55-64					1		1	1
104815331	0	52 years old	52	45-54	53	45-54	48	45-54	52	45-54	53	45-54	1		1	2	Yes		1	4 or more times per week	Yes		1	4 or more times per week
104901012	1	61 years old	61	55-64	62	55-64	57	55-64	61	55-64	62	55-64	1		1	2	No				No
104901067	1	42 years old	42	35-44	43	35-44			42	< 45	43	< 45					Yes		1	Less than twice per month	No	Had sex with wife/husband	1	A few times a year
104901111	1	45 years old	45	45-54	46	45-54			45	45-54	46	45-54					Yes		1	A few times a year	Yes		1	1-3 times per week
104901364	1	45 years old	45	45-54	46	45-54			45	45-54	46	45-54					Yes		1	1-3 times per week	Yes		1	1-3 times per week
104905507	1	64 years old	71	65-74	72	65-74	64	55-64	68	65-74	69	65-74	0	2	1	1	Yes		1	1-3 times per week	No	Did NOT have sex with wife/husband
104907155	1		86	75+			82	75+					0
104907320	1	75 years old	75	75+	76	75+	71	65-74	75	75+	76	75+	0	2	1	2	No	Did NOT have sex with wife/husband			No	Did NOT have sex with wife/husband
104911188	0	61 years old	66	65-74	67	65-74	62	55-64	66	65-74	67	65-74	1		1	2	Yes		1	A couple of times per month	Yes		1	1-3 times per week
104911199	0	45 years old	45	45-54	46	45-54			45	45-54	46	45-54					Yes		1	4 or more times per week	Yes		1	1-3 times per week
104911210	0	48 years old	50	45-54	49	45-54	45	45-54	49	45-54	50	45-54	1		1	1	Yes		1	A couple of times per month	Yes		1	4 or more times per week
104911221	0	49 years old	46	45-54	50	45-54			49	45-54	50	45-54					Yes		2	4 or more times per week	Yes		3	1-3 times per week
104911331	0				45	45-54					45	45-54									No
104917001	0	75 years old	75	75+	76	75+	71	65-74	75	75+	76	75+	1		1	2	Yes		1	1-3 times per week	Yes		1	Less than twice per month
104917045	0	80 years old	80	75+	81	75+	76	75+	80	75+	81	75+		1			Yes		1	A few times a year	Yes		1	1-3 times per week
104917353	0	72 years old	75	75+	76	75+	71	65-74	75	75+	76	75+	0	2	1	4	Yes		1	Less than twice per month	Yes		1	4 or more times per week
105001034	1	57 years old	57	55-64	58	55-64	53	45-54	57	55-64	58	55-64	0				No				No
105001177	1		49	45-54			48	45-54					0	2	1	2
105011078	0
105011166	0	58 years old	59	55-64	59	55-64	55	55-64	59	55-64	60	55-64	1		1	2	No				No
105011199	0	46 years old	46	45-54	47	45-54			46	45-54	47	45-54					Yes		1	1-3 times per week	Yes		2	1-3 times per week
105101068	1	53 years old	64	55-64	54	45-54	57	55-64	61	55-64	62	55-64	1		1	1	No				No
105101408	1	73 years old	80	75+	74	65-74	76	75+	80	75+	81	75+	1		1	4	No				No
105101419	1	69 years old	72	65-74	70	65-74	66	65-74	70	65-74			0	1			No	Had sex with wife/husband	1	A couple of times per month
105101573	1	49 years old	49	45-54	50	45-54			49	45-54	50	45-54					Yes		1	4 or more times per week	Yes		1	1-3 times per week
105101727	1	56 years old	56	55-64	57	55-64	52	45-54	56	55-64	57	55-64	1		1	4	Yes		1	A couple of times per month	Yes		1	A couple of times per month
105101848	1	47 years old	47	45-54	47	45-54			47	45-54	48	45-54					Yes		1	1-3 times per week	Yes		1	1-3 times per week
105101903	1	68 years old	68	65-74	69	65-74			68	65-74	69	65-74					No				No
105101936	1	50 years old	51	45-54	51	45-54	47	45-54	51	45-54	52	45-54	0	2	1	2	Yes		1	1-3 times per week	Yes		1	A couple of times per month
105101980	1	64 years old	64	55-64	65	65-74	60	55-64	64	55-64	65	65-74	0	2	1	2	Yes		1	1-3 times per week	Yes		1	1-3 times per week
105105859	1	68 years old	70	65-74	69	65-74	64	55-64	68	65-74	69	65-74	0				No				No
105107046	1	54 years old	55	55-64	55	55-64	51	45-54	55	55-64	56	55-64	1		1	2	Yes		1	1-3 times per week	Yes		1	1-3 times per week
105107255	1	73 years old	73	65-74	74	65-74	69	65-74	73	65-74	74	65-74	0				Yes		1	1-3 times per week	No
105107529	1	63 years old	68	65-74	64	55-64	64	55-64	68	65-74	69	65-74	0				No				No
105111002	0	54 years old	57	55-64	55	55-64	53	45-54	57	55-64	58	55-64	1		1	2	Yes		1	Less than twice per month	Yes		1	1-3 times per week
105111122	0	77 years old	77	75+	78	75+	73	65-74	77	75+	78	75+	0	2	1	5	Yes		1	A few times a year	No
105111123	0	67 years old	72	65-74	68	65-74	67	65-74	71	65-74	72	65-74	1		1	5	Yes		1	Less than twice per month	Yes		1	1-3 times per week
105111156	0	60 years old	64	55-64	65	65-74	60	55-64	64	55-64	65	65-74	1		5	1	Yes		1	Dont remember/Dont know	Yes		1	1-3 times per week
105111211	0	56 years old	53	45-54	57	55-64	49	45-54	53	45-54	54	45-54	1		1	2	Yes		1	Dont remember/Dont know	Yes		1	1-3 times per week
105111364	0	75 years old	71	65-74	76	75+	71	65-74	75	75+	76	75+	1		1	3	Yes		1	1-3 times per week	Yes		1	A few times a year
105111705	0		77	75+			73	65-74					0	2	1	3
105111782	0				45	45-54					45	45-54									Yes		1	A couple of times per month
105111793	0	53 years old	55	55-64	54	45-54	51	45-54	55	55-64	56	55-64	1		1	1	Yes		1	Dont remember/Dont know	Yes		1	1-3 times per week
105111925	0				44	35-44					44	< 45									Yes		1	1-3 times per week
105114804	0	60 years old	60	55-64	61	55-64	56	55-64	60	55-64	61	55-64	1		1	2	Yes		1	Dont remember/Dont know	Yes		1	4 or more times per week
105115232	0
105117298	0	63 years old	63	55-64	64	55-64	59	55-64	63	55-64	64	55-64	0	2	1	2	Yes		1	A couple of times per month	Yes		1	A couple of times per month
105201342	1	46 years old	46	45-54	47	45-54			46	45-54	47	45-54					Yes		1	4 or more times per week	Yes		1	1-3 times per week
105201419	1	49 years old	49	45-54	50	45-54			49	45-54	50	45-54					Yes		2	A couple of times per month	Yes		1	A couple of times per month
105201441	1	54 years old	54	45-54	55	55-64	50	45-54	54	45-54	55	55-64	1		1	1	Yes		1	1-3 times per week	Yes		1	1-3 times per week
105207001	1	69 years old	61	55-64	70	65-74	65	65-74	69	65-74	70	65-74	1		1	4	No	Did NOT have sex with wife/husband			No	Did NOT have sex with wife/husband
105207012	1	61 years old	61	55-64	62	55-64	57	55-64	61	55-64	62	55-64	0				No				No
105207210	1	75 years old	75	75+	76	75+	71	65-74	75	75+	76	75+	0				No				No
105207320	1	85 years old	71	65-74	86	75+			71	65-74							No
105211056	0	49 years old	49	45-54	50	45-54			49	45-54	50	45-54					Yes		1	A couple of times per month	Yes		1	1-3 times per week
105211144	0	49 years old	48	45-54	50	45-54			48	45-54	49	45-54					Yes		1	4 or more times per week	Yes		1	1-3 times per week
105301078	1				44	35-44					45	45-54									Yes		1	1-3 times per week
105301430	1	44 years old	44	35-44	45	45-54			44	< 45	45	45-54					Yes		1	4 or more times per week	Yes		1	1-3 times per week
105307056	1	66 years old	66	65-74	67	65-74	62	55-64	66	65-74	67	65-74	0				No				No
105307111	1	59 years old	62	55-64	60	55-64			59	55-64	60	55-64					Yes		1	A couple of times per month	Yes		1	Less than twice per month
105307320	1	74 years old	71	65-74	75	75+	70	65-74	74	65-74	75	75+	0				No				No
105307364	1	84 years old	80	75+	85	75+	78	75+	82	75+	83	75+	0				No				No
105311155	0	50 years old	51	45-54	51	45-54	46	45-54	50	45-54	51	45-54	1		1	2	Yes		1	A couple of times per month	Yes		1	1-3 times per week
105311375	0	49 years old	49	45-54	50	45-54			49	45-54	50	45-54					Yes		2	A couple of times per month	Yes		1	A couple of times per month
105311507	0	64 years old	64	55-64	65	65-74	60	55-64	64	55-64	65	65-74	0	2	1	2	Yes		1	4 or more times per week	Yes		1	4 or more times per week
105317166	0	67 years old	71	65-74	68	65-74			67	65-74	68	65-74					Yes		1	Less than twice per month	Yes		1	1-3 times per week
105411001	0	53 years old	53	45-54	58	55-64			53	45-54	54	45-54					Yes		1	Dont remember/Dont know	Yes		1	A few times a year
105501287	1	51 years old	52	45-54	52	45-54	48	45-54	52	45-54	53	45-54	1		1	1	No	Had sex with wife/husband	1	4 or more times per week	Yes		1	1-3 times per week
105501386	1	46 years old	46	45-54	47	45-54			46	45-54	47	45-54					No	Had sex with wife/husband	1	1-3 times per week	Yes		1	A couple of times per month
105507067	1	74 years old	79	75+	75	75+	75	75+	79	75+	80	75+	0				No				No
105507111	1	71 years old	71	65-74	72	65-74	67	65-74	71	65-74	72	65-74	0				Yes		1	1-3 times per week	No
105507210	1		89	75+			85	75+					0
105511012	0	52 years old	51	45-54	53	45-54	48	45-54	52	45-54	53	45-54	0	2	1	2	No	Had sex with wife/husband	1	1-3 times per week	Yes		1	4 or more times per week
105511078	0	55 years old	55	55-64	56	55-64	51	45-54	55	55-64	56	55-64	1		1	2	Yes		1	1-3 times per week	Yes		2	4 or more times per week
105511122	0	50 years old	50	45-54	51	45-54	46	45-54	50	45-54	51	45-54	1		1	3	No	Had sex with wife/husband	1	1-3 times per week	Yes		1	1-3 times per week
105511144	0	57 years old	57	55-64	58	55-64	53	45-54	57	55-64	58	55-64	1		2	2	No	Had sex with wife/husband	1	1-3 times per week	Yes		1	4 or more times per week
105511342	0	45 years old	45	45-54	46	45-54			45	45-54	46	45-54					No	Had sex with wife/husband	1	4 or more times per week	Yes		1	4 or more times per week
105601232	1	61 years old	64	55-64	65	65-74	60	55-64	64	55-64	65	65-74	1		1	2	No				Yes		1	Less than twice per month
105607111	1	72 years old	72	65-74	73	65-74	68	65-74	72	65-74	73	65-74	0				No				No
105607320	1	67 years old	63	55-64	64	55-64	60	55-64	64	55-64	65	65-74	1		1	3	Yes		1	1-3 times per week	Yes		1	A couple of times per month
105611067	0	45 years old	45	45-54	46	45-54			45	45-54	46	45-54					Yes		1	1-3 times per week	Yes		1	1-3 times per week
105611089	0	44 years old	44	35-44	45	45-54			44	< 45	45	45-54					No				Yes		1	A few times a year
105611122	0	68 years old	68	65-74	69	65-74	64	55-64	68	65-74	69	65-74	1		1	2	Yes		1	1-3 times per week	Yes		1	1-3 times per week
105611221	0		69	65-74	70	65-74	65	65-74			70	65-74	0	2	1	2					Yes		2	Less than twice per month
105611408	0				45	45-54					45	45-54									Yes		2	4 or more times per week
105617342	0	75 years old	75	75+	76	75+	71	65-74	75	75+	76	75+	1		1	2	Yes		1	1-3 times per week	Yes		1	1-3 times per week
105701023	1	45 years old	45	45-54	46	45-54			45	45-54	46	45-54					No				No
105701177	1	80 years old	81	75+	82	75+	77	75+	81	75+	82	75+	0	2	1	3	No	Did NOT have sex with wife/husband			No	Did NOT have sex with wife/husband
105701309	1	59 years old	59	55-64	60	55-64	55	55-64	59	55-64	60	55-64	1		1	4	Yes		1	1-3 times per week	Yes		1	1-3 times per week
105701353	1	60 years old	60	55-64	61	55-64	56	55-64	60	55-64	61	55-64	1		1	3	Yes		1	A few times a year	Yes		1	A couple of times per month
105701452	1	45 years old	45	45-54	46	45-54			45	45-54	46	45-54					Yes		2	1-3 times per week	Yes		1	A couple of times per month
105701573	1	44 years old	44	35-44	45	45-54			44	< 45	45	45-54					Yes		1	1-3 times per week	Yes		1	1-3 times per week
105701760	1	69 years old	69	65-74	70	65-74	65	65-74	69	65-74	70	65-74	0				No				No
105701947	1	45 years old	45	45-54	46	45-54			45	45-54	46	45-54					No				Yes		1	A few times a year
105704397	1	47 years old	47	45-54	48	45-54			47	45-54	48	45-54					Yes		1	1-3 times per week	Yes		1	1-3 times per week
105704936	1	71 years old	71	65-74	72	65-74	67	65-74	71	65-74			0	2	0	6	No	Did NOT have sex with wife/husband
105705012	1	87 years old	87	75+	88	75+	83	75+	87	75+	88	75+	0	2	1	5	No				No
105707067	1	56 years old	57	55-64	58	55-64	53	45-54	57	55-64	58	55-64	0				No				No
105707342	1	67 years old	77	75+	78	75+	72	65-74	76	75+	77	75+	0	1			Yes		1	A few times a year	Yes		1	Less than twice per month
105707826	1	77 years old	70	65-74	71	65-74	73	65-74	77	75+	78	75+	0	2	1	4	No	Did NOT have sex with wife/husband			Yes		1	Less than twice per month
105707892	1	60 years old	60	55-64	61	55-64	56	55-64	60	55-64	61	55-64	1		1	2	Yes		1	1-3 times per week	Yes		1	Less than twice per month
105707914	1	83 years old	84	75+	85	75+	80	75+	84	75+							No
105711001	0	51 years old	51	45-54	52	45-54	47	45-54	51	45-54	52	45-54	1		1	1	No				Yes		1	1-3 times per week
105711276	0	46 years old	46	45-54	47	45-54			46	45-54	47	45-54					Yes		2	1-3 times per week	Yes		2	4 or more times per week
105711298	0		48	45-54			44	< 45					0	2	1	2
105711375	0	46 years old	46	45-54	47	45-54			46	45-54	47	45-54					Yes		1	4 or more times per week	Yes		1	1-3 times per week
105711716	0
105711738	0	55 years old	55	55-64	56	55-64	51	45-54	55	55-64	56	55-64	1		1	2	Yes		1	1-3 times per week	Yes		1	1-3 times per week
105711793	0	45 years old	45	45-54	46	45-54			45	45-54	46	45-54					Yes		1	4 or more times per week	Yes		2	1-3 times per week
105711870	0		52	45-54	53	45-54	48	45-54			53	45-54	0	2	1	1					Yes		1	A couple of times per month
105711925	0	64 years old	65	65-74	66	65-74	61	55-64	65	65-74	66	65-74	1		1	1	No	Had sex with wife/husband	1	A couple of times per month	Yes		1	Less than twice per month
105717639	0		79	75+			88	75+					1		1	3
105717683	0	65 years old	65	65-74	66	65-74	61	55-64	65	65-74	66	65-74	1		1	2	Yes		1	1-3 times per week	Yes		1	A few times a year
105717859	0	77 years old	77	75+	78	75+	73	65-74	77	75+	78	75+	1		1	1	Yes		1	1-3 times per week	Yes		1	1-3 times per week
105717881	0	87 years old	87	75+	88	75+	83	75+	87	75+	88	75+	1		1	3	No	Did NOT have sex with wife/husband			No	Did NOT have sex with wife/husband
105801177	1	45 years old	44	35-44	45	45-54			44	< 45	45	45-54					Yes		1	1-3 times per week	Yes		1	A couple of times per month
105801309	1	49 years old	49	45-54	50	45-54	45	45-54	49	45-54	50	45-54	1		1	3	No	Had sex with wife/husband	1	1-3 times per week	Yes		1	A few times a year
105801419	1	68 years old	66	65-74	69	65-74			68	65-74	69	65-74					Yes		1	A couple of times per month	Yes		1	A couple of times per month
105804221	1	75 years old	75	75+	76	75+	71	65-74	75	75+	76	75+	1		1	2	No				No
105805012	1	47 years old	47	45-54	48	45-54			47	45-54	48	45-54					Yes		1	1-3 times per week	Yes		1	A couple of times per month
105807276	1	70 years old	70	65-74	71	65-74	66	65-74	70	65-74	71	65-74	0	2	1	3	Yes		1	1-3 times per week	Yes		1	1-3 times per week
105807430	1
105811111	0	71 years old	71	65-74	72	65-74			71	65-74	72	65-74					No	Had sex with wife/husband	1	A couple of times per month	No	Did NOT have sex with wife/husband
105811122	0	46 years old	46	45-54	47	45-54			46	45-54	47	45-54					Yes		2	1-3 times per week	Yes		1	1-3 times per week
105811199	0	55 years old	55	55-64	56	55-64	51	45-54	55	55-64	56	55-64	1		1	2	Yes		1	A couple of times per month	Yes		1	1-3 times per week
105811243	0	48 years old	48	45-54	49	45-54			48	45-54	49	45-54					No	Had sex with wife/husband	1	1-3 times per week	Yes		1	1-3 times per week
105811298	0	50 years old	50	45-54	51	45-54	46	45-54	50	45-54	51	45-54	0				No				No
105814210	0		73	65-74			69	65-74					1		1	2
105815100	0	49 years old	49	45-54	50	45-54			49	45-54	50	45-54					Yes		1	1-3 times per week	Yes		1	4 or more times per week
105817056	0	85 years old	85	75+	86	75+	81	75+	85	75+	86	75+	1		1	2	No	Did NOT have sex with wife/husband			No	Did NOT have sex with wife/husband
105817331	0	74 years old	75	75+	75	75+	71	65-74	75	75+	76	75+	1		1	4	Yes		1	A couple of times per month	Yes		1	1-3 times per week
106001056	1	60 years old	60	55-64	61	55-64			60	55-64	61	55-64					No				No
106001232	1	50 years old	44	35-44	51	45-54			50	45-54	51	45-54					No	Had sex with wife/husband	1	1-3 times per week	Yes		1	A couple of times per month
106007023	1		72	65-74			66	65-74					0
106011122	0	71 years old	71	65-74	72	65-74			71	65-74	72	65-74					No	Had sex with wife/husband	1	1-3 times per week	Yes		1	1-3 times per week
106011188	0	47 years old	49	45-54	48	45-54			48	45-54							Yes		2	1-3 times per week
106017342	0	71 years old	71	65-74	72	65-74	67	65-74	71	65-74	72	65-74	0	2	1	2	Yes		1	1-3 times per week	Yes		1	1-3 times per week
106101078	1	47 years old	47	45-54	48	45-54			47	45-54	48	45-54					Yes		2	4 or more times per week	Yes		1	Less than twice per month
106101221	1
106101298	1	47 years old	54	45-54	48	45-54			47	45-54	48	45-54					Yes		1	Less than twice per month	Yes		9	Less than twice per month
106101309	1	60 years old	60	55-64	61	55-64	56	55-64	60	55-64	61	55-64	1		1	1	No	Had sex with wife/husband	1	A couple of times per month	Yes		1	Less than twice per month
106101342	1	50 years old	50	45-54	51	45-54	46	45-54	50	45-54	51	45-54	1		1	1	Yes		1	1-3 times per week	Yes		1	1-3 times per week
106101419	1	55 years old	55	55-64	56	55-64	51	45-54	55	55-64	56	55-64	0	2	1	3	No	Had sex with wife/husband	1	1-3 times per week	Yes		1	A few times a year
106101463	1	63 years old	64	55-64	64	55-64	60	55-64	64	55-64	65	65-74	0				No				No
106105056	1	68 years old	68	65-74	69	65-74	64	55-64	68	65-74	69	65-74	1		1	4	No	Did NOT have sex with wife/husband			Yes		1	A couple of times per month
106107100	1	83 years old	83	75+	84	75+			83	75+	84	75+					No				No
106111001	0	62 years old	65	65-74	63	55-64	61	55-64	65	65-74	66	65-74	0	2	1	4	No	Had sex with wife/husband	1	A couple of times per month	Yes		1	1-3 times per week
106111089	0	58 years old	58	55-64	59	55-64	54	45-54	58	55-64	59	55-64	1		1	2	No	Had sex with wife/husband	1	4 or more times per week	Yes		1	1-3 times per week
106111441	0	52 years old	52	45-54	53	45-54	48	45-54	52	45-54	53	45-54	1		3	1	Yes		1	1-3 times per week	Yes		1	1-3 times per week
106111496	0	51 years old	51	45-54	52	45-54	47	45-54	51	45-54	52	45-54	0	2	2	1	Yes		1	1-3 times per week	Yes		1	4 or more times per week
106117430	0	76 years old	78	75+	77	75+	73	65-74	77	75+	78	75+	0	1			No	Did NOT have sex with wife/husband			Yes		1	A few times a year
106201001	1	56 years old	55	55-64	56	55-64	51	45-54	55	55-64	56	55-64	0				No				No
106201034	1	50 years old	47	45-54	48	45-54			50	45-54	51	45-54					No				No
106201045	1	45 years old	45	45-54	46	45-54	41	< 45	45	45-54	46	45-54	0	2	1	1	Yes		1	A couple of times per month	Yes		1	1-3 times per week
106201177	1	55 years old	55	55-64	56	55-64	51	45-54	55	55-64	56	55-64	1			1	Yes		1	1-3 times per week	Yes		1	1-3 times per week
106201210	1	45 years old	45	45-54	46	45-54			45	45-54	46	45-54					No	Had sex with wife/husband	1	A couple of times per month	Yes		1	1-3 times per week
106205166	1	55 years old	55	55-64	56	55-64	51	45-54	55	55-64	56	55-64	1		1	2	No				Yes		1	1-3 times per week
106207078	1	66 years old	66	65-74	67	65-74	62	55-64	66	65-74	67	65-74	0	2	2	1	Yes		1	Less than twice per month	No	Did NOT have sex with wife/husband
106211023	0	49 years old	49	45-54	50	45-54			49	45-54	50	45-54					Yes		3	A couple of times per month	Yes		2	1-3 times per week
106211056	0	50 years old	50	45-54	51	45-54	46	45-54	50	45-54	51	45-54	1		1	1	Yes		1	1-3 times per week	Yes		2	1-3 times per week
106211100	0	49 years old	49	45-54	50	45-54			49	45-54	50	45-54					No	Had sex with wife/husband	1	1-3 times per week	Yes		2	A couple of times per month
106211199	0	55 years old	55	55-64	56	55-64	51	45-54	55	55-64	56	55-64	0	2	2	1	No	Had sex with wife/husband	1	A couple of times per month	No	Had sex with wife/husband	1	A couple of times per month
106217243	0	72 years old	72	65-74	73	65-74	68	65-74	72	65-74	73	65-74	0	2	2	1	Yes		1	1-3 times per week	Yes		1	Less than twice per month
106301012	1	45 years old	45	45-54	46	45-54			46	45-54	47	45-54					Yes		1	1-3 times per week	Yes		1	1-3 times per week
106301045	1				45	45-54					45	45-54									Yes		1	1-3 times per week
106301265	1	73 years old	73	65-74	74	65-74	69	65-74	73	65-74	74	65-74	0				No				No
106311067	0	48 years old	48	45-54	49	45-54			48	45-54	49	45-54					No	Had sex with wife/husband	1	1-3 times per week	Yes		1	1-3 times per week
106311254	0	66 years old	66	65-74	67	65-74	62	55-64	66	65-74	67	65-74	0				No	Did NOT have sex with wife/husband			Yes		1	1-3 times per week
106317034	0	81 years old	81	75+	82	75+			81	75+							Yes		1	1-3 times per week
106401056	1	60 years old	60	55-64	61	55-64	56	55-64	60	55-64	61	55-64	0	2	1	2	Yes		1	A couple of times per month	Yes		1	Less than twice per month
106401177	1	46 years old	46	45-54	47	45-54			46	45-54	47	45-54					Yes		1	1-3 times per week	Yes		1	1-3 times per week
106401199	1	49 years old	49	45-54	50	45-54			49	45-54	50	45-54					Yes		1	4 or more times per week	Yes		1	1-3 times per week
106401221	1	47 years old	48	45-54	48	45-54			47	45-54	48	45-54					Yes		1	1-3 times per week	Yes		1	1-3 times per week
106401276	1	45 years old	45	45-54	46	45-54			45	45-54	46	45-54					Yes		1	1-3 times per week	Yes		1	1-3 times per week
106401298	1	53 years old	53	45-54	54	45-54	49	45-54	53	45-54	54	45-54	1		1	1	Yes		1	1-3 times per week	Yes		1	1-3 times per week
106405067	1		75	75+			71	65-74					0
106407265	1		76	75+			72	65-74					0
106411023	0	45 years old	45	45-54	46	45-54			45	45-54	46	45-54					Yes		1	4 or more times per week	Yes		2	1-3 times per week
106411034	0	66 years old	66	65-74	67	65-74	62	55-64	66	65-74	67	65-74	1		1	2	Yes		2	A couple of times per month	Yes		1	1-3 times per week
106411133	0	55 years old	55	55-64	56	55-64	51	45-54	55	55-64	56	55-64	1		1	1	No	Had sex with wife/husband	1	1-3 times per week	Yes		1	4 or more times per week
106411210	0	53 years old	53	45-54	54	45-54	49	45-54	53	45-54	54	45-54	0	2	1	4	Yes		1	1-3 times per week	Yes		1	4 or more times per week
106414188	0	49 years old	49	45-54	50	45-54			49	45-54	50	45-54					Yes		1	4 or more times per week	Yes		1	1-3 times per week
106501309	1	57 years old	57	55-64	58	55-64	53	45-54	57	55-64	58	55-64	1		1	2	No	Had sex with wife/husband	1	1-3 times per week	Yes		1	1-3 times per week
106501408	1	75 years old	100	75+	76	75+	97	75+	101	75+	102	75+	0				No				No
106501551	1	59 years old	61	55-64	60	55-64			59	55-64	60	55-64					No				No
106502650	1		45	45-54	46	45-54					46	45-54									Yes		1	A couple of times per month
106507045	1	>= 90 years old	93	75+	94	75+	89	75+	93	75+	94	75+	0				No				No
106507166	1	64 years old	64	55-64	65	65-74	60	55-64	64	55-64	65	65-74	0				No				No
106507221	1	65 years old	65	65-74	66	65-74	61	55-64	65	65-74	66	65-74	0	2	1	2	Yes		1	A couple of times per month	Yes		1	1-3 times per week
106507474	1		75	75+			71	65-74					1		1	3
106511111	0	53 years old	53	45-54	54	45-54	49	45-54	53	45-54	54	45-54	0	2	1	2	Yes		1	1-3 times per week	Yes		1	Less than twice per month
106511518	0	63 years old	63	55-64	64	55-64	59	55-64	63	55-64	64	55-64	1		1	2	No	Had sex with wife/husband	1	A couple of times per month	Yes		1	1-3 times per week
106511529	0	49 years old	49	45-54	50	45-54			49	45-54	50	45-54					Yes		1	A couple of times per month	Yes		1	A couple of times per month
106511672	0	54 years old	66	65-74	67	65-74	59	55-64	63	55-64	64	55-64	1		1	2	Yes		1	4 or more times per week	Yes		1	4 or more times per week
106516617	0	79 years old	79	75+	80	75+	75	75+	79	75+	80	75+	0	2	1	2	No	Had sex with wife/husband	1	1-3 times per week	Yes		1	A couple of times per month
106517188	0	75 years old	76	75+	77	75+	72	65-74	76	75+	77	75+	0	2	1	5	No				No
106601133	1	45 years old	45	45-54	46	45-54			45	45-54	46	45-54					No	Had sex with wife/husband	1	4 or more times per week	Yes		1	1-3 times per week
106601232	1	48 years old	48	45-54	49	45-54	44	< 45	48	45-54	49	45-54	1		1	2	Yes		1	A couple of times per month	Yes		1	4 or more times per week
106601342	1	63 years old	63	55-64	64	55-64	59	55-64	63	55-64	64	55-64	1		1	4	No	Had sex with wife/husband	1	1-3 times per week	Yes		1	1-3 times per week
106605100	1	49 years old	49	45-54	50	45-54			49	45-54	50	45-54					No	Had sex with wife/husband	1	4 or more times per week	Yes		1	1-3 times per week
106607166	1	65 years old	65	65-74	66	65-74	61	55-64	65	65-74	66	65-74	0				No				No
106607188	1	53 years old	53	45-54	54	45-54	49	45-54	53	45-54	54	45-54	0				No				No
106611001	0	58 years old	58	55-64	59	55-64	54	45-54	58	55-64	59	55-64	0	2	1	2	Yes		1	1-3 times per week	Yes		1	A couple of times per month
106611210	0	54 years old	57	55-64	55	55-64			54	45-54	55	55-64					No	Had sex with wife/husband	2	4 or more times per week	Yes		2	1-3 times per week
106611221	0	47 years old	50	45-54	48	45-54	44	< 45	48	45-54	49	45-54	0	2	1	2	No	Had sex with wife/husband	1	1-3 times per week	Yes		1	A couple of times per month
106611309	0		72	65-74			68	65-74					1		1	5
106613144	0	45 years old	45	45-54	46	45-54			45	45-54	46	45-54					Yes		1	1-3 times per week	Yes		1	1-3 times per week
106701023	1	55 years old	62	55-64	56	55-64	58	55-64	62	55-64	63	55-64	0	2	1	2	Yes		1	A few times a year	Yes		1	1-3 times per week
106701034	1	55 years old	50	45-54	56	55-64			55	55-64	56	55-64					No				No
106701045	1	46 years old	39	35-44	47	45-54			46	45-54	47	45-54					Yes		1	1-3 times per week	Yes		1	1-3 times per week
106701089	1	46 years old	46	45-54	47	45-54			46	45-54	47	45-54					No				No
106701100	1	49 years old	49	45-54	50	45-54			49	45-54	50	45-54					Yes		1	1-3 times per week	No	Did NOT have sex with wife/husband
106702122	1	81 years old	81	75+	82	75+	77	75+	81	75+	82	75+	0	1			Yes		1	A few times a year	No	Did NOT have sex with wife/husband
106702265	1	58 years old	58	55-64	59	55-64	54	45-54	58	55-64	59	55-64	0	2	1	3	Yes		1	Less than twice per month	Yes		1	1-3 times per week
106707309	1	70 years old	62	55-64	71	65-74	58	55-64	62	55-64	63	55-64	0				No				No
106707342	1	81 years old	81	75+	82	75+	77	75+	81	75+	82	75+	0				No				No
106711056	0	66 years old	66	65-74	67	65-74	62	55-64	66	65-74	67	65-74	0				No				No	Did NOT have sex with wife/husband
106711078	0	85 years old	85	75+	86	75+	81	75+	85	75+	86	75+	0	2	3	1	Yes		3	1-3 times per week	Yes		3	1-3 times per week
106711199	0	49 years old	50	45-54	50	45-54	46	45-54	50	45-54	51	45-54	1		1	1	Yes		1	1-3 times per week	Yes		1	A couple of times per month
106711287	0	47 years old	47	45-54	48	45-54			47	45-54	48	45-54					Yes		1	4 or more times per week	Yes		1	1-3 times per week
106801045	1		50	45-54	51	45-54	46	45-54			51	45-54	0	2	1	2					Yes		1	Less than twice per month
106801133	1	64 years old	64	55-64	65	65-74			64	55-64	65	65-74					Yes		1	A couple of times per month	Yes		1	1-3 times per week
106807001	1	60 years old	60	55-64	61	55-64	56	55-64	60	55-64	61	55-64	1		1	5	Yes		1	1-3 times per week	No	Did NOT have sex with wife/husband
106811067	0	67 years old	67	65-74	68	65-74	63	55-64	67	65-74	68	65-74	0	2	1	2	Yes		1	1-3 times per week	Yes		1	4 or more times per week
106811144	0	45 years old	53	45-54	46	45-54	41	< 45	45	45-54	46	45-54	0	2	2		Yes		1	1-3 times per week	Yes		1	4 or more times per week
106817122	0	72 years old	72	65-74	73	65-74	68	65-74	72	65-74	73	65-74	0	2	1	2	Yes		1	A couple of times per month	Yes		1	A few times a year
106901001	1	47 years old	47	45-54	48	45-54			47	45-54	48	45-54					Yes		1	1-3 times per week	Yes		1	4 or more times per week
106901023	1	50 years old	50	45-54	51	45-54	46	45-54	50	45-54	51	45-54	1		1	1	Yes		1	A couple of times per month	Yes		1	1-3 times per week
106901045	1	56 years old	45	45-54	57	55-64			56	55-64	57	55-64					No				No
106901221	1	72 years old	72	65-74	73	65-74	68	65-74	72	65-74	73	65-74	0	1			Yes		1	1-3 times per week	Yes		1	Less than twice per month
106911012	0	49 years old	49	45-54	50	45-54			49	45-54	50	45-54					Yes		1	1-3 times per week	Yes		1	4 or more times per week
106911034	0	82 years old	82	75+	83	75+	78	75+	82	75+	83	75+	1		1	5	Yes		1	A few times a year	No	Did NOT have sex with wife/husband
106911089	0	51 years old	51	45-54	52	45-54	47	45-54	51	45-54	52	45-54	1		1	1	Yes		1	1-3 times per week	Yes		1	1-3 times per week
106911166	0	55 years old	55	55-64	56	55-64	51	45-54	55	55-64	56	55-64	0	2	1		Yes		1	1-3 times per week	Yes		1	4 or more times per week
107001024	1	59 years old	59	55-64	60	55-64	55	55-64	59	55-64			1		1	2	No	Had sex with wife/husband	1	A couple of times per month
107001222	1	60 years old	60	55-64	61	55-64	56	55-64	60	55-64	61	55-64	0	2	1	2	Yes		1	Less than twice per month	Yes		1	A couple of times per month
107001288	1	65 years old	65	65-74	66	65-74	61	55-64	65	65-74	66	65-74	0				No				No
107001331	1	52 years old	52	45-54	53	45-54	48	45-54	52	45-54	53	45-54	0	2	1	2	Yes		1	1-3 times per week	No	Had sex with wife/husband	1	1-3 times per week
107001343	1		54	45-54	55	55-64	51	45-54	55	55-64	56	55-64	1		1	2	Yes		1	1-3 times per week	Yes		1	1-3 times per week
107001650	1	77 years old	65	65-74	66	65-74			65	65-74	66	65-74					Yes		1	4 or more times per week	Yes		1	Less than twice per month
107006078	1	35 years old	32	25-34	36	35-44			33	< 45							Yes		1	Less than twice per month
107006353	1	39 years old	34	25-34	35	35-44			39	< 45							No	Had sex with wife/husband	1	4 or more times per week
107007738	1	86 years old	86	75+	87	75+	82	75+	86	75+	87	75+	0				No				No
107011057	0	46 years old	46	45-54	47	45-54			46	45-54	47	45-54					Yes		2	1-3 times per week	Yes		2	4 or more times per week
107011144	0	48 years old	48	45-54	49	45-54			48	45-54	49	45-54					No	Had sex with wife/husband	1	1-3 times per week	Yes		1	4 or more times per week
107011166	0	63 years old	63	55-64	64	55-64	59	55-64	63	55-64	64	55-64	1		1	3	Yes		1	A couple of times per month	Yes		1	1-3 times per week
107011387	0				45	45-54					45	45-54									Yes		1	4 or more times per week
107011419	0	48 years old	48	45-54	49	45-54			48	45-54	49	45-54					Yes		1	1-3 times per week	Yes		1	1-3 times per week
107011914	0	65 years old	65	65-74	66	65-74	61	55-64	65	65-74	66	65-74	1		1	1	Yes		1	4 or more times per week	Yes		1	1-3 times per week
107011969	0				45	45-54					45	45-54									Yes		1	4 or more times per week
107014232	0	42 years old	52	45-54	53	45-54	48	45-54	52	45-54	53	45-54	0	2	0	2	No	Had sex with wife/husband	1	4 or more times per week	Yes		1	4 or more times per week
107014617	0		46	45-54	47	45-54			46	45-54	47	45-54					Yes		3	4 or more times per week	Yes		3	4 or more times per week
107017255	0	54 years old	54	45-54	55	55-64	50	45-54	54	45-54	55	55-64	0	2	2	1	Yes		2	1-3 times per week	Yes		2	1-3 times per week
107017782	0		78	75+			74	65-74					1		1	4
107017804	0	74 years old	74	65-74	75	75+	70	65-74	74	65-74	75	75+	1		1	2	Yes		1	A couple of times per month	Yes		1	Less than twice per month
107115001	0	46 years old	47	45-54	47	45-54			46	45-54	47	45-54					Yes		1	1-3 times per week
107117155	0	57 years old	58	55-64	58	55-64	58	55-64	62	55-64	63	55-64	0				No				No
107201001	1	46 years old	45	45-54	47	45-54			44	< 45	45	45-54					No	Had sex with wife/husband	1	1-3 times per week	Yes		1	A couple of times per month
107201122	1	45 years old	46	45-54	46	45-54			45	45-54	46	45-54					No				No
107201199	1	73 years old	73	65-74	74	65-74	69	65-74	73	65-74	74	65-74	0	1			No	Had sex with wife/husband	1	A few times a year	Yes		1	A couple of times per month
107201353	1				45	45-54					45	45-54									Yes		1	1-3 times per week
107201386	1				44	35-44					45	45-54									No	Had sex with wife/husband	1	4 or more times per week
107201419	1	58 years old	59	55-64	59	55-64	55	55-64	59	55-64	60	55-64	0				No				No
107207111	1	79 years old	79	75+	80	75+	75	75+	79	75+	80	75+	0				No				No
107207166	1	69 years old	69	65-74	70	65-74	65	65-74	69	65-74	70	65-74	1		1	5	No	Had sex with wife/husband	1	A couple of times per month	No
107211067	0	55 years old	55	55-64	56	55-64			55	55-64	56	55-64					No	Had sex with wife/husband	2	1-3 times per week	Yes		1	4 or more times per week
107211100	0	46 years old	46	45-54	47	45-54			46	45-54	47	45-54					No	Had sex with wife/husband	1	1-3 times per week	No	Had sex with wife/husband	1	1-3 times per week
107211155	0	77 years old	77	75+	78	75+	73	65-74	77	75+	78	75+	1		1	1	Yes		1	1-3 times per week	Yes		1	A few times a year
107211375	0	59 years old	60	55-64	60	55-64	58	55-64	62	55-64	63	55-64	0	2	1	1	Yes		1	4 or more times per week	Yes		1	1-3 times per week
107217023	0	79 years old	79	75+	80	75+	75	75+	79	75+			1		1	2	Yes		1	Less than twice per month
107301221	1	55 years old	55	55-64	56	55-64	51	45-54	55	55-64	56	55-64	0	2	0	2	No	Had sex with wife/husband	1	A couple of times per month	Yes		1	A few times a year
107307265	1	70 years old	84	75+	85	75+	80	75+	84	75+	85	75+	0				No				No
107311001	0	16 years old	47	45-54	48	45-54			47	45-54	48	45-54					Yes		1	1-3 times per week	Yes		1	4 or more times per week
107311012	0	45 years old	45	45-54	46	45-54			45	45-54	46	45-54					Yes		1	4 or more times per week	Yes		1	4 or more times per week
107311111	0	67 years old	67	65-74	68	65-74	63	55-64	67	65-74	68	65-74	1		1	2	Yes		1	1-3 times per week	Yes		1	1-3 times per week
107401001	1	50 years old	48	45-54	34	25-34			48	45-54							Yes		1	1-3 times per week
107401067	1	53 years old	53	45-54	54	45-54	49	45-54	53	45-54	54	45-54	0	2	1	2	Yes		1	A couple of times per month	Yes		1	A couple of times per month
107401078	1	53 years old	53	45-54	54	45-54	49	45-54	53	45-54	54	45-54	1		1	1	Yes		1	1-3 times per week	Yes		1	1-3 times per week
107401155	1				45	45-54					45	45-54									Yes		1	1-3 times per week
107401496	1	48 years old	48	45-54	49	45-54			48	45-54	49	45-54					Yes		1	1-3 times per week	No	Did NOT have sex with wife/husband
107401639	1	46 years old	46	45-54	47	45-54			46	45-54	47	45-54					Yes		1	1-3 times per week	Yes		1	A couple of times per month
107404606	1	55 years old	55	55-64	56	55-64	51	45-54	55	55-64	56	55-64	0	1			No				No
107406661	1	52 years old	53	45-54	53	45-54	49	45-54	53	45-54	54	45-54	0	2	1	2	No	Did NOT have sex with wife/husband			Yes		1	1-3 times per week
107407177	1	70 years old	76	75+	71	65-74			76	75+	77	75+					No	Did NOT have sex with wife/husband			No	Did NOT have sex with wife/husband
107407254	1		75	75+			71	65-74					1		1	2
107411012	0	44 years old	44	35-44	37	35-44			44	< 45	45	45-54					Yes		4	1-3 times per week	Yes		1	1-3 times per week
107411045	0	52 years old	62	55-64	53	45-54			62	55-64	63	55-64					Yes		1	1-3 times per week	Yes		1	1-3 times per week
107411221	0	48 years old	49	45-54	49	45-54			48	45-54	49	45-54					No	Had sex with wife/husband	1	1-3 times per week	Yes		1	A couple of times per month
107411408	0		55	55-64	56	55-64	51	45-54			56	55-64	1		2	1					Yes		1	1-3 times per week
107411463	0	62 years old	62	55-64	58	55-64	58	55-64	62	55-64	63	55-64	0	2	1	2	No	Had sex with wife/husband	1	A couple of times per month	Yes		1	A few times a year
107411551	0	56 years old	56	55-64	57	55-64	52	45-54	56	55-64	57	55-64	1		1	2	Yes		1	Less than twice per month	Yes		1	1-3 times per week
107411694	0	60 years old	58	55-64	61	55-64	56	55-64	60	55-64	61	55-64	1		1	1	No	Did NOT have sex with wife/husband			Yes		1	A couple of times per month
107414628	0		65	65-74	66	65-74	61	55-64			66	65-74	1		1	2					Yes		1	1-3 times per week
107414650	0	55 years old	55	55-64	56	55-64	51	45-54	55	55-64	56	55-64	0	2	1	1	No	Had sex with wife/husband	1	4 or more times per week	Yes		1	1-3 times per week
107416540	0		30	25-34	67	65-74					67	65-74									Yes		1	A couple of times per month
107417056	0	77 years old	77	75+	78	75+			77	75+	78	75+					No				No
107417298	0	85 years old	74	65-74	86	75+	76	75+	80	75+	81	75+	0	1			No	Did NOT have sex with wife/husband			No	Did NOT have sex with wife/husband
107501067	1	55 years old	55	55-64	56	55-64			55	55-64	56	55-64					No				No
107501078	1	47 years old	46	45-54	48	45-54			47	45-54	48	45-54					No				No
107501243	1	67 years old	48	45-54	68	65-74			48	45-54	49	45-54					Yes		1	4 or more times per week	No
107501287	1	46 years old	43	35-44	47	45-54			46	45-54	47	45-54					No				No	Did NOT have sex with wife/husband
107501375	1	28 years old	46	45-54	49	45-54			46	45-54	47	45-54					Yes		1	A couple of times per month	Yes		1	1-3 times per week
107501408	1	50 years old	51	45-54	51	45-54	46	45-54	50	45-54	51	45-54	1		1	2	Yes		1	Dont remember/Dont know	Yes		1	4 or more times per week
107502012	1	65 years old	65	65-74	66	65-74			65	65-74	66	65-74					Yes		1	A couple of times per month	Yes		1	1-3 times per week
107502100	1	51 years old	51	45-54	52	45-54	47	45-54	51	45-54			1		2	2	Yes		1	Less than twice per month
107511089	0	46 years old	47	45-54	48	45-54			47	45-54	48	45-54					Yes		1	4 or more times per week	Yes		1	1-3 times per week
107511353	0	61 years old	56	55-64	62	55-64	52	45-54	56	55-64	57	55-64	1		1	2	Yes		2	A couple of times per month	Yes		2	A few times a year
107511386	0	57 years old	57	55-64	58	55-64			57	55-64	58	55-64					No	Had sex with wife/husband	1	A couple of times per month	Yes		1	A couple of times per month
107511529	0		66	65-74	67	65-74	59	55-64	63	55-64	64	55-64	1		1	1	Yes		1	4 or more times per week	Yes		1	1-3 times per week
107517155	0	80 years old	86	75+	81	75+	82	75+	86	75+	87	75+	0				No				No
107601320	1	59 years old	59	55-64	60	55-64	55	55-64	59	55-64	60	55-64	1		1	2	Yes		1	1-3 times per week	Yes		1	A couple of times per month
107601364	1	58 years old	58	55-64	59	55-64	54	45-54	58	55-64	59	55-64	0	2	1	1	Yes		1	4 or more times per week	Yes		1	1-3 times per week
107601430	1	47 years old	47	45-54	48	45-54			47	45-54	48	45-54					Yes		1	4 or more times per week	Yes		1	1-3 times per week
107601573	1	54 years old	54	45-54	55	55-64	50	45-54	54	45-54	55	55-64	1		1	3	Yes		1	A couple of times per month	No
107605034	1	63 years old	63	55-64	64	55-64			63	55-64	64	55-64					Yes		1	1-3 times per week	Yes		1	1-3 times per week
107607309	1	60 years old	79	75+	61	55-64	66	65-74	70	65-74	71	65-74	0	2	1	2	Yes		1	A couple of times per month	Yes		1	Less than twice per month
107607474	1		73	65-74			69	65-74					0
107611089	0	48 years old	48	45-54	49	45-54			48	45-54	49	45-54					No				Yes		1	A couple of times per month
107611188	0	63 years old	63	55-64	64	55-64	59	55-64	63	55-64	64	55-64	1		1	2	Yes		1	A couple of times per month	Yes		1	1-3 times per week
107611254	0	59 years old	59	55-64	60	55-64	55	55-64	59	55-64	60	55-64	0	2	1	2	Yes		1	A couple of times per month	Yes		1	Less than twice per month
107611298	0	61 years old	61	55-64	62	55-64	57	55-64	61	55-64	62	55-64	0	2	1	1	Yes		1	1-3 times per week	Yes		1	1-3 times per week
107611331	0	75 years old	75	75+	76	75+			75	75+	76	75+					Yes		1	4 or more times per week	Yes		1	1-3 times per week
107614001	0	45 years old	45	45-54	46	45-54			45	45-54	46	45-54					Yes		2	1-3 times per week	Yes		2	1-3 times per week
107614276	0	41 years old	36	35-44	42	35-44			41	< 45	42	< 45					Yes		3	1-3 times per week	Yes		1	1-3 times per week
107614463	0	47 years old	47	45-54	48	45-54			47	45-54	48	45-54					Yes		1	4 or more times per week	Yes		1	4 or more times per week
107701111	1	48 years old	59	55-64	59	55-64	55	55-64	59	55-64	60	55-64	0				No				No
107701243	1	50 years old	58	55-64	51	45-54	54	45-54	58	55-64			0				No
107704034	1	45 years old	45	45-54	46	45-54			45	45-54	46	45-54					No	Had sex with wife/husband	1	1-3 times per week	Yes		1	1-3 times per week
107707221	1	83 years old	89	75+	84	75+	80	75+	84	75+	85	75+	0				No				No
107707375	1	58 years old	58	55-64	59	55-64	54	45-54	58	55-64	59	55-64	0				No				No
107711232	0	46 years old	46	45-54	47	45-54			46	45-54	47	45-54					Yes		1	4 or more times per week	Yes		1	4 or more times per week
107714309	0	46 years old	47	45-54	47	45-54			46	45-54	47	45-54					Yes		1	4 or more times per week	Yes		1	1-3 times per week
107801001	1	49 years old	49	45-54	50	45-54			49	45-54	50	45-54					Yes		1	Dont remember/Dont know	No	Had sex with wife/husband	1	1-3 times per week
107801034	1	47 years old	47	45-54	48	45-54			43	< 45							Yes		1	1-3 times per week
107811078	0	67 years old	67	65-74	68	65-74	63	55-64	67	65-74	68	65-74	1		2	2	Yes		2	A couple of times per month	Yes		2	1-3 times per week
107814023	0	44 years old	44	35-44	45	45-54			44	< 45	45	45-54					Yes		1	4 or more times per week	Yes		3	4 or more times per week
107901133	1	61 years old	65	65-74	62	55-64	60	55-64	64	55-64	65	65-74	0				No				No
107901265	1	57 years old	57	55-64	58	55-64	53	45-54	57	55-64	58	55-64	0				No				No
107904111	1	49 years old	51	45-54	50	45-54	46	45-54	50	45-54	51	45-54	0	2	1	2	Yes		1	Dont remember/Dont know	Yes		1	1-3 times per week
107911056	0	46 years old	46	45-54	47	45-54			46	45-54	47	45-54					Yes		1	1-3 times per week	Yes		1	4 or more times per week
107911221	0	60 years old	60	55-64	62	55-64	56	55-64	60	55-64	61	55-64	1		1	1	Yes		1	4 or more times per week	Yes		1	4 or more times per week
107911320	0	87 years old	87	75+	86	75+	83	75+	87	75+	88	75+	0	2	1	2	Yes		1	A couple of times per month	Yes		1	1-3 times per week
107916067	0	29 years old	29	25-34	30	25-34			29	< 45							Yes		1	1-3 times per week
108001023	1	50 years old	44	35-44	46	45-54			45	45-54	46	45-54					Yes		1	Dont remember/Dont know	Yes		1	1-3 times per week
108001155	1		58	55-64	59	55-64	54	45-54	58	55-64	59	55-64	1		1	2	Yes		1	A couple of times per month	No	Had sex with wife/husband	1	1-3 times per week
108007001	1	83 years old	85	75+	85	75+	81	75+	85	75+	86	75+	0				No				No
108007232	1	72 years old	78	75+	72	65-74	74	65-74	78	75+	79	75+	0				No				No
108011122	0	54 years old	55	55-64	55	55-64	50	45-54	54	45-54	55	55-64	0	2	1	1	Yes		1	4 or more times per week	Yes		1	4 or more times per week
108011133	0	63 years old	63	55-64	64	55-64	59	55-64	63	55-64	64	55-64	1		1	2	Yes		1	4 or more times per week	Yes		1	1-3 times per week
108011210	0				45	45-54					45	45-54									Yes		1	4 or more times per week
108101133	1		53	45-54			49	45-54					0
108101353	1	53 years old	53	45-54	55	55-64	49	45-54	53	45-54	54	45-54	0	2	1	1	Yes		1	1-3 times per week	Yes		1	1-3 times per week
108101364	1	47 years old	50	45-54	48	45-54	45	45-54	49	45-54	50	45-54	1		1	5	Yes		1	A few times a year	Yes		1	A couple of times per month
108111111	0	59 years old	59	55-64	60	55-64	55	55-64	59	55-64	60	55-64	1		1	1	Yes		1	1-3 times per week	Yes		1	1-3 times per week
108111155	0	52 years old	55	55-64	53	45-54	48	45-54	52	45-54	53	45-54	0	2	1	2	No	Had sex with wife/husband	1	A couple of times per month	Yes		1	4 or more times per week
108111199	0	47 years old	47	45-54	48	45-54			47	45-54	48	45-54					Yes		1	1-3 times per week	Yes		1	4 or more times per week
108201012	1	58 years old	58	55-64	59	55-64			58	55-64	59	55-64					No	Had sex with wife/husband	1	1-3 times per week	Yes		1	Less than twice per month
108201078	1	53 years old	53	45-54	54	45-54	49	45-54	53	45-54	54	45-54	0				No				Yes		1	1-3 times per week
108201100	1	55 years old	54	45-54	56	55-64	51	45-54	55	55-64	56	55-64	0	2	1	5	No	Had sex with wife/husband	1	A couple of times per month	Yes		1	A couple of times per month
108207067	1	71 years old	71	65-74	72	65-74	67	65-74	71	65-74	72	65-74	0	2	1	5	Yes		1	A couple of times per month	Yes		1	Less than twice per month
108211001	0	62 years old	61	55-64	63	55-64			61	55-64	62	55-64					Yes		1	1-3 times per week	Yes		1	1-3 times per week
108211034	0	46 years old	49	45-54	46	45-54			49	45-54	50	45-54					Yes		1	4 or more times per week	Yes		1	4 or more times per week
108211045	0	63 years old	63	55-64	64	55-64	59	55-64	63	55-64	64	55-64	0	2	1	2	No	Had sex with wife/husband	1	A couple of times per month	Yes		1	1-3 times per week
108217056	0	74 years old	74	65-74	75	75+	70	65-74	74	65-74	75	75+	1		1	2	Yes		1	1-3 times per week	Yes		1	Less than twice per month
108301100	1	57 years old	57	55-64	58	55-64	53	45-54	57	55-64	58	55-64	0				No				No
108301133	1	47 years old	52	45-54	48	45-54			48	45-54	49	45-54					Yes		1	1-3 times per week	Yes		1	A couple of times per month
108302045	1	49 years old	49	45-54	50	45-54			49	45-54	50	45-54					Yes		1	1-3 times per week	Yes		1	A couple of times per month
108302089	1	49 years old	52	45-54	50	45-54	45	45-54	49	45-54	50	45-54	1		1	2	Yes		1	1-3 times per week	Yes		1	1-3 times per week
108307056	1		69	65-74			65	65-74					0	2	1	3
108307078	1	85 years old	85	75+			81	75+	85	75+			0				No
108311122	0	55 years old	55	55-64	56	55-64	51	45-54	55	55-64	56	55-64	1		4	2	Yes		2	4 or more times per week	Yes		2	1-3 times per week
108317144	0	84 years old	84	75+	85	75+			84	75+	85	75+					Yes		2	1-3 times per week	Yes		2	1-3 times per week
108401067	1	51 years old	51	45-54	52	45-54			51	45-54	52	45-54					No				Yes		1	A couple of times per month
108401100	1	51 years old	51	45-54	52	45-54	47	45-54	51	45-54	52	45-54	0	2	1	2	Yes		1	4 or more times per week	Yes		1	1-3 times per week
108407034	1	82 years old	82	75+	83	75+	78	75+	82	75+	83	75+	0				No				No
108407045	1	73 years old	66	65-74	74	65-74	69	65-74	73	65-74	74	65-74	0	1			No	Did NOT have sex with wife/husband			No	Did NOT have sex with wife/husband
108407111	1		79	75+			75	75+					0
108407122	1	69 years old	69	65-74	70	65-74			69	65-74	70	65-74					No				No
108407276	1	84 years old	82	75+	83	75+			84	75+	85	75+					No				No
108407287	1	78 years old	78	75+	79	75+	74	65-74	78	75+	79	75+	0				No				No
108411023	0	64 years old	64	55-64	65	65-74			64	55-64	65	65-74					Yes		1	1-3 times per week	Yes		1	1-3 times per week
108412001	0	49 years old	49	45-54	50	45-54			49	45-54	50	45-54					Yes		2	Dont remember/Dont know	Yes		2	4 or more times per week
108416210	0	38 years old	38	35-44	39	35-44			38	< 45							Yes		1	1-3 times per week
108417342	0	79 years old	78	75+	80	75+	74	65-74	78	75+	79	75+	1		1	3	Yes		1	1-3 times per week	Yes		1	A few times a year
108417485	0	80 years old	80	75+	81	75+	76	75+	80	75+	81	75+	1		1	3	No	Did NOT have sex with wife/husband			Yes		1	A few times a year
108501100	1	54 years old	55	55-64	55	55-64	50	45-54	54	45-54	55	55-64	0				No				No
108501122	1	52 years old	53	45-54	53	45-54	49	45-54	53	45-54	54	45-54	1		1	1	Yes		1	1-3 times per week	Yes		1	1-3 times per week
108501221	1	62 years old	61	55-64	63	55-64	57	55-64	61	55-64	62	55-64	0	1			Yes		1	1-3 times per week	Yes		1	1-3 times per week
108507023	1	35 years old	82	75+	36	35-44	78	75+	82	75+	83	75+	0				No				No
108507243	1	82 years old	82	75+	83	75+	78	75+	82	75+	83	75+	0				No				No
108511144	0	69 years old	59	55-64	70	65-74	59	55-64	63	55-64	64	55-64	0	1			Yes		1	Less than twice per month	No	Did NOT have sex with wife/husband
108511166	0	46 years old	45	45-54	47	45-54			46	45-54	47	45-54					Yes		1	1-3 times per week	Yes		1	1-3 times per week
108601045	1	46 years old	47	45-54	47	45-54			47	45-54	48	45-54					Yes		1	Dont remember/Dont know	Yes		1	1-3 times per week
108601067	1	64 years old	64	55-64	65	65-74	60	55-64	64	55-64	65	65-74	0	1			No	Had sex with wife/husband	1	Less than twice per month	Yes		1	1-3 times per week
108601199	1	43 years old	43	35-44	44	35-44			43	< 45	44	< 45					Yes		1	1-3 times per week	Yes		1	1-3 times per week
108601265	1	45 years old	45	45-54	46	45-54			45	45-54	46	45-54					No	Had sex with wife/husband	1	1-3 times per week	Yes		1	1-3 times per week
108601320	1	46 years old	47	45-54	48	45-54			46	45-54	47	45-54					Yes		1	4 or more times per week	Yes		1	A couple of times per month
108601408	1	51 years old	51	45-54	52	45-54	47	45-54	51	45-54	52	45-54	1		1	2	No	Had sex with wife/husband	1	A couple of times per month	Yes		1	1-3 times per week
108601518	1	55 years old	55	55-64	56	55-64	51	45-54	55	55-64	56	55-64	1		1		No	Did NOT have sex with wife/husband			No
108601529	1	61 years old	62	55-64	62	55-64	58	55-64	62	55-64	63	55-64	0	2	1	2	No				No
108602078	1		55	55-64			51	45-54					0
108604210	1	46 years old	46	45-54	47	45-54			46	45-54	47	45-54					Yes		1	A couple of times per month	Yes		1	A couple of times per month
108607023	1	75 years old	86	75+	87	75+	80	75+	84	75+	85	75+	0				No				No
108611001	0		61	55-64			57	55-64					1		6	2
108611012	0	64 years old	68	65-74	69	65-74	64	55-64	68	65-74	69	65-74	0	2	1	2	No	Had sex with wife/husband	1	1-3 times per week	Yes		1	A couple of times per month
108611298	0	64 years old	53	45-54	65	65-74	49	45-54	53	45-54	54	45-54	0	2	1	3	No	Had sex with wife/husband	1	1-3 times per week	No
108611309	0	51 years old	51	45-54	52	45-54	47	45-54	51	45-54	52	45-54	1		1	2	Yes		1	1-3 times per week	Yes		1	1-3 times per week
108614386	0				45	45-54					45	45-54									Yes		1	A couple of times per month
108617276	0
108701089	1	77 years old	69	65-74	78	75+	65	65-74	69	65-74	70	65-74	0				No				No
108707034	1	54 years old	64	55-64	55	55-64	60	55-64	64	55-64	65	65-74	0	2	1	3	No	Had sex with wife/husband	1	Less than twice per month	Yes		1	Less than twice per month
108717188	0	77 years old	77	75+	78	75+	73	65-74	77	75+	78	75+	0	2	1	2	No	Had sex with wife/husband	1	1-3 times per week	Yes		1	Less than twice per month
108801067	1	47 years old	47	45-54	48	45-54			47	45-54	48	45-54					Yes		1	1-3 times per week	Yes		1	4 or more times per week
108807034	1	55 years old	70	65-74	56	55-64	66	65-74	70	65-74	71	65-74	0				No				No
108807133	1	63 years old	63	55-64	64	55-64	59	55-64	63	55-64	64	55-64	0				No				No
108811111	0	45 years old	41	35-44	46	45-54			45	45-54	46	45-54					Yes		1	4 or more times per week	Yes		1	1-3 times per week
108811199	0	56 years old	56	55-64	57	55-64	52	45-54	56	55-64	57	55-64	1		1	3	Yes		1	4 or more times per week	Yes		1	A couple of times per month
108812243	0	47 years old	47	45-54	48	45-54			47	45-54	48	45-54					No	Had sex with wife/husband	1	4 or more times per week	Yes		3	1-3 times per week
200101189	1	61 years old	60	55-64	62	55-64	56	55-64	60	55-64	61	55-64	1		1	2	Yes		1	A couple of times per month	No	Did NOT have sex with wife/husband
200102089	1	50 years old	60	55-64	51	45-54	55	55-64	59	55-64	60	55-64	1		1	2	Yes		1	A few times a year	Yes		1	A few times a year
200102320	1				44	35-44					45	45-54									Yes		1	1-3 times per week
200102958	1		64	55-64			60	55-64					1		1	1
200105397	1	63 years old	68	65-74	64	55-64	63	55-64	67	65-74	68	65-74	0				No				No
200107584	1	70 years old	70	65-74	71	65-74	66	65-74	70	65-74	71	65-74	1		1	2	Yes		1	1-3 times per week	Yes		1	A couple of times per month
200107705	1		60	55-64
200111046	0	68 years old	68	65-74	69	65-74			68	65-74	69	65-74					No	Had sex with wife/husband	2	1-3 times per week	Yes		1	4 or more times per week
200111925	0	58 years old	58	55-64	59	55-64			56	55-64							Yes		1	4 or more times per week
200113012	0	75 years old	75	75+	63	55-64	71	65-74	75	75+	76	75+	1		2	3	No	Did NOT have sex with wife/husband			Yes		1	A couple of times per month
200113243	0	45 years old	46	45-54	45	45-54			45	45-54	46	45-54					Yes		1	1-3 times per week	Yes		1	1-3 times per week
200117001	0	52 years old	62	55-64	53	45-54	56	55-64	60	55-64	61	55-64	1		2	1	Yes		2	1-3 times per week	Yes		2	Less than twice per month
200117518	0	>= 90 years old	100	75+	100	75+	97	75+	101	75+	102	75+	0				No				No
200201067	1	46 years old	46	45-54	43	35-44			46	45-54	47	45-54					Yes		1	Less than twice per month	No	Did NOT have sex with wife/husband
200201243	1	55 years old	54	45-54	56	55-64	50	45-54	54	45-54	55	55-64	1		1	4	No	Had sex with wife/husband	1	1-3 times per week	Yes		1	A couple of times per month
200201342	1	54 years old	47	45-54	55	55-64			47	45-54	48	45-54					Yes		1	4 or more times per week	Yes		1	1-3 times per week
200201408	1	64 years old	64	55-64	65	65-74			64	55-64	65	65-74					No				No
200201419	1	45 years old	45	45-54	46	45-54			45	45-54	46	45-54					Yes		1	1-3 times per week	No	Did NOT have sex with wife/husband
200201430	1	49 years old	47	45-54	50	45-54			47	45-54	48	45-54					Yes		1	A couple of times per month	Yes		1	A couple of times per month
200201496	1	44 years old	44	35-44	45	45-54			47	45-54	48	45-54					Yes		1	1-3 times per week	Yes		1	1-3 times per week
200201507	1	56 years old	52	45-54	57	55-64	52	45-54	56	55-64	57	55-64	0				No				No
200201804	1	46 years old	43	35-44	47	45-54			45	45-54	46	45-54					No	Did NOT have sex with wife/husband			Yes		1	1-3 times per week
200201991	1	47 years old	48	45-54	48	45-54			47	45-54	48	45-54					No	Had sex with wife/husband	1	1-3 times per week	Yes		1	Less than twice per month
200202287	1	69 years old	73	65-74	70	65-74	69	65-74	73	65-74	74	65-74	0				No	Did NOT have sex with wife/husband			Yes		2	A few times a year
200202969	1	59 years old	59	55-64	60	55-64	55	55-64	59	55-64	60	55-64	1		1	2	Yes		0	Less than twice per month	Yes		1	A couple of times per month
200206002	1
200207056	0	85 years old	75	75+	86	75+	72	65-74	76	75+	77	75+	1		2	2	Yes		1	1-3 times per week	Yes		1	A couple of times per month
200207298	1	54 years old	52	45-54	55	55-64	48	45-54	52	45-54	53	45-54	0				No				No
200207617	1	58 years old	58	55-64	59	55-64	54	45-54	58	55-64	59	55-64	1		1	3	Yes		1	A couple of times per month	Yes		1	A couple of times per month
200207716	1	79 years old	79	75+	80	75+	75	75+	79	75+	80	75+	1		1	3	No	Did NOT have sex with wife/husband			Yes		1	A couple of times per month
200211045	0	48 years old	48	45-54	49	45-54			48	45-54	49	45-54					Yes		1	1-3 times per week	Yes		1	1-3 times per week
200211782	0	59 years old	59	55-64	60	55-64	55	55-64	59	55-64	60	55-64	1		1	1	Yes		1	1-3 times per week	Yes		1	A couple of times per month
200211870	0	64 years old	64	55-64	65	65-74	60	55-64	64	55-64	65	65-74	1		1	2	Yes		1	A couple of times per month	Yes		1	A couple of times per month
200211958	0	50 years old	53	45-54	51	45-54			48	45-54	49	45-54					Yes		1	1-3 times per week	Yes		2	A couple of times per month
200213012	0	48 years old	44	35-44	49	45-54			48	45-54	49	45-54					Yes		1	4 or more times per week	Yes		1	1-3 times per week
200213375	0	44 years old	45	45-54	45	45-54			44	< 45	45	45-54					Yes		1	4 or more times per week	Yes		1	1-3 times per week
200217562	0	81 years old	81	75+	82	75+	77	75+	81	75+	82	75+	1		1	1	Yes		1	A couple of times per month	Yes		1	1-3 times per week
200217650	0	65 years old	64	55-64	66	65-74	60	55-64	64	55-64	65	65-74	1		3	2	Yes		1	1-3 times per week	Yes		1	4 or more times per week
200217914	1	69 years old	68	65-74	70	65-74	64	55-64	68	65-74	69	65-74	0	1			No	Did NOT have sex with wife/husband			Yes		1	Less than twice per month
200301178	1	54 years old	54	45-54	55	55-64	50	45-54	54	45-54	55	55-64	1		1	2	Yes		1	1-3 times per week	Yes		1	1-3 times per week
200301233	1	49 years old	48	45-54	50	45-54			48	45-54	49	45-54					Yes		1	4 or more times per week	Yes		1	4 or more times per week
200301254	1	57 years old	57	55-64	58	55-64	53	45-54	57	55-64	58	55-64	1		1	1	No				Yes		1	A couple of times per month
200301255	1	77 years old	73	65-74	78	75+			77	75+	78	75+					No				No
200301507	1	59 years old	60	55-64	60	55-64	56	55-64	60	55-64	61	55-64	0	2	1	3	No				No
200301540	1	50 years old	52	45-54	51	45-54	48	45-54	52	45-54	53	45-54	1		1	2	No	Had sex with wife/husband	1	A few times a year	Yes		1	A few times a year
200301673	1	55 years old	55	55-64	51	45-54	50	45-54	54	45-54	55	55-64	0	2	1	1	Yes		1	Less than twice per month	Yes		1	Less than twice per month
200301738	1	54 years old	54	45-54	55	55-64	50	45-54	54	45-54	55	55-64	1	2	1	4	Yes		1	1-3 times per week	Yes		1	1-3 times per week
200301882	1	49 years old	49	45-54	50	45-54			49	45-54	50	45-54					Yes		1	1-3 times per week	Yes		1	Less than twice per month
200301970	1	52 years old	50	45-54	53	45-54	47	45-54	51	45-54	52	45-54	1		1	1	Yes		1	1-3 times per week	Yes		1	1-3 times per week
200301992	1	45 years old	43	35-44	46	45-54			45	45-54	46	45-54					Yes		1	A couple of times per month	Yes		1	Less than twice per month
200302112	1	51 years old	51	45-54	52	45-54			51	45-54	52	45-54					Yes		1	1-3 times per week	Yes		1	A couple of times per month
200302243	1	55 years old	55	55-64	56	55-64	51	45-54	55	55-64	56	55-64	0				No				No
200302772	1	50 years old	49	45-54	51	45-54			49	45-54	50	45-54					Yes		1	A couple of times per month	Yes		1	1-3 times per week
200307001	1	78 years old	78	75+	79	75+	74	65-74	78	75+	79	75+	0				No				No
200307102	1	61 years old	61	55-64	62	55-64			61	55-64	62	55-64					No				No
200307199	1	>= 90 years old	87	75+	92	75+			87	75+	88	75+					No				No
200307221	1	80 years old	81	75+	81	75+	76	75+	80	75+	81	75+	0				No				No
200307353	1	67 years old	69	65-74	68	65-74			67	65-74	68	65-74					No				No
200307386	1		57	55-64			52	45-54					0
200307419	1	65 years old	71	65-74	66	65-74	65	65-74	69	65-74	70	65-74	1		1	2	No	Did NOT have sex with wife/husband			Yes		1	A few times a year
200307430	1		82	75+			78	75+					0	1
200307441	1		66	65-74	74	65-74	69	65-74					1		1	2
200307617	1		68	65-74			92	75+					0	1
200307618	1	>= 90 years old	91	75+	92	75+	87	75+	91	75+	92	75+	0				No				No
200307717	1	70 years old	67	65-74	71	65-74			68	65-74	69	65-74					No	Did NOT have sex with wife/husband			No
200307893	1		78	75+			74	65-74					0
200307914	1	70 years old	60	55-64	71	65-74	56	55-64	60	55-64	61	55-64	0				No				No
200311100	0	53 years old	54	45-54	54	45-54			54	45-54	55	55-64					Yes		2	1-3 times per week	Yes		2	A couple of times per month
200311123	0				45	45-54					45	45-54									Yes		1	A couple of times per month
200311321	0	49 years old	48	45-54	50	45-54			49	45-54	50	45-54					Yes		1	A couple of times per month	Yes		1	1-3 times per week
200311464	0		62	55-64	63	55-64	58	55-64			63	55-64	1		1	2					No	Had sex with wife/husband	1	A couple of times per month
200311804	0		67	65-74			63	55-64					1		1	2
200311870	0	65 years old	65	65-74	66	65-74	61	55-64	65	65-74	66	65-74	1		3	1	No	Had sex with wife/husband	1	1-3 times per week	Yes		2	A couple of times per month
200311925	0	65 years old	51	45-54	66	65-74	49	45-54	53	45-54	54	45-54	1		4	1	No	Had sex with wife/husband	1	A couple of times per month	Yes		2	1-3 times per week
200311926	0	66 years old	66	65-74	67	65-74	62	55-64	66	65-74	67	65-74	1		1	1	Yes		1	Dont remember/Dont know	Yes		1	A couple of times per month
200313485	0	57 years old	65	65-74	51	45-54			57	55-64	58	55-64					Yes		1	A couple of times per month	Yes		10-14	4 or more times per week
200315497	0		75	75+			71	65-74					1		1	5
200315794	0	63 years old	63	55-64	64	55-64	59	55-64	63	55-64	64	55-64	1		1	1	Yes		1	1-3 times per week	Yes		1	1-3 times per week
200317628	0	75 years old	75	75+	76	75+	71	65-74	75	75+	76	75+	1		1	2	No	Did NOT have sex with wife/husband			No	Did NOT have sex with wife/husband
200317683	0		79	75+			75	75+					1		1	2
200317937	0	76 years old	76	75+	77	75+	72	65-74	76	75+	77	75+	1		1	5	No	Had sex with wife/husband	1	A couple of times per month	No	Did NOT have sex with wife/husband
200501342	1	58 years old	58	55-64	59	55-64	54	45-54	58	55-64	59	55-64	1		1	2	No				No
200501529	1	59 years old	60	55-64	60	55-64	56	55-64	60	55-64	61	55-64	0				No				No
200501573	1	55 years old	55	55-64	56	55-64	51	45-54	55	55-64	56	55-64	1		1	2	No	Refuse to answer			Yes		1	1-3 times per week
200511254	0	65 years old	65	65-74	66	65-74	61	55-64	65	65-74	66	65-74	1		1	2	Yes		1	A couple of times per month	Yes		1	1-3 times per week
200511375	0		78	75+			74	65-74					1		1	2
200511463	0	61 years old	61	55-64	62	55-64	57	55-64	61	55-64	62	55-64	1		1	2	Yes		1	1-3 times per week	Yes		1	Less than twice per month
200513397	0		61	55-64	62	55-64	57	55-64					1		1	1
200601003	1	56 years old	54	45-54	57	55-64	51	45-54	55	55-64	56	55-64	1		1	3	Yes		1	Dont remember/Dont know	Yes		1	1-3 times per week
200601012	1	49 years old	50	45-54	50	45-54	46	45-54	50	45-54	51	45-54	1		1	2	Yes		1	4 or more times per week	Yes		1	A couple of times per month
200601023	1	55 years old	55	55-64	56	55-64	51	45-54	55	55-64	56	55-64	1		1	2	Yes		1	1-3 times per week	Yes		1	1-3 times per week
200601056	1	49 years old	47	45-54	50	45-54			49	45-54	50	45-54					Yes		1	4 or more times per week	Yes		1	1-3 times per week
200601067	1	71 years old	71	65-74	72	65-74	67	65-74	71	65-74	72	65-74	0				No				No
200601122	1	50 years old	50	45-54	51	45-54	47	45-54	51	45-54	52	45-54	1		1	4	Yes		1	1-3 times per week	Yes		1	1-3 times per week
200601124	1	73 years old	73	65-74	74	65-74	69	65-74	73	65-74	74	65-74	0				No				No
200601135	1	63 years old	63	55-64	64	55-64			63	55-64	64	55-64					No	Did NOT have sex with wife/husband			Yes		1	Less than twice per month
200601144	1	53 years old	47	45-54	44	35-44			46	45-54	47	45-54					Yes		1	1-3 times per week	Yes		1	A couple of times per month
200601200	1				44	35-44					44	< 45									Yes		1	1-3 times per week
200601232	1	61 years old	61	55-64	62	55-64	57	55-64	61	55-64	62	55-64					No				No
200601278	1	57 years old	55	55-64	58	55-64	52	45-54	56	55-64	57	55-64	0				No				No
200601309	1	56 years old	65	65-74	56	55-64	61	55-64	65	65-74	66	65-74	0				Yes		1	A couple of times per month	No
200601320	1	61 years old	61	55-64	62	55-64	58	55-64	62	55-64	63	55-64	0				No				No
200601332	1	70 years old	77	75+	71	65-74	66	65-74	70	65-74	71	65-74	0	1			No				No
200601398	1		75	75+			71	65-74					0
200601432	1	69 years old	68	65-74	69	65-74	64	55-64	68	65-74	69	65-74	1		1	3	No	Had sex with wife/husband	1	A couple of times per month	Yes		1	A couple of times per month
200601443	1		62	55-64			58	55-64					0
200601454	1	51 years old	51	45-54	52	45-54	47	45-54	51	45-54	52	45-54	1		1	2	Yes		1	A couple of times per month	Yes		1	1-3 times per week
200601465	1	45 years old	49	45-54	46	45-54			49	45-54	50	45-54					Yes		1	A couple of times per month	Yes		1	1-3 times per week
200601475	1	60 years old	63	55-64	61	55-64	59	55-64	63	55-64	64	55-64	1		1	3	No	Did NOT have sex with wife/husband			No	Did NOT have sex with wife/husband
200601496	1	67 years old	63	55-64	68	65-74	61	55-64	65	65-74	66	65-74					No	Did NOT have sex with wife/husband			No	Had sex with wife/husband	1	1-3 times per week
200601508	1	68 years old	68	65-74	69	65-74	64	55-64	68	65-74	69	65-74	1		1	4	Yes		1	A couple of times per month	No
200601519	1	59 years old	55	55-64	53	45-54	51	45-54	55	55-64	56	55-64	1		1	1	Yes		1	Less than twice per month	Yes		1	1-3 times per week
200601540	1	45 years old	49	45-54	46	45-54			47	45-54	48	45-54					No	Had sex with wife/husband	1	1-3 times per week	Yes		1	A couple of times per month
200601596	1	52 years old	55	55-64	53	45-54	51	45-54	55	55-64	56	55-64	1		1	2	No	Did NOT have sex with wife/husband			No
200601705	1	45 years old	48	45-54	46	45-54	43	< 45	47	45-54	48	45-54	1		1	2	No	Did NOT have sex with wife/husband			Yes		1	A couple of times per month
200601727	1	44 years old	44	35-44	45	45-54			44	< 45	45	45-54					Yes		1	1-3 times per week	Yes		1	A few times a year
200601761	1	65 years old	79	75+	66	65-74	73	65-74	77	75+	78	75+	0				No				No
200601783	1	50 years old	48	45-54	51	45-54			48	45-54	49	45-54					Yes		1	1-3 times per week	Yes		1	1-3 times per week
200601793	1	52 years old	51	45-54	53	45-54	48	45-54	52	45-54	53	45-54	1		1	3	Yes		1	1-3 times per week	Yes		1	1-3 times per week
200601882	1	63 years old	63	55-64	64	55-64	59	55-64	63	55-64	64	55-64	1		1	4	No				No
200601904	1	35 years old	43	35-44	39	35-44			41	< 45							Yes		1	Less than twice per month
200601958	1	45 years old	45	45-54	49	45-54			45	45-54	46	45-54					Yes		1	4 or more times per week	No	Had sex with wife/husband	1	Less than twice per month
200601992	1	63 years old	60	55-64	64	55-64	57	55-64	61	55-64	62	55-64	1		1	2	No				No	Had sex with wife/husband	1	A couple of times per month
200605431	1		90	75+			86	75+					0	1
200605948	1		51	45-54	52	45-54	47	45-54			52	45-54	1		1	2					Yes		1	1-3 times per week
200606871	1	47 years old	47	45-54	48	45-54			47	45-54	48	45-54					Yes		1	A few times a year	Yes		1	1-3 times per week
200607167	1	87 years old	86	75+	88	75+	82	75+	86	75+	87	75+	0				Yes		1	4 or more times per week	No
200607409	1	>= 90 years old	100	75+	100	75+	97	75+	101	75+	102	75+	0				No				No
200607541	1	78 years old	78	75+	79	75+	74	65-74	78	75+	79	75+	0				No				No
200607552	1	>= 90 years old	88	75+	94	75+	85	75+	89	75+	90	75+	0				No				No
200607640	1	81 years old	81	75+	82	75+			81	75+	82	75+					No				No
200607717	1	64 years old	64	55-64	65	65-74	60	55-64	64	55-64	65	65-74	1		1	2	Yes		1	A couple of times per month	No	Did NOT have sex with wife/husband
200607794	1	>= 90 years old	92	75+	93	75+	88	75+	92	75+	93	75+	0				No				No
200607914	1	68 years old	62	55-64	69	65-74	64	55-64	68	65-74	69	65-74	0				Yes		1	1-3 times per week	Yes		1	A couple of times per month
200611100	0		64	55-64	65	65-74
200611133	0		69	65-74	70	65-74	65	65-74					1		1	2
200611178	0	57 years old	51	45-54	58	55-64	47	45-54	51	45-54	52	45-54	1		1	4	Yes		1	Less than twice per month	Yes		1	Less than twice per month
200611223	0	44 years old	45	45-54	45	45-54			44	< 45	45	45-54					No	Had sex with wife/husband	0	1-3 times per week	Yes		2	1-3 times per week
200611298	0	39 years old	39	35-44	40	35-44			39	< 45	40	< 45					No	Had sex with wife/husband	2	4 or more times per week	Yes		1	1-3 times per week
200611354	0	67 years old	68	65-74	48	45-54	64	55-64	68	65-74	69	65-74	1		1	2	Yes		1	Less than twice per month	Yes		1	A couple of times per month
200611355	0	59 years old	68	65-74	60	55-64	62	55-64	66	65-74	67	65-74	1		1	2	Yes		1	A couple of times per month	Yes		1	1-3 times per week
200611365	0	49 years old	64	55-64	50	45-54	58	55-64	62	55-64	63	55-64	1		1	2	Yes		1	4 or more times per week	Yes		1	4 or more times per week
200611388	0	67 years old	67	65-74	69	65-74	63	55-64	67	65-74	68	65-74	1		1	1	Yes		1	1-3 times per week	Yes		1	1-3 times per week
200611487	0	40 years old	46	45-54	41	35-44			44	< 45	45	45-54					Yes		1	4 or more times per week	Yes		1	1-3 times per week
200611562	0	70 years old	70	65-74	71	65-74			70	65-74	71	65-74					Yes		1	A couple of times per month	Yes		1	A couple of times per month
200611573	0	65 years old	62	55-64	66	65-74			65	65-74	66	65-74					Yes		2	4 or more times per week	Yes		2	1-3 times per week
200611628	0		72	65-74	73	65-74	68	65-74			73	65-74	1		1	4					Yes		1	1-3 times per week
200611772	0		84	75+			80	75+					1		1	5
200611816	0		61	55-64	62	55-64	57	55-64					1		1	2
200611903	0	70 years old	70	65-74	71	65-74	66	65-74	70	65-74	71	65-74	1		1	3	No				No
200611969	0	79 years old	79	75+	80	75+	75	75+	79	75+	80	75+	1		1	1	No	Did NOT have sex with wife/husband			No	Did NOT have sex with wife/husband
200614013	0	42 years old	45	45-54	43	35-44			45	45-54	46	45-54					Yes		1	4 or more times per week	Yes		1	4 or more times per week
200614267	0	56 years old	45	45-54	57	55-64			45	45-54	46	45-54					Yes		1	Dont remember/Dont know	No	Had sex with wife/husband	1	1-3 times per week
200614322	0				44	35-44					45	45-54									Yes		1	A couple of times per month
200617530	0	76 years old	76	75+	77	75+	72	65-74	76	75+	77	75+	1		1	3	Yes		1	A couple of times per month	Yes		1	Less than twice per month
200617563	0		73	65-74			69	65-74					0
200617683	0	70 years old	73	65-74	71	65-74	69	65-74	73	65-74	74	65-74	1		1	3	No	Had sex with wife/husband	1	1-3 times per week	Yes		1	4 or more times per week
200617716	0		97	75+			93	75+					1		1	3
200701045	1	56 years old	56	55-64	57	55-64	52	45-54	56	55-64	57	55-64	1		1	3	No	Had sex with wife/husband	0	4 or more times per week	Yes		1	1-3 times per week
200701078	1	70 years old	69	65-74	71	65-74			70	65-74							No
200701089	1	55 years old	57	55-64	56	55-64	51	45-54	55	55-64	56	55-64	1		1	2	Yes		1	1-3 times per week	Yes		1	A couple of times per month
200701177	1	49 years old	51	45-54	50	45-54	46	45-54	50	45-54	51	45-54	1		1	2	Yes		1	1-3 times per week	Yes		1	1-3 times per week
200701232	1		58	55-64			56	55-64					1		1	5
200701233	1	65 years old	58	55-64	66	65-74			58	55-64	59	55-64					Yes		1	A couple of times per month	Yes		1	1-3 times per week
200701299	1	56 years old	63	55-64	57	55-64	57	55-64	61	55-64	62	55-64	0				No				No
200701683	1	36 years old	37	35-44	37	35-44			36	< 45	37	< 45					Yes		1	4 or more times per week	Yes		1	1-3 times per week
200701716	1	62 years old	51	45-54	63	55-64	57	55-64	61	55-64	62	55-64	1		1	2	No				Yes		1	1-3 times per week
200701793	1	80 years old	53	45-54	81	75+	65	65-74	69	65-74	70	65-74	1		1	5	No				No
200701826	1	56 years old	56	55-64	57	55-64	52	45-54	56	55-64	57	55-64	0	1			No	Did NOT have sex with wife/husband			Yes		1	1-3 times per week
200701837	1	65 years old	58	55-64	66	65-74	58	55-64	62	55-64	63	55-64	0				No				No
200701936	1				44	35-44					45	45-54									Yes		1	1-3 times per week
200701958	1	71 years old	55	55-64	72	65-74	51	45-54	55	55-64	56	55-64	1		1	2	No				No
200702012	1	39 years old	59	55-64	41	35-44	41	< 45	45	45-54			0				No
200707276	1		71	65-74			67	65-74					0
200707562	1		97	75+			93	75+					0
200711046	0	54 years old	54	45-54	55	55-64	50	45-54	54	45-54	55	55-64	1		2	2	Yes		1	4 or more times per week	Yes		2	4 or more times per week
200711287	0	46 years old	46	45-54	47	45-54			46	45-54	47	45-54					Yes		2	4 or more times per week	Yes		2	1-3 times per week
200711386	0	66 years old	54	45-54	67	65-74	50	45-54	54	45-54	55	55-64	1		1	4	No	Had sex with wife/husband	1	1-3 times per week	Yes		1	4 or more times per week
200711540	0		58	55-64			55	55-64					1		1	2
200713178	0	48 years old	48	45-54	49	45-54			48	45-54	49	45-54					Yes		1	A couple of times per month	Yes		1	1-3 times per week
200713408	0	59 years old	59	55-64	60	55-64	55	55-64	59	55-64	60	55-64	1		1	1	Yes		1	Dont remember/Dont know	Yes		1	A couple of times per month
200713584	0	65 years old	63	55-64	66	65-74	60	55-64	64	55-64	65	65-74	1		2	1	Yes		3	4 or more times per week	Yes		2	1-3 times per week
200714166	0		70	65-74			66	65-74					1		1	1
200715430	0	67 years old	78	75+	68	65-74	73	65-74	77	75+	78	75+	1		1	2	Yes		1	A few times a year	No
200715463	0	68 years old	68	65-74	69	65-74	64	55-64	68	65-74	69	65-74	1		2	2	Yes		2	1-3 times per week	Yes		2	1-3 times per week
200801045	1	63 years old	73	65-74	64	55-64	64	55-64	68	65-74	69	65-74	0	1			No				No
200801101	1	54 years old	47	45-54	55	55-64			49	45-54	50	45-54					Yes		1	1-3 times per week	Yes		1	1-3 times per week
200801123	1	54 years old	54	45-54	55	55-64	50	45-54	54	45-54	55	55-64	1		1	3	No	Had sex with wife/husband	1	Less than twice per month	Yes		1	1-3 times per week
200801133	1		64	55-64			60	55-64
200801266	1	59 years old	58	55-64	60	55-64	54	45-54	58	55-64	59	55-64	0				No				No
200801353	1				44	35-44					44	< 45									Yes		1	1-3 times per week
200801364	1	59 years old	58	55-64	60	55-64	54	45-54	58	55-64	59	55-64	1		1	2	Yes		1	1-3 times per week	Yes		1	Less than twice per month
200801387	1	57 years old	57	55-64	58	55-64	53	45-54	57	55-64	58	55-64	1		1	3	Yes		1	1-3 times per week	Yes		1	A few times a year
200801397	1	58 years old	58	55-64	59	55-64	54	45-54	58	55-64	59	55-64	0				Yes		1	1-3 times per week	Yes		1	Less than twice per month
200801441	1				44	35-44					45	45-54									Yes		2	1-3 times per week
200801529	1	55 years old	46	45-54	56	55-64			54	45-54	55	55-64					Yes		1	1-3 times per week	Yes		1	Less than twice per month
200801563	1	61 years old	61	55-64	62	55-64	57	55-64	61	55-64	62	55-64					No	Did NOT have sex with wife/husband			No	Did NOT have sex with wife/husband
200801606	1	55 years old	53	45-54	55	55-64	50	45-54	54	45-54	55	55-64	1		1	4	Yes		1	A couple of times per month	Yes		1	1-3 times per week
200801607	1				45	45-54					44	< 45									No	Had sex with wife/husband	1	1-3 times per week
200801662	1	54 years old	54	45-54	55	55-64	50	45-54	54	45-54	55	55-64	1		1	2	No	Had sex with wife/husband	1	1-3 times per week	Yes		1	A few times a year
200801728	1	66 years old	66	65-74	67	65-74	62	55-64	66	65-74	67	65-74	1		1	3	Yes		1	A couple of times per month	Yes		1	1-3 times per week
200801793	1	53 years old	53	45-54	54	45-54	49	45-54	53	45-54	54	45-54	0	2	1	4	No				No
200801816	1	45 years old	49	45-54	50	45-54			49	45-54	50	45-54					Yes		1	1-3 times per week	Yes		1	1-3 times per week
200801826	1	56 years old	56	55-64	57	55-64			55	55-64							Yes		1	1-3 times per week
200801947	1	45 years old	45	45-54	46	45-54			45	45-54	46	45-54					Yes		1	A few times a year	Yes		1	Less than twice per month
200801980	1	64 years old	64	55-64	65	65-74	60	55-64	64	55-64	65	65-74	0				No				No
200802166	1	52 years old	53	45-54	53	45-54	49	45-54	53	45-54	54	45-54	1		1	4	Yes		1	Dont remember/Dont know	Yes		1	Less than twice per month
200802530	1	62 years old	60	55-64	63	55-64	56	55-64	60	55-64	61	55-64	1		1	2	No	Had sex with wife/husband	1	1-3 times per week	Yes		1	1-3 times per week
200807025	1	77 years old	77	75+	78	75+	73	65-74	77	75+	78	75+	0				No				No
200807122	1	69 years old	69	65-74	70	65-74	65	65-74	69	65-74	70	65-74	0				No				No
200807232	1	61 years old	61	55-64	62	55-64	57	55-64	61	55-64	62	55-64	1		1	2	Yes		1	1-3 times per week	Yes		1	1-3 times per week
200807254	1		85	75+			81	75+					0
200807442	1		84	75+			80	75+					0
200807464	1	71 years old	71	65-74	72	65-74	67	65-74	71	65-74	72	65-74	0				No				No
200807903	1
200811057	0	61 years old	61	55-64	62	55-64	57	55-64	61	55-64	62	55-64	1		1	2	Yes		1	1-3 times per week	Yes		1	1-3 times per week
200811276	0		51	45-54	52	45-54	47	45-54			52	45-54	1		1	2					Yes		1	1-3 times per week
200811331	0	60 years old	60	55-64	61	55-64	56	55-64	60	55-64	61	55-64	1		1	2	Yes		1	A couple of times per month	Yes		1	A couple of times per month
200811354	0	80 years old	77	75+	81	75+	74	65-74	78	75+	79	75+	1		1	4	No	Did NOT have sex with wife/husband			No	Did NOT have sex with wife/husband
200811419	0	58 years old	62	55-64	63	55-64			59	55-64	60	55-64					Yes		1	1-3 times per week	Yes		1	A few times a year
200811420	0	69 years old	69	65-74	70	65-74	65	65-74	69	65-74	70	65-74	1		1	2	No				No
200811463	0	49 years old	49	45-54	50	45-54			49	45-54	50	45-54					Yes		1	1-3 times per week	Yes		2	1-3 times per week
200811475	0	45 years old	46	45-54	46	45-54			46	45-54	47	45-54					Yes		1	1-3 times per week	Yes		2	A couple of times per month
200811585	0	67 years old	67	65-74	41	35-44			67	65-74	68	65-74					Yes		1	Less than twice per month	Yes		1	4 or more times per week
200811650	0	70 years old	71	65-74	71	65-74	67	65-74	71	65-74	72	65-74	1		1	2	No	Did NOT have sex with wife/husband			No	Did NOT have sex with wife/husband
200811683	0	59 years old	45	45-54	60	55-64			45	45-54	46	45-54					Yes		1	1-3 times per week	Yes		1	4 or more times per week
200813036	0		61	55-64			57	55-64					1		1	1
200813112	0		54	45-54			50	45-54					1		1	2
200813199	0	60 years old	58	55-64	61	55-64	54	45-54	58	55-64	59	55-64	1		2	3	Yes		2	A couple of times per month	Yes		2	1-3 times per week
200813320	0		69	65-74			65	65-74					0
200813596	0	70 years old	71	65-74	71	65-74			71	65-74	72	65-74					Yes		1	1-3 times per week	Yes		1	1-3 times per week
200814914	0	50 years old	51	45-54	51	45-54	47	45-54	51	45-54	52	45-54	1		1	2	Yes		1	Dont remember/Dont know	Yes		2	1-3 times per week
200815574	0	49 years old	50	45-54	50	45-54	46	45-54	50	45-54	51	45-54	1		1	2	Yes		1	1-3 times per week	Yes		1	A couple of times per month
200815629	0	75 years old	75	75+	76	75+			75	75+	76	75+					No				No
200815717	0	81 years old	82	75+	83	75+	78	75+	82	75+	83	75+	1		1	5	Yes		1	Less than twice per month	Yes		1	A couple of times per month
200816277	0	49 years old	40	35-44	50	45-54			49	45-54	50	45-54					Yes		1	A couple of times per month	Yes		1	Less than twice per month
200817859	0	76 years old	75	75+	77	75+	72	65-74	76	75+	77	75+	1		1	3	Yes		1	4 or more times per week	Yes		1	A few times a year
200901002	1	45 years old	45	45-54	46	45-54			45	45-54	46	45-54					Yes		1	A couple of times per month	No	Had sex with wife/husband	1	1-3 times per week
200901012	1	50 years old	50	45-54	51	45-54	46	45-54	50	45-54	51	45-54	1		1	2	Yes		1	A couple of times per month	Yes		1	1-3 times per week
200901013	1	62 years old	62	55-64	63	55-64	58	55-64	62	55-64	63	55-64	1		1	4	No				No
200901101	1	45 years old	45	45-54	46	45-54			45	45-54	46	45-54					No				Yes		1	A couple of times per month
200901243	1				45	45-54					43	< 45									Yes		1	1-3 times per week
200901287	1	57 years old	57	55-64	58	55-64	53	45-54	57	55-64	58	55-64	1		1	2	Yes		1	1-3 times per week	Yes		1	1-3 times per week
200901365	1	66 years old	66	65-74	67	65-74	62	55-64	66	65-74	67	65-74	1		1	2	No	Did NOT have sex with wife/husband			No	Had sex with wife/husband	1	1-3 times per week
200901387	1	62 years old	63	55-64	63	55-64	59	55-64	63	55-64	64	55-64	0				No				No
200901409	1	45 years old	45	45-54	46	45-54			45	45-54	46	45-54					No	Did NOT have sex with wife/husband			Yes		1	A few times a year
200901496	1	46 years old	45	45-54	47	45-54			46	45-54	47	45-54					Yes		1	4 or more times per week	No	Did NOT have sex with wife/husband
200901508	1	53 years old	53	45-54	54	45-54	49	45-54	53	45-54	54	45-54	0				No				No
200901837	1	46 years old	46	45-54	47	45-54			46	45-54	47	45-54					No				No
200902210	1	54 years old	54	45-54	55	55-64			54	45-54	55	55-64					No				No	Did NOT have sex with wife/husband
200904661	1	69 years old	69	65-74	70	65-74			69	65-74	70	65-74					No				No
200907452	1		82	75+	83	75+	78	75+			83	75+	0								No
200907595	1	79 years old	79	75+	80	75+	75	75+	79	75+	80	75+	0				No				No
200907782	1	68 years old	68	65-74	69	65-74	64	55-64	68	65-74	69	65-74	1		1	4	No	Did NOT have sex with wife/husband			No	Did NOT have sex with wife/husband
200907826	1	86 years old	86	75+	87	75+			86	75+	87	75+					No				No
200907936	1	62 years old	62	55-64	63	55-64	58	55-64	62	55-64	63	55-64	1		1	2	No	Had sex with wife/husband	1	Dont remember/Dont know	Yes		1	A couple of times per month
200911056	0	57 years old	57	55-64	58	55-64	53	45-54	57	55-64	58	55-64	1		1	2	Yes		1	4 or more times per week	Yes		1	4 or more times per week
200911463	0	60 years old	60	55-64	61	55-64			60	55-64	61	55-64					Yes		1	1-3 times per week	Yes		2	1-3 times per week
200911771	0	55 years old	55	55-64	59	55-64	51	45-54	55	55-64	56	55-64	1		1	1	Yes		2	A couple of times per month	Yes		3	4 or more times per week
200911892	0		49	45-54	50	45-54			49	45-54	50	45-54					Yes		4	1-3 times per week	Yes		1	A couple of times per month
200914419	0				42	35-44					42	< 45									Yes		1	A couple of times per month
200915331	0	67 years old	67	65-74	68	65-74	63	55-64	67	65-74	68	65-74	1		1	5	No				No
200917089	0		73	65-74			68	65-74					1		1	1
201001034	1	42 years old	42	35-44	42	35-44			42	< 45	43	< 45					Yes		1	Less than twice per month	Yes		2	1-3 times per week
201001079	1	46 years old	46	45-54	47	45-54			46	45-54	47	45-54					Yes		1	A couple of times per month	No	Had sex with wife/husband	1	1-3 times per week
201001145	1	81 years old	63	55-64	88	75+	62	55-64	66	65-74	67	65-74	0				No				No
201001188	1	53 years old	53	45-54	54	45-54	49	45-54	53	45-54	54	45-54	1		1	1	No				No
201001232	1	50 years old	50	45-54	51	45-54			50	45-54	51	45-54					Yes		1	4 or more times per week	Yes		1	4 or more times per week
201001234	1	47 years old	45	45-54	41	35-44			45	45-54							Yes		1	Less than twice per month
201001244	1	61 years old	68	65-74	62	55-64	62	55-64	66	65-74	67	65-74	0	2	1	3	Yes		1	1-3 times per week	Yes		1	Less than twice per month
201001299	1	55 years old	59	55-64	56	55-64	53	45-54	57	55-64	58	55-64	1		1	1	Yes		1	1-3 times per week	Yes		1	Less than twice per month
201001331	1	57 years old	54	45-54	58	55-64	51	45-54	55	55-64	56	55-64	0	2	1	2	Yes		1	1-3 times per week	Yes		1	A couple of times per month
201001387	1	46 years old	46	45-54	47	45-54			46	45-54	47	45-54					Yes		1	1-3 times per week	Yes		1	Dont remember/Dont know
201001432	1	52 years old	52	45-54	53	45-54	52	45-54	56	55-64	57	55-64	1		1	2	Yes		1	1-3 times per week	Yes		1	1-3 times per week
201001575	1	68 years old	68	65-74	69	65-74	64	55-64	68	65-74	69	65-74	1		1	2	Yes		1	A couple of times per month	No	Had sex with wife/husband	1	1-3 times per week
201001584	1	44 years old	45	45-54	45	45-54			44	< 45	45	45-54					Yes		1	4 or more times per week	No	Did NOT have sex with wife/husband
201001596	1	45 years old	45	45-54	46	45-54			45	45-54	46	45-54					Yes		1	4 or more times per week	Yes		1	4 or more times per week
201001728	1	48 years old	53	45-54	49	45-54	49	45-54	53	45-54	54	45-54	0				No				No
201001739	1	47 years old	48	45-54	48	45-54			48	45-54	49	45-54					Yes		1	4 or more times per week	Yes		1	4 or more times per week
201001749	1	48 years old	58	55-64	50	45-54	52	45-54	56	55-64	57	55-64	1		1	3	Yes		1	Less than twice per month	Yes		1	A couple of times per month
201001750	1	46 years old	45	45-54	47	45-54			45	45-54	46	45-54					No				No
201001761	1	44 years old	44	35-44	45	45-54			44	< 45	45	45-54					Yes		1	4 or more times per week	Yes		1	4 or more times per week
201001772	1	58 years old	59	55-64	59	55-64	55	55-64	59	55-64	60	55-64	1		1	2	Yes		1	Less than twice per month	Yes		1	Dont remember/Dont know
201001795	1	71 years old	71	65-74	72	65-74	67	65-74	71	65-74	72	65-74	0				No				No
201001816	1	48 years old	50	45-54	49	45-54	46	45-54	50	45-54	51	45-54	1		1	1	Yes		1	A couple of times per month	Yes		1	A couple of times per month
201001848	1	54 years old	53	45-54	55	55-64	49	45-54	53	45-54	54	45-54	0				No				No
201001904	1	40 years old	42	35-44	41	35-44			41	< 45							Yes		1	1-3 times per week
201001914	1	65 years old	53	45-54	66	65-74	49	45-54	53	45-54	54	45-54	1		1	2	Yes		1	A couple of times per month	No
201001981	1	70 years old	76	75+	71	65-74	72	65-74	76	75+	77	75+	1		1	3	No				Yes		1	A couple of times per month
201004090	1	46 years old	46	45-54	47	45-54			46	45-54	47	45-54					Yes		1	4 or more times per week	Yes		1	1-3 times per week
201004201	1	75 years old	70	65-74	76	75+	66	65-74	70	65-74	71	65-74	1		1	2	Yes		1	Dont remember/Dont know	No	Did NOT have sex with wife/husband
201004399	1	63 years old	73	65-74	64	55-64			63	55-64	64	55-64					No				No
201005507	1	45 years old	45	45-54	46	45-54			45	45-54	46	45-54					Yes		1	1-3 times per week	Yes		1	1-3 times per week
201007025	1		71	65-74			67	65-74					0
201007057	1	57 years old	59	55-64	58	55-64	53	45-54	57	55-64	58	55-64	0	1			Yes		2	1-3 times per week	Yes		1	1-3 times per week
201007419	1		79	75+
201007498	1	86 years old	79	75+	87	75+	75	75+	79	75+	80	75+	0				No				No
201007574	1	69 years old	69	65-74	70	65-74			69	65-74	70	65-74					No				No
201007696	1		78	75+	79	75+	74	65-74			79	75+	0								No
201007717	1	74 years old	64	55-64	75	75+	61	55-64	65	65-74	66	65-74	1		1	5	Yes		1	1-3 times per week	No	Did NOT have sex with wife/husband
201007760	1	84 years old	84	75+	85	75+	80	75+	84	75+	85	75+	0				No				No
201007970	1	85 years old	81	75+	86	75+	81	75+	85	75+			0				No
201011035	0	81 years old	68	65-74	82	75+	70	65-74	74	65-74	75	75+	1		1	1	Yes		1	1-3 times per week	Yes		1	1-3 times per week
201011144	0		45	45-54	47	45-54					46	45-54									Yes		4	1-3 times per week
201011221	0	54 years old	53	45-54	55	55-64	49	45-54	53	45-54	54	45-54	1		2	1	Yes		1	Dont remember/Dont know	Yes		2	4 or more times per week
201011223	0	51 years old	51	45-54	52	45-54	47	45-54	51	45-54	52	45-54	0	2	2	1	Yes		1	1-3 times per week	Yes		1	1-3 times per week
201011245	0	48 years old	48	45-54	48	45-54			48	45-54	49	45-54					Yes		2	A couple of times per month	Yes		2	1-3 times per week
201011333	0	46 years old	46	45-54	47	45-54			46	45-54	47	45-54					Yes		2	1-3 times per week	Yes		1	1-3 times per week
201011343	0	58 years old	58	55-64	59	55-64	54	45-54	58	55-64	59	55-64	1		1	5	Yes		1	1-3 times per week	Yes		1	Less than twice per month
201011375	0	65 years old	65	65-74	66	65-74	61	55-64	65	65-74	66	65-74	1		1	2	No	Had sex with wife/husband	1	A couple of times per month	Yes		1	4 or more times per week
201011409	0	69 years old	69	65-74	70	65-74	65	65-74	69	65-74	70	65-74	1		1	2	Yes		1	4 or more times per week	Yes		1	Less than twice per month
201011441	0	67 years old	72	65-74	68	65-74	68	65-74	72	65-74	73	65-74	1		1	2	Yes		1	1-3 times per week	Yes		1	A couple of times per month
201011486	0	60 years old	68	65-74	61	55-64	56	55-64	60	55-64	61	55-64	1		1	3	Yes		1	1-3 times per week	Yes		1	A couple of times per month
201011508	0	56 years old	56	55-64	57	55-64	52	45-54	56	55-64	57	55-64	0	2	1	3	Yes		3	Dont remember/Dont know	Yes		1	1-3 times per week
201011683	0	77 years old	77	75+	78	75+	73	65-74	77	75+	78	75+	0				No				No
201011707	0	55 years old	51	45-54	56	55-64	47	45-54	51	45-54	52	45-54	1		1	1	No	Had sex with wife/husband	1	4 or more times per week	No	Had sex with wife/husband	1	1-3 times per week
201011751	0	80 years old	80	75+	81	75+	76	75+	80	75+	81	75+	1		1	5	Yes		1	Less than twice per month	Yes		1	Less than twice per month
201011784	0	85 years old	85	75+	86	75+	81	75+	85	75+	86	75+	1		1	3	Yes		1	1-3 times per week	Yes		1	A couple of times per month
201011936	0	54 years old	54	45-54	55	55-64	50	45-54	54	45-54			1		1	2	Yes		1	1-3 times per week
201013782	0		63	55-64			59	55-64					0
201014067	0	46 years old	45	45-54	47	45-54			45	45-54	46	45-54					Yes		1	A couple of times per month	Yes		1	4 or more times per week
201014300	0	51 years old	51	45-54	52	45-54	47	45-54	51	45-54	52	45-54	1		1	2	Yes		1	1-3 times per week	Yes		1	1-3 times per week
201014442	0	55 years old	55	55-64	56	55-64			55	55-64	56	55-64					Yes		1	4 or more times per week	Yes		1	1-3 times per week
201014674	0	74 years old	74	65-74	76	75+	70	65-74	74	65-74	75	75+	1		1	2	Yes		1	4 or more times per week	Yes		1	Less than twice per month
201017672	0	87 years old	87	75+	88	75+	83	75+	87	75+	88	75+	1		1	3	No	Did NOT have sex with wife/husband			No	Did NOT have sex with wife/husband
201101013	1	48 years old	48	45-54	49	45-54			45	45-54	46	45-54					No				No
201101024	1	67 years old	41	35-44	68	65-74			51	45-54	52	45-54					Yes		1	Less than twice per month	Yes		1	4 or more times per week
201101035	1	45 years old	54	45-54	46	45-54	50	45-54	54	45-54	55	55-64	1		1	1	Yes		1	1-3 times per week	Yes		1	1-3 times per week
201101046	1	51 years old	51	45-54	52	45-54			51	45-54	52	45-54					No				No
201101067	1	51 years old	51	45-54	52	45-54	47	45-54	51	45-54	52	45-54	0				Yes		1	1-3 times per week	Yes		1	4 or more times per week
201101079	1	53 years old	56	55-64	54	45-54	52	45-54	56	55-64	57	55-64	1		1	2	Yes		1	A couple of times per month	Yes		1	A couple of times per month
201101113	1	53 years old	53	45-54	54	45-54	49	45-54	53	45-54	54	45-54	0				Yes		1	Less than twice per month	Yes		1	1-3 times per week
201101147	1	60 years old	40	35-44	61	55-64			60	55-64	61	55-64					No				Yes		1	A few times a year
201101156	1	40 years old	45	45-54	41	35-44			44	< 45							No	Had sex with wife/husband	1	1-3 times per week
201101199	1	51 years old	49	45-54	52	45-54			49	45-54	50	45-54					Yes		1	4 or more times per week	No	Did NOT have sex with wife/husband
201101211	1	87 years old	87	75+	88	75+			87	75+	88	75+					No				No
201101222	1	53 years old	53	45-54	54	45-54	49	45-54	53	45-54	54	45-54	1		1	2	No				No
201101247	1	48 years old	48	45-54	49	45-54			48	45-54	49	45-54					Yes		1	4 or more times per week	Yes		1	A couple of times per month
201101267	1	52 years old	52	45-54	23	< 25	48	45-54	52	45-54	53	45-54	0	2	1	2	Yes		1	A couple of times per month	Yes		1	4 or more times per week
201101268	1				45	45-54					45	45-54									Yes		1	A couple of times per month
201101276	1	57 years old	57	55-64	58	55-64	53	45-54	57	55-64	58	55-64	0	1			No	Refuse to answer			No	Did NOT have sex with wife/husband
201101288	1	49 years old	48	45-54	50	45-54			48	45-54	49	45-54					No	Had sex with wife/husband	1	1-3 times per week	Yes		1	1-3 times per week
201101312	1	50 years old	54	45-54	51	45-54	49	45-54	53	45-54	54	45-54	1		1	2	Yes		1	A few times a year	No
201101343	1	55 years old	56	55-64	56	55-64	52	45-54	56	55-64	57	55-64	1		1	2	Yes		1	1-3 times per week	No	Had sex with wife/husband	1	1-3 times per week
201101356	1	50 years old	50	45-54	51	45-54	42	< 45	46	45-54	47	45-54	1		1	1	No	Had sex with wife/husband	1	1-3 times per week	Yes		1	1-3 times per week
201101365	1	49 years old	49	45-54	50	45-54			49	45-54	50	45-54					Yes		1	Less than twice per month	Yes		1	A couple of times per month
201101408	1	77 years old	77	75+	78	75+	73	65-74	77	75+	78	75+	1		1	2	Yes		1	1-3 times per week	Yes		1	A couple of times per month
201101420	1	50 years old	49	45-54	51	45-54			49	45-54	50	45-54					No				No
201101441	1	45 years old	45	45-54	46	45-54			45	45-54	46	45-54					No	Had sex with wife/husband	1	Dont remember/Dont know	Yes		1	A couple of times per month
201101477	1	49 years old	53	45-54	50	45-54	47	45-54	51	45-54	52	45-54	0	2	1	3	No	Did NOT have sex with wife/husband			Yes		1	Less than twice per month
201101486	1	64 years old	64	55-64	65	65-74	60	55-64	64	55-64	65	65-74	1		1	2	No				No
201101529	1	57 years old	57	55-64	58	55-64	53	45-54	57	55-64	58	55-64	0	2	1	3	Yes		1	Dont remember/Dont know	Yes		1	A couple of times per month
201101574	1	71 years old	72	65-74	72	65-74	68	65-74	72	65-74	73	65-74	0	1			No				No
201101607	1	69 years old	69	65-74	70	65-74	65	65-74	69	65-74	70	65-74	0	1			Yes		1	1-3 times per week	Yes		1	1-3 times per week
201101617	1	68 years old	69	65-74	69	65-74	65	65-74	69	65-74	70	65-74	0	2	1	4	No	Did NOT have sex with wife/husband			No	Did NOT have sex with wife/husband
201101642	1	55 years old	62	55-64	56	55-64	58	55-64	62	55-64	63	55-64	1		1	5	No				No
201101683	1	71 years old	53	45-54	72	65-74	50	45-54	54	45-54	55	55-64	1		1	1	Yes		1	1-3 times per week	Yes		1	Dont remember/Dont know
201101738	1	52 years old	58	55-64	53	45-54	50	45-54	54	45-54	55	55-64	0	2	1	2	Yes		1	1-3 times per week	No	Had sex with wife/husband	1	1-3 times per week
201101740	1	59 years old	59	55-64	60	55-64	55	55-64	59	55-64	60	55-64	1		1	2	No	Did NOT have sex with wife/husband			Yes		1	1-3 times per week
201101771	1				40	35-44					34	< 45									Yes		1	Less than twice per month
201101794	1		50	45-54	56	55-64					55	55-64									No	Refuse to answer
201101807	1	43 years old	43	35-44	44	35-44			43	< 45	44	< 45					No	Had sex with wife/husband	1	A couple of times per month	Yes		1	A couple of times per month
201101872	1	63 years old	36	35-44	64	55-64			62	55-64	63	55-64					Yes		1	1-3 times per week	Yes		1	1-3 times per week
201101906	1	57 years old	57	55-64	58	55-64	53	45-54	57	55-64	58	55-64	1		1	2	No	Had sex with wife/husband	1	Not at all	Yes		1	A couple of times per month
201101916	1		93	75+
201101936	1	54 years old	63	55-64	55	55-64	58	55-64	62	55-64	63	55-64	0				No				No
201101991	1	48 years old	48	45-54	49	45-54	44	< 45	48	45-54	49	45-54	0				No				No
201101993	1	53 years old	53	45-54	54	45-54	49	45-54	53	45-54	54	45-54	0				No				No
201102038	1				44	35-44					43	< 45									Yes		1	1-3 times per week
201102115	1	60 years old	65	65-74	61	55-64	60	55-64	64	55-64	65	65-74	0				No				No
201102133	1	46 years old	46	45-54	47	45-54			46	45-54	47	45-54					No	Had sex with wife/husband	0	A few times a year	No	Did NOT have sex with wife/husband
201102269	1	54 years old	56	55-64	55	55-64	51	45-54	55	55-64	56	55-64	0	2	1	3	Yes		1	A couple of times per month	Yes		1	A couple of times per month
201102287	1	46 years old	50	45-54	47	45-54	46	45-54	50	45-54	51	45-54	1		1	4	Yes		1	A few times a year	Yes		1	A couple of times per month
201102938	1		68	65-74	69	65-74					69	65-74									Yes		1	A couple of times per month
201104245	1	>= 90 years old	99	75+	97	75+	94	75+	98	75+	99	75+	0				No				No
201104573	1	57 years old	67	65-74	58	55-64	55	55-64	59	55-64	60	55-64	1		1	1	Yes		1	Less than twice per month	Yes		1	1-3 times per week
201105123	1	46 years old	49	45-54	47	45-54			49	45-54	50	45-54					No	Had sex with wife/husband	1	1-3 times per week	No	Did NOT have sex with wife/husband
201105212	1	56 years old	56	55-64	57	55-64	52	45-54	56	55-64	57	55-64	1		1	1	Yes		1	Less than twice per month	Yes		1	A couple of times per month
201105576	1	48 years old	48	45-54	49	45-54			48	45-54	49	45-54					Yes		1	A couple of times per month	Yes		1	A couple of times per month
201105750	1	48 years old	49	45-54	49	45-54			49	45-54	50	45-54					No	Had sex with wife/husband	0	A few times a year	Yes		1	1-3 times per week
201105971	1	49 years old	49	45-54	50	45-54			49	45-54	50	45-54					Yes		1	4 or more times per week	Yes		1	1-3 times per week
201107059	1	>= 90 years old	96	75+	97	75+			96	75+	97	75+					No				No
201107071	1	73 years old	73	65-74	74	65-74	69	65-74	73	65-74			0				No
201107078	1	55 years old	53	45-54	56	55-64	50	45-54	54	45-54	55	55-64	1		1	1	Yes		1	1-3 times per week	Yes		1	Less than twice per month
201107122	1	68 years old	72	65-74	69	65-74	68	65-74	72	65-74	73	65-74	0				No				No
201107159	1	81 years old	81	75+	82	75+	77	75+	81	75+	82	75+	0				No				No
201107244	1	62 years old	62	55-64	63	55-64	58	55-64	62	55-64			0				No
201107301	1	78 years old	78	75+	79	75+	74	65-74	78	75+	79	75+	0				No				No
201107344	1	75 years old	75	75+	76	75+	72	65-74	76	75+	77	75+	1		1	2	No	Did NOT have sex with wife/husband			No
201107399	1	52 years old	79	75+	53	45-54	73	65-74	77	75+	78	75+	0				No				No
201107488	1
201107598	1		94	75+			90	75+					0
201107796	1	75 years old	74	65-74	76	75+	71	65-74	75	75+	76	75+	0	1			No				No
201107816	1	80 years old	80	75+	81	75+	76	75+	80	75+	81	75+	0				No				No
201107960	1	>= 90 years old	83	75+	93	75+	79	75+	83	75+	84	75+	0	1			No				No
201107970	1	73 years old	73	65-74	74	65-74	69	65-74	73	65-74	74	65-74	0				No				No
201107972	1	80 years old	78	75+	81	75+	74	65-74	78	75+			0				No
201111081	0	66 years old	66	65-74	67	65-74	62	55-64	66	65-74	67	65-74	0	2	1	1	Yes		1	1-3 times per week	Yes		1	1-3 times per week
201111114	0	56 years old	56	55-64	57	55-64	52	45-54	56	55-64	57	55-64	1		2	2	No	Did NOT have sex with wife/husband			Yes		2	A few times a year
201111180	0	65 years old	65	65-74	66	65-74	61	55-64	65	65-74	66	65-74	1		1	1	Yes		1	1-3 times per week	Yes		1	4 or more times per week
201111202	0	51 years old	49	45-54	52	45-54			49	45-54	50	45-54					Yes		1	4 or more times per week	Yes		1	A few times a year
201111213	0		62	55-64	63	55-64					63	55-64									Yes		1	1-3 times per week
201111214	0
201111257	0	55 years old	51	45-54	56	55-64	47	45-54	51	45-54	52	45-54	1		1	2	Yes		1	1-3 times per week	Yes		1	Dont remember/Dont know
201111366	0	63 years old	63	55-64	64	55-64	59	55-64	63	55-64	64	55-64	1		2	1	Yes		1	A couple of times per month	Yes		1	A couple of times per month
201111422	0		58	55-64	59	55-64					59	55-64									Yes		2	1-3 times per week
201111452	0		58	55-64	59	55-64	54	45-54					0
201111466	0	64 years old	64	55-64	65	65-74	60	55-64	64	55-64	65	65-74	1		2	3	No	Did NOT have sex with wife/husband			Yes		2	A couple of times per month
201111476	0		63	55-64			59	55-64					1		1	1
201111518	0		60	55-64			56	55-64					1		1	2
201111521	0	76 years old	76	75+	77	75+			76	75+	77	75+					Yes		1	1-3 times per week	Yes		1	A couple of times per month
201111532	0	54 years old	53	45-54	55	55-64	49	45-54	53	45-54	54	45-54	1		2	1	No	Had sex with wife/husband	1	4 or more times per week	Yes		2	4 or more times per week
201111563	0	46 years old	54	45-54	47	45-54	44	< 45	48	45-54	49	45-54	1		1	1	No	Did NOT have sex with wife/husband			Yes		1	4 or more times per week
201111585	0	48 years old	48	45-54	49	45-54			48	45-54	49	45-54					Yes		2	1-3 times per week	Yes		2	A couple of times per month
201111595	0	51 years old	51	45-54	52	45-54	47	45-54	51	45-54	52	45-54	0	2	1	2	Yes		1	4 or more times per week	Yes		1	4 or more times per week
201111672	0	54 years old	54	45-54	55	55-64	50	45-54	54	45-54	55	55-64	1		1	1	No	Had sex with wife/husband	1	1-3 times per week	Yes		1	4 or more times per week
201111674	0	61 years old	47	45-54	62	55-64			47	45-54	48	45-54					No	Had sex with wife/husband	2	1-3 times per week	Yes		1	1-3 times per week
201111686	0	61 years old	61	55-64	62	55-64	57	55-64	61	55-64	62	55-64	0	2	1	2	Yes		1	4 or more times per week	Yes		1	1-3 times per week
201111697	0	61 years old	56	55-64	62	55-64	57	55-64	61	55-64	62	55-64	1		1	2	Yes		1	1-3 times per week	Yes		1	1-3 times per week
201111707	0	53 years old	57	55-64	54	45-54	49	45-54	53	45-54	54	45-54	1		1	1	Yes		2	1-3 times per week	Yes		2	1-3 times per week
201111859	0	50 years old	56	55-64	51	45-54	52	45-54	56	55-64	57	55-64	0	2	2	5	No	Had sex with wife/husband	1	1-3 times per week	Yes		1	1-3 times per week
201111950	0	83 years old	81	75+	84	75+	78	75+	82	75+	83	75+	1		2	2	No	Had sex with wife/husband	3	1-3 times per week	Yes		3	1-3 times per week
201113210	0		56	55-64			53	45-54					1		1	1
201113225	0	55 years old	60	55-64	56	55-64	54	45-54	58	55-64	59	55-64	1		2	2	No	Had sex with wife/husband	1	1-3 times per week	Yes		2	1-3 times per week
201113444	0	53 years old	53	45-54	54	45-54	49	45-54	53	45-54	54	45-54	0	2	1	1	Yes		1	Dont remember/Dont know	Yes		1	4 or more times per week
201113530	0		70	65-74			65	65-74					1		1	2
201113752	0	65 years old	68	65-74	66	65-74	63	55-64	67	65-74	68	65-74	1		1	1	Yes		3	1-3 times per week	Yes		1	1-3 times per week
201113829	0	79 years old	79	75+	80	75+			79	75+	80	75+					No	Did NOT have sex with wife/husband			No	Did NOT have sex with wife/husband
201114508	0	74 years old	75	75+	75	75+	71	65-74	75	75+	76	75+	0	2	1	3	Yes		1	A couple of times per month	Yes		2	1-3 times per week
201114519	0	45 years old	45	45-54	46	45-54			45	45-54	46	45-54					No	Had sex with wife/husband	1	4 or more times per week	Yes		1	4 or more times per week
201115663	0	68 years old	68	65-74	69	65-74	64	55-64	68	65-74	69	65-74	1		1	2	No	Did NOT have sex with wife/husband			No	Did NOT have sex with wife/husband
201116706	1	51 years old	51	45-54	52	45-54			51	45-54	52	45-54					Yes		1	Less than twice per month	Yes		1	1-3 times per week
201117641	0		77	75+			73	65-74					0	1
201201002	1
201201013	1	78 years old	70	65-74	78	75+	69	65-74	73	65-74	74	65-74	0	1			No				No
201201045	1	68 years old	68	65-74	69	65-74			68	65-74							No
201201112	1				45	45-54					45	45-54									Yes		1	Less than twice per month
201201177	1	66 years old	67	65-74	67	65-74	63	55-64	67	65-74	68	65-74	0				No				No
201201188	1	55 years old	51	45-54	56	55-64	47	45-54	51	45-54	52	45-54	1		1	1	Yes		1	Less than twice per month	No	Had sex with wife/husband	1	4 or more times per week
201201265	1	53 years old	53	45-54	51	45-54	49	45-54	53	45-54	54	45-54	0	1			Yes		1	Less than twice per month	No	Had sex with wife/husband	1	A couple of times per month
201201320	1	48 years old	48	45-54	39	35-44			48	45-54	49	45-54					Yes		1	A couple of times per month	Yes		1	4 or more times per week
201201452	1	69 years old	81	75+	70	65-74	65	65-74	69	65-74	70	65-74	0				No				No
201201507	1	67 years old	51	45-54	51	45-54	47	45-54	51	45-54	52	45-54	1	2	1	3	No	Did NOT have sex with wife/husband			Yes		1	A couple of times per month
201201551	1	45 years old	46	45-54	46	45-54			46	45-54	47	45-54					No	Had sex with wife/husband	1	1-3 times per week	Yes		1	Less than twice per month
201201672	1	66 years old	71	65-74	67	65-74	65	65-74	69	65-74	70	65-74	1		1	1	Yes		1	Less than twice per month	Yes		1	A couple of times per month
201201782	1	46 years old	52	45-54	47	45-54	47	45-54	51	45-54	52	45-54	1		1	1	Yes		1	1-3 times per week	Yes		1	1-3 times per week
201201881	1	46 years old	48	45-54	47	45-54			46	45-54	47	45-54					Yes		1	4 or more times per week	Yes		1	1-3 times per week
201201892	1	40 years old	55	55-64	41	35-44	51	45-54	55	55-64			1		1	2	No	Had sex with wife/husband	1	A couple of times per month
201201936	1	53 years old	48	45-54	54	45-54			48	45-54	49	45-54					No				No
201202606	1	56 years old	37	35-44	57	55-64			56	55-64							No
201207595	1		61	55-64	89	75+	61	55-64	65	65-74	66	65-74	0				No				No
201207617	1	83 years old	72	65-74	84	75+	68	65-74	72	65-74	73	65-74	0				No				No
201207705	1	67 years old	68	65-74	68	65-74	63	55-64	67	65-74	68	65-74	0	1			No				No
201211056	0		70	65-74			66	65-74					1		1	2
201211089	0	45 years old	50	45-54	46	45-54	46	45-54	50	45-54	51	45-54	1		1	1	Yes		2	A couple of times per month	Yes		2	1-3 times per week
201211111	0		97	75+			93	75+					0
201211276	0	65 years old	65	65-74	66	65-74	61	55-64	65	65-74	66	65-74	1		1	2	Yes		2	1-3 times per week	Yes		2	A couple of times per month
201211397	0	61 years old	60	55-64	62	55-64	57	55-64	61	55-64	62	55-64	1		2	1	Yes		2	1-3 times per week	Yes		2	A couple of times per month
201211661	0	50 years old	50	45-54	51	45-54	46	45-54	50	45-54			1		4	2	Yes		3	A couple of times per month
201211738	0	51 years old	51	45-54	52	45-54	47	45-54	51	45-54	52	45-54	1		1	1	Yes		2	1-3 times per week	Yes		1	4 or more times per week
201211760	0	68 years old	58	55-64	51	45-54			61	55-64	62	55-64					Yes		2	A couple of times per month	Yes		2	Less than twice per month
201211870	0	50 years old	92	75+	51	45-54			92	75+	93	75+					Yes		5	4 or more times per week	Yes		1	1-3 times per week
201211991	0	47 years old	47	45-54	48	45-54			47	45-54							No
201302023	1	53 years old	55	55-64	54	45-54	50	45-54	54	45-54	55	55-64	1		1	2	Yes		1	Dont remember/Dont know	Yes		1	A couple of times per month
201302078	1	64 years old	64	55-64	65	65-74	60	55-64	64	55-64	65	65-74	0	2	1	2	Yes		1	4 or more times per week	Yes		1	A couple of times per month
201302089	1	47 years old	54	45-54	54	45-54	50	45-54	54	45-54	55	55-64	1		1	2	No	Did NOT have sex with wife/husband			Yes		1	1-3 times per week
201302111	1	62 years old	62	55-64	61	55-64	58	55-64	62	55-64	63	55-64	0	2	1	1	Yes		1	Less than twice per month	Yes		1	A couple of times per month
201302144	1	52 years old	52	45-54	15	< 25	48	45-54	52	45-54	53	45-54	0	2	1	2	Yes		1	A couple of times per month	Yes		1	Less than twice per month
201302309	1	79 years old	80	75+	80	75+	75	75+	79	75+	80	75+	0				No				No
201302452	1	54 years old	54	45-54	55	55-64	50	45-54	54	45-54	55	55-64	1		1	3	Yes		1	A couple of times per month	Yes		1	A couple of times per month
201302540	1	63 years old	63	55-64	64	55-64	59	55-64	63	55-64	64	55-64	1		1	1	No				No
201302595	1	59 years old	54	45-54	55	55-64	50	45-54	54	45-54	55	55-64	1		1	3	Yes		1	A couple of times per month	Yes		1	1-3 times per week
201302628	1	52 years old	52	45-54	53	45-54			52	45-54	53	45-54					Yes		1	1-3 times per week	Yes		1	1-3 times per week
201302639	1	82 years old	82	75+	83	75+	78	75+	82	75+	83	75+	1		1	2	No	Did NOT have sex with wife/husband			No	Did NOT have sex with wife/husband
201302705	1	56 years old	57	55-64	57	55-64	53	45-54	57	55-64	58	55-64	1		1	2	No	Did NOT have sex with wife/husband			Yes		1	1-3 times per week
201305738	1	48 years old	48	45-54	49	45-54			48	45-54	49	45-54					No				No
201307034	1	84 years old	84	75+	85	75+			84	75+	85	75+					No				No
201307133	1	89 years old	89	75+	90	75+	85	75+	89	75+	90	75+	0				No				No
201307177	1	84 years old	99	75+	85	75+	88	75+	92	75+	93	75+	0				No				No
201307188	1	75 years old	75	75+	76	75+			75	75+	76	75+					No				No
201307232	1	81 years old	81	75+	82	75+	76	75+	80	75+	81	75+	0	1			Yes		1	A couple of times per month	Yes		1	A couple of times per month
201307331	1	49 years old	51	45-54	50	45-54	45	45-54	49	45-54	50	45-54	1		1	1	Yes		1	A couple of times per month	Yes		1	4 or more times per week
201307342	1	58 years old	69	65-74	59	55-64	63	55-64	67	65-74	68	65-74	1		1	1	No				No
201307496	1	74 years old	74	65-74	75	75+	70	65-74	74	65-74	75	75+	0				No				No
201311001	0	61 years old	59	55-64	62	55-64	55	55-64	59	55-64	60	55-64	0	2	1	1	Yes		1	1-3 times per week	Yes		1	A couple of times per month
201311155	0		64	55-64			60	55-64					0
201311254	0	64 years old	64	55-64	65	65-74	60	55-64	64	55-64			1		1	2	Yes		1	Dont remember/Dont know
201311276	0	51 years old	51	45-54	52	45-54			51	45-54	52	45-54					Yes		2	Less than twice per month	Yes		1	4 or more times per week
201311287	0				45	45-54					45	45-54									Yes		1	4 or more times per week
201311364	0	41 years old	47	45-54	42	35-44			46	45-54	47	45-54					Yes		1	4 or more times per week	Yes		1	1-3 times per week
201311529	0	59 years old	59	55-64	60	55-64			59	55-64	60	55-64					Yes		1	4 or more times per week	Yes		1	1-3 times per week
201311551	0	63 years old	63	55-64	64	55-64	59	55-64	63	55-64	64	55-64	1		2	2	No	Had sex with wife/husband	2	1-3 times per week	Yes		1	1-3 times per week
201311606	0	67 years old	68	65-74	68	65-74	64	55-64	68	65-74	69	65-74	0	1	0		Yes		2	A couple of times per month	Yes		2	A couple of times per month
201311727	0	76 years old	76	75+	77	75+	72	65-74	76	75+	77	75+	1		1	5	No	Did NOT have sex with wife/husband			Yes		1	A couple of times per month
201317485	0	56 years old	89	75+	57	55-64	67	65-74	71	65-74	72	65-74	0	1			Yes		1	1-3 times per week	Yes		1	4 or more times per week
201401025	1	62 years old	62	55-64	63	55-64	58	55-64	62	55-64	63	55-64	0	1			No				No
201401046	1				45	45-54					45	45-54									Yes		1	Dont remember/Dont know
201401101	1	60 years old	60	55-64	61	55-64	56	55-64	60	55-64	61	55-64	0				No				No
201401168	1	58 years old	58	55-64	59	55-64			58	55-64	59	55-64					Yes		2	A few times a year	Yes		1	1-3 times per week
201401179	1	67 years old	65	65-74	68	65-74	63	55-64	67	65-74	68	65-74	1		1	2	No	Did NOT have sex with wife/husband			No
201401222	1	46 years old	46	45-54	47	45-54			46	45-54	47	45-54					Yes		1	1-3 times per week	Yes		1	4 or more times per week
201401288	1	53 years old	54	45-54	51	45-54	50	45-54	54	45-54	55	55-64	1		1	3	Yes		1	A couple of times per month	Yes		1	A couple of times per month
201401452	1	67 years old	67	65-74	68	65-74	63	55-64	67	65-74	68	65-74	0	1			No	Did NOT have sex with wife/husband			No	Did NOT have sex with wife/husband
201401474	1	57 years old	58	55-64	58	55-64	54	45-54	58	55-64	59	55-64	1		1	3	No				Yes		1	1-3 times per week
201401485	1	46 years old	44	35-44	47	45-54			44	< 45	45	45-54					Yes		1	1-3 times per week	Yes		1	1-3 times per week
201401518	1	50 years old	63	55-64	51	45-54	55	55-64	59	55-64	60	55-64	1		1	1	Yes		1	A couple of times per month	No	Did NOT have sex with wife/husband
201401562	1	59 years old	53	45-54	60	55-64	52	45-54	56	55-64	57	55-64	1		1	2	No	Had sex with wife/husband	1	A few times a year	Yes		1	A couple of times per month
201401573	1				45	45-54					45	45-54									Yes		1	4 or more times per week
201401672	1	46 years old	46	45-54	47	45-54			46	45-54	47	45-54					Yes		1	Dont remember/Dont know	Yes		1	A couple of times per month
201401683	1	53 years old	54	45-54	54	45-54	49	45-54	53	45-54	54	45-54	1		1	2	No	Had sex with wife/husband	1	A couple of times per month	Yes		1	1-3 times per week
201401750	1	53 years old	54	45-54	54	45-54	49	45-54	53	45-54	54	45-54	0	2	1	2	Yes		1	4 or more times per week	Yes		1	A few times a year
201401815	1	49 years old	48	45-54	50	45-54			48	45-54	49	45-54					Yes		1	1-3 times per week	Yes		1	1-3 times per week
201401827	1	57 years old	57	55-64	58	55-64			57	55-64	58	55-64					Yes		1	1-3 times per week	Yes		1	A couple of times per month
201401981	1	58 years old	58	55-64	59	55-64	51	45-54	55	55-64	56	55-64	1		1	1	Yes		1	4 or more times per week	No	Did NOT have sex with wife/husband
201403102	1	74 years old	73	65-74	75	75+	69	65-74	73	65-74	74	65-74	0	2	1	2	No				Yes		1	A couple of times per month
201405177	1	37 years old	37	35-44	38	35-44			37	< 45							Yes		1	4 or more times per week
201405574	1	50 years old	48	45-54	47	45-54	46	45-54	50	45-54	51	45-54	1		1	2	Yes		1	A couple of times per month	Yes		1	A couple of times per month
201406783	1	48 years old	47	45-54	49	45-54			48	45-54	49	45-54					Yes		1	1-3 times per week	Yes		1	Less than twice per month
201407036	1	49 years old	49	45-54	50	45-54			49	45-54	50	45-54					Yes		1	1-3 times per week	No
201407045	1		100	75+	100	75+	99	75+					0
201407223	1	>= 90 years old	91	75+	92	75+	87	75+	91	75+	92	75+	0				No				No
201407244	1	75 years old	88	75+	76	75+	80	75+	84	75+	85	75+	0				No				No
201407256	1	70 years old	68	65-74	51	45-54			69	65-74	70	65-74					No				No
201407399	1
201407497	1	72 years old	61	55-64	73	65-74	65	65-74	69	65-74	70	65-74	0				No				No
201407540	1	70 years old	69	65-74	71	65-74	65	65-74	69	65-74	70	65-74	0				Yes		2	1-3 times per week	Yes		1	Less than twice per month
201407959	1	85 years old	81	75+	86	75+	81	75+	85	75+	86	75+	0				No				No
201411003	0	65 years old	66	65-74	66	65-74	61	55-64	65	65-74	66	65-74	0	2	1	2	Yes		2	1-3 times per week	Yes		1	1-3 times per week
201411311	0	66 years old	69	65-74	67	65-74	65	65-74	69	65-74	70	65-74	1		1	2	No	Had sex with wife/husband	1	1-3 times per week	Yes		1	1-3 times per week
201411355	0	70 years old	70	65-74	71	65-74	66	65-74	70	65-74			1		1	2	Yes		1	1-3 times per week
201411375	0	59 years old	57	55-64	60	55-64	53	45-54	57	55-64	58	55-64	1		1	3	No	Had sex with wife/husband	1	1-3 times per week	Yes		1	4 or more times per week
201411377	0	63 years old	66	65-74	64	55-64	62	55-64	66	65-74	67	65-74	1		1	1	Yes		1	4 or more times per week	Yes		1	1-3 times per week
201411397	0	59 years old	59	55-64	60	55-64	55	55-64	59	55-64	60	55-64	0	2	1	2	Yes		1	4 or more times per week	Yes		1	A couple of times per month
201411419	0	45 years old	45	45-54	46	45-54			45	45-54	46	45-54					Yes		1	1-3 times per week	Yes		1	A couple of times per month
201411430	0	63 years old	57	55-64	64	55-64	56	55-64	60	55-64	61	55-64	1		1	1	Yes		1	A couple of times per month	Yes		1	1-3 times per week
201411486	0	46 years old	45	45-54	47	45-54			46	45-54	47	45-54					No	Had sex with wife/husband	1	4 or more times per week
201411541	0	58 years old	58	55-64	59	55-64	54	45-54	58	55-64	59	55-64	1		2	1	No	Had sex with wife/husband	2	4 or more times per week	Yes		2	1-3 times per week
201411563	0	42 years old	42	35-44	43	35-44			42	< 45	43	< 45					Yes		1	Dont remember/Dont know	Yes		1	4 or more times per week
201411727	0	45 years old	45	45-54	46	45-54			45	45-54							Yes		2	1-3 times per week
201411859	0	80 years old	85	75+	81	75+	81	75+	85	75+	86	75+	0	2	1	2	No	Had sex with wife/husband	1	A few times a year	Yes		1	A couple of times per month
201411870	0	61 years old	62	55-64	62	55-64	58	55-64	62	55-64	63	55-64	1		2	2	No	Had sex with wife/husband	1	1-3 times per week	Yes		1	1-3 times per week
201411914	0	76 years old	76	75+	77	75+	72	65-74	76	75+	77	75+	1		1	1	Yes		1	A couple of times per month	Yes		1	A couple of times per month
201413034	0	73 years old	73	65-74	74	65-74	69	65-74	73	65-74	74	65-74	1		1	4	Yes		1	1-3 times per week	Yes		1	Less than twice per month
201413122	0	53 years old	53	45-54	54	45-54	49	45-54	53	45-54	54	45-54	0	2	1	1	Yes		2	1-3 times per week	Yes		2	1-3 times per week
201413871	0	52 years old	56	55-64	53	45-54	52	45-54	56	55-64	57	55-64	1		1	2	Yes		1	4 or more times per week	Yes		1	1-3 times per week
201413903	0	68 years old	68	65-74	69	65-74	64	55-64	68	65-74	69	65-74	1		1	1	Yes		1	1-3 times per week	Yes		2	A couple of times per month
201414255	0	65 years old	61	55-64	55	55-64	59	55-64	63	55-64	64	55-64	1		1	3	Yes		1	Less than twice per month	Yes		1	1-3 times per week
201414849	0	62 years old	68	65-74	63	55-64	64	55-64	68	65-74	69	65-74	1		3	1	Yes		3	1-3 times per week	Yes		2	1-3 times per week
201415332	0	50 years old	50	45-54	51	45-54	46	45-54	50	45-54	51	45-54	1		1	2	Yes		1	1-3 times per week	Yes		1	A couple of times per month
201416804	0	56 years old	55	55-64	57	55-64	52	45-54	56	55-64			1		1	2	No	Had sex with wife/husband	1	4 or more times per week
201417024	0	56 years old	71	65-74	57	55-64	54	45-54	58	55-64	59	55-64	1		1	1	Yes		1	A couple of times per month	Yes		1	A couple of times per month
201502034	1	47 years old	57	55-64	49	45-54			57	55-64	58	55-64					Yes		1	1-3 times per week	Yes		1	1-3 times per week
201502089	1	52 years old	53	45-54	53	45-54	49	45-54	53	45-54	54	45-54	1		1	2	Yes		1	4 or more times per week	Yes		1	1-3 times per week
201502144	1	68 years old	69	65-74	70	65-74	65	65-74	69	65-74	70	65-74	0				No				No
201502166	1	49 years old	49	45-54	50	45-54			49	45-54	50	45-54					No				Yes		1	1-3 times per week
201502661	1	49 years old	39	35-44	50	45-54			39	< 45	40	< 45					No	Had sex with wife/husband	1	1-3 times per week	Yes		1	1-3 times per week
201504045	1	64 years old	61	55-64	64	55-64	57	55-64	61	55-64	62	55-64	1		1	2	No				No
201505100	1	58 years old	58	55-64	59	55-64	54	45-54	58	55-64	59	55-64	0				No				No
201507265	1	74 years old	74	65-74	75	75+	71	65-74	75	75+	76	75+	0	1			No	Did NOT have sex with wife/husband			No	Did NOT have sex with wife/husband
201507353	1	>= 90 years old	100	75+	100	75+	99	75+	103	75+			0				No
201511067	0	42 years old	46	45-54	43	35-44			46	45-54	47	45-54					Yes		2	1-3 times per week	Yes		2	1-3 times per week
201511276	0		61	55-64	62	55-64	57	55-64			62	55-64	1		1	2					No	Did NOT have sex with wife/husband
201511474	0		68	65-74			64	55-64					1		1	2
201511617	0	65 years old	72	65-74	66	65-74			72	65-74	73	65-74					Yes		1	Dont remember/Dont know	Yes		1	4 or more times per week
201511672	0	65 years old	66	65-74	66	65-74	61	55-64	65	65-74	66	65-74	1		1	2	Yes		1	Dont remember/Dont know	Yes		1	A couple of times per month
201516727	0	42 years old	33	25-34	40	35-44			42	< 45	43	< 45					Yes		1	A couple of times per month	Yes		1	4 or more times per week
201517331	0		71	65-74	72	65-74	67	65-74			72	65-74	1		2	2					Yes		1	Less than twice per month
201517738	0	>= 90 years old	63	55-64	94	75+			90	75+							No	Did NOT have sex with wife/husband
201601001	1	53 years old	65	65-74	54	45-54	49	45-54	53	45-54	54	45-54	1		1	2	Yes		1	A couple of times per month	Yes		1	A couple of times per month
201601013	1	51 years old	51	45-54	52	45-54			51	45-54							Yes		1	1-3 times per week
201601057	1	39 years old	48	45-54	49	45-54			47	45-54	48	45-54					Yes		1	1-3 times per week	Yes		1	1-3 times per week
201601123	1	53 years old	53	45-54	54	45-54	49	45-54	53	45-54	54	45-54	1		1	2	No	Had sex with wife/husband	1	1-3 times per week	Yes		1	1-3 times per week
201601222	1		58	55-64			57	55-64					0
201601255	1	64 years old	64	55-64	65	65-74	60	55-64	64	55-64	65	65-74	1		1	2	Yes		1	1-3 times per week	Yes		1	Less than twice per month
201601364	1	72 years old	52	45-54	44	35-44	51	45-54	55	55-64	56	55-64	1		1	5	Yes		1	A couple of times per month	Yes		1	A couple of times per month
201601540	1	54 years old	54	45-54	55	55-64	50	45-54	54	45-54	55	55-64	1		2	3	Yes		1	A few times a year	Yes		1	1-3 times per week
201601694	1	63 years old	63	55-64	64	55-64	59	55-64	63	55-64	64	55-64	1		1	2	Yes		1	A couple of times per month	Yes		1	A couple of times per month
201601837	1	55 years old	55	55-64	56	55-64	51	45-54	55	55-64	56	55-64	0	2	1	2	Yes		1	1-3 times per week	Yes		1	1-3 times per week
201601903	1	67 years old	66	65-74	68	65-74	64	55-64	68	65-74	69	65-74	1		3	3	No				No
201601925	1	53 years old	53	45-54	54	45-54	49	45-54	53	45-54	54	45-54	1		1	2	Yes		1	1-3 times per week	Yes		1	4 or more times per week
201601991	1	40 years old	51	45-54	41	35-44	36	< 45	40	< 45	41	< 45	0	2	1	2	Yes		1	4 or more times per week	Yes		1	1-3 times per week
201607024	1	59 years old	59	55-64	60	55-64	55	55-64	59	55-64	60	55-64	1		1	2	Yes		1	1-3 times per week	Yes		1	1-3 times per week
201607067	1	81 years old	81	75+	82	75+	77	75+	81	75+	82	75+	0				No				No
201607233	1		73	65-74	70	65-74	69	65-74	73	65-74	74	65-74	1		1	4	No	Did NOT have sex with wife/husband			Yes		1	Less than twice per month
201607299	1	83 years old	84	75+	84	75+	79	75+	83	75+	84	75+	0				Yes		1	A couple of times per month	No
201607309	1	>= 90 years old	94	75+	95	75+	86	75+	90	75+	91	75+	0				No				No
201607375	1	74 years old	74	65-74	75	75+	70	65-74	74	65-74	75	75+	1		1	2	Yes		1	A couple of times per month	No
201607441	1	78 years old	78	75+	79	75+	75	75+	79	75+	80	75+	1		1	3	Yes		1	1-3 times per week	Yes		1	Less than twice per month
201607518	1	68 years old	68	65-74	41	35-44	64	55-64	68	65-74	69	65-74	1		1	5	No				No
201607573	1	65 years old	72	65-74	66	65-74	61	55-64	65	65-74	66	65-74	0	2	1	2	Yes		1	A few times a year	Yes		1	A couple of times per month
201607705	1	84 years old	83	75+	85	75+	80	75+	84	75+	85	75+	0				No				No
201607815	1	77 years old	88	75+	21	< 25	82	75+	86	75+	87	75+	0				No				No
201611100	0	72 years old	72	65-74	73	65-74	68	65-74	72	65-74	73	65-74	1		1	3	Yes		1	A couple of times per month	No
201611122	0	66 years old	66	65-74	67	65-74			66	65-74	67	65-74					No	Refuse to answer			No	Refuse to answer
201611144	0	51 years old	51	45-54	52	45-54	47	45-54	51	45-54	52	45-54	1		1	3	No	Had sex with wife/husband	1	1-3 times per week	Yes		4	A couple of times per month
201611243	0	64 years old	64	55-64	65	65-74	60	55-64	64	55-64	65	65-74	1		1	2	No				Yes		1	4 or more times per week
201611244	0	39 years old	39	35-44	40	35-44			39	< 45							Yes		1	4 or more times per week
201611419	0	74 years old	74	65-74	75	75+	70	65-74	74	65-74	75	75+	1		1	4	Yes		1	1-3 times per week	Yes		1	A couple of times per month
201611442	0	44 years old	53	45-54	45	45-54	44	< 45	48	45-54	49	45-54	1		1	1	Yes		1	1-3 times per week	Yes		1	1-3 times per week
201611716	0				43	35-44					45	45-54									Yes		1	1-3 times per week
201611793	0		66	65-74			62	55-64					0	2	1	2
201611892	0	48 years old	48	45-54	49	45-54			48	45-54	49	45-54					Yes		1	1-3 times per week	Yes		1	1-3 times per week
201613276	0	53 years old	53	45-54	54	45-54	49	45-54	53	45-54	54	45-54	1		1	1	Yes		1	4 or more times per week	Yes		1	4 or more times per week
201613287	0	56 years old	55	55-64	57	55-64	51	45-54	55	55-64	56	55-64	1		2	2	No	Did NOT have sex with wife/husband			Yes		2	1-3 times per week
201614387	0		50	45-54	50	45-54	45	45-54			50	45-54	1		1	1					No	Refuse to answer
201616848	0	46 years old	59	55-64	47	45-54	45	45-54	49	45-54	50	45-54	1		1	2	Yes		1	4 or more times per week	Yes		1	1-3 times per week
201617145	0	75 years old	81	75+	76	75+	77	75+	81	75+	82	75+	1		2	3	Yes		2	1-3 times per week	Yes		1	A couple of times per month
201617331	0		80	75+			76	75+					1		2	2
201617606	0	79 years old	77	75+	80	75+	74	65-74	78	75+	79	75+	1		2	3	No	Did NOT have sex with wife/husband			Yes		2	A couple of times per month
201701046	1	43 years old	44	35-44	44	35-44	39	< 45	43	< 45	44	< 45	1		1	1	Yes		1	4 or more times per week	Yes		1	1-3 times per week
201701056	1				43	35-44					43	< 45									Yes		1	1-3 times per week
201701134	1	67 years old	67	65-74	68	65-74	63	55-64	67	65-74	68	65-74	1		1	3	Yes		1	A couple of times per month	No	Did NOT have sex with wife/husband
201701199	1		73	65-74			69	65-74					1		1	2
201701563	1	64 years old	51	45-54	65	65-74	49	45-54	53	45-54	54	45-54	0	2	1	5	Yes		1	1-3 times per week	Yes		1	A few times a year
201701617	1	52 years old	63	55-64	54	45-54	59	55-64	63	55-64	64	55-64	1		1	2	Yes		1	4 or more times per week	Yes		1	1-3 times per week
201701672	1	62 years old	53	45-54	63	55-64	52	45-54	56	55-64	57	55-64	0	2	1	2	Yes		1	1-3 times per week	Yes		1	1-3 times per week
201701717	1	50 years old	47	45-54	53	45-54			51	45-54	52	45-54					Yes		1	A couple of times per month	Yes		1	A couple of times per month
201701826	1		52	45-54	53	45-54	48	45-54			53	45-54	1		1	1					No	Did NOT have sex with wife/husband
201701849	1	55 years old	65	65-74	56	55-64			65	65-74	66	65-74					No				No
201701870	1	80 years old	44	35-44	71	65-74			46	45-54	47	45-54					Yes		1	Dont remember/Dont know	Yes		1	Less than twice per month
201705375	1	42 years old	52	45-54	43	35-44			52	45-54	53	45-54					Yes		1	4 or more times per week	Yes		1	1-3 times per week
201706288	1
201707034	1	70 years old	70	65-74	70	65-74			70	65-74	71	65-74					No				No
201707100	1		77	75+	78	75+	73	65-74					0
201707222	1		74	65-74			70	65-74					0
201707772	1	47 years old	44	35-44	48	45-54			47	45-54	48	45-54					Yes		1	4 or more times per week	Yes		1	4 or more times per week
201707793	1
201711111	0	47 years old	48	45-54	48	45-54			48	45-54	49	45-54					Yes		1	4 or more times per week	Yes		1	1-3 times per week
201711155	0	54 years old	53	45-54	55	55-64	51	45-54	55	55-64	56	55-64	1		1	2	Yes		1	4 or more times per week	Yes		2	1-3 times per week
201711177	0	40 years old	56	55-64	41	35-44	44	< 45	48	45-54	49	45-54	0	2	2	3	Yes		1	1-3 times per week	Yes		1	1-3 times per week
201711189	0	65 years old	65	65-74	66	65-74	61	55-64	65	65-74	66	65-74	0	2	1	2	Yes		1	1-3 times per week	Yes		1	4 or more times per week
201711210	0		63	55-64	64	55-64	59	55-64					1		1	1
201711518	0	58 years old	56	55-64	59	55-64	52	45-54	56	55-64			1		1	2	Yes		1	A few times a year
201711551	0	58 years old	59	55-64	59	55-64	55	55-64	59	55-64	60	55-64	1		1	2	Yes		1	1-3 times per week	Yes		1	4 or more times per week
201711684	0	>= 90 years old	86	75+	97	75+	86	75+	90	75+	91	75+	1		1	4	Yes		1	1-3 times per week	Yes		1	Less than twice per month
201711750	0	54 years old	57	55-64	55	55-64	53	45-54	57	55-64	58	55-64	1		1	2	Yes		1	4 or more times per week	Yes		1	A couple of times per month
201711860	0	57 years old	57	55-64	58	55-64	53	45-54	57	55-64	58	55-64	1		1	2	Yes		1	1-3 times per week	Yes		2	4 or more times per week
201713045	0	45 years old	46	45-54	46	45-54			46	45-54	47	45-54					Yes		2	1-3 times per week	No	Had sex with wife/husband	2	4 or more times per week
201713243	0	54 years old	54	45-54	55	55-64	50	45-54	54	45-54	55	55-64	0		1	1	Yes		1	1-3 times per week	Yes		1	A couple of times per month
201713969	0	70 years old	70	65-74	71	65-74	66	65-74	70	65-74	71	65-74	0	2	1	1	Yes		1	4 or more times per week	Yes		1	1-3 times per week
201715739	0	75 years old	99	75+	76	75+	83	75+	87	75+	88	75+	1		1	3	Yes		2	1-3 times per week	No
201716079	0	56 years old	56	55-64	57	55-64	52	45-54	56	55-64	57	55-64	0	2	1	3	No	Did NOT have sex with wife/husband			No	Had sex with wife/husband	1	1-3 times per week
201716486	0		33	25-34	35	35-44	30	< 45					1		2	2
201802100	1	79 years old	78	75+	80	75+	75	75+	79	75+	80	75+	0				No				Yes		1	A couple of times per month
201802144	1	41 years old	43	35-44	42	35-44			43	< 45	44	< 45					Yes		1	1-3 times per week	Yes		1	A few times a year
201802199	1	53 years old	53	45-54	54	45-54	49	45-54	53	45-54	54	45-54	1		1	1	Yes		1	A few times a year	Yes		1	1-3 times per week
201802507	1	65 years old	63	55-64	66	65-74	59	55-64	63	55-64	64	55-64	1		1	1	Yes		1	A couple of times per month	No	Did NOT have sex with wife/husband
201802672	1	50 years old	56	55-64	51	45-54	51	45-54	55	55-64	56	55-64	1		1	2	Yes		1	Dont remember/Dont know	Yes		1	A couple of times per month
201804430	1	45 years old	41	35-44	46	45-54			45	45-54	46	45-54					Yes		1	4 or more times per week	Yes		1	1-3 times per week
201805375	1	65 years old	65	65-74	51	45-54	61	55-64	65	65-74	66	65-74	0				Yes		1	Less than twice per month	Yes		1	1-3 times per week
201807221	1	87 years old	93	75+	88	75+	87	75+	91	75+	92	75+	1		1	2	No	Did NOT have sex with wife/husband			No	Did NOT have sex with wife/husband
201807364	1	>= 90 years old	80	75+	91	75+	76	75+	80	75+	81	75+	0				No				No
201807397	1	66 years old	65	65-74	67	65-74	61	55-64	65	65-74	66	65-74	1		1	3	Yes		1	4 or more times per week	Yes		1	A couple of times per month
201807683	1	64 years old	72	65-74	65	65-74	67	65-74	71	65-74	72	65-74	0				No				No
201807694	1	72 years old	72	65-74	73	65-74	68	65-74	72	65-74	73	65-74	0				No				No
201811001	0	63 years old	54	45-54	64	55-64	50	45-54	54	45-54	55	55-64	1		1	2	Yes		1	A couple of times per month	Yes		1	1-3 times per week
201811320	0	60 years old	60	55-64	61	55-64			60	55-64	61	55-64					Yes		1	4 or more times per week	Yes		1	A couple of times per month
201811562	0	78 years old	75	75+	79	75+	71	65-74	75	75+	76	75+	1		1	5	Yes		1	Dont remember/Dont know	Yes		1	Dont remember/Dont know
201815232	0	49 years old	49	45-54	50	45-54			49	45-54	50	45-54					Yes		2	4 or more times per week	Yes		2	1-3 times per week
201815298	0	67 years old	67	65-74	68	65-74	63	55-64	67	65-74	68	65-74	1		1	2	Yes		1	1-3 times per week	Yes		1	4 or more times per week
201815628	0		53	45-54	54	45-54	49	45-54					1		2	1
201817342	0	>= 90 years old	87	75+	93	75+	83	75+	87	75+	88	75+	1		1	4	No	Did NOT have sex with wife/husband			No	Did NOT have sex with wife/husband
201817441	0	70 years old	67	65-74	69	65-74	63	55-64	67	65-74	68	65-74	1		1	2	Yes		1	A few times a year	Yes		1	1-3 times per week
310001254	1				44	35-44					44	< 45									Yes		1	A couple of times per month
310001331	1	41 years old	43	35-44	42	35-44			43	< 45							Yes		1	1-3 times per week
310001353	1	50 years old	50	45-54	51	45-54	46	45-54	50	45-54	51	45-54	1		1	2	Yes		1	A couple of times per month	Yes		1	A few times a year
310001397	1	54 years old	54	45-54	55	55-64	50	45-54	54	45-54	55	55-64	0	2	1	4	No				Yes		1	4 or more times per week
310001496	1	49 years old	49	45-54	50	45-54	45	45-54	49	45-54	50	45-54	1		1	1	No	Had sex with wife/husband	1	4 or more times per week	Yes		1	1-3 times per week
310001584	1	49 years old	49	45-54	50	45-54			49	45-54	50	45-54					No				No
310001617	1	66 years old	66	65-74	67	65-74	62	55-64	66	65-74	67	65-74	0				No				No
310001771	1	62 years old	61	55-64	61	55-64	57	55-64	61	55-64	62	55-64	1		1	5	No	Did NOT have sex with wife/husband			Yes		1	1-3 times per week
310002694	1		77	75+			73	65-74					0
310004705	0		69	65-74			65	65-74					1		1	5
310007430	1	72 years old	72	65-74	73	65-74	68	65-74	72	65-74	73	65-74	0				No				No
310007485	1	78 years old	77	75+	79	75+	73	65-74	77	75+	78	75+	0				No				No
310007650	1	70 years old	70	65-74	71	65-74	66	65-74	70	65-74	71	65-74	0				No				No
310011001	0	62 years old	62	55-64	63	55-64	58	55-64	62	55-64	63	55-64	1		1	2	No	Did NOT have sex with wife/husband			Yes		1	1-3 times per week
310011012	0	51 years old	54	45-54	54	45-54	50	45-54	54	45-54	55	55-64	1		2	2	Yes		2	4 or more times per week	Yes		2	1-3 times per week
310011133	0	48 years old	47	45-54	49	45-54	44	< 45	48	45-54	49	45-54	1		1	1	Yes		1	1-3 times per week	No	Did NOT have sex with wife/husband
310011166	0	65 years old	64	55-64	66	65-74	60	55-64	64	55-64	65	65-74	1		1	5	Yes		1	1-3 times per week	Yes		1	1-3 times per week
310011177	0				45	45-54					45	45-54									No	Did NOT have sex with wife/husband
310011529	0	67 years old	67	65-74	68	65-74	63	55-64	67	65-74	68	65-74	1		2	2	No	Did NOT have sex with wife/husband			Yes		1	1-3 times per week
310011551	0	45 years old	47	45-54	46	45-54			47	45-54	48	45-54					No	Had sex with wife/husband	1	4 or more times per week	Yes		1	1-3 times per week
310011683	0	52 years old	52	45-54	53	45-54	48	45-54	52	45-54	53	45-54	1		1	3	No	Had sex with wife/husband	1	A couple of times per month	Yes		1	4 or more times per week
310011815	0	53 years old	53	45-54	54	45-54	49	45-54	53	45-54	54	45-54	1		1	2	No	Had sex with wife/husband	1	1-3 times per week	Yes		1	4 or more times per week
310016782	1	45 years old	45	45-54	46	45-54			45	45-54	46	45-54					No				No
310017210	0
310017793	1	75 years old	75	75+	75	75+	71	65-74	75	75+	76	75+	1		1	5	No	Did NOT have sex with wife/husband			No	Did NOT have sex with wife/husband
310101001	1	65 years old	64	55-64	66	65-74	61	55-64	65	65-74	66	65-74	1		1	3	No	Did NOT have sex with wife/husband			No	Did NOT have sex with wife/husband
310101012	1	60 years old	60	55-64	61	55-64	56	55-64	60	55-64	61	55-64	0	1			Yes		1	1-3 times per week	Yes		1	1-3 times per week
310101078	1				38	35-44					45	45-54									Yes		1	1-3 times per week
310101100	1	52 years old	52	45-54	53	45-54	48	45-54	52	45-54	53	45-54	0				No				No
310101331	1	50 years old	53	45-54	51	45-54	49	45-54	53	45-54	54	45-54	1		1	2	No				No
310101386	1	56 years old	61	55-64	57	55-64	57	55-64	61	55-64	62	55-64	0	2	1	5	Yes		1	4 or more times per week	No	Did NOT have sex with wife/husband
310101397	1	48 years old	48	45-54	49	45-54			48	45-54	49	45-54					No				Yes		1	4 or more times per week
310101408	1	58 years old	58	55-64	15	< 25	54	45-54	58	55-64	59	55-64	0				No				No
310101518	1	48 years old	50	45-54	51	45-54	46	45-54	50	45-54	51	45-54	1		1	2	No	Had sex with wife/husband	1	4 or more times per week	Yes		1	1-3 times per week
310107298	1		57	55-64	58	55-64	53	45-54			58	55-64	1		1	2					No	Did NOT have sex with wife/husband
310111155	0	55 years old	53	45-54	56	55-64	49	45-54	53	45-54	54	45-54	1		2	1	Yes		2	4 or more times per week	Yes		2	A couple of times per month
310111188	0	54 years old	51	45-54	55	55-64	49	45-54	53	45-54	54	45-54	1		1	2	Yes		1	A couple of times per month	Yes		1	1-3 times per week
310111353	0	84 years old	84	75+	85	75+	80	75+	84	75+	85	75+	0	1			No	Did NOT have sex with wife/husband			No	Did NOT have sex with wife/husband
310111430	0	57 years old	59	55-64	58	55-64	55	55-64	59	55-64	60	55-64	1		1	1	Yes		2	1-3 times per week	Yes		1	Less than twice per month
310111441	0	76 years old	76	75+	77	75+	72	65-74	76	75+	77	75+	0	1			No	Did NOT have sex with wife/husband			No	Did NOT have sex with wife/husband
310111485	0	49 years old	49	45-54	50	45-54	45	45-54	49	45-54	50	45-54	1		1	5	No	Did NOT have sex with wife/husband			Yes		1	4 or more times per week
310111496	0	53 years old	57	55-64	54	45-54	53	45-54	57	55-64	58	55-64	1		2	3	Yes		1	1-3 times per week	Yes		1	A few times a year
310111507	0	48 years old	50	45-54	49	45-54	44	< 45	48	45-54			1		1	1	Yes		2	4 or more times per week
310111628	0	58 years old	58	55-64	59	55-64	54	45-54	58	55-64	59	55-64	1		1	1	No				No
310117606	0	66 years old	66	65-74	67	65-74	62	55-64	66	65-74	67	65-74	1		1	1	No	Did NOT have sex with wife/husband			No	Did NOT have sex with wife/husband
310201023	1	52 years old	51	45-54	53	45-54	48	45-54	52	45-54	53	45-54	1		1	2	Yes		1	A couple of times per month	Yes		1	A couple of times per month
310201034	1	47 years old	68	65-74	68	65-74	64	55-64	68	65-74	69	65-74	0				No				No
310201056	1	55 years old	55	55-64	56	55-64	51	45-54	55	55-64	56	55-64	1		1	2	Yes		1	1-3 times per week	No	Did NOT have sex with wife/husband
310201221	1	57 years old	57	55-64	58	55-64	53	45-54	57	55-64	58	55-64	1		1	2	No				No
310201463	1	45 years old	45	45-54	46	45-54			45	45-54	46	45-54					Yes		1	4 or more times per week	No	Did NOT have sex with wife/husband
310201562	1		62	55-64	63	55-64	58	55-64			63	55-64	1		1	5					Yes		1	A couple of times per month
310201639	1	61 years old	61	55-64	62	55-64	57	55-64	61	55-64	62	55-64	0				No				No
310202001	1	50 years old	50	45-54	51	45-54	46	45-54	50	45-54	51	45-54	1		1	1	No	Did NOT have sex with wife/husband			No
310204012	1	58 years old	58	55-64	59	55-64	54	45-54	58	55-64	59	55-64	0	1			No				No
310204320	1	45 years old	45	45-54	46	45-54			45	45-54	46	45-54					Yes		1	1-3 times per week	Yes		1	1-3 times per week
310205089	1	48 years old	48	45-54	49	45-54			48	45-54	49	45-54					Yes		1	A couple of times per month	Yes		1	1-3 times per week
310205144	1	50 years old	50	45-54	51	45-54	46	45-54	50	45-54	51	45-54	1		1	2	No				No
310207617	1	85 years old	86	75+	100	75+			85	75+	86	75+					No				No
310211078	0	48 years old	48	45-54	49	45-54			48	45-54	49	45-54					Yes		1	4 or more times per week	Yes		1	1-3 times per week
310211265	0	64 years old	64	55-64	65	65-74	60	55-64	64	55-64	65	65-74	1		2	2	Yes		2	1-3 times per week	Yes		2	4 or more times per week
310211375	0		59	55-64			55	55-64					1		3	2
310211452	0	68 years old	68	65-74	69	65-74	64	55-64	68	65-74	69	65-74	1		1	1	Yes		1	1-3 times per week	No	Did NOT have sex with wife/husband
310211705	0	57 years old	59	55-64	58	55-64	55	55-64	59	55-64	60	55-64	1		1	2	Yes		1	1-3 times per week	Yes		1	A couple of times per month
310215716	0	72 years old	72	65-74	73	65-74	68	65-74	72	65-74	73	65-74	1		1	3	No				Yes		1	1-3 times per week
310217199	0		81	75+			77	75+					0
310217243	0	73 years old	75	75+	74	65-74	71	65-74	75	75+	76	75+	1		1	5	Yes		1	4 or more times per week	Yes		1	A couple of times per month
310217309	0	67 years old	67	65-74	68	65-74	63	55-64	67	65-74	68	65-74	0				No				No
310217353	0	75 years old	75	75+	76	75+	71	65-74	75	75+	76	75+	1		1	3	No	Did NOT have sex with wife/husband			No
310301001	1	50 years old	50	45-54	50	45-54	46	45-54	50	45-54	51	45-54	1		1	2	No	Did NOT have sex with wife/husband			No	Did NOT have sex with wife/husband
310301188	1	56 years old	56	55-64	57	55-64	52	45-54	56	55-64	57	55-64	0	1			Yes		1	A couple of times per month	Yes		1	A few times a year
310301254	1	52 years old	52	45-54	53	45-54	48	45-54	52	45-54	53	45-54	1		1	1	Yes		1	4 or more times per week	Yes		1	1-3 times per week
310301265	1	43 years old	52	45-54	44	35-44	48	45-54	52	45-54	53	45-54	1		1	2	Yes		1	1-3 times per week	Yes		1	A couple of times per month
310301298	1	53 years old	53	45-54	54	45-54			53	45-54	54	45-54					No				No
310311232	0	55 years old	55	55-64	56	55-64	51	45-54	55	55-64	56	55-64	1		1	3	Yes		1	4 or more times per week	Yes		1	1-3 times per week
310311320	0	53 years old	53	45-54	54	45-54	49	45-54	53	45-54	54	45-54	1		23	1	Yes		4	4 or more times per week	Yes		5	4 or more times per week
310401144	1	52 years old	52	45-54	53	45-54	48	45-54	52	45-54	53	45-54	1		1	1	No				No
310401177	1	57 years old	57	55-64	58	55-64	53	45-54	57	55-64	58	55-64	1		1	3	Yes		1	A couple of times per month	Yes		1	1-3 times per week
310401199	1	48 years old	46	45-54	49	45-54			48	45-54	49	45-54					Yes		1	1-3 times per week	Yes		1	4 or more times per week
310401232	1	59 years old	59	55-64	60	55-64	55	55-64	59	55-64	60	55-64	0	1			Yes		1	A couple of times per month	No	Did NOT have sex with wife/husband
310401485	1	57 years old	52	45-54	53	45-54	48	45-54	52	45-54	53	45-54	0	1			No	Did NOT have sex with wife/husband			No	Did NOT have sex with wife/husband
310401551	1	57 years old	57	55-64	58	55-64	53	45-54	57	55-64	58	55-64	1		1	3	No	Did NOT have sex with wife/husband			Yes		1	Less than twice per month
310401584	1	61 years old	61	55-64	62	55-64	57	55-64	61	55-64	62	55-64	1		1	3	No	Did NOT have sex with wife/husband			Yes		1	Dont remember/Dont know
310404408	1	58 years old	67	65-74	59	55-64	55	55-64	59	55-64	60	55-64	1		1	4	No	Did NOT have sex with wife/husband			Yes		1	1-3 times per week
310407100	1	75 years old	75	75+	76	75+	71	65-74	75	75+	76	75+	0				No				No
310411001	0	58 years old	58	55-64	59	55-64	54	45-54	58	55-64	59	55-64	1		1	1	Yes		1	1-3 times per week	Yes		1	4 or more times per week
310411133	0		65	65-74	66	65-74	61	55-64			66	65-74	1		1	2					Yes		2	1-3 times per week
310411375	0	63 years old	62	55-64	62	55-64	58	55-64	62	55-64	63	55-64	1		1	5	No	Did NOT have sex with wife/husband			Yes		1	1-3 times per week
310411430	0		68	65-74			64	55-64					1		2	1
310411474	0	60 years old	60	55-64	61	55-64	56	55-64	60	55-64	61	55-64	1		1	2	Yes		1	A couple of times per month	Yes		1	1-3 times per week
310411518	0		85	75+
310411562	0	56 years old	56	55-64	57	55-64	52	45-54	56	55-64	57	55-64	1		1	1	Yes		1	1-3 times per week	Yes		1	4 or more times per week
310417166	0	70 years old	70	65-74	71	65-74	66	65-74	70	65-74	71	65-74	1		2	2	Yes		1	4 or more times per week	Yes		1	A few times a year
310501023	1				45	45-54					45	45-54									Yes		1	1-3 times per week
310501221	1	45 years old	45	45-54	46	45-54			45	45-54	46	45-54					Yes		1	1-3 times per week	Yes		1	1-3 times per week
310501309	1	65 years old	56	55-64	53	45-54	54	45-54	58	55-64	59	55-64	0				No				No
310501353	1	45 years old	47	45-54	47	45-54			45	45-54	46	45-54					Yes		1	4 or more times per week	Yes		1	4 or more times per week
310504320	1	70 years old	70	65-74	71	65-74			70	65-74	71	65-74					No				No
310511111	0	49 years old	49	45-54	50	45-54			49	45-54	50	45-54					Yes		>=20	4 or more times per week	Yes		2	1-3 times per week
310511342	0	56 years old	54	45-54	57	55-64	52	45-54	56	55-64	57	55-64	1		2	2	Yes		1	4 or more times per week	Yes		2	Dont remember/Dont know
310601034	1	38 years old	38	35-44	39	35-44			38	< 45							Yes		1	1-3 times per week
310601133	1	53 years old	53	45-54	54	45-54	48	45-54	52	45-54	53	45-54	1		1	2	Yes		1	1-3 times per week	Yes		1	A few times a year
310601485	1				43	35-44					43	< 45									Yes		1	4 or more times per week
310601507	1		61	55-64			57	55-64					0	2	1	4
310601727	1	47 years old	47	45-54	48	45-54			47	45-54	48	45-54					Yes		1	1-3 times per week	Yes		1	A couple of times per month
310601969	1	52 years old	52	45-54	52	45-54	47	45-54	51	45-54	52	45-54	1		1	1	Yes		1	1-3 times per week	Yes		1	A couple of times per month
310604936	1	50 years old	49	45-54	51	45-54			50	45-54	51	45-54					No				No
310607166	1	71 years old	71	65-74	77	75+	67	65-74	71	65-74	72	65-74	0				No				No
310607243	1		79	75+			75	75+					0
310607584	1	79 years old	79	75+	80	75+	75	75+	79	75+	80	75+	0				No				No
310611188	0	57 years old	59	55-64	57	55-64	55	55-64	59	55-64	60	55-64	0	1			No				Yes		1	Less than twice per month
310611419	0	45 years old	45	45-54	46	45-54			45	45-54	46	45-54					Yes		2	A couple of times per month	Yes		2	1-3 times per week
310611463	0	50 years old	50	45-54	51	45-54	46	45-54	50	45-54	51	45-54	1		3	1	Yes		1	A few times a year	Yes		2	1-3 times per week
310611650	0	59 years old	61	55-64	60	55-64	57	55-64	61	55-64	62	55-64	1		1	2	Yes		1	1-3 times per week	Yes		1	1-3 times per week
310611738	0	45 years old	45	45-54	46	45-54			45	45-54	46	45-54					Yes		2	1-3 times per week	Yes		2	A couple of times per month
310611815	0	51 years old	51	45-54	52	45-54	47	45-54	51	45-54	52	45-54	1		1	1	Yes		1	1-3 times per week	Yes		1	4 or more times per week
310611881	0	63 years old	53	45-54	64	55-64	58	55-64	62	55-64	63	55-64	1		1	5	Yes		1	1-3 times per week	Yes		1	A few times a year
310611914	0	54 years old	54	45-54	55	55-64	50	45-54	54	45-54	55	55-64	0	2	1	4	Yes		1	1-3 times per week	Yes		1	1-3 times per week
310611958	0	45 years old	45	45-54	46	45-54			45	45-54	46	45-54					Yes		1	1-3 times per week	Yes		1	4 or more times per week
310616826	0		48	45-54	49	45-54					49	45-54									Yes		2	1-3 times per week
310701111	1	55 years old	55	55-64	56	55-64	51	45-54	55	55-64	56	55-64	1		1	2	Yes		1	1-3 times per week	Yes		1	1-3 times per week
310701133	1	46 years old	46	45-54	47	45-54			46	45-54	47	45-54					No				No
310701243	1	49 years old	49	45-54	50	45-54			49	45-54	50	45-54					Yes		1	1-3 times per week	Yes		1	1-3 times per week
310707166	1	82 years old	82	75+	83	75+	78	75+	82	75+	83	75+	0				No				No
310707265	1		83	75+	84	75+	79	75+			84	75+	0								No
310707342	1	79 years old	79	75+	80	75+	75	75+	79	75+	80	75+	0	1			No	Did NOT have sex with wife/husband			No	Did NOT have sex with wife/husband
310711177	0	65 years old	65	65-74	66	65-74	61	55-64	65	65-74	66	65-74	1		1	2	Yes		1	1-3 times per week	Yes		1	1-3 times per week
310711199	0	56 years old	56	55-64	57	55-64	52	45-54	56	55-64	57	55-64	1		1	2	Yes		1	1-3 times per week	No	Did NOT have sex with wife/husband
310715001	0				45	45-54					45	45-54									Yes		1	1-3 times per week
310717276	0		83	75+	84	75+	79	75+			84	75+	1		2	5					No	Did NOT have sex with wife/husband
310801001	1				45	45-54					45	45-54									Yes		1	1-3 times per week
310801023	1	47 years old	47	45-54	48	45-54			47	45-54	48	45-54					Yes		1	1-3 times per week	Yes		1	4 or more times per week
310801188	1	53 years old	54	45-54	55	55-64	50	45-54	54	45-54	55	55-64	1		1	3	Yes		1	4 or more times per week	Yes		1	A couple of times per month
310801243	1	56 years old	56	55-64	57	55-64	52	45-54	56	55-64	57	55-64	1		1	2	Yes		1	1-3 times per week	Yes		1	1-3 times per week
310801287	1	48 years old	48	45-54	49	45-54			48	45-54	49	45-54					Yes		1	1-3 times per week	Yes		1	1-3 times per week
310801309	1	48 years old	48	45-54	49	45-54			48	45-54	49	45-54					Yes		1	4 or more times per week	Yes		1	1-3 times per week
310801342	1	50 years old	50	45-54	51	45-54	46	45-54	50	45-54	51	45-54	1		1	1	Yes		1	1-3 times per week	Yes		1	1-3 times per week
310801353	1	56 years old	53	45-54	57	55-64	50	45-54	54	45-54	55	55-64	1		1	3	No				No
310801397	1	60 years old	61	55-64	61	55-64	57	55-64	61	55-64	62	55-64	1		1	3	No	Had sex with wife/husband	1	A couple of times per month	Yes		1	A couple of times per month
310802177	1	69 years old	69	65-74	70	65-74	65	65-74	69	65-74	70	65-74	1		1	3	Yes		1	1-3 times per week	Yes		1	A couple of times per month
310807089	1	84 years old	89	75+	85	75+	83	75+	87	75+	88	75+	0				No				No
310807232	1	82 years old	82	75+	82	75+	78	75+	82	75+	83	75+	1		1	5	No				No
310811012	0	62 years old	62	55-64	62	55-64	58	55-64	62	55-64	63	55-64	1		1	1	Yes		1	1-3 times per week	Yes		1	1-3 times per week
310811034	0	62 years old	62	55-64	63	55-64	58	55-64	62	55-64	63	55-64	1		2	2	Yes		2	1-3 times per week	Yes		2	1-3 times per week
310811045	0	49 years old	49	45-54	50	45-54			49	45-54	50	45-54					Yes		1	1-3 times per week	Yes		1	4 or more times per week
310811100	0	46 years old	46	45-54	46	45-54			46	45-54	47	45-54					Yes		2	4 or more times per week	Yes		2	4 or more times per week
310811133	0	61 years old	61	55-64	62	55-64	57	55-64	61	55-64	62	55-64	1		2	2	Yes		2	1-3 times per week	Yes		2	1-3 times per week
310811254	0	52 years old	52	45-54	53	45-54	48	45-54	52	45-54	53	45-54	1		1	1	Yes		1	1-3 times per week	Yes		1	1-3 times per week
310811320	0	59 years old	59	55-64	60	55-64	55	55-64	59	55-64	60	55-64	1		1	1	No	Had sex with wife/husband	1	4 or more times per week	Yes		1	1-3 times per week
310811375	0	58 years old	58	55-64	59	55-64	54	45-54	58	55-64	59	55-64	1		1	1	No	Had sex with wife/husband	1	Less than twice per month	Yes		1	A couple of times per month
310817430	0		83	75+			79	75+					1		1	5
310901001	1	53 years old	52	45-54	54	45-54	48	45-54	52	45-54	53	45-54	0				No				No
310901012	1	50 years old	50	45-54	51	45-54	46	45-54	50	45-54	51	45-54	1		1	5	No	Did NOT have sex with wife/husband			No	Did NOT have sex with wife/husband
310901067	1	47 years old	54	45-54	48	45-54	50	45-54	54	45-54	55	55-64	1		1	2	No	Had sex with wife/husband	1	1-3 times per week	No	Did NOT have sex with wife/husband
310901210	1	45 years old	45	45-54	46	45-54			45	45-54	46	45-54					Yes		1	1-3 times per week	Yes		1	A couple of times per month
310901309	1	55 years old	55	55-64	56	55-64	51	45-54	55	55-64	56	55-64	1		1	2	Yes		1	1-3 times per week	Yes		1	A couple of times per month
310901419	1	47 years old	47	45-54	48	45-54			47	45-54	48	45-54					Yes		1	A couple of times per month	Yes		1	A few times a year
310901507	1	58 years old	58	55-64	59	55-64	54	45-54	58	55-64	59	55-64	1		1	5	Yes		1	A couple of times per month	No	Did NOT have sex with wife/husband
310901573	1	55 years old	55	55-64	56	55-64			55	55-64	56	55-64					Yes		1	A couple of times per month	No	Did NOT have sex with wife/husband
310901584	1	45 years old	43	35-44	47	45-54			45	45-54	46	45-54					Yes		1	4 or more times per week	Yes		1	4 or more times per week
310902221	1	63 years old	64	55-64	64	55-64	59	55-64	63	55-64	64	55-64	1		1	5	No				No
310902254	1	51 years old	51	45-54	52	45-54	47	45-54	51	45-54	52	45-54	1		1	5	No	Did NOT have sex with wife/husband			Yes		1	4 or more times per week
310902364	1	53 years old	53	45-54	54	45-54	49	45-54	53	45-54	54	45-54	1		1	5	No	Did NOT have sex with wife/husband			Yes		1	A few times a year
310905386	1	53 years old	51	45-54	54	45-54	49	45-54	53	45-54	54	45-54	1		1	1	No				No
310906111	1	49 years old	53	45-54	50	45-54	45	45-54	49	45-54	50	45-54	1		1	2	No				No
310911045	0	52 years old	54	45-54	53	45-54	50	45-54	54	45-54	55	55-64	1		1	1	Yes		1	1-3 times per week	Yes		1	A few times a year
310911078	0	67 years old	67	65-74	68	65-74	63	55-64	67	65-74	68	65-74	0	1			No	Did NOT have sex with wife/husband			No	Did NOT have sex with wife/husband
310911166	0	64 years old	64	55-64	65	65-74	60	55-64	64	55-64	65	65-74	1		1	1	Yes		1	1-3 times per week	No	Did NOT have sex with wife/husband
310911243	0	60 years old	60	55-64	61	55-64	56	55-64	60	55-64	61	55-64	1		2	3	Yes		2	Less than twice per month	Yes		1	4 or more times per week
310911331	0	73 years old	73	65-74	74	65-74	69	65-74	73	65-74	74	65-74	1		1	1	Yes		1	4 or more times per week	Yes		1	1-3 times per week
310911430	0	63 years old	63	55-64	64	55-64	59	55-64	63	55-64	64	55-64	1		1	1	No	Did NOT have sex with wife/husband			Yes		1	1-3 times per week
310911441	0	61 years old	61	55-64	62	55-64			61	55-64	62	55-64					No	Had sex with wife/husband	1	1-3 times per week	Yes		1	A few times a year
310911452	0		72	65-74			62	55-64					1		3	4
310911485	0	47 years old	47	45-54	48	45-54			47	45-54	48	45-54					No	Did NOT have sex with wife/husband			Yes		1	1-3 times per week
310912408	0
310914397	0		55	55-64	56	55-64	51	45-54			56	55-64	1		2	1					Yes		1	1-3 times per week
311101144	1	59 years old	59	55-64	59	55-64			59	55-64	60	55-64					No				No
311101254	1	62 years old	62	55-64	63	55-64			62	55-64	63	55-64					Yes		1	1-3 times per week	Yes		1	1-3 times per week
311101309	1	59 years old	60	55-64	60	55-64	55	55-64	59	55-64	60	55-64	0				No				No
311101408	1	52 years old	52	45-54	53	45-54	48	45-54	52	45-54	53	45-54	1		1	2	Yes		1	4 or more times per week	Yes		1	1-3 times per week
311101463	1	64 years old	67	65-74	65	65-74	62	55-64	66	65-74	67	65-74	0	1			No				No
311101485	1	43 years old	43	35-44	41	35-44			43	< 45	44	< 45					Yes		1	1-3 times per week	Yes		1	A couple of times per month
311101496	1	54 years old	55	55-64	55	55-64	51	45-54	55	55-64	56	55-64	1		1	2	No	Had sex with wife/husband	1	4 or more times per week	Yes		1	4 or more times per week
311101562	1				42	35-44					42	< 45									No
311101749	0	53 years old	53	45-54	54	45-54	49	45-54	53	45-54	54	45-54	1		1	1	Yes		1	1-3 times per week	Yes		2	1-3 times per week
311101793	1	47 years old	47	45-54	48	45-54			47	45-54	48	45-54					Yes		1	4 or more times per week	Yes		1	A couple of times per month
311101870	1	45 years old	45	45-54	46	45-54			45	45-54	46	45-54					No	Had sex with wife/husband	1	1-3 times per week	Yes		1	A couple of times per month
311101991	1	40 years old	44	35-44	41	35-44			44	< 45	45	45-54					Yes		1	4 or more times per week	Yes		1	A couple of times per month
311102177	1	57 years old	57	55-64	58	55-64	53	45-54	57	55-64	58	55-64	1		1	2	Yes		1	1-3 times per week	No	Had sex with wife/husband	1	1-3 times per week
311102639	1	53 years old	53	45-54	54	45-54	49	45-54	53	45-54	54	45-54	0	2	1	2	No	Did NOT have sex with wife/husband			Yes		1	1-3 times per week
311107276	1	80 years old	80	75+	81	75+	76	75+	80	75+	81	75+	0				No				No
311107474	1		79	75+			75	75+					1		1	5
311107727	1	61 years old	61	55-64	62	55-64	57	55-64	61	55-64	62	55-64	1		1	2	No	Had sex with wife/husband	1	1-3 times per week	Yes		1	A few times a year
311107804	1	87 years old	87	75+	88	75+	83	75+	87	75+	88	75+	1				No				No
311111045	0
311111232	0	50 years old	53	45-54	51	45-54	49	45-54	53	45-54	54	45-54	1		1	1	Yes		1	1-3 times per week	Yes		1	4 or more times per week
311111243	0	50 years old	50	45-54	51	45-54	46	45-54	50	45-54	51	45-54	1		1	3	Yes		1	4 or more times per week	Yes		1	1-3 times per week
311111331	0		75	75+			71	65-74					1	2	1	5
311111342	0	46 years old	46	45-54	47	45-54			46	45-54	47	45-54					Yes		1	1-3 times per week	Yes		3	4 or more times per week
311111386	0	53 years old	53	45-54	54	45-54	49	45-54	53	45-54	54	45-54	1		1	1	Yes		1	1-3 times per week	No	Refuse to answer
311111452	0	68 years old	68	65-74	69	65-74			68	65-74	69	65-74					Yes		2	4 or more times per week	Yes		2	4 or more times per week
311111650	0	56 years old	56	55-64	57	55-64	52	45-54	56	55-64	57	55-64	1		1	1	Yes		1	A couple of times per month	Yes		1	A couple of times per month
311111694	0	54 years old	53	45-54	55	55-64			53	45-54	54	45-54					Yes		1	4 or more times per week	Yes		1	4 or more times per week
311111914	0	57 years old	57	55-64	58	55-64	53	45-54	57	55-64	58	55-64	1		2	2	Yes		2	4 or more times per week	Yes		2	1-3 times per week
311117001	1	78 years old	78	75+	79	75+	74	65-74	78	75+			1		1	4	No
311117298	0		87	75+			83	75+					1		2	5
311117705	0	72 years old	72	65-74	73	65-74	68	65-74	72	65-74	73	65-74	1		1	2	Yes		1	1-3 times per week	Yes		1	1-3 times per week
311117903	0		89	75+			85	75+					1		1	5
311201122	1	48 years old	48	45-54	49	45-54			48	45-54	49	45-54					Yes		1	1-3 times per week	No	Had sex with wife/husband	1	A couple of times per month
311201155	1	45 years old	45	45-54	46	45-54			45	45-54	46	45-54					Yes		1	1-3 times per week	No	Had sex with wife/husband	1	1-3 times per week
311201221	1	46 years old	45	45-54	46	45-54			45	45-54	46	45-54					No				No	Did NOT have sex with wife/husband
311201287	1		48	45-54	49	45-54					48	45-54									Yes		1	A few times a year
311201298	1	55 years old	55	55-64	56	55-64	51	45-54	55	55-64	56	55-64	1		1	4	Yes		1	1-3 times per week	No	Had sex with wife/husband	1	4 or more times per week
311201485	1	58 years old	58	55-64	59	55-64	54	45-54	58	55-64	59	55-64	1		1	1	Yes		1	1-3 times per week	No	Had sex with wife/husband	1	A couple of times per month
311201716	1	52 years old	52	45-54	53	45-54	48	45-54	52	45-54	53	45-54	1		1	2	Yes		1	A couple of times per month	Yes		1	1-3 times per week
311202243	1	55 years old	55	55-64	56	55-64	51	45-54	55	55-64	56	55-64	1		1	2	No	Did NOT have sex with wife/husband			No	Did NOT have sex with wife/husband
311207012	1		73	65-74			69	65-74					1		1	4
311207364	1	71 years old	71	65-74	72	65-74	67	65-74	71	65-74	72	65-74	0				No				No
311211188	0		47	45-54	48	45-54					48	45-54									No
311211254	1	53 years old	49	45-54	54	45-54			49	45-54	50	45-54					No				No
311211320	0	54 years old	54	45-54	55	55-64	50	45-54	54	45-54	55	55-64	1		1	2	Yes		1	1-3 times per week	No	Had sex with wife/husband	1	1-3 times per week
311211353	0	67 years old	67	65-74	68	65-74	63	55-64	67	65-74	68	65-74	1		2	2	Yes		1	A couple of times per month	Yes		1	A couple of times per month
311211408	0	49 years old	49	45-54	50	45-54			49	45-54	50	45-54					Yes		1	4 or more times per week	No	Had sex with wife/husband	1	1-3 times per week
311211419	0	49 years old	49	45-54	49	45-54			49	45-54	50	45-54					Yes		2	1-3 times per week	Yes		2	1-3 times per week
311211452	0	66 years old	66	65-74	67	65-74	62	55-64	66	65-74	67	65-74	1		1	2	No	Had sex with wife/husband	1	1-3 times per week	Yes		1	1-3 times per week
311211529	0	64 years old	64	55-64	65	65-74	60	55-64	64	55-64	65	65-74	1		2	1	Yes		1	4 or more times per week	Yes		1	1-3 times per week
311213639	0	47 years old	47	45-54	48	45-54			47	45-54	48	45-54					Yes		1	A couple of times per month	No	Had sex with wife/husband	1	A couple of times per month
311217045	0	75 years old	75	75+	76	75+	71	65-74	75	75+	76	75+	0	2	1	2	No				No
311217672	1	77 years old	74	65-74	78	75+	73	65-74	77	75+	78	75+	0				No				No
311301012	1	55 years old	55	55-64	56	55-64	51	45-54	55	55-64	56	55-64	0				No				No
311301023	1	49 years old	50	45-54	51	45-54	46	45-54	50	45-54	51	45-54	0				No				No
311301067	1	46 years old	46	45-54	47	45-54			46	45-54	47	45-54					Yes		1	1-3 times per week	No
311301188	1	62 years old	62	55-64	63	55-64	58	55-64	62	55-64	63	55-64	1		1	2	No	Did NOT have sex with wife/husband			No	Did NOT have sex with wife/husband
311301221	1	46 years old	46	45-54	47	45-54			46	45-54	47	45-54					Yes		1	1-3 times per week	Yes		1	1-3 times per week
311301320	1				45	45-54					45	45-54									Yes		1	A couple of times per month
311307100	1	77 years old	78	75+	79	75+	74	65-74	78	75+	79	75+	1		1	5	No	Did NOT have sex with wife/husband			No	Did NOT have sex with wife/husband
311311144	0	74 years old	74	65-74	75	75+	70	65-74	74	65-74	75	75+	1		1	2	Yes		1	A couple of times per month	Yes		1	1-3 times per week
311311309	0	46 years old	47	45-54	47	45-54			47	45-54	48	45-54					Yes		1	4 or more times per week	Yes		1	4 or more times per week
311317056	0	78 years old	81	75+	80	75+	77	75+	81	75+	82	75+	0	1			No	Did NOT have sex with wife/husband			No	Did NOT have sex with wife/husband
311317177	0		82	75+			78	75+					0	1
311317199	0
311401155	1	53 years old	54	45-54	55	55-64	50	45-54	54	45-54	55	55-64	0	1			No	Did NOT have sex with wife/husband			No	Did NOT have sex with wife/husband
311401331	1	63 years old	63	55-64	64	55-64	59	55-64	63	55-64	64	55-64	0				No				Yes		1	1-3 times per week
311402254	1	51 years old	51	45-54	52	45-54	47	45-54	51	45-54	52	45-54	0	2	1	2	Yes		1	Less than twice per month	No	Did NOT have sex with wife/husband
311405243	1	46 years old	47	45-54	47	45-54			47	45-54	48	45-54					Yes		5	A couple of times per month	Yes		2	A couple of times per month
311405320	1	64 years old	66	65-74	65	65-74	62	55-64	66	65-74	67	65-74	1	2	1	4	No				No
311411133	0	56 years old	56	55-64	57	55-64	52	45-54	56	55-64	57	55-64	1		3	1	Yes		1	A couple of times per month	Yes		3	1-3 times per week
311411166	0	62 years old	62	55-64	63	55-64	58	55-64	62	55-64	63	55-64	1		1	2	No	Had sex with wife/husband	1	1-3 times per week	Yes		1	1-3 times per week
311501331	1	53 years old	53	45-54	54	45-54	49	45-54	53	45-54	54	45-54	1		1	1	Yes		1	4 or more times per week	No	Had sex with wife/husband	1	4 or more times per week
311501342	1	58 years old	60	55-64	59	55-64			58	55-64	59	55-64					No				No
311505199	1	71 years old	78	75+	72	65-74	71	65-74	75	75+	76	75+	1		1	5	No				No
311507155	1	68 years old	68	65-74	69	65-74	64	55-64	68	65-74	69	65-74	1		1	2	No				No
311507364	1	66 years old	68	65-74	67	65-74	64	55-64	68	65-74	69	65-74	0	1			No				No
311511001	0		50	45-54	51	45-54	46	45-54			51	45-54	1		1	3					No
311511210	0	57 years old	57	55-64	58	55-64	53	45-54	57	55-64	58	55-64	1		1	2	Yes		1	1-3 times per week	Yes		1	1-3 times per week
311511254	0		67	65-74			63	55-64					0	2	1	2
311517089	0		80	75+			77	75+					1		3	3
311517166	0		73	65-74			69	65-74					1		1	1
311601001	1	53 years old	53	45-54	54	45-54	49	45-54	53	45-54	54	45-54	1		1	4	Yes		1	1-3 times per week	No	Had sex with wife/husband	1	1-3 times per week
311601056	1	56 years old	56	55-64	57	55-64	52	45-54	56	55-64	57	55-64	1		1	2	Yes		1	1-3 times per week	Yes		1	1-3 times per week
311601100	1	48 years old	48	45-54	49	45-54			48	45-54	49	45-54					Yes		1	1-3 times per week	No	Had sex with wife/husband	2	1-3 times per week
311601287	1				45	45-54					45	45-54									No	Had sex with wife/husband	1	1-3 times per week
311601298	1	51 years old	51	45-54	52	45-54	47	45-54	51	45-54	52	45-54	0	2	1	2	Yes		1	4 or more times per week	Yes		1	1-3 times per week
311604177	1	50 years old	53	45-54	51	45-54	49	45-54	53	45-54	54	45-54	1		1	1	Yes		1	1-3 times per week	Yes		1	1-3 times per week
311605144	1	60 years old	60	55-64	61	55-64	56	55-64	60	55-64	61	55-64	1		1	4	No	Refuse to answer			No	Did NOT have sex with wife/husband
311605331	1	69 years old	69	65-74	70	65-74	65	65-74	69	65-74	70	65-74	1		1	5	No	Did NOT have sex with wife/husband			No	Did NOT have sex with wife/husband
311607276	1	64 years old	74	65-74	75	75+	70	65-74	74	65-74	75	75+	0	1			No	Did NOT have sex with wife/husband			No	Did NOT have sex with wife/husband
311611034	0	48 years old	50	45-54	49	45-54	46	45-54	50	45-54	51	45-54	1		1	2	Yes		4	4 or more times per week	Yes		1	1-3 times per week
311611111	0	52 years old	52	45-54	53	45-54	48	45-54	52	45-54	53	45-54	1		1	2	Yes		1	1-3 times per week	No	Had sex with wife/husband	1	A couple of times per month
311611199	0	45 years old	45	45-54	46	45-54			45	45-54	46	45-54					Yes		1	4 or more times per week	Yes		1	1-3 times per week
311611210	0	62 years old	62	55-64	63	55-64	58	55-64	62	55-64	63	55-64	1		2	2	Yes		2	1-3 times per week	Yes		2	4 or more times per week
311611243	0	48 years old	42	35-44	49	45-54			48	45-54	49	45-54					Yes		2	4 or more times per week	Yes		2	1-3 times per week
311614254	0	45 years old	45	45-54	46	45-54			45	45-54	46	45-54					No	Did NOT have sex with wife/husband			No	Had sex with wife/husband	1	A couple of times per month
311615188	0	62 years old	62	55-64	63	55-64	58	55-64	62	55-64	63	55-64	1		1	5	No	Did NOT have sex with wife/husband			No	Had sex with wife/husband	1	A few times a year
311617232	0	78 years old	77	75+	79	75+	73	65-74	77	75+	78	75+	1		2	1	No	Did NOT have sex with wife/husband			No	Did NOT have sex with wife/husband
311701046	1	73 years old	64	55-64	74	65-74			64	55-64	65	65-74					No				No
311701210	1	61 years old	58	55-64	62	55-64			61	55-64	62	55-64					No				No
311701331	1	51 years old	51	45-54	52	45-54	47	45-54	51	45-54	52	45-54	1		1	2	No	Had sex with wife/husband	1	A couple of times per month	Yes		1	1-3 times per week
311701474	1	47 years old	47	45-54	48	45-54			47	45-54	48	45-54					Yes		1	4 or more times per week	Yes		1	A couple of times per month
311701672	1	52 years old	45	45-54	53	45-54			48	45-54	49	45-54					Yes		1	1-3 times per week	Yes		1	1-3 times per week
311701793	1						57	55-64					0
311704079	1	44 years old	44	35-44	45	45-54			45	45-54	46	45-54					No	Did NOT have sex with wife/husband			Yes		1	4 or more times per week
311704177	1	51 years old	51	45-54	52	45-54	47	45-54	51	45-54	52	45-54	1		1	1	Yes		1	1-3 times per week	Yes		1	1-3 times per week
311706452	1	36 years old	36	35-44	37	35-44			36	< 45							Yes		1	1-3 times per week
311707035	1	82 years old	82	75+	83	75+	78	75+	82	75+	83	75+	0	1			No				No
311707958	1	70 years old	68	65-74	71	65-74			70	65-74							No
311711298	0	47 years old	49	45-54	48	45-54			49	45-54	50	45-54					Yes		3	1-3 times per week	Yes		3	4 or more times per week
311711397	0	53 years old	54	45-54	54	45-54	50	45-54	54	45-54	55	55-64	1		1	4	Yes		1	4 or more times per week	Yes		1	1-3 times per week
311711496	0	49 years old	49	45-54	50	45-54			49	45-54	50	45-54					Yes		1	Dont remember/Dont know	Yes		1	1-3 times per week
311711727	0	60 years old	60	55-64	62	55-64	56	55-64	60	55-64	61	55-64	1		1	3	No	Had sex with wife/husband	1	4 or more times per week	Yes		1	1-3 times per week
311711760	0	50 years old	50	45-54	51	45-54			50	45-54	51	45-54					Yes		1	4 or more times per week	Yes		2	1-3 times per week
311713199	0	52 years old	52	45-54	53	45-54	48	45-54	52	45-54			1		2	1	Yes		1	A couple of times per month
311717166	0	84 years old	84	75+	85	75+	80	75+	84	75+	85	75+	0	1			No	Did NOT have sex with wife/husband			No	Did NOT have sex with wife/husband
311801089	1	53 years old	51	45-54	54	45-54	49	45-54	53	45-54	54	45-54	0	2	1	2	Yes		1	1-3 times per week	Yes		1	A couple of times per month
311805155	1	60 years old	60	55-64	61	55-64	56	55-64	60	55-64	61	55-64	1		1	4	No	Did NOT have sex with wife/husband			No
311807034	1	66 years old	66	65-74	67	65-74	62	55-64	66	65-74	67	65-74	1		1	2	Yes		1	1-3 times per week	No	Had sex with wife/husband	1	1-3 times per week
311811045	0	55 years old	55	55-64	56	55-64	51	45-54	55	55-64	56	55-64	1		1	2	No	Did NOT have sex with wife/husband			No	Had sex with wife/husband	1	1-3 times per week
311811133	0	47 years old	49	45-54	48	45-54			49	45-54	50	45-54					Yes		1	1-3 times per week	Yes		1	4 or more times per week
311817001	0	74 years old	72	65-74	75	75+	69	65-74	73	65-74	74	65-74	0	2	2	2	Yes		2	1-3 times per week	No	Did NOT have sex with wife/husband
311901100	1	46 years old	46	45-54	45	45-54	42	< 45	46	45-54	47	45-54	1		1	2	No	Did NOT have sex with wife/husband			Yes		1	1-3 times per week
311901221	1	63 years old	63	55-64	64	55-64	59	55-64	63	55-64	64	55-64	1		1	5	No	Did NOT have sex with wife/husband			No	Did NOT have sex with wife/husband
311901342	1	54 years old	54	45-54	55	55-64	50	45-54	54	45-54	55	55-64	0				No				No
311901452	1	51 years old	53	45-54	52	45-54	48	45-54	52	45-54	53	45-54	1		1	1	No	Did NOT have sex with wife/husband			Yes		1	A couple of times per month
311901463	1	52 years old	52	45-54	53	45-54	48	45-54	52	45-54	53	45-54	0	2	1	2	Yes		1	1-3 times per week	Yes		1	1-3 times per week
311901485	1	49 years old	49	45-54	50	45-54			49	45-54	50	45-54					No	Had sex with wife/husband	1	1-3 times per week	Yes		1	A couple of times per month
311901507	1	52 years old	53	45-54	53	45-54	49	45-54	53	45-54	54	45-54	1		1	4	Yes		1	1-3 times per week	No	Did NOT have sex with wife/husband
311902287	1	64 years old	64	55-64	65	65-74			64	55-64	65	65-74					No	Did NOT have sex with wife/husband			No	Did NOT have sex with wife/husband
311904254	1	52 years old	52	45-54	53	45-54	48	45-54	52	45-54	53	45-54	1		1	3	Yes		1	1-3 times per week	Yes		1	A couple of times per month
311904551	1	53 years old	53	45-54	54	45-54	49	45-54	53	45-54	54	45-54	1		1	2	No	Did NOT have sex with wife/husband			Yes		1	A couple of times per month
311907122	1	68 years old	60	55-64	69	65-74	64	55-64	68	65-74	69	65-74	0	1			Yes		1	A couple of times per month	No	Had sex with wife/husband	1	1-3 times per week
311911133	0	59 years old	58	55-64	60	55-64	55	55-64	59	55-64	60	55-64	0	2	1	2	No	Did NOT have sex with wife/husband			Yes		1	Less than twice per month
311911177	0	49 years old	49	45-54	50	45-54			49	45-54	50	45-54					Yes		1	A couple of times per month	Yes		1	1-3 times per week
311911265	0	70 years old	70	65-74	71	65-74	66	65-74	70	65-74	71	65-74	1		3	2	Yes		3	A couple of times per month	Yes		3	1-3 times per week
311911309	0				44	35-44					44	< 45									Yes		1	4 or more times per week
311911441	0	60 years old	60	55-64	61	55-64	56	55-64	60	55-64	61	55-64	1		1	1	No	Had sex with wife/husband	1	A couple of times per month	Yes		1	1-3 times per week
311911573	0	43 years old	45	45-54	48	45-54			45	45-54	46	45-54					Yes		2	A couple of times per month	Yes		2	4 or more times per week
311917320	0	74 years old	74	65-74	75	75+	70	65-74	74	65-74	75	75+	0	1			No	Did NOT have sex with wife/husband			No	Did NOT have sex with wife/husband
312001012	1	47 years old	46	45-54	47	45-54			46	45-54	47	45-54					Yes		1	4 or more times per week	Yes		1	1-3 times per week
312001034	1				45	45-54					45	45-54									Yes		1	4 or more times per week
312001078	1	50 years old	51	45-54	51	45-54	47	45-54	51	45-54	52	45-54	1		1	1	Yes		1	1-3 times per week	No	Had sex with wife/husband	1	1-3 times per week
312001155	1	57 years old	57	55-64	58	55-64	53	45-54	57	55-64	58	55-64	1		1	2	No	Did NOT have sex with wife/husband			No	Did NOT have sex with wife/husband
312001210	1	52 years old	53	45-54	54	45-54	49	45-54	53	45-54	54	45-54	1		1	1	Yes		1	Less than twice per month	Yes		1	Less than twice per month
312001606	1	46 years old	46	45-54	47	45-54			46	45-54	47	45-54					Yes		1	1-3 times per week	No	Had sex with wife/husband	1	1-3 times per week
312002408	1	55 years old	55	55-64	56	55-64	51	45-54	55	55-64	56	55-64	1		1	3	Yes		1	A couple of times per month	Yes		1	A couple of times per month
312007496	1	60 years old	69	65-74	46	45-54			69	65-74	70	65-74					No				No
312011188	0	53 years old	53	45-54	54	45-54	49	45-54	53	45-54	54	45-54	1		1	1	Yes		1	4 or more times per week	Yes		1	1-3 times per week
312011276	0	62 years old	62	55-64	63	55-64	58	55-64	62	55-64	63	55-64	1		3	2	Yes		1	1-3 times per week	Yes		1	1-3 times per week
312011298	0	58 years old	58	55-64	59	55-64	54	45-54	58	55-64	59	55-64	1		2	2	Yes		2	4 or more times per week	Yes		2	1-3 times per week
312011309	0	47 years old	46	45-54	48	45-54			46	45-54	47	45-54					Yes		1	1-3 times per week	Yes		1	1-3 times per week
312011320	0	48 years old	48	45-54	49	45-54			48	45-54	49	45-54					No	Had sex with wife/husband	2	4 or more times per week	Yes		2	4 or more times per week
312011463	0	55 years old	55	55-64	56	55-64	51	45-54	55	55-64	56	55-64	1		2	1	Yes		2	1-3 times per week	Yes		2	4 or more times per week
312101111	1	55 years old	55	55-64	56	55-64	51	45-54	55	55-64	56	55-64	0				No				No
312101144	1	47 years old	47	45-54	48	45-54			47	45-54	48	45-54					No	Did NOT have sex with wife/husband			No
312101166	1	58 years old	58	55-64	59	55-64	54	45-54	58	55-64	59	55-64	0	2	1	5	No	Did NOT have sex with wife/husband			No
312102353	1	52 years old	52	45-54	53	45-54	48	45-54	52	45-54	53	45-54	1		1	1	Yes		1	4 or more times per week	Yes		1	1-3 times per week
312107221	1	77 years old	77	75+	78	75+			77	75+	78	75+					No				No
312107243	1	80 years old	83	75+	81	75+	79	75+	83	75+	84	75+	0				No				No
312111034	0	66 years old	66	65-74	67	65-74	62	55-64	66	65-74			1		1	2	Yes		1	A couple of times per month
312111155	0	48 years old	48	45-54	49	45-54			48	45-54	49	45-54					Yes		1	A couple of times per month	Yes		1	A couple of times per month
312111177	0	55 years old	55	55-64	56	55-64	51	45-54	55	55-64	56	55-64	1		1	3	No	Did NOT have sex with wife/husband			Yes		1	1-3 times per week
312201045	1	55 years old	55	55-64	51	45-54	51	45-54	55	55-64	56	55-64	0				No				No
312201056	1	82 years old	67	65-74	83	75+	63	55-64	67	65-74	68	65-74	0				No				No
312201353	1	57 years old	57	55-64	59	55-64	53	45-54	57	55-64	58	55-64	0	2	1	2	No	Had sex with wife/husband	1	A couple of times per month	Yes		1	Less than twice per month
312201496	1	47 years old	47	45-54	48	45-54			47	45-54	48	45-54					Yes		1	A couple of times per month	No	Did NOT have sex with wife/husband
312201529	1	65 years old	65	65-74	66	65-74	61	55-64	65	65-74	66	65-74	1		1	3	No	Did NOT have sex with wife/husband			No	Did NOT have sex with wife/husband
312202276	1	52 years old	52	45-54	53	45-54	48	45-54	52	45-54	53	45-54	1		1	2	No	Did NOT have sex with wife/husband			No	Refuse to answer
312204100	1	74 years old	74	65-74	75	75+			74	65-74	75	75+					No	Did NOT have sex with wife/husband			No	Did NOT have sex with wife/husband
312205342	1	45 years old	45	45-54	46	45-54			45	45-54	46	45-54					No	Did NOT have sex with wife/husband			Yes		1	Less than twice per month
312211023	0	48 years old	49	45-54	49	45-54			49	45-54	50	45-54					Yes		1	1-3 times per week	Yes		1	1-3 times per week
312211078	0	63 years old	63	55-64	64	55-64	59	55-64	63	55-64	64	55-64	1		1	1	Yes		1	4 or more times per week	Yes		2	1-3 times per week
312211122	0	77 years old	77	75+	46	45-54	73	65-74	77	75+	78	75+	1		1	2	No	Did NOT have sex with wife/husband			Yes		1	Dont remember/Dont know
312211188	0	59 years old	59	55-64	60	55-64	55	55-64	59	55-64	60	55-64	1		1	2	Yes		1	4 or more times per week	Yes		1	4 or more times per week
312211397	0		77	75+	78	75+	73	65-74					1		1	3
312217452	0	>= 90 years old	96	75+	96	75+	92	75+	96	75+	97	75+	1		1	4	No	Did NOT have sex with wife/husband			No	Did NOT have sex with wife/husband
312301111	1	50 years old	50	45-54	51	45-54	46	45-54	50	45-54	51	45-54	1		1	1	No				No
312301177	1				45	45-54					45	45-54									No	Had sex with wife/husband	1	1-3 times per week
312301232	1	48 years old	48	45-54	49	45-54			48	45-54	49	45-54					Yes		1	1-3 times per week	Yes		1	1-3 times per week
312301342	1	59 years old	59	55-64	60	55-64	55	55-64	59	55-64	60	55-64	0				No				No
312307210	1	68 years old	63	55-64	69	65-74	59	55-64	63	55-64	64	55-64	0				No				No
312307331	1	66 years old	64	55-64	67	65-74	61	55-64	65	65-74	66	65-74	0				No				No
312311056	0
312311188	0	55 years old	54	45-54	56	55-64			54	45-54	55	55-64					Yes		1	4 or more times per week	Yes		1	1-3 times per week
312311353	0	61 years old	61	55-64	62	55-64	57	55-64	61	55-64	62	55-64					Yes		3	1-3 times per week	Yes		1	A couple of times per month
312317122	0		94	75+			90	75+					0
312401056	1	81 years old	78	75+	82	75+	74	65-74	78	75+	79	75+	0	1			No	Did NOT have sex with wife/husband			No	Did NOT have sex with wife/husband
312401243	1	63 years old	63	55-64	64	55-64	59	55-64	63	55-64			1		1	2	No	Did NOT have sex with wife/husband
312401254	1	62 years old	63	55-64	63	55-64	59	55-64	63	55-64	64	55-64	0	2	1	3	No	Did NOT have sex with wife/husband			No	Did NOT have sex with wife/husband
312411089	0		74	65-74	75	75+	70	65-74			75	75+	1		1	1					No	Did NOT have sex with wife/husband
312411166	0	63 years old	67	65-74	64	55-64	60	55-64	64	55-64	65	65-74	1		1	3	No	Did NOT have sex with wife/husband			No	Did NOT have sex with wife/husband
312411188	0		64	55-64	65	65-74	60	55-64			65	65-74	1		1	2					Yes		1	1-3 times per week
312601122	1	64 years old	64	55-64	65	65-74	60	55-64	64	55-64	65	65-74	0	2		5	No	Did NOT have sex with wife/husband			No	Did NOT have sex with wife/husband
312601177	1	59 years old	67	65-74	60	55-64	63	55-64	67	65-74	68	65-74	0				No				No
312601551	1	53 years old	53	45-54	54	45-54	49	45-54	53	45-54	54	45-54	1		1	2	Yes		1	1-3 times per week	No	Did NOT have sex with wife/husband
312601562	1	47 years old	51	45-54	48	45-54	47	45-54	51	45-54	52	45-54	0	2	1	2	Yes		1	1-3 times per week	Yes		1	1-3 times per week
312604023	1	46 years old	46	45-54	47	45-54			46	45-54	47	45-54					Yes		1	1-3 times per week	Yes		1	Less than twice per month
312607111	1	59 years old	69	65-74	70	65-74	65	65-74	69	65-74	70	65-74	0				No				No
312607375	1	72 years old	72	65-74	73	65-74	66	65-74	70	65-74	71	65-74	0				No				No
312607441	1	79 years old	79	75+	80	75+	75	75+	79	75+	80	75+	0				No				No
312611067	0	72 years old	72	65-74	73	65-74	68	65-74	72	65-74	73	65-74	1		1	1	Yes		1	A couple of times per month	Yes		1	A couple of times per month
312611210	0				45	45-54					45	45-54									Yes		1	1-3 times per week
312611309	0				45	45-54					45	45-54									Yes		1	4 or more times per week
312611474	0	61 years old	61	55-64	62	55-64	57	55-64	61	55-64	62	55-64	0	2	1	3	Yes		1	A few times a year	Yes		1	Less than twice per month
312611573	0	56 years old	56	55-64	57	55-64	52	45-54	56	55-64	57	55-64	1		2	2	Yes		2	4 or more times per week	Yes		2	1-3 times per week
312616430	1	46 years old	46	45-54	47	45-54			46	45-54	47	45-54					Yes		1	1-3 times per week	Yes		1	1-3 times per week
312701078	1	70 years old	70	65-74	71	65-74	66	65-74	70	65-74	71	65-74	0	2	1	4	No	Did NOT have sex with wife/husband			Yes		1	1-3 times per week
312701155	1	64 years old	64	55-64	65	65-74	60	55-64	64	55-64	65	65-74	1		1	2	No	Did NOT have sex with wife/husband			Yes		1	1-3 times per week
312701188	1	48 years old	50	45-54	49	45-54	45	45-54	49	45-54	50	45-54	0	2	1	2	Yes		1	Less than twice per month	Yes		1	1-3 times per week
312701254	1	58 years old	58	55-64	59	55-64	54	45-54	58	55-64	59	55-64	0	2	1	3	No	Did NOT have sex with wife/husband			Yes		1	1-3 times per week
312701287	1	48 years old	48	45-54	49	45-54			48	45-54	49	45-54					Yes		1	A couple of times per month	No	Did NOT have sex with wife/husband
312701375	1	49 years old	49	45-54	50	45-54			49	45-54	50	45-54					No				Yes		1	1-3 times per week
312702276	1	43 years old	43	35-44	44	35-44			43	< 45	44	< 45					Yes		1	4 or more times per week	Yes		1	1-3 times per week
312707221	1	45 years old	45	45-54	46	45-54			45	45-54	46	45-54					Yes		1	1-3 times per week	Yes		1	1-3 times per week
312711111	0	66 years old	66	65-74	67	65-74	62	55-64	66	65-74	67	65-74	1		2	5	Yes		1	A couple of times per month	Yes		1	A couple of times per month
312711199	0	72 years old	72	65-74	51	45-54	68	65-74	72	65-74			1		2	2	No	Did NOT have sex with wife/husband
312711353	0	57 years old	56	55-64	58	55-64	52	45-54	56	55-64	57	55-64	1		2	2	No	Had sex with wife/husband	2	4 or more times per week	Yes		2	1-3 times per week
312711397	0	66 years old	66	65-74	67	65-74	62	55-64	66	65-74	67	65-74	1		2	4	Yes		1	1-3 times per week	Yes		1	1-3 times per week
312717001	0	55 years old	54	45-54	56	55-64			55	55-64	56	55-64					Yes		1	4 or more times per week	Yes		1	1-3 times per week
312801133	1	67 years old	67	65-74	68	65-74	63	55-64	67	65-74	68	65-74	0				No				No
312801144	1	58 years old	56	55-64	59	55-64	54	45-54	58	55-64	59	55-64	0	2	1	3	No	Did NOT have sex with wife/husband			No	Did NOT have sex with wife/husband
312801199	1	49 years old	49	45-54	50	45-54			49	45-54	50	45-54					No				No
312801265	1	54 years old	54	45-54	55	55-64	50	45-54	54	45-54	55	55-64	1		1	5	Yes		1	1-3 times per week	Yes		1	A few times a year
312801298	1	52 years old	52	45-54	53	45-54	48	45-54	52	45-54	53	45-54	1		1	3	No	Did NOT have sex with wife/husband			No	Did NOT have sex with wife/husband
312801430	1	45 years old	45	45-54	46	45-54			45	45-54	46	45-54					No				No
312801441	1	45 years old	45	45-54	46	45-54			45	45-54	46	45-54					No	Had sex with wife/husband	1	4 or more times per week	Yes		1	1-3 times per week
312801452	1	55 years old	53	45-54	56	55-64	50	45-54	54	45-54	55	55-64	0	1			Yes		1	Dont remember/Dont know	No	Did NOT have sex with wife/husband
312801463	1	61 years old	60	55-64	62	55-64	56	55-64	60	55-64	61	55-64	0	1			Yes		1	1-3 times per week	No
312801485	1	61 years old	62	55-64	62	55-64	57	55-64	61	55-64	62	55-64	1		1	3	No	Did NOT have sex with wife/husband			No	Did NOT have sex with wife/husband
312807155	1		75	75+			71	65-74					0	1
312811100	0	67 years old	67	65-74	68	65-74	63	55-64	67	65-74	68	65-74	1		2	1	Yes		2	Dont remember/Dont know	Yes		2	4 or more times per week
312811166	0	61 years old	61	55-64	62	55-64	57	55-64	61	55-64	62	55-64	1		2	3	No	Had sex with wife/husband	2	4 or more times per week	Yes		2	1-3 times per week
312811287	0	59 years old	58	55-64	60	55-64	55	55-64	59	55-64	60	55-64	1		2	1	Yes		1	A couple of times per month	Yes		2	Less than twice per month
312811375	0	49 years old	49	45-54	50	45-54			49	45-54	50	45-54					Yes		1	1-3 times per week	Yes		1	1-3 times per week
312811408	0	62 years old	62	55-64	63	55-64	58	55-64	62	55-64	63	55-64	1		2	2	Yes		1	4 or more times per week	Yes		2	A couple of times per month
312816089	1	57 years old	57	55-64	58	55-64	53	45-54	57	55-64	58	55-64	1		1	3	No	Did NOT have sex with wife/husband			Yes		1	A couple of times per month
312817529	0		82	75+			78	75+					0	1
312901012	1	50 years old	47	45-54	51	45-54			47	45-54	48	45-54					No				No
312901122	1	45 years old	45	45-54	46	45-54			45	45-54	46	45-54					No				No
312901155	1	64 years old	64	55-64	65	65-74	60	55-64	64	55-64	65	65-74	0	2	1	3	No				No
312901199	1	56 years old	56	55-64	57	55-64	52	45-54	56	55-64	57	55-64	1		1	2	Yes		1	A couple of times per month	Yes		1	A couple of times per month
312901287	1	63 years old	63	55-64	64	55-64	59	55-64	63	55-64	64	55-64	1		1	2	Yes		1	1-3 times per week	Yes		1	4 or more times per week
312901430	1	52 years old	52	45-54	53	45-54	48	45-54	52	45-54	53	45-54	1		1	2	No	Had sex with wife/husband	1	1-3 times per week	Yes		1	1-3 times per week
312901496	1	59 years old	59	55-64	60	55-64	55	55-64	59	55-64	60	55-64	1		1	2	No	Did NOT have sex with wife/husband			No	Did NOT have sex with wife/husband
312901573	1	58 years old	58	55-64	59	55-64	54	45-54	58	55-64	59	55-64	1		1	3	Yes		1	1-3 times per week	Yes		1	A couple of times per month
312902089	1	43 years old	47	45-54	44	35-44			45	45-54	46	45-54					Yes		1	1-3 times per week	Yes		1	1-3 times per week
312906364	1	48 years old	48	45-54	49	45-54			48	45-54	49	45-54					No				No
312907375	1	81 years old	85	75+	82	75+			85	75+	86	75+					No				No
312911276	0	72 years old	72	65-74	73	65-74	68	65-74	72	65-74	73	65-74	1		1	2	Yes		1	1-3 times per week	Yes		1	A couple of times per month
312911331	0	53 years old	53	45-54	54	45-54	49	45-54	53	45-54	54	45-54	0	2	2	2	Yes		2	4 or more times per week	Yes		2	4 or more times per week
312911353	0	60 years old	60	55-64	61	55-64	56	55-64	60	55-64	61	55-64	0	2	1	2	No	Did NOT have sex with wife/husband			Yes		1	1-3 times per week
312911452	0	73 years old	73	65-74	74	65-74	69	65-74	73	65-74	74	65-74	1		1	3	Yes		1	1-3 times per week	Yes		1	1-3 times per week
312911650	0	49 years old	49	45-54	49	45-54			49	45-54	50	45-54					Yes		2	4 or more times per week	Yes		2	4 or more times per week
313001034	1	45 years old	45	45-54	46	45-54			45	45-54	46	45-54					Yes		1	4 or more times per week	Yes		1	4 or more times per week
313001155	1	66 years old	67	65-74	67	65-74			67	65-74	68	65-74					No				No
313001254	1	64 years old	64	55-64	65	65-74	60	55-64	64	55-64	65	65-74	0				No				No
313001408	1	51 years old	52	45-54	52	45-54			51	45-54	52	45-54					Yes		1	1-3 times per week	Yes		1	1-3 times per week
313001617	1	57 years old	57	55-64	58	55-64	53	45-54	57	55-64	58	55-64	0	2	1	4	No	Did NOT have sex with wife/husband			Yes		1	1-3 times per week
313001683	1				45	45-54					45	45-54									Yes		1	1-3 times per week
313004793	1	57 years old	57	55-64	58	55-64	53	45-54	57	55-64	58	55-64	0	2	1	4	Yes		1	1-3 times per week	No	Did NOT have sex with wife/husband
313007177	1	69 years old	69	65-74	69	65-74	65	65-74	69	65-74	70	65-74	0				No				No
313007584	1		74	65-74			70	65-74					1		1	5
313011023	0	67 years old	68	65-74	68	65-74	64	55-64	68	65-74	69	65-74	1		1	1	Yes		1	1-3 times per week	No	Did NOT have sex with wife/husband
313011056	0	48 years old	48	45-54	49	45-54			48	45-54	49	45-54					Yes		1	A couple of times per month	Yes		1	A couple of times per month
313011111	0	48 years old	48	45-54	49	45-54			48	45-54	49	45-54					Yes		1	1-3 times per week	Yes		1	1-3 times per week
313011232	0	63 years old	63	55-64	64	55-64	59	55-64	63	55-64	64	55-64	1		2	2	Yes		10-14	A couple of times per month	Yes		2	1-3 times per week
313011540	0	54 years old	54	45-54	55	55-64	50	45-54	54	45-54	55	55-64	0				No				No
313011760	0	65 years old	65	65-74	66	65-74	61	55-64	65	65-74	66	65-74	1		3	2	Yes		1	1-3 times per week	No	Had sex with wife/husband	3	A couple of times per month
313011837	0	56 years old	56	55-64	57	55-64	52	45-54	56	55-64	57	55-64	1		1	1	Yes		1	4 or more times per week	Yes		1	1-3 times per week
313013210	0	46 years old	46	45-54	47	45-54			46	45-54	47	45-54					Yes		2	1-3 times per week	Yes		1	4 or more times per week
313017386	0	82 years old	79	75+	83	75+	78	75+	82	75+	83	75+	1		1	1	Yes		1	A few times a year	No	Did NOT have sex with wife/husband
313017485	0	>= 90 years old	93	75+	94	75+	89	75+	93	75+	94	75+	0	1			No	Refuse to answer			No	Did NOT have sex with wife/husband
313101155	1	68 years old	68	65-74	69	65-74	64	55-64	68	65-74	69	65-74	0				No				No
313201078	1	52 years old	52	45-54	53	45-54	48	45-54	52	45-54	53	45-54	1		1	3	No	Did NOT have sex with wife/husband			Yes		1	A couple of times per month
313201309	1	65 years old	65	65-74	66	65-74	61	55-64	65	65-74	66	65-74	1		1	3	No				No
313201573	1	64 years old	64	55-64	65	65-74	60	55-64	64	55-64	65	65-74	1		1	1	No				No
313201595	1	52 years old	51	45-54	53	45-54	48	45-54	52	45-54	53	45-54	0	2	1	2	Yes		1	1-3 times per week	Yes		1	1-3 times per week
313201650	1	49 years old	47	45-54	50	45-54			49	45-54	50	45-54					No				No
313201738	1	58 years old	57	55-64	59	55-64			57	55-64	58	55-64					No				No
313202639	1	46 years old	46	45-54	47	45-54			46	45-54	47	45-54					Yes		1	1-3 times per week	Yes		1	A couple of times per month
313205155	1	82 years old	82	75+	83	75+			82	75+	83	75+					No	Did NOT have sex with wife/husband			No
313205760	1		79	75+			75	75+					0
313207001	1	89 years old	89	75+	90	75+			89	75+							No
313207067	1	71 years old	72	65-74	73	65-74	68	65-74	72	65-74	73	65-74	0	2	1	3	No	Did NOT have sex with wife/husband			Yes		1	Less than twice per month
313207705	1	84 years old	84	75+	85	75+	80	75+	84	75+	85	75+	0				No				No
313211034	0	79 years old	79	75+	80	75+	75	75+	79	75+	80	75+	0	1			No	Did NOT have sex with wife/husband			No	Did NOT have sex with wife/husband
313211320	0	61 years old	67	65-74	63	55-64	63	55-64	67	65-74	68	65-74	1		1	2	Yes		1	A couple of times per month	Yes		1	1-3 times per week
313211364	0	57 years old	57	55-64	58	55-64	53	45-54	57	55-64	58	55-64	1		2	1	Yes		2	1-3 times per week	Yes		3	1-3 times per week
313211430	0		63	55-64	64	55-64	59	55-64			64	55-64	1		2	2					Yes		2	1-3 times per week
313211474	0	52 years old	52	45-54	53	45-54	48	45-54	52	45-54	53	45-54	1		1	2	No	Had sex with wife/husband	1	A couple of times per month	Yes		1	4 or more times per week
313211771	0		55	55-64	56	55-64	51	45-54			56	55-64	0	2	1	1					Yes		1	4 or more times per week
313216221	0	83 years old	83	75+	84	75+	79	75+	83	75+			0	2	1	1	No	Refuse to answer
313216628	1	68 years old	68	65-74	69	65-74	64	55-64	68	65-74			0				No
313217265	0	86 years old	86	75+	87	75+			86	75+	87	75+					No	Did NOT have sex with wife/husband			No	Did NOT have sex with wife/husband
313217408	0		90	75+			88	75+					1		1	2
313301441	1	65 years old	65	65-74	66	65-74	61	55-64	65	65-74	66	65-74	0		1	3	No				No
313302408	1	74 years old	74	65-74	75	75+	70	65-74	74	65-74	75	75+	1		1	2	No				No
313311298	0	49 years old	50	45-54	50	45-54			50	45-54	51	45-54					Yes		1	1-3 times per week	No	Had sex with wife/husband	1	A couple of times per month
313314133	0	52 years old	52	45-54	53	45-54	48	45-54	52	45-54	53	45-54	1		1	2	Yes		1	Less than twice per month	Yes		1	1-3 times per week
313401133	1		54	45-54			49	45-54					1		1	1
313401474	1	49 years old	49	45-54	50	45-54			49	45-54	50	45-54					Yes		1	1-3 times per week	No	Did NOT have sex with wife/husband
313401716	1	51 years old	52	45-54	52	45-54			52	45-54							Yes		1	1-3 times per week
313401826	1	54 years old	54	45-54	55	55-64	50	45-54	54	45-54	55	55-64	0				No				No
313402353	1	57 years old	57	55-64	58	55-64	53	45-54	57	55-64	58	55-64	0				No				No
313404672	1	53 years old	53	45-54	54	45-54	49	45-54	53	45-54	54	45-54	0				No				No
313407298	1	79 years old	84	75+	80	75+	80	75+	84	75+	85	75+	0				No				No
313407408	1	54 years old	53	45-54	55	55-64	50	45-54	54	45-54	55	55-64	1		1	3	Yes		1	1-3 times per week	Yes		1	1-3 times per week
313411397	0	54 years old	54	45-54	55	55-64	50	45-54	54	45-54	55	55-64	1		1	2	Yes		1	1-3 times per week	Yes		1	1-3 times per week
313411496	0	65 years old	65	65-74	66	65-74	61	55-64	65	65-74	66	65-74	0	2	1	2	Yes		1	4 or more times per week	No	Did NOT have sex with wife/husband
313411848	0	64 years old	64	55-64	65	65-74	60	55-64	64	55-64	65	65-74	1		1	1	Yes		1	1-3 times per week	Yes		1	4 or more times per week
313417177	0	81 years old	81	75+	82	75+	77	75+	81	75+	82	75+	1		1	2	Yes		1	A couple of times per month	Yes		1	1-3 times per week
313417463	0	58 years old	58	55-64	59	55-64	54	45-54	58	55-64	59	55-64	1		1	1	Yes		1	4 or more times per week	Yes		1	A couple of times per month
313501012	1	59 years old	58	55-64	60	55-64	54	45-54	58	55-64	59	55-64	1		1	1	Yes		1	1-3 times per week	Yes		1	1-3 times per week
313501188	1	39 years old	39	35-44	40	35-44			39	< 45							No	Did NOT have sex with wife/husband
313505089	1	66 years old	66	65-74	67	65-74	62	55-64	66	65-74	67	65-74	0	1			No	Did NOT have sex with wife/husband			No	Did NOT have sex with wife/husband
313507034	1	75 years old	75	75+	76	75+	71	65-74	75	75+	76	75+	0				No				No
313507067	1	67 years old	67	65-74	68	65-74	63	55-64	67	65-74	68	65-74	1		1	5	No	Did NOT have sex with wife/husband			No	Did NOT have sex with wife/husband
313511100	0	46 years old	46	45-54	47	45-54			46	45-54	47	45-54					Yes		2	A couple of times per month	Yes		4	4 or more times per week
313511166	0	53 years old	53	45-54	54	45-54	49	45-54	53	45-54	54	45-54	1		1	1	Yes		3	1-3 times per week	Yes		2	4 or more times per week
313511254	0	64 years old	65	65-74	65	65-74	61	55-64	65	65-74	66	65-74	0	2	1	4	No	Had sex with wife/husband	1	1-3 times per week	Yes		1	4 or more times per week
313511276	0				45	45-54					45	45-54									Yes		2	1-3 times per week
313511287	0	63 years old	63	55-64	64	55-64	59	55-64	63	55-64	64	55-64	1		1	1	Yes		1	4 or more times per week	Yes		1	A couple of times per month
313517210	0	72 years old	72	65-74	41	35-44	68	65-74	72	65-74	73	65-74	1		3	1	Yes		1	1-3 times per week	Yes		1	4 or more times per week
313601133	1	65 years old	67	65-74	66	65-74			65	65-74	66	65-74					No	Did NOT have sex with wife/husband			No	Did NOT have sex with wife/husband
313601144	1	66 years old	66	65-74	67	65-74	62	55-64	66	65-74	67	65-74	0				No				No
313611045	0		85	75+			82	75+					0	1
313611188	0		55	55-64			51	45-54					0	2	1	1
313611265	0	75 years old	75	75+	76	75+	71	65-74	75	75+	76	75+	1		1	3	No	Did NOT have sex with wife/husband			No	Did NOT have sex with wife/husband
314001078	1	66 years old	66	65-74	67	65-74	62	55-64	66	65-74	67	65-74	1		1	2	No	Did NOT have sex with wife/husband			No	Did NOT have sex with wife/husband
314001079	1	55 years old	55	55-64	55	55-64	51	45-54	55	55-64	56	55-64	0				No				No
314001298	1	67 years old	67	65-74	61	55-64	63	55-64	67	65-74	68	65-74	1		1	2	No	Did NOT have sex with wife/husband			No	Did NOT have sex with wife/husband
314001409	1	63 years old	63	55-64	64	55-64	59	55-64	63	55-64	64	55-64	0	1			No				No
314001485	1	45 years old	55	55-64	46	45-54	51	45-54	55	55-64	56	55-64	1		1	4	Yes		0	1-3 times per week	Yes		1	1-3 times per week
314001496	1	51 years old	51	45-54	52	45-54	47	45-54	51	45-54	52	45-54	1		1	2	No	Did NOT have sex with wife/husband			Yes		1	1-3 times per week
314001596	1	67 years old	68	65-74	32	25-34	64	55-64	68	65-74	69	65-74	1		1	3	No	Did NOT have sex with wife/husband			Yes		1	1-3 times per week
314001639	1	54 years old	64	55-64	31	25-34	61	55-64	65	65-74	66	65-74	0				No				No
314001683	1	68 years old	68	65-74	69	65-74	64	55-64	68	65-74	69	65-74	1		1	2	No	Did NOT have sex with wife/husband			No	Did NOT have sex with wife/husband
314001804	1	47 years old	47	45-54	48	45-54			47	45-54	48	45-54					Yes		1	A couple of times per month	Yes		1	1-3 times per week
314001848	1	45 years old	45	45-54	46	45-54			45	45-54	46	45-54					Yes		1	1-3 times per week	Yes		1	1-3 times per week
314001870	1	41 years old	45	45-54	42	35-44			45	45-54	46	45-54					Yes		1	4 or more times per week	No	Did NOT have sex with wife/husband
314001969	1	52 years old	52	45-54	53	45-54	48	45-54	52	45-54	53	45-54	1		1	2	No				No
314004299	1	61 years old	60	55-64	62	55-64			61	55-64	62	55-64					No				No
314007035	1	58 years old	59	55-64	60	55-64	55	55-64	59	55-64	60	55-64	1		1	3	Yes		1	1-3 times per week	Yes		1	A few times a year
314007122	1	84 years old	84	75+	85	75+	80	75+	84	75+	85	75+	0				No				No
314007342	1	51 years old	51	45-54	52	45-54	47	45-54	51	45-54	52	45-54	0	1			No				No
314007364	1	74 years old	74	65-74	56	55-64	70	65-74	74	65-74	75	75+	0	1			No	Did NOT have sex with wife/husband			Yes		1	1-3 times per week
314007530	1	70 years old	70	65-74	71	65-74	66	65-74	70	65-74	71	65-74	0				No				No
314007717	1	80 years old	80	75+	79	75+	76	75+	80	75+	81	75+	0				No				No
314011100	1	60 years old	60	55-64	60	55-64	56	55-64	60	55-64	61	55-64	1		1	5	No				No
314011156	0	55 years old	52	45-54	51	45-54	48	45-54	52	45-54	53	45-54	0	2	1	2	Yes		1	1-3 times per week	Yes		1	4 or more times per week
314011266	0		49	45-54	50	45-54					50	45-54									Yes		1	A couple of times per month
314011277	0	50 years old	50	45-54	51	45-54	46	45-54	50	45-54	51	45-54	1		1	1	Yes		1	1-3 times per week	Yes		1	1-3 times per week
314011618	0	49 years old	49	45-54	26	25-34			49	45-54							Yes		1	1-3 times per week
314011705	0	46 years old	46	45-54	47	45-54			46	45-54	47	45-54					Yes		1	4 or more times per week	Yes		1	4 or more times per week
314011860	0	77 years old	75	75+	77	75+	72	65-74	76	75+	77	75+	0	1			No	Did NOT have sex with wife/husband			No	Did NOT have sex with wife/husband
314011881	0	77 years old	77	75+	78	75+			77	75+	78	75+					No	Did NOT have sex with wife/husband			No	Did NOT have sex with wife/husband
314012386	0	63 years old	62	55-64	62	55-64	59	55-64	63	55-64	64	55-64	1		1	1	Yes		10-14	4 or more times per week	Yes		1	4 or more times per week
314017133	0	85 years old	85	75+	86	75+	81	75+	85	75+			0	1			No	Did NOT have sex with wife/husband
314017134	0	81 years old	83	75+	82	75+	77	75+	81	75+	82	75+	1		1	3	Yes		6	4 or more times per week	No	Did NOT have sex with wife/husband
314017353	0	78 years old	78	75+	79	75+	74	65-74	78	75+	79	75+	1		1	4	No	Did NOT have sex with wife/husband			No	Did NOT have sex with wife/husband
314017617	0	86 years old	86	75+	87	75+	82	75+	86	75+	87	75+	1		1	5	No	Did NOT have sex with wife/husband			Yes		1	A couple of times per month
314017640	0	65 years old	65	65-74	66	65-74	61	55-64	65	65-74	66	65-74	1	2	2	1	Yes		2	Less than twice per month	No	Did NOT have sex with wife/husband
314101023	1	54 years old	54	45-54	55	55-64	50	45-54	54	45-54	55	55-64	0				No				No
314101035	1	53 years old	54	45-54	54	45-54	49	45-54	53	45-54	54	45-54	0				Yes		1	A few times a year	Yes		1	4 or more times per week
314101166	1	48 years old	47	45-54	49	45-54			47	45-54	48	45-54					Yes		1	Less than twice per month	Yes		1	1-3 times per week
314101298	1	53 years old	52	45-54	54	45-54	49	45-54	53	45-54	54	45-54	1		1	2	No	Had sex with wife/husband	1	Less than twice per month	No	Did NOT have sex with wife/husband
314101342	1	45 years old	45	45-54	46	45-54			45	45-54	46	45-54					No	Had sex with wife/husband	1	4 or more times per week	Yes		1	1-3 times per week
314101419	1	45 years old	45	45-54	46	45-54			45	45-54	46	45-54					Yes		1	1-3 times per week	Yes		1	A couple of times per month
314102397	1	58 years old	58	55-64	59	55-64	54	45-54	58	55-64	59	55-64	0	1			No				No
314102617	1	51 years old	51	45-54	52	45-54	47	45-54	51	45-54	52	45-54	1		1	2	Yes		1	1-3 times per week	Yes		1	A couple of times per month
314102738	1	45 years old	45	45-54	46	45-54			45	45-54							No
314107177	1	67 years old	68	65-74	68	65-74	63	55-64	67	65-74	68	65-74	0				No				No
314107254	1	63 years old	63	55-64	64	55-64	59	55-64	63	55-64	64	55-64	0	1			No				No
314107474	1	80 years old	87	75+	81	75+	83	75+	87	75+	88	75+	0				No				No
314111002	0	52 years old	52	45-54	53	45-54	48	45-54	52	45-54	53	45-54	1		1	1	Yes		1	1-3 times per week	Yes		1	1-3 times per week
314111463	0	69 years old	69	65-74	70	65-74	65	65-74	69	65-74	70	65-74	1		1	2	No	Did NOT have sex with wife/husband			Yes		1	1-3 times per week
314111936	0	53 years old	53	45-54	54	45-54	49	45-54	53	45-54	54	45-54	1		1	3	Yes		1	1-3 times per week	Yes		1	A couple of times per month
314111980	0	55 years old	55	55-64	56	55-64	51	45-54	55	55-64	56	55-64	0	2	1	2	Yes		1	1-3 times per week	Yes		1	1-3 times per week
314201078	1	59 years old	59	55-64	60	55-64	55	55-64	59	55-64	60	55-64	1		1	4	Yes		1	A couple of times per month	Yes		1	A couple of times per month
314211155	0	69 years old	69	65-74	70	65-74	65	65-74	69	65-74	70	65-74	0	2	1	2	Yes		1	Less than twice per month	Yes		1	1-3 times per week
314211210	0	50 years old	50	45-54	51	45-54	46	45-54	50	45-54	51	45-54	0	2	1	1	Yes		1	1-3 times per week	Yes		1	4 or more times per week
314301023	1	54 years old	54	45-54	51	45-54	50	45-54	54	45-54	55	55-64	0				No				No
314301034	1	64 years old	63	55-64	51	45-54	59	55-64	63	55-64	64	55-64	0				No	Did NOT have sex with wife/husband			No	Did NOT have sex with wife/husband
314301122	1	57 years old	57	55-64	41	35-44	53	45-54	57	55-64	58	55-64	1		1	1	Yes		1	1-3 times per week	Yes		1	A couple of times per month
314301408	1	49 years old	49	45-54	50	45-54			49	45-54	50	45-54					Yes		1	4 or more times per week	Yes		10-14	A couple of times per month
314307419	1	76 years old	76	75+	77	75+	72	65-74	76	75+	77	75+	0	1			No				No
314311045	0	57 years old	57	55-64	58	55-64	53	45-54	57	55-64	58	55-64	1		1	2	Yes		1	1-3 times per week	Yes		1	1-3 times per week
314311155	0	46 years old	46	45-54	47	45-54			46	45-54	47	45-54					Yes		1	4 or more times per week	Yes		1	4 or more times per week
314311166	0	69 years old	69	65-74	70	65-74	65	65-74	69	65-74	70	65-74	1		2	3	Yes		2	1-3 times per week	Yes		2	1-3 times per week
314311188	0	49 years old	49	45-54	50	45-54			49	45-54	50	45-54					Yes		1	Less than twice per month	Yes		1	A couple of times per month
314401155	1	50 years old	50	45-54	51	45-54	46	45-54	50	45-54	51	45-54	1		1	2	Yes		1	A couple of times per month	Yes		1	A couple of times per month
314401331	1	45 years old	45	45-54	46	45-54			45	45-54	46	45-54					Yes		1	4 or more times per week	Yes		1	A couple of times per month
314401573	1	49 years old	49	45-54	50	45-54			49	45-54	50	45-54					No				No
314401584	1		58	55-64			54	45-54					1		1	2
314401672	1	59 years old	59	55-64	60	55-64	55	55-64	59	55-64	60	55-64	0	1			No	Did NOT have sex with wife/husband			Yes		1	A few times a year
314401727	1	51 years old	51	45-54	52	45-54	47	45-54	51	45-54	52	45-54	0	1			Yes		0	A couple of times per month	No	Did NOT have sex with wife/husband
314402463	1	67 years old	68	65-74	68	65-74	64	55-64	68	65-74	69	65-74	0	1	0	5	No	Did NOT have sex with wife/husband			No	Did NOT have sex with wife/husband
314405364	1		62	55-64			63	55-64					0	2	1	1
314407210	1	81 years old	81	75+	21	< 25	77	75+	81	75+			0	1			No
314407562	1	67 years old	74	65-74	68	65-74	65	65-74	69	65-74	70	65-74	0				No				No
314407595	1	64 years old	64	55-64	65	65-74	60	55-64	64	55-64	65	65-74	0				No				No
314407914	1		88	75+			84	75+					0
314411199	0				45	45-54					45	45-54									No	Had sex with wife/husband	2	4 or more times per week
314411309	0	67 years old	67	65-74	68	65-74	63	55-64	67	65-74	68	65-74	1		1	1	Yes		1	1-3 times per week	Yes		1	1-3 times per week
314411386	0	63 years old	63	55-64	64	55-64	59	55-64	63	55-64	64	55-64	1		1	1	Yes		1	Dont remember/Dont know	No	Did NOT have sex with wife/husband
314411518	0	51 years old	51	45-54	52	45-54	47	45-54	51	45-54	52	45-54	1		1	1	Yes		1	1-3 times per week	Yes		1	1-3 times per week
314411650	0	52 years old	52	45-54	53	45-54	48	45-54	52	45-54	53	45-54	1		1	4	Yes		1	1-3 times per week	Yes		1	1-3 times per week
314411716	0	47 years old	47	45-54	48	45-54			47	45-54	48	45-54					Yes		0	1-3 times per week	Yes		1	1-3 times per week
314411738	0	71 years old	71	65-74	72	65-74	67	65-74	71	65-74	72	65-74	0	1			No	Did NOT have sex with wife/husband			No	Did NOT have sex with wife/husband
314414001	0	71 years old	71	65-74	72	65-74	67	65-74	71	65-74	72	65-74	1		1	2	No				No	Did NOT have sex with wife/husband
314417287	0		89	75+			85	75+					0	1
314501023	1	61 years old	61	55-64	61	55-64	57	55-64	61	55-64	62	55-64	1		1	5	Yes		1	Less than twice per month	No	Had sex with wife/husband	1	1-3 times per week
314501089	1	57 years old	57	55-64	58	55-64	53	45-54	57	55-64	58	55-64	1		1	3	No				No
314501155	1	53 years old	53	45-54	54	45-54	49	45-54	53	45-54	54	45-54	1		1	3	Yes		1	1-3 times per week	Yes		1	A couple of times per month
314501331	1				45	45-54					45	45-54									Yes		1	1-3 times per week
314505034	1	65 years old	65	65-74	61	55-64	61	55-64	65	65-74	66	65-74	1		1	4	No				No
314506111	1	65 years old	65	65-74	66	65-74	61	55-64	65	65-74	66	65-74	0	1			No				No
314507045	1	87 years old	87	75+	41	35-44	83	75+	87	75+	88	75+	0				No				No
314511133	0	62 years old	62	55-64	63	55-64	58	55-64	62	55-64	63	55-64	1		1	2	No	Had sex with wife/husband	1	1-3 times per week	No	Did NOT have sex with wife/husband
314511199	0	47 years old	47	45-54	48	45-54			47	45-54	48	45-54					No	Had sex with wife/husband	1	1-3 times per week	Yes		1	1-3 times per week
314514210	0	63 years old	63	55-64	64	55-64	59	55-64	63	55-64	64	55-64	1		1	3	Yes		2	A few times a year	No
