# Supplementary material for: MORTALITY RISK INFORMATION, SURVIVAL EXPECTATIONS AND SEXUAL BEHAVIOURS
Source: Econ J (London). Author manuscript; Available in PMC 2025 May 1. (PMC11065140; doi:10.1093/ej/uead116)
Supplement: Zipped Data - Replication File [file NIHMS1979496-supplement-Zipped_Data_-_Replication_File.zip › 3-replication-package/data/rawdata_survival.csv]

DK_M1_S_outcome	DK_M2_S_outcome	DK_M3_S_outcome	DK_M4_S_outcome	DK_M5_S_outcome	DK_M6_S_outcome	DK_M6_x7a	DK_M6_x7b	DK_M7_S_outcome	DK_M8_S_outcome	DK_M9_S_outcome	DK_M9_S_resp_alive
completed	completed	completed	completed	completed	Completed	.30000001	.5	Completed	Completed	Completed: visit outcome = 1 + consent = 1	Yes
moved	completed	completed	completed	completed	Completed	.5	.69999999			Completed: visit outcome = 1 + consent = 1	Yes
				completed	Completed	.30000001	.60000002	Moved	Moved	Dead	No
completed	completed	completed		completed	Completed	.30000001	.40000001			Completed: visit outcome = 1 + consent = 1	Yes
completed	completed	completed	completed	completed	Completed	.2	.69999999	Completed	Completed	Completed: visit outcome = 1 + consent = 1	Yes
completed	completed	completed		completed	Completed	.5	.60000002	Completed	Completed	Completed: visit outcome = 1 + consent = 1	Yes
completed	completed	completed	completed	completed	Completed	.69999999	.89999998	Completed	Completed	Completed: visit outcome = 1 + consent = 1	Yes
completed	completed	completed	completed	completed	Completed	1	1	Completed	Completed	Completed: visit outcome = 1 + consent = 1	Yes
completed	completed	completed	completed	completed	Completed	.5	.69999999	Completed	Completed	Completed: visit outcome = 1 + consent = 1	Yes
completed	completed	completed	completed	completed	Completed	.40000001	1			Completed: visit outcome = 1 + consent = 1	Yes
	completed	completed		completed	Completed	.5	1			Completed: visit outcome = 1 + consent = 1	Yes
completed	completed	completed	completed	completed	Completed	.69999999	1			Completed: visit outcome = 1 + consent = 1	Yes
completed	completed	completed		completed	Completed			Completed	Completed	Completed: visit outcome = 1 + consent = 1	Yes
			completed	completed	Completed	.60000002	.89999998			Completed: visit outcome = 1 + consent = 1	Yes
				completed	Completed	.30000001	.30000001	Completed	Completed	Completed: visit outcome = 1 + consent = 1	Yes
completed	completed	temporarily absent	completed	completed	Completed	.5	.69999999	Completed	Completed	Completed: visit outcome = 1 + consent = 1	Yes
completed	completed	completed	completed	completed	Completed	.40000001	1	Completed	Completed	Completed: visit outcome = 1 + consent = 1	Yes
completed	completed	completed	completed	completed	Completed	.30000001	.40000001	Completed	Completed	Dead	No
completed	completed	completed	completed	completed	Completed	.60000002	.80000001			Completed: visit outcome = 1 + consent = 1	Yes
completed				completed	Completed	.5	.80000001	Completed	Temporarily absent	Completed: visit outcome = 1 + consent = 1	Yes
		completed		completed	Completed	.2	.60000002	Completed	Completed	Completed: visit outcome = 1 + consent = 1	Yes
				completed	Completed	.69999999	1	Completed	Completed	Other
completed	completed	completed	completed	completed	Completed	.5	.60000002			Completed: visit outcome = 1 + consent = 1	Yes
completed	completed	completed	completed	completed	Completed	.5	.40000001	Completed	Completed	Completed: visit outcome = 1 + consent = 1	Yes
completed	completed	completed	completed	completed	Completed	.60000002	.69999999			Completed: visit outcome = 1 + consent = 1	Yes
completed	completed	completed	completed	completed	Completed			Completed	Completed	Completed: visit outcome = 1 + consent = 1	Yes
completed	completed	completed	completed	completed	Completed	.69999999	.80000001	Completed	Completed	Completed: visit outcome = 1 + consent = 1	Yes
completed	completed	completed	completed	completed	Completed	1	1	Completed	Completed	Completed: visit outcome = 1 + consent = 1	Yes
completed	completed	completed	completed	completed	Completed	.2	.5	Completed	Completed	Completed: visit outcome = 1 + consent = 1	Yes
completed	completed	completed	completed	completed	Completed	.5	.5	Completed	Completed	Completed: visit outcome = 1 + consent = 1	Yes
completed	completed			completed	Moved					Completed: visit outcome = 1 + consent = 1	Yes
completed	completed	completed	completed	completed	Completed	.69999999	1			Dead	No
				completed	Completed			Completed	Completed	Dead	No
completed	completed	completed	completed	completed	Completed	.60000002	.89999998	Completed	Completed	Completed: visit outcome = 1 + consent = 1	Yes
completed	completed	completed	completed	completed	Completed	.60000002	.80000001	Completed	Completed	Completed: visit outcome = 1 + consent = 1	Yes
completed	completed	completed	completed	completed	Completed	.60000002	.69999999	Completed	Completed	Completed: visit outcome = 1 + consent = 1	Yes
completed	completed	completed	completed	completed	Completed	.60000002	1	Completed	Completed	Completed: visit outcome = 1 + consent = 1	Yes
moved	completed	completed	completed	completed	Completed	.5	.60000002			Completed: visit outcome = 1 + consent = 1	Yes
completed	completed	completed	completed	completed	Completed	.40000001	.5	Completed	Completed	Completed: visit outcome = 1 + consent = 1	Yes
completed	completed	moved		completed	Completed	.5	1	Temporarily absent	Completed	Completed: visit outcome = 1 + consent = 1	Yes
not known	completed	completed	completed	completed	Completed	.69999999	.80000001			Completed: visit outcome = 1 + consent = 1	Yes
hospitalized	completed	moved		completed	Completed	.30000001	.5			Completed: visit outcome = 1 + consent = 1	Yes
completed	completed	completed	completed	completed	Completed			Completed	Temporarily absent	Completed: visit outcome = 1 + consent = 1	Yes
				completed	Completed	.40000001	.30000001	Completed	Completed	Dead	No
				completed	Completed			Completed	Completed
completed		completed	completed	completed	Completed	.60000002	.89999998	Completed	Completed	Completed: visit outcome = 1 + consent = 1	Yes
completed	completed	moved		completed	Completed	.1	.30000001			Completed: visit outcome = 1 + consent = 1	Yes
completed	completed	completed	completed	completed	Completed	.40000001	.69999999	Completed	Completed	Completed: visit outcome = 1 + consent = 1	Yes
	completed	completed	completed	completed	Completed	.60000002	1	Completed	Completed	Completed: visit outcome = 1 + consent = 1	Yes
				completed	Completed	.60000002	.80000001	Dead
				completed	Completed	1	1	Refused	Temporarily absent	Dead	No
completed	completed	completed	completed	completed	Completed	.5	1	Completed	Completed
completed	completed	completed	completed	completed	Completed	.80000001	1			Completed: visit outcome = 1 + consent = 1	Yes
				completed	Completed	.1	.2	Dead
completed	completed	completed	completed	completed	Completed	.60000002	.80000001	Completed	Completed	Completed: visit outcome = 1 + consent = 1	Yes
				completed	Completed	.40000001	.60000002			Completed: visit outcome = 1 + consent = 1	Yes
completed	completed	completed	completed	completed	Completed	.30000001	.5	Completed	Completed	Completed: visit outcome = 1 + consent = 1	Yes
completed	completed	completed	completed	completed	Completed	.80000001	1			Completed: visit outcome = 1 + consent = 1	Yes
				completed	Completed			Completed	Temporarily absent	Completed: visit outcome = 1 + consent = 1	Yes
				completed	Completed	.69999999	1	Completed	Completed	Completed: visit outcome = 1 + consent = 1	Yes
completed	completed	completed	completed	completed	Completed	.30000001	.5	Completed	Completed	Completed: visit outcome = 1 + consent = 1	Yes
completed	completed	completed	completed	completed	Completed	.1	.2			Moved	Yes
completed		completed	completed	completed	Completed	.30000001	.5			Completed: visit outcome = 1 + consent = 1	Yes
completed	moved		completed	completed	Completed	.5	.5	Completed	Completed	Completed: visit outcome = 1 + consent = 1	Yes
	completed	completed	completed	completed	Completed	1	1	Completed	Completed	Completed: visit outcome = 1 + consent = 1	Yes
				completed	Completed	.60000002	1	Completed	Completed	Completed: visit outcome = 1 + consent = 1	Yes
				completed	Completed	1	1	Completed	Completed	Completed: visit outcome = 1 + consent = 1	Yes
completed	completed	completed	completed	completed	Completed	.30000001	.60000002	Completed	Completed	Completed: visit outcome = 1 + consent = 1	Yes
completed	completed	completed		completed	Completed	.69999999	.89999998	Completed	Completed	Completed: visit outcome = 1 + consent = 1	Yes
			completed	completed	Completed	.40000001	.60000002			Completed: visit outcome = 1 + consent = 1	Yes
				completed	Completed	.60000002	.80000001	Completed	Completed	Completed: visit outcome = 1 + consent = 1	Yes
completed	completed	completed	completed	completed	Completed	.5	.69999999			Completed: visit outcome = 1 + consent = 1	Yes
completed	completed	moved	completed	completed	Completed	.5	.69999999	Completed	Completed	Completed: visit outcome = 1 + consent = 1	Yes
completed	completed	completed	completed	completed	Completed	.60000002	1	Completed	Completed	Completed: visit outcome = 1 + consent = 1	Yes
completed	completed		completed	completed	Completed	.5	.69999999			Completed: visit outcome = 1 + consent = 1	Yes
completed	completed	completed	completed	completed	Completed	.89999998	1	Dead
				completed	Completed	.69999999	1			Dead	No
				completed	Completed	.80000001	1	Completed	Completed	Completed: visit outcome = 1 + consent = 1	Yes
completed				completed	Completed	.1	.2			Completed: visit outcome = 1 + consent = 1	Yes
	moved	completed	completed	completed	Completed	.2	.40000001	Completed	Completed	Completed: visit outcome = 1 + consent = 1	Yes
				completed	Completed	.69999999	1	Completed	Completed	Completed: visit outcome = 1 + consent = 1	Yes
			completed	completed	Moved				Completed	Completed: visit outcome = 1 + consent = 1	Yes
				completed	Completed	.40000001	.60000002	Completed	Completed	Completed: visit outcome = 1 + consent = 1	Yes
completed	completed	completed		completed	Completed	1	1			Completed: visit outcome = 1 + consent = 1	Yes
completed	completed	completed	completed	completed	Completed	.80000001	1	Completed	Completed	Completed: visit outcome = 1 + consent = 1	Yes
completed	completed	completed	completed	completed	Completed	.30000001	.69999999			Completed: visit outcome = 1 + consent = 1	Yes
completed	moved		completed	completed	Completed	.1	.1	Completed	Completed	Completed: visit outcome = 1 + consent = 1	Yes
completed	dead			completed	Completed	.80000001	.89999998	Completed	Completed	Completed: visit outcome = 1 + consent = 1	Yes
completed	completed	moved		completed	Completed	.2	.40000001	Completed	Completed	Completed: visit outcome = 1 + consent = 1	Yes
	completed	completed	completed	completed	Completed	.69999999	.80000001	Completed	Completed	Completed: visit outcome = 1 + consent = 1	Yes
completed	completed	completed	completed	completed	Completed	.80000001	1			Completed: visit outcome = 1 + consent = 1	Yes
completed	completed	completed	completed	completed	Completed	.80000001	1	Completed	Completed	Completed: visit outcome = 1 + consent = 1	Yes
completed	completed	completed	completed	completed	Completed	.30000001	.5	Temporarily absent	Completed	Completed: visit outcome = 1 + consent = 1	Yes
completed	completed	completed	completed	completed	Completed	.80000001	1	Completed	Completed	Completed: visit outcome = 1 + consent = 1	Yes
completed		completed	completed	refused	Completed	.30000001	.60000002			Completed: visit outcome = 1 + consent = 1	Yes
completed	completed			completed	Completed	.60000002	1	Moved	Completed	Completed: visit outcome = 1 + consent = 1	Yes
moved	completed		completed		Completed				Completed	Completed: visit outcome = 1 + consent = 1	Yes
completed	completed			completed	Completed	1	1			Completed: visit outcome = 1 + consent = 1	Yes
completed	completed	completed	completed	completed	Completed	.2	.30000001	Completed	Completed	Completed: visit outcome = 1 + consent = 1	Yes
completed	completed	completed	completed	completed	Completed	.80000001	1			Completed: visit outcome = 1 + consent = 1	Yes
completed	completed	completed		completed	Completed	.80000001	1	Completed	Completed	Completed: visit outcome = 1 + consent = 1	Yes
				completed	Completed	1	1	Moved	Moved	Dead	No
				completed	Completed	.30000001	.40000001	Completed	Completed	Completed: visit outcome = 1 + consent = 1	Yes
				completed	Completed	.69999999	.89999998	Completed	Completed	Completed: visit outcome = 1 + consent = 1	Yes
completed	completed			completed	Completed	.2	.40000001			Completed: visit outcome = 1 + consent = 1	Yes
completed	completed	completed		completed	Completed	.2	.2	Completed	Completed	Completed: visit outcome = 1 + consent = 1	Yes
	completed			completed	Completed			Completed	Completed	Dead	No
				completed	Completed	.69999999	.89999998	Completed	Completed	Completed: visit outcome = 1 + consent = 1	Yes
				completed	Completed	.2	.2	Dead
				completed	Completed	.1	.2	Completed	Completed	Completed: visit outcome = 1 + consent = 1	Yes
				completed	Completed	1	1	Completed	Completed	Dead	No
completed	completed	completed	completed	completed	Completed	.5	1	Completed	Completed	Completed: visit outcome = 1 + consent = 1	Yes
	moved	completed	completed	completed	Completed	1	1	Completed	Completed	Completed: visit outcome = 1 + consent = 1	Yes
				completed	Completed	.5	1	Completed	Completed	Completed: visit outcome = 1 + consent = 1	Yes
				completed	Completed	.5	1	Completed	Completed	Completed: visit outcome = 1 + consent = 1	Yes
completed	completed	completed	completed	completed	Completed	1	1	Completed	Completed	Completed: visit outcome = 1 + consent = 1	Yes
	completed	completed	completed	completed	Completed	0	0			Completed: visit outcome = 1 + consent = 1	Yes
				completed	Completed	.60000002	.80000001	Completed	Completed	Completed: visit outcome = 1 + consent = 1	Yes
				completed	Completed	.89999998	1	Completed	Completed	Moved	Yes
completed	completed	completed	completed	completed	Completed	.2	.30000001	Completed	Completed	Completed: visit outcome = 1 + consent = 1	Yes
moved	completed	completed	completed	completed	Completed	.69999999	1	Completed	Completed	Dead	No
completed	completed	completed	completed	completed	Completed	.69999999	.89999998			Completed: visit outcome = 1 + consent = 1	Yes
completed	completed	completed	completed	completed	Completed	.30000001	.89999998			Completed: visit outcome = 1 + consent = 1	Yes
completed	completed	completed	completed	completed	Completed	.89999998	1	Completed	Completed	Completed: visit outcome = 1 + consent = 1	Yes
			completed	completed	Completed	1	1	Completed	Completed	Dead	No
				completed	Completed	.80000001	1	Completed	Completed	Dead	No
				completed	Completed	1	1	Completed	Completed	Completed: visit outcome = 1 + consent = 1	Yes
				completed	Completed	.69999999	.80000001			Dead	No
completed	completed		completed	completed	Completed	.60000002	.89999998	Completed	Completed	Completed: visit outcome = 1 + consent = 1	Yes
completed	completed	completed		completed	Completed	1	1	Completed	Completed	Completed: visit outcome = 1 + consent = 1	Yes
completed	completed	completed	completed	completed	Completed	.1	.2	Completed	Dead
				completed	Completed	.5	1	Completed	Completed	Dead	No
completed	completed	completed	completed	completed	Completed	.30000001	.5	Completed	Completed	Completed: visit outcome = 1 + consent = 1	Yes
completed	completed	refused	completed	completed	Completed	.5	.60000002	Completed	Completed	Completed: visit outcome = 1 + consent = 1	Yes
				completed	Completed	1	1	Completed	Completed	Completed: visit outcome = 1 + consent = 1	Yes
				completed	Completed	.80000001	1	Completed	Temporarily absent	Dead	No
completed	completed		completed	completed	Completed	.5	1	Completed	Completed	Completed: visit outcome = 1 + consent = 1	Yes
completed	completed	completed		completed	Completed	.60000002	.89999998	Completed	Completed	Completed: visit outcome = 1 + consent = 1	Yes
			completed	completed	Completed	.5	.60000002	Completed	Completed	Completed: visit outcome = 1 + consent = 1	Yes
				completed	Completed	.69999999	1	Completed	Completed	Dead	No
				completed	Completed	1	1	Completed	Completed	Completed: visit outcome = 1 + consent = 1	Yes
completed	completed	completed	completed	completed	Completed	.40000001	.60000002	Completed	Completed	Completed: visit outcome = 1 + consent = 1	Yes
completed	completed	completed	completed	completed	Completed	.69999999	.89999998			Completed: visit outcome = 1 + consent = 1	Yes
completed	completed	completed	completed	completed	Completed	.5	1	Completed	Completed	Completed: visit outcome = 1 + consent = 1	Yes
	completed	completed		completed	Completed	1	1	Completed	Completed	Completed: visit outcome = 1 + consent = 1	Yes
				completed	Completed	.40000001	.5	Completed	Completed	Completed: visit outcome = 1 + consent = 1	Yes
				completed	Completed	.60000002	1	Completed	Completed	Completed: visit outcome = 1 + consent = 1	Yes
				completed	Completed	1	1	Completed	Completed	Completed: visit outcome = 1 + consent = 1	Yes
completed	completed	moved		completed	Completed	.30000001	.5	Completed	Completed	Completed: visit outcome = 1 + consent = 1	Yes
	completed	completed		completed	Completed	.60000002	.69999999	Moved	Completed	Completed: visit outcome = 1 + consent = 1	Yes
completed		completed	completed	completed	Completed	.5	.69999999	Completed	Completed	Completed: visit outcome = 1 + consent = 1	Yes
completed	completed	completed	completed	completed	Completed	0	0			Completed: visit outcome = 1 + consent = 1	Yes
				completed	Completed	.5	.60000002	Completed	Completed	Completed: visit outcome = 1 + consent = 1	Yes
moved	completed	completed	completed	completed	Completed	1	1	Completed	Completed	Completed: visit outcome = 1 + consent = 1	Yes
completed	completed	completed	completed	completed	Completed	.30000001	.5	Completed	Completed	Completed: visit outcome = 1 + consent = 1	Yes
completed	completed	completed	completed	completed	Completed	.30000001	.5	Completed	Completed	Completed: visit outcome = 1 + consent = 1	Yes
				completed	Completed	.60000002	1			Completed: visit outcome = 1 + consent = 1	Yes
				completed	Completed	.1	.2			Completed: visit outcome = 1 + consent = 1	Yes
				completed	Completed	.69999999	1	Completed	Completed	Completed: visit outcome = 1 + consent = 1	Yes
				completed	Completed	1	1	Completed	Completed	Completed: visit outcome = 1 + consent = 1	Yes
				completed	Completed	1	1	Moved	Completed	Dead	No
completed	completed	moved	completed	completed	Completed	.60000002	1	Completed	Completed	Dead	No
completed	completed	completed	completed	completed	Completed	.30000001	.5	Completed	Completed	Completed: visit outcome = 1 + consent = 1	Yes
	completed	completed	completed	completed	Completed	.30000001	.5			Completed: visit outcome = 1 + consent = 1	Yes
completed	completed	completed	completed	completed	Completed	.40000001	.60000002			Completed: visit outcome = 1 + consent = 1	Yes
completed	completed	completed		completed	Completed	.5	.60000002	Completed	Completed	Completed: visit outcome = 1 + consent = 1	Yes
completed	completed	completed	completed	completed	Completed	.2	1	Completed	Completed	Completed: visit outcome = 1 + consent = 1	Yes
	completed	completed		completed	Completed	0	0	Completed	Completed	Completed: visit outcome = 1 + consent = 1	Yes
completed	completed	completed	completed	completed	Completed	.60000002	.80000001	Completed	Completed	Temporarily absent	Yes
completed	completed	completed	completed	completed	Completed	.5	1	Completed	Completed	Completed: visit outcome = 1 + consent = 1	Yes
	completed	completed	completed	completed	Completed	.30000001	.80000001	Completed	Completed	Completed: visit outcome = 1 + consent = 1	Yes
		completed		completed	Completed	.69999999	1			Completed: visit outcome = 1 + consent = 1	Yes
		not known		completed	Completed	1	1	Other	Completed	Completed: visit outcome = 1 + consent = 1	Yes
				completed	Completed	.5	.69999999	Other	Other	Completed: visit outcome = 1 + consent = 1	Yes
completed	completed	completed	completed	completed	Completed	.40000001	.60000002	Completed	Completed	Completed: visit outcome = 1 + consent = 1	Yes
completed		completed	completed	completed	Completed	.80000001	.89999998	Completed	Completed	Completed: visit outcome = 1 + consent = 1	Yes
				completed	Completed			Completed	Completed	Dead	No
				completed	Completed	.30000001	.5	Completed	Completed	Completed: visit outcome = 1 + consent = 1	Yes
completed	completed	completed	completed	completed	Completed	.40000001	.80000001	Completed	Completed	Completed: visit outcome = 1 + consent = 1	Yes
completed	completed	completed	completed	completed	Completed	.80000001	1			Completed: visit outcome = 1 + consent = 1	Yes
completed	completed	completed	completed	completed	Completed	.60000002	.89999998			Completed: visit outcome = 1 + consent = 1	Yes
completed	completed	moved	completed	completed	Completed	.69999999	.89999998			Completed: visit outcome = 1 + consent = 1	Yes
				completed	Completed	.69999999	.89999998	Completed	Completed	Completed: visit outcome = 1 + consent = 1	Yes
				completed	Completed	1	1	Completed	Completed	Dead	No
				completed	Completed	.40000001	.89999998	Completed	Completed	Completed: visit outcome = 1 + consent = 1	Yes
				completed	Completed	1	1			Dead	No
completed	completed	completed	completed	completed	Completed	1	1	Completed	Completed	Completed: visit outcome = 1 + consent = 1	Yes
	completed	completed	completed	completed	Completed	.30000001	.5			Completed: visit outcome = 1 + consent = 1	Yes
completed	moved	completed	completed	completed	Completed	.69999999	.89999998	Completed	Completed	Completed: visit outcome = 1 + consent = 1	Yes
completed	completed	completed	completed	completed	Completed	.40000001	.5			Completed: visit outcome = 1 + consent = 1	Yes
				completed	Completed	.1	.69999999	Completed	Completed	Completed: visit outcome = 1 + consent = 1	Yes
				completed	Completed	.5	.69999999	Completed	Completed	Completed: visit outcome = 1 + consent = 1	Yes
				completed	Completed	1	1	Completed	Completed	Completed: visit outcome = 1 + consent = 1	Yes
completed	completed	completed	completed	completed	Completed	.69999999	1	Completed	Completed	Completed: visit outcome = 1 + consent = 1	Yes
completed	completed	completed	completed	completed	Completed	.1	.30000001	Completed	Completed	Dead	No
				completed	Completed	.69999999	1			Dead	No
completed	moved	completed	completed	completed	Completed	.69999999	1	Completed	Dead
completed	completed	completed	completed	completed	Completed	.30000001	.5	Completed	Completed	Completed: visit outcome = 1 + consent = 1	Yes
completed	completed	completed		completed	Completed	.80000001	1			Completed: visit outcome = 1 + consent = 1	Yes
completed	completed	completed	completed	completed	Completed	.5	.69999999	Completed	Completed	Completed: visit outcome = 1 + consent = 1	Yes
completed	completed	completed	completed	completed	Completed	.80000001	1	Completed	Completed	Completed: visit outcome = 1 + consent = 1	Yes
completed		completed	completed	completed	Completed	.5	.69999999	Completed	Completed	Completed: visit outcome = 1 + consent = 1	Yes
completed	completed	completed	completed	completed	Completed	.5	.89999998			Completed: visit outcome = 1 + consent = 1	Yes
completed	completed	completed	completed	completed	Completed	.60000002	1	Completed	Completed	Completed: visit outcome = 1 + consent = 1	Yes
completed	completed	completed	completed	completed	Completed	.30000001	.40000001			Completed: visit outcome = 1 + consent = 1	Yes
completed	completed	completed	completed	completed	Completed	.2	.40000001	Completed	Temporarily absent	Completed: visit outcome = 1 + consent = 1	Yes
completed	completed	completed	completed	completed	Completed	.69999999	.89999998	Completed	Completed	Completed: visit outcome = 1 + consent = 1	Yes
completed	completed	completed	completed	completed	Completed	1	1	Completed	Completed	Completed: visit outcome = 1 + consent = 1	Yes
				completed	Completed			Completed	Completed	Completed: visit outcome = 1 + consent = 1	Yes
				completed	Completed	.30000001	.5	Completed	Completed	Completed: visit outcome = 1 + consent = 1	Yes
				completed	Completed	1	1	Completed	Completed	Completed: visit outcome = 1 + consent = 1	Yes
				completed	Completed	.60000002	1	Completed	Completed	Completed: visit outcome = 1 + consent = 1	Yes
completed	completed	completed	completed	completed	Completed	0	.30000001	Completed	Completed	Completed: visit outcome = 1 + consent = 1	Yes
			completed	completed	Completed	.60000002	1	Completed	Completed	Completed: visit outcome = 1 + consent = 1	Yes
completed	completed	completed	completed	completed	Completed	0	0	Completed	Completed	Completed: visit outcome = 1 + consent = 1	Yes
completed	completed	completed	completed	completed	Completed	.40000001	.5	Completed	Completed	Completed: visit outcome = 1 + consent = 1	Yes
completed	completed	completed	completed	completed	Completed	.5	.69999999	Completed	Completed	Completed: visit outcome = 1 + consent = 1	Yes
completed	completed	completed	completed	completed	Completed	1	1	Completed	Completed	Completed: visit outcome = 1 + consent = 1	Yes
	completed	completed	completed	completed	Completed	.30000001	.60000002	Completed	Completed	Dead	No
completed	completed	completed	completed	completed	Completed	.89999998	1	Completed	Completed	Completed: visit outcome = 1 + consent = 1	Yes
			completed	completed	Completed	.5	.69999999	Completed	Completed	Completed: visit outcome = 1 + consent = 1	Yes
				completed	Completed			Other	Other
				completed	Completed	.5	1	Completed	Dead
				completed	Completed	.5	.69999999	Completed	Completed	Completed: visit outcome = 1 + consent = 1	Yes
completed	completed	completed	completed	completed	Completed	.89999998	1			Completed: visit outcome = 1 + consent = 1	Yes
completed	completed	completed	completed	completed	Completed	.2	.40000001			Completed: visit outcome = 1 + consent = 1	Yes
completed	completed	completed	completed	completed	Completed	.5	.69999999	Completed	Completed	Completed: visit outcome = 1 + consent = 1	Yes
				completed	Completed	1	1	Completed	Completed	Completed: visit outcome = 1 + consent = 1	Yes
				completed	Completed	.40000001	1	Completed	Completed	Completed: visit outcome = 1 + consent = 1	Yes
				completed	Completed	.2	.5	Completed	Completed	Completed: visit outcome = 1 + consent = 1	Yes
				completed	Completed	.5	.89999998			Completed: visit outcome = 1 + consent = 1	Yes
completed	completed	completed	completed	completed	Completed	.5	.69999999			Completed: visit outcome = 1 + consent = 1	Yes
completed	completed	completed	completed	completed	Completed	.40000001	.60000002			Completed: visit outcome = 1 + consent = 1	Yes
completed	completed	completed	completed	completed	Completed	.69999999	1			Completed: visit outcome = 1 + consent = 1	Yes
				completed	Completed	1	1	Completed	Completed	Completed: visit outcome = 1 + consent = 1	Yes
				completed	Completed	.80000001	1			Completed: visit outcome = 1 + consent = 1	Yes
				completed	Completed			Completed	Completed	Completed: visit outcome = 1 + consent = 1	Yes
				completed	Completed	.69999999	1	Completed	Completed	Completed: visit outcome = 1 + consent = 1	Yes
completed	completed	completed	completed	completed	Completed	.60000002	.89999998	Completed	Completed	Completed: visit outcome = 1 + consent = 1	Yes
completed	completed	completed	completed	completed	Completed	.40000001	.80000001			Completed: visit outcome = 1 + consent = 1	Yes
completed		completed	completed	completed	Completed	.5	.69999999	Completed	Completed	Completed: visit outcome = 1 + consent = 1	Yes
				completed	Completed	.5	.69999999			Completed: visit outcome = 1 + consent = 1	Yes
completed	completed	completed		completed	Completed	.1	.1	Missing		Completed: visit outcome = 1 + consent = 1	Yes
completed	completed	completed	completed	completed	Completed	0	.1	Completed	Completed	Completed: visit outcome = 1 + consent = 1	Yes
completed	completed	completed	completed	completed	Completed	.60000002	1			Completed: visit outcome = 1 + consent = 1	Yes
				completed	Completed	.80000001	.89999998	Completed	Completed	Completed: visit outcome = 1 + consent = 1	Yes
				completed	Completed	.40000001	1	Completed	Completed	Completed: visit outcome = 1 + consent = 1	Yes
				completed	Completed	.69999999	.89999998	Temporarily absent	Completed	Dead	No
completed	completed	completed	completed	completed	Completed	.30000001	.5	Temporarily absent	Completed	Completed: visit outcome = 1 + consent = 1	Yes
completed	completed	completed	completed	completed	Completed	.30000001	.5	Completed	Completed	Completed: visit outcome = 1 + consent = 1	Yes
completed	completed	completed	completed	completed	Completed	.40000001	.69999999	Completed	Completed	Completed: visit outcome = 1 + consent = 1	Yes
completed	completed	completed	completed	completed	Completed	.60000002	.69999999	Completed	Completed	Completed: visit outcome = 1 + consent = 1	Yes
completed	completed	completed	completed	completed	Completed	.5	1			Completed: visit outcome = 1 + consent = 1	Yes
completed	completed	completed	completed	completed	Completed	.60000002	1	Completed	Completed	Completed: visit outcome = 1 + consent = 1	Yes
				completed	Completed	1	1	Completed	Completed	Completed: visit outcome = 1 + consent = 1	Yes
				completed	Completed	.5	.80000001	Temporarily absent	Completed	Completed: visit outcome = 1 + consent = 1	Yes
completed	completed	completed	completed	completed	Completed	.2	.5			Completed: visit outcome = 1 + consent = 1	Yes
	moved	completed		completed	Completed	.69999999	1			Completed: visit outcome = 1 + consent = 1	Yes
completed	moved	completed		completed	Completed	.69999999	.80000001	Completed	Completed	Completed: visit outcome = 1 + consent = 1	Yes
completed		completed	completed	completed	Completed	.30000001	.40000001	Completed	Completed	Other
				completed	Completed	.2	.40000001	Completed	Completed	Completed: visit outcome = 1 + consent = 1	Yes
completed	completed	completed	completed	completed	Completed	.5	.89999998			Completed: visit outcome = 1 + consent = 1	Yes
completed	moved	completed		completed	Completed	.5	.5	Completed	Completed	Completed: visit outcome = 1 + consent = 1	Yes
completed	completed	completed	completed	completed	Completed	.69999999	1	Completed	Completed	Completed: visit outcome = 1 + consent = 1	Yes
completed		completed	completed	completed	Completed	.80000001	.89999998	Completed	Completed	Completed: visit outcome = 1 + consent = 1	Yes
completed	completed		completed	completed	Completed	.40000001	.89999998			Completed: visit outcome = 1 + consent = 1	Yes
completed	completed	completed	completed	completed	Completed	.30000001	.5			Completed: visit outcome = 1 + consent = 1	Yes
completed	completed	completed	completed	completed	Completed	.5	.5	Completed	Completed	Completed: visit outcome = 1 + consent = 1	Yes
completed	completed	moved	completed	completed	Completed	.60000002	.69999999			Completed: visit outcome = 1 + consent = 1	Yes
	completed			completed	Completed	1	1	Dead
			completed	completed	Completed	.80000001	.89999998			Completed: visit outcome = 1 + consent = 1	Yes
				completed	Completed	1	1	Completed	Completed	Completed: visit outcome = 1 + consent = 1	Yes
				completed	Completed	.69999999	1	Completed	Completed	Completed: visit outcome = 1 + consent = 1	Yes
				completed	Completed	.2	.5	Temporarily absent	Completed	Completed: visit outcome = 1 + consent = 1	Yes
				completed	Completed	.5	.80000001	Completed	Completed	Completed: visit outcome = 1 + consent = 1	Yes
				completed	Completed	1	1	Completed	Completed	Completed: visit outcome = 1 + consent = 1	Yes
				completed	Completed	1	1	Completed	Completed	Completed: visit outcome = 1 + consent = 1	Yes
				completed	Completed	1	1	Completed	Completed	Completed: visit outcome = 1 + consent = 1	Yes
completed	moved		completed	completed	Completed	.30000001	.5	Refused	Completed	Completed: visit outcome = 1 + consent = 1	Yes
completed	completed	completed	completed	completed	Completed	1	1			Completed: visit outcome = 1 + consent = 1	Yes
	completed	completed	completed	completed	Completed	.30000001	.40000001	Completed	Completed	Dead	No
completed	completed		completed	completed	Completed	.2	.5			Completed: visit outcome = 1 + consent = 1	Yes
completed	completed	completed	completed	completed	Completed	.30000001	.5	Completed	Dead
completed			completed	completed	Completed	.30000001	.5	Completed	Completed	Completed: visit outcome = 1 + consent = 1	Yes
completed	completed	completed		completed	Completed	.5	.5			Completed: visit outcome = 1 + consent = 1	Yes
completed		completed	completed	completed	Completed			Completed	Completed	Refused	Yes
completed	completed	completed	completed	completed	Completed	.69999999	1	Completed	Completed	Completed: visit outcome = 1 + consent = 1	Yes
completed	completed	completed	completed	completed	Completed	.5	1	Dead
				completed	Completed	.5	.60000002	Completed	Completed	Dead	No
				completed	Completed	.60000002	.80000001	Completed	Completed	Completed: visit outcome = 1 + consent = 1	Yes
				completed	Completed	1	1	Completed	Completed	Completed: visit outcome = 1 + consent = 1	Yes
				completed	Completed	1	1	Completed	Completed	Completed: visit outcome = 1 + consent = 1	Yes
completed	completed	completed	completed	completed	Completed	.40000001	1			Completed: visit outcome = 1 + consent = 1	Yes
completed	completed	completed	completed	completed	Completed	.30000001	.5	Completed	Completed	Completed: visit outcome = 1 + consent = 1	Yes
completed	completed	completed	completed	completed	Completed	1	1	Completed	Moved	Completed: visit outcome = 1 + consent = 1	Yes
				completed	Completed		1	Completed	Completed	Completed: visit outcome = 1 + consent = 1	Yes
				completed	Completed	.5	1			Completed: visit outcome = 1 + consent = 1	Yes
				completed	Completed	.69999999	.80000001	Completed	Completed	Completed: visit outcome = 1 + consent = 1	Yes
				completed	Completed	.40000001	.89999998	Completed	Dead
completed	completed	completed	completed	completed	Completed	.5	.69999999	Completed	Moved	Completed: visit outcome = 1 + consent = 1	Yes
completed	completed	completed	completed	completed	Completed	.40000001	.60000002			Completed: visit outcome = 1 + consent = 1	Yes
completed	completed	completed	completed	completed	Completed	.60000002	.89999998	Completed	Completed	Completed: visit outcome = 1 + consent = 1	Yes
completed	completed	completed	completed	completed	Completed	.5	.89999998			Completed: visit outcome = 1 + consent = 1	Yes
completed	moved	completed	completed	completed	Completed	.89999998	1	Completed	Completed	Completed: visit outcome = 1 + consent = 1	Yes
			completed	completed	Completed	.69999999	1	Completed	Completed	Dead	No
				completed	Completed	.30000001	.5			Completed: visit outcome = 1 + consent = 1	Yes
				completed	Completed	1	1	Completed	Completed	Completed: visit outcome = 1 + consent = 1	Yes
				completed	Completed	.69999999	1	Completed	Completed	Completed: visit outcome = 1 + consent = 1	Yes
completed	completed	completed	completed	completed	Completed	.5	.80000001			Completed: visit outcome = 1 + consent = 1	Yes
moved	moved	completed			Completed	.80000001	1			Completed: visit outcome = 1 + consent = 1	Yes
				completed	Completed	.5	1	Completed	Completed	Dead	No
completed		completed	completed	completed	Completed	.69999999	1			Completed: visit outcome = 1 + consent = 1	Yes
completed			completed		Completed	.69999999	.80000001			Completed: visit outcome = 1 + consent = 1	Yes
				completed	Completed	.5	.80000001	Completed	Completed	Completed: visit outcome = 1 + consent = 1	Yes
completed	completed	completed		completed	Completed	.89999998	1			Completed: visit outcome = 1 + consent = 1	Yes
completed	completed		completed	completed	Completed	.5	.5	Completed	Other
completed	completed	completed	completed	completed	Moved					Completed: visit outcome = 1 + consent = 1	Yes
completed	completed	completed	completed	completed	Completed	.40000001	.5	Completed	Completed	Completed: visit outcome = 1 + consent = 1	Yes
completed	completed	completed	completed	completed	Completed	.80000001	1	Completed	Completed	Completed: visit outcome = 1 + consent = 1	Yes
completed	completed	completed		completed	Completed	.30000001	.60000002	Completed	Completed	Completed: visit outcome = 1 + consent = 1	Yes
completed	completed	completed	completed	completed	Completed	.30000001	.5	Completed	Completed	Completed: visit outcome = 1 + consent = 1	Yes
				completed	Completed	.30000001	.89999998	Completed	Completed	Completed: visit outcome = 1 + consent = 1	Yes
				completed	Completed	.1	.2			Completed: visit outcome = 1 + consent = 1	Yes
completed	completed	completed	completed	completed	Completed	.5	1	Completed	Completed	Completed: visit outcome = 1 + consent = 1	Yes
	completed			completed	Completed	.80000001	.89999998	Completed	Completed	Completed: visit outcome = 1 + consent = 1	Yes
completed	completed	completed	completed	completed	Completed	.2	.69999999	Completed	Completed	Completed: visit outcome = 1 + consent = 1	Yes
	completed	completed	completed	completed	Completed	.30000001	.60000002	Completed	Completed	Completed: visit outcome = 1 + consent = 1	Yes
				completed	Completed	.5	.80000001	Completed	Completed	Completed: visit outcome = 1 + consent = 1	Yes
completed	completed	completed	completed	completed	Completed	.89999998	1	Completed	Completed	Completed: visit outcome = 1 + consent = 1	Yes
moved	completed	completed	completed	completed	Completed	.30000001	.5			Completed: visit outcome = 1 + consent = 1	Yes
moved	completed			completed	Completed	.5	1	Completed	Completed	Completed: visit outcome = 1 + consent = 1	Yes
completed	completed	completed	completed	completed	Completed	1	1	Completed	Completed	Completed: visit outcome = 1 + consent = 1	Yes
completed	completed	completed	completed	completed	Completed	.69999999	.89999998			Completed: visit outcome = 1 + consent = 1	Yes
				completed	Completed	.40000001	.5	Moved	Completed	Completed: visit outcome = 1 + consent = 1	Yes
				completed	Completed	.2	.30000001	Completed	Completed	Completed: visit outcome = 1 + consent = 1	Yes
completed	completed	completed		completed	Completed	.89999998	1			Completed: visit outcome = 1 + consent = 1	Yes
completed	completed	completed	completed	completed	Completed	.2	.5	Completed	Completed	Completed: visit outcome = 1 + consent = 1	Yes
completed		completed	completed	completed	Completed	.69999999	.80000001			Completed: visit outcome = 1 + consent = 1	Yes
completed			completed	completed	Completed	.69999999	.89999998	Completed	Completed	Completed: visit outcome = 1 + consent = 1	Yes
				completed	Completed	1	1	Completed	Completed	Completed: visit outcome = 1 + consent = 1	Yes
moved	completed	completed		completed	Completed	.80000001	1			Completed: visit outcome = 1 + consent = 1	Yes
moved	completed	completed		completed	Completed	.2	.5	Completed	Completed	Completed: visit outcome = 1 + consent = 1	Yes
				completed	Completed	0	0	Dead
	completed	completed	completed	completed	Completed	1	1			Completed: visit outcome = 1 + consent = 1	Yes
completed	completed	completed	completed	completed	Completed	.60000002	1	Completed	Completed	Completed: visit outcome = 1 + consent = 1	Yes
				completed	Completed	.5	.60000002			Completed: visit outcome = 1 + consent = 1	Yes
completed	completed	completed	completed	completed	Completed	.30000001	.40000001	Completed	Completed	Completed: visit outcome = 1 + consent = 1	Yes
completed	completed	completed	completed	completed	Completed	.2	.5			Completed: visit outcome = 1 + consent = 1	Yes
completed	completed	completed	completed	completed	Completed	.30000001	.40000001			Completed: visit outcome = 1 + consent = 1	Yes
completed	completed	completed	completed	completed	Completed	.40000001	.60000002			Completed: visit outcome = 1 + consent = 1	Yes
completed	completed	completed	completed	completed	Completed	.40000001	.5			Completed: visit outcome = 1 + consent = 1	Yes
completed	completed	completed	completed	completed	Completed	.40000001	.60000002	Completed	Completed	Completed: visit outcome = 1 + consent = 1	Yes
				completed	Completed	.60000002	.80000001	Completed	Completed	Dead	No
				completed	Completed	.5	.80000001	Completed	Completed	Dead	No
				completed	Completed	1	1	Other	Other	Dead	No
completed	completed	completed	completed	completed	Completed	.40000001	.80000001			Completed: visit outcome = 1 + consent = 1	Yes
completed	completed	completed	completed	completed	Completed	.5	.69999999	Completed	Completed	Completed: visit outcome = 1 + consent = 1	Yes
completed	completed	completed	completed	completed	Completed	.30000001	.40000001	Completed	Completed	Completed: visit outcome = 1 + consent = 1	Yes
completed	completed	completed	completed	completed	Completed	.5	1	Completed	Completed	Completed: visit outcome = 1 + consent = 1	Yes
			completed	completed	Completed	.30000001	.69999999			Completed: visit outcome = 1 + consent = 1	Yes
				completed	Completed			Dead
completed	completed	completed	completed	completed	Completed	.30000001	.69999999	Completed	Completed	Completed: visit outcome = 1 + consent = 1	Yes
completed	completed	completed	completed	completed	Completed			Completed	Completed	Completed: visit outcome = 1 + consent = 1	Yes
completed	completed	completed	completed	completed	Completed	.30000001	.5	Completed	Moved	Completed: visit outcome = 1 + consent = 1	Yes
	completed	completed		completed	Completed	.5	.60000002			Moved	Yes
				completed	Completed			Completed	Completed	Completed: visit outcome = 1 + consent = 1	Yes
				completed	Completed	.5	.69999999	Completed	Completed	Completed: visit outcome = 1 + consent = 1	Yes
				completed	Completed	.5	.69999999	Completed	Completed	Completed: visit outcome = 1 + consent = 1	Yes
				completed	Completed	.5	.69999999	Completed	Completed	Dead	No
completed	completed	completed	completed	completed	Completed	.5	.69999999	Dead
	completed	completed	completed	completed	Completed	.30000001	.5	Completed	Completed	Completed: visit outcome = 1 + consent = 1	Yes
completed	completed	completed	completed	completed	Completed	.30000001	.5	Completed	Completed	Completed: visit outcome = 1 + consent = 1	Yes
		completed	completed	completed	Completed	.89999998	1			Completed: visit outcome = 1 + consent = 1	Yes
completed	completed	moved		completed	Completed	0	0	Completed	Completed	Completed: visit outcome = 1 + consent = 1	Yes
		completed		completed	Completed	.2	.30000001	Completed	Completed	Completed: visit outcome = 1 + consent = 1	Yes
				completed	Completed	1	1	Completed	Completed	Completed: visit outcome = 1 + consent = 1	Yes
completed	completed	completed	completed	completed	Completed	.40000001	.60000002			Completed: visit outcome = 1 + consent = 1	Yes
completed	completed	completed	completed	completed	Completed	.40000001	.69999999	Completed	Completed	Completed: visit outcome = 1 + consent = 1	Yes
completed	completed	completed	completed	completed	Completed	.69999999	1	Completed	Completed	Completed: visit outcome = 1 + consent = 1	Yes
				completed	Completed	.40000001	.5			Completed: visit outcome = 1 + consent = 1	Yes
				completed	Completed	.2	.30000001	Dead
				completed	Completed	.30000001	.5	Completed	Completed	Completed: visit outcome = 1 + consent = 1	Yes
				completed	Completed	.60000002	.80000001	Completed	Completed	Completed: visit outcome = 1 + consent = 1	Yes
	completed	completed		completed	Completed	0	0	Completed	Completed	Completed: visit outcome = 1 + consent = 1	Yes
completed	completed	completed	completed	completed	Completed	.2	.5	Completed	Other	Completed: visit outcome = 1 + consent = 1	Yes
completed	completed	completed	completed	completed	Completed	.2	.5	Completed	Completed	Completed: visit outcome = 1 + consent = 1	Yes
completed	completed	completed	completed	completed	Completed	.5	.69999999	Completed	Completed	Dead	No
			completed	completed	Completed	.40000001	1			Completed: visit outcome = 1 + consent = 1	Yes
completed	completed	completed	completed	completed	Completed	.1	.30000001	Completed	Completed	Completed: visit outcome = 1 + consent = 1	Yes
completed	refused	completed		completed	Moved				Moved	Completed: visit outcome = 1 + consent = 1	Yes
completed	completed	completed	completed	completed	Completed	.5	0			Completed: visit outcome = 1 + consent = 1	Yes
completed	moved	moved	completed	completed	Completed	.5	.69999999			Completed: visit outcome = 1 + consent = 1	Yes
completed	completed	completed		completed	Completed	.5	.89999998			Completed: visit outcome = 1 + consent = 1	Yes
	completed	completed		completed	Completed	.5	.69999999	Completed	Completed	Completed: visit outcome = 1 + consent = 1	Yes
	completed	completed	completed	completed	Completed			Completed	Completed	Completed: visit outcome = 1 + consent = 1	Yes
				completed	Completed	.5	.69999999	Completed	Completed	Completed: visit outcome = 1 + consent = 1	Yes
				completed	Completed	.60000002	.80000001	Completed	Completed	Completed: visit outcome = 1 + consent = 1	Yes
completed	completed	completed		completed	Moved				Completed	Completed: visit outcome = 1 + consent = 1	Yes
completed		completed		completed	Completed	.5	.69999999	Completed	Completed	Completed: visit outcome = 1 + consent = 1	Yes
completed	completed	completed	completed	completed	Completed	.69999999	.89999998	Completed	Completed	Completed: visit outcome = 1 + consent = 1	Yes
completed	completed	completed		completed	Completed	.40000001	.5			Completed: visit outcome = 1 + consent = 1	Yes
completed	completed	completed	completed	completed	Completed	.5	.80000001	Completed	Completed	Other
completed	completed	completed		completed	Completed	.80000001	1	Completed	Temporarily absent	Completed: visit outcome = 1 + consent = 1	Yes
				completed	Completed	.40000001	.60000002	Completed	Completed	Completed: visit outcome = 1 + consent = 1	Yes
completed	completed	completed	completed	completed	Completed	.2	.5	Completed	Completed	Completed: visit outcome = 1 + consent = 1	Yes
	completed	completed	completed	completed	Completed	.30000001	.69999999	Other	Completed	Completed: visit outcome = 1 + consent = 1	Yes
				completed	Completed	.40000001	.69999999	Completed	Completed	Completed: visit outcome = 1 + consent = 1	Yes
completed	completed	completed	completed	completed	Completed	.2	.40000001			Completed: visit outcome = 1 + consent = 1	Yes
completed	completed	completed		completed	Completed	.89999998	1	Completed	Completed	Completed: visit outcome = 1 + consent = 1	Yes
completed	completed	completed	completed	completed	Completed	.5	.69999999			Completed: visit outcome = 1 + consent = 1	Yes
completed	completed	completed	completed	completed	Completed	.5	.69999999	Completed	Completed	Completed: visit outcome = 1 + consent = 1	Yes
completed	completed	completed	completed	completed	Completed	.1	.2			Completed: visit outcome = 1 + consent = 1	Yes
	completed	completed	completed	completed	Completed	.30000001	.60000002	Completed	Completed	Completed: visit outcome = 1 + consent = 1	Yes
completed	completed	completed	completed	completed	Completed	.2	.5	Completed	Completed	Completed: visit outcome = 1 + consent = 1	Yes
completed	completed	completed		completed	Completed	.40000001	.60000002	Completed	Completed	Completed: visit outcome = 1 + consent = 1	Yes
completed	completed	completed	completed	completed	Completed	.5	.69999999	Completed	Completed	Completed: visit outcome = 1 + consent = 1	Yes
completed	completed	completed	completed	completed	Completed	.30000001	.5	Completed	Completed	Completed: visit outcome = 1 + consent = 1	Yes
completed	completed	completed		completed	Completed	.5	.80000001	Completed	Completed	Completed: visit outcome = 1 + consent = 1	Yes
completed	completed	completed	completed	completed	Completed	.30000001	.60000002	Completed	Completed	Completed: visit outcome = 1 + consent = 1	Yes
completed	completed	completed	completed	completed	Completed			Completed	Completed	Completed: visit outcome = 1 + consent = 1	Yes
completed	completed	completed	completed	completed	Completed	.5	.69999999			Completed: visit outcome = 1 + consent = 1	Yes
				completed	Completed	.5	.60000002
		completed	completed	completed	Completed	.1	.2	Other	Other	Completed: visit outcome = 1 + consent = 1	Yes
		completed	completed	completed	Completed	.69999999	.89999998			Completed: visit outcome = 1 + consent = 1	Yes
				completed	Completed	.80000001	1	Completed	Completed	Completed: visit outcome = 1 + consent = 1	Yes
completed			completed	completed	Completed	.30000001	.5			Completed: visit outcome = 1 + consent = 1	Yes
completed	completed	completed	completed	completed	Completed	.40000001	.89999998			Completed: visit outcome = 1 + consent = 1	Yes
completed	completed	completed		completed	Completed	.40000001	.60000002	Completed	Completed	Completed: visit outcome = 1 + consent = 1	Yes
completed	completed	completed		completed	Completed	.30000001	.5			Completed: visit outcome = 1 + consent = 1	Yes
completed	completed	completed	completed	completed	Completed	.5	.69999999	Completed	Completed	Completed: visit outcome = 1 + consent = 1	Yes
				completed	Completed	.40000001	.80000001	Completed	Completed	Completed: visit outcome = 1 + consent = 1	Yes
			completed	completed	Completed	.69999999	1			Completed: visit outcome = 1 + consent = 1	Yes
				completed	Completed	.30000001	.5	Completed	Completed	Completed: visit outcome = 1 + consent = 1	Yes
				completed	Completed	.69999999	.89999998	Completed	Completed	Dead	No
				completed	Completed	.30000001	.5	Completed	Completed	Completed: visit outcome = 1 + consent = 1	Yes
				completed	Completed	.30000001	.60000002			Completed: visit outcome = 1 + consent = 1	Yes
				completed	Completed	.5	.69999999	Completed	Completed	Completed: visit outcome = 1 + consent = 1	Yes
completed	completed	moved		completed	Completed					Completed: visit outcome = 1 + consent = 1	Yes
completed	completed	completed		completed	Completed	.80000001	1			Completed: visit outcome = 1 + consent = 1	Yes
completed	completed	completed	completed	completed	Completed	.40000001	.69999999	Completed	Completed	Completed: visit outcome = 1 + consent = 1	Yes
completed	completed	completed	completed	completed	Completed	.2	.5		Completed	Completed: visit outcome = 1 + consent = 1	Yes
				completed	Completed	.69999999	1	Completed	Completed	Completed: visit outcome = 1 + consent = 1	Yes
				completed	Completed	0	0	Completed	Completed	Completed: visit outcome = 1 + consent = 1	Yes
completed	completed	moved	completed	completed	Completed	.40000001	.5	Completed	Temporarily absent	Completed: visit outcome = 1 + consent = 1	Yes
completed	completed	moved		completed	Completed	0	0			Completed: visit outcome = 1 + consent = 1	Yes
	completed	completed	completed	completed	Completed	.69999999	.89999998	Completed	Completed	Completed: visit outcome = 1 + consent = 1	Yes
completed	completed	completed	completed	completed	Completed	.30000001	.40000001	Completed	Completed	Completed: visit outcome = 1 + consent = 1	Yes
completed	completed	completed		completed	Completed	.60000002	.80000001			Dead	No
				completed	Completed	.89999998	1	Completed	Completed	Completed: visit outcome = 1 + consent = 1	Yes
completed	not known	dead		completed	Completed	.60000002	.69999999	Completed	Completed	Completed: visit outcome = 1 + consent = 1	Yes
				completed	Completed			Other	Other
				completed	Completed	.1	.2	Completed	Completed	Completed: visit outcome = 1 + consent = 1	Yes
completed	moved	completed	completed	completed	Completed					Completed: visit outcome = 1 + consent = 1	Yes
completed	completed	completed	completed	completed	Completed	.30000001	.5			Completed: visit outcome = 1 + consent = 1	Yes
completed	completed	completed	completed	completed	Completed	.5	.69999999	Completed	Completed	Completed: visit outcome = 1 + consent = 1	Yes
completed		completed	completed		Completed	.69999999	.89999998			Dead	No
completed	completed	completed	completed	completed	Completed	.40000001	.40000001			Completed: visit outcome = 1 + consent = 1	Yes
completed	completed	completed	completed	completed	Completed	0	.5	Completed	Completed	Completed: visit outcome = 1 + consent = 1	Yes
completed	completed	completed	completed	completed	Completed	.5	.80000001	Completed	Completed	Completed: visit outcome = 1 + consent = 1	Yes
completed	completed	completed	completed	completed	Completed	.80000001	.89999998			Completed: visit outcome = 1 + consent = 1	Yes
completed	completed	completed	completed	completed	Completed	.30000001	.40000001			Completed: visit outcome = 1 + consent = 1	Yes
				completed	Completed	1	1	Completed	Completed	Completed: visit outcome = 1 + consent = 1	Yes
		completed	completed	completed	Completed	.60000002	1	Completed	Completed	Completed: visit outcome = 1 + consent = 1	Yes
				completed	Completed	.60000002	1			Completed: visit outcome = 1 + consent = 1	Yes
				completed	Completed			Completed	Completed	Dead	No
completed	completed	completed		completed	Completed	1	1			Completed: visit outcome = 1 + consent = 1	Yes
completed	completed	completed	completed	completed	Completed	.5	.60000002			Completed: visit outcome = 1 + consent = 1	Yes
completed	completed	completed	completed	completed	Completed	.40000001	.60000002			Completed: visit outcome = 1 + consent = 1	Yes
completed	completed	completed	completed	completed	Completed	.30000001	.5	Completed	Completed	Other
completed	completed	completed	completed	completed	Completed	.60000002	.80000001	Completed	Completed	Completed: visit outcome = 1 + consent = 1	Yes
completed	completed		completed	completed	Completed	.5	.69999999	Completed	Completed	Completed: visit outcome = 1 + consent = 1	Yes
completed	completed	completed	completed	completed	Completed	.40000001	.2	Completed	Completed	Completed: visit outcome = 1 + consent = 1	Yes
			completed	completed	Completed	.2	.30000001	Completed	Completed	Not known
			completed	completed	Completed	.30000001	.5	Completed	Completed	Completed: visit outcome = 1 + consent = 1	Yes
		completed	completed	completed	Completed					Other
				completed	Completed	.60000002	1	Completed	Temporarily absent	Completed: visit outcome = 1 + consent = 1	Yes
				completed	Completed	.69999999	1	Completed	Completed	Completed: visit outcome = 1 + consent = 1	Yes
completed	moved	completed	completed	completed	Completed	.30000001	.5	Completed	Temporarily absent	Completed: visit outcome = 1 + consent = 1	Yes
completed	completed	completed	completed	completed	Completed	.60000002	.69999999			Completed: visit outcome = 1 + consent = 1	Yes
completed	completed	refused		completed	Completed	1	1			Completed: visit outcome = 1 + consent = 1	Yes
completed	completed	completed	completed	completed	Completed	.1	.30000001			Completed: visit outcome = 1 + consent = 1	Yes
completed	completed	completed		completed	Completed	.5	.69999999			Completed: visit outcome = 1 + consent = 1	Yes
completed	completed		completed	completed	Completed	0	.1	Completed	Completed	Completed: visit outcome = 1 + consent = 1	Yes
	completed	completed		completed	Completed	1	1	Completed	Moved	Completed: visit outcome = 1 + consent = 1	Yes
	completed	completed		completed	Completed	.80000001	.89999998	Completed	Completed	Completed: visit outcome = 1 + consent = 1	Yes
completed	completed	completed		completed	Completed	.40000001	.69999999			Completed: visit outcome = 1 + consent = 1	Yes
	completed	completed		completed	Completed	.30000001	.5	Completed	Completed	Completed: visit outcome = 1 + consent = 1	Yes
completed	completed	completed		completed	Completed			Completed	Temporarily absent	Completed: visit outcome = 1 + consent = 1	Yes
completed		completed		completed	Completed			Other	Completed	Completed: visit outcome = 1 + consent = 1	Yes
				completed	Completed	.60000002	.69999999	Completed	Completed	Completed: visit outcome = 1 + consent = 1	Yes
				completed	Completed	.5	.80000001	Dead
completed	completed	completed	completed	completed	Completed	.5	.80000001	Dead
completed	completed	completed	completed	completed	Completed	0	.2	Completed	Completed	Completed: visit outcome = 1 + consent = 1	Yes
completed	completed	completed	completed	completed	Completed	0	0	Completed	Completed	Completed: visit outcome = 1 + consent = 1	Yes
completed	completed	completed	completed	completed	Completed	.5	.69999999			Completed: visit outcome = 1 + consent = 1	Yes
completed	completed	moved	completed	completed	Completed	.5	.69999999	Temporarily absent	Completed	Completed: visit outcome = 1 + consent = 1	Yes
				completed	Completed	.60000002	.89999998	Completed	Temporarily absent	Completed: visit outcome = 1 + consent = 1	Yes
				completed	Completed	.40000001	.60000002	Completed	Completed	Completed: visit outcome = 1 + consent = 1	Yes
				completed	Completed	.2	.2	Completed	Completed	Dead	No
completed	completed	moved		completed	Completed	0	.2			Completed: visit outcome = 1 + consent = 1	Yes
completed	completed	completed	completed	completed	Completed	.30000001	.5	Completed	Completed	Completed: visit outcome = 1 + consent = 1	Yes
	completed	completed	completed	completed	Completed	.2	.30000001	Completed	Completed	Completed: visit outcome = 1 + consent = 1	Yes
	completed	completed	completed	completed	Completed	1	1	Completed	Completed	Completed: visit outcome = 1 + consent = 1	Yes
completed	completed	completed	completed	completed	Completed	1	1	Completed	Refused	Completed: visit outcome = 1 + consent = 1	Yes
			completed	completed	Completed	.40000001	.5			Completed: visit outcome = 1 + consent = 1	Yes
			completed	completed	Completed	.5	.80000001			Completed: visit outcome = 1 + consent = 1	Yes
			completed	completed	Completed	.40000001	.5			Completed: visit outcome = 1 + consent = 1	Yes
completed	completed	completed	completed	completed	Completed	.5	.69999999	Completed	Completed	Completed: visit outcome = 1 + consent = 1	Yes
completed	completed	completed		completed	Completed	.40000001	.5	Completed	Completed	Completed: visit outcome = 1 + consent = 1	Yes
			completed	completed	Completed	.40000001	.69999999			Completed: visit outcome = 1 + consent = 1	Yes
				completed	Completed	1	1	Completed	Completed	Completed: visit outcome = 1 + consent = 1	Yes
				completed	Completed	1	1	Completed	Completed	Completed: visit outcome = 1 + consent = 1	Yes
completed	completed	other	completed	completed	Completed	.2	.40000001			Completed: visit outcome = 1 + consent = 1	Yes
			completed	completed	Completed	.80000001	1			Completed: visit outcome = 1 + consent = 1	Yes
completed	moved	completed	completed	completed	Completed	.80000001	.89999998			Completed: visit outcome = 1 + consent = 1	Yes
completed	completed	completed	completed	completed	Completed	.5	1			Completed: visit outcome = 1 + consent = 1	Yes
completed	not known	completed	completed	completed	Completed	0	.30000001	Completed	Completed	Completed: visit outcome = 1 + consent = 1	Yes
				completed	Completed	.60000002	.80000001			Completed: visit outcome = 1 + consent = 1	Yes
completed	completed	completed	completed	completed	Completed	0	.1	Completed	Completed	Completed: visit outcome = 1 + consent = 1	Yes
completed	moved	moved	completed	completed	Completed	.40000001	.5	Completed	Completed	Completed: visit outcome = 1 + consent = 1	Yes
			completed	completed	Completed	.69999999	.89999998	Completed	Completed	Completed: visit outcome = 1 + consent = 1	Yes
completed	completed	completed	completed	completed	Completed	.30000001	.60000002			Completed: visit outcome = 1 + consent = 1	Yes
completed	moved	other	completed	completed	Completed	0	.80000001	Completed	Completed	Completed: visit outcome = 1 + consent = 1	Yes
completed	moved		completed	completed	Completed	.89999998	1	Completed	Completed	Completed: visit outcome = 1 + consent = 1	Yes
		completed	completed	completed	Completed	0	0			Completed: visit outcome = 1 + consent = 1	Yes
completed	completed	completed	completed	completed	Completed	.80000001	1			Completed: visit outcome = 1 + consent = 1	Yes
completed	completed	completed	completed	completed	Completed	.5	.69999999	Completed	Completed	Completed: visit outcome = 1 + consent = 1	Yes
				completed	Completed	.60000002	.80000001	Completed	Completed	Completed: visit outcome = 1 + consent = 1	Yes
				completed	Completed	.60000002	.80000001	Completed	Completed	Completed: visit outcome = 1 + consent = 1	Yes
completed	completed	completed	completed	completed	Completed	.5	.60000002	Completed	Completed	Completed: visit outcome = 1 + consent = 1	Yes
	completed	completed		completed	Completed	.60000002	1	Completed	Completed	Completed: visit outcome = 1 + consent = 1	Yes
completed	completed	completed	completed	completed	Completed			Completed	Completed	Dead	No
completed	completed	completed	completed	completed	Completed	.5	.80000001	Completed	Completed	Completed: visit outcome = 1 + consent = 1	Yes
completed	completed	completed	completed	completed	Completed	.40000001	.80000001	Completed	Completed	Completed: visit outcome = 1 + consent = 1	Yes
				completed	Completed	.2	.30000001			Dead	No
completed	completed	completed	completed	completed	Completed	.1	.2	Completed	Completed	Completed: visit outcome = 1 + consent = 1	Yes
completed	completed	completed	completed	completed	Completed	.2	.40000001	Completed	Completed	Completed: visit outcome = 1 + consent = 1	Yes
completed	completed	completed	completed	completed	Completed	.2	.30000001			Completed: visit outcome = 1 + consent = 1	Yes
completed	completed	completed	completed	completed	Completed	.5	.80000001	Moved	Moved	Completed: visit outcome = 1 + consent = 1	Yes
completed	moved	completed		completed	Completed	.5	1	Completed	Completed	Completed: visit outcome = 1 + consent = 1	Yes
completed	completed	completed	completed	completed	Completed	.60000002	.69999999	Completed	Completed	Completed: visit outcome = 1 + consent = 1	Yes
				completed	Completed	.40000001	.5	Completed	Completed	Completed: visit outcome = 1 + consent = 1	Yes
completed	completed	completed	completed	completed	Completed	.60000002	1	Moved	Moved	Completed: visit outcome = 1 + consent = 1	Yes
completed	completed	completed		completed	Completed	.69999999	.89999998			Completed: visit outcome = 1 + consent = 1	Yes
completed	completed	completed	completed	completed	Completed	.5	.80000001	Completed	Completed	Completed: visit outcome = 1 + consent = 1	Yes
				completed	Completed	.40000001	.5	Completed	Completed	Completed: visit outcome = 1 + consent = 1	Yes
completed	completed	completed	completed	completed	Completed	.80000001	.89999998	Completed	Completed	Completed: visit outcome = 1 + consent = 1	Yes
completed	completed	moved	completed	completed	Completed	.5	.69999999	Moved	Moved	Completed: visit outcome = 1 + consent = 1	Yes
	completed	completed	completed	completed	Completed	.5	.80000001			Completed: visit outcome = 1 + consent = 1	Yes
	completed	completed		completed	Completed	.40000001	.89999998	Completed	Completed	Completed: visit outcome = 1 + consent = 1	Yes
				completed	Completed	.60000002	.80000001	Completed	Completed	Dead	No
				completed	Completed	.40000001	.80000001	Dead
				completed	Completed	1	1	Completed	Completed	Completed: visit outcome = 1 + consent = 1	Yes
completed	completed	completed		completed	Completed	.30000001	.69999999	Dead
completed	completed	completed	completed	completed	Completed	.2	.5	Completed	Completed	Completed: visit outcome = 1 + consent = 1	Yes
				completed	Completed	.60000002	.89999998			Completed: visit outcome = 1 + consent = 1	Yes
completed	completed	completed	completed	completed	Moved					Completed: visit outcome = 1 + consent = 1	Yes
completed	completed	completed	completed	completed	Completed	1	1	Completed	Completed	Completed: visit outcome = 1 + consent = 1	Yes
				completed	Completed	.69999999	1	Completed	Completed	Completed: visit outcome = 1 + consent = 1	Yes
				completed	Completed	.60000002	.80000001	Completed	Completed	Completed: visit outcome = 1 + consent = 1	Yes
				completed	Completed			Completed	Completed	Dead	No
				completed	Completed	.40000001	.60000002			Completed: visit outcome = 1 + consent = 1	Yes
				completed	Completed	.5	.80000001			Completed: visit outcome = 1 + consent = 1	Yes
				completed	Completed	1	1	Completed	Completed	Completed: visit outcome = 1 + consent = 1	Yes
				completed	Completed	.5	.69999999	Dead
completed	completed	completed	completed	completed	Completed	0	.1			Completed: visit outcome = 1 + consent = 1	Yes
	completed	completed	completed	completed	Completed	.1	.2			Completed: visit outcome = 1 + consent = 1	Yes
		completed	completed	completed	Completed	1	1			Completed: visit outcome = 1 + consent = 1	Yes
				completed	Completed	.2	.2	Completed	Completed	Completed: visit outcome = 1 + consent = 1	Yes
				completed	Completed	.69999999	.80000001	Completed	Completed	Completed: visit outcome = 1 + consent = 1	Yes
moved	completed	completed	completed	completed	Completed	.69999999	1	Completed	Completed	Completed: visit outcome = 1 + consent = 1	Yes
completed	completed	completed	completed	completed	Completed	.2	.40000001	Completed	Completed	Completed: visit outcome = 1 + consent = 1	Yes
completed	completed	completed	completed	completed	Completed	0	0	Completed	Completed	Completed: visit outcome = 1 + consent = 1	Yes
				completed	Completed	.60000002	.80000001	Completed	Completed	Completed: visit outcome = 1 + consent = 1	Yes
				completed	Completed	.30000001	.60000002	Completed	Completed	Completed: visit outcome = 1 + consent = 1	Yes
	completed	completed	completed	completed	Completed	.30000001	.40000001	Dead
completed	completed	completed	completed	completed	Completed	1	1	Completed	Completed	Completed: visit outcome = 1 + consent = 1	Yes
completed	completed	completed	completed	completed	Completed	.2	.40000001			Completed: visit outcome = 1 + consent = 1	Yes
completed	completed	completed	completed	completed	Completed	0	1			Completed: visit outcome = 1 + consent = 1	Yes
completed	completed	completed	completed	completed	Completed	.2	.40000001	Completed	Completed	Completed: visit outcome = 1 + consent = 1	Yes
completed	completed	completed	completed	completed	Completed	.1	.2			Completed: visit outcome = 1 + consent = 1	Yes
completed	completed		completed	completed	Completed	.2	1			Completed: visit outcome = 1 + consent = 1	Yes
completed	completed	completed	completed	completed	Completed	1	1			Completed: visit outcome = 1 + consent = 1	Yes
completed	completed	completed	completed	completed	Completed	.69999999	.89999998	Completed	Completed	Completed: visit outcome = 1 + consent = 1	Yes
completed	completed	completed	completed	completed	Completed	.89999998	1	Completed	Completed	Completed: visit outcome = 1 + consent = 1	Yes
completed	completed	completed	completed	completed	Completed	.2	.80000001	Completed	Completed	Completed: visit outcome = 1 + consent = 1	Yes
	completed	completed	completed	completed	Completed		.1	Completed	Completed	Dead	No
	completed		completed	completed	Completed					Dead	No
			completed	completed	Completed	0	.1			Completed: visit outcome = 1 + consent = 1	Yes
				completed	Completed	.89999998	1	Completed	Completed	Completed: visit outcome = 1 + consent = 1	Yes
				completed	Completed			Dead
completed	completed	completed	completed	completed	Completed	.89999998	1	Completed	Completed	Dead	No
completed	completed	completed	completed	completed	Completed	.60000002	.89999998	Completed	Completed	Completed: visit outcome = 1 + consent = 1	Yes
completed		completed	completed	completed	Completed	.5	.60000002	Completed	Completed	Completed: visit outcome = 1 + consent = 1	Yes
completed	completed	completed	completed	completed	Completed	.1	.30000001	Completed	Completed	Completed: visit outcome = 1 + consent = 1	Yes
				completed	Completed	.40000001	.80000001	Completed	Dead
completed	other	moved	completed	completed	Completed	.1	.40000001	Completed	Completed	Completed: visit outcome = 1 + consent = 1	Yes
				completed	Completed	0	0	Completed	Completed	Completed: visit outcome = 1 + consent = 1	Yes
				completed	Completed	0	0	Completed	Completed	Completed: visit outcome = 1 + consent = 1	Yes
completed	completed	completed	completed	completed	Completed	1	1			Completed: visit outcome = 1 + consent = 1	Yes
				completed	Completed	.69999999	1	Completed	Completed	Completed: visit outcome = 1 + consent = 1	Yes
				completed	Completed	.30000001	.5	Completed	Completed	Completed: visit outcome = 1 + consent = 1	Yes
		completed		completed	Completed	.30000001	.40000001			Completed: visit outcome = 1 + consent = 1	Yes
		completed	completed	completed	Completed	.30000001	.69999999	Completed	Completed	Completed: visit outcome = 1 + consent = 1	Yes
	moved	completed	completed	completed	Completed	.30000001	.5			Completed: visit outcome = 1 + consent = 1	Yes
completed	completed	completed	completed	completed	Completed	.5	.89999998	Completed	Completed	Completed: visit outcome = 1 + consent = 1	Yes
	completed	completed		completed	Completed	.5	.69999999	Completed	Completed	Completed: visit outcome = 1 + consent = 1	Yes
	completed	completed	completed	completed	Completed	.5	.69999999	Completed	Completed	Dead	No
				completed	Completed	1	1	Completed	Completed	Completed: visit outcome = 1 + consent = 1	Yes
				completed	Completed			Completed	Completed	Completed: visit outcome = 1 + consent = 1	Yes
				completed	Completed	.69999999	1	Completed	Refused	Dead	No
completed		completed		completed	Completed	.5	.69999999			Completed: visit outcome = 1 + consent = 1	Yes
completed	completed	completed		completed	Refused				Dead
completed	completed	completed	completed	completed	Completed	.69999999	1	Moved	Moved	Completed: visit outcome = 1 + consent = 1	Yes
		completed	completed	completed	Completed	.5	.69999999	Completed	Completed	Completed: visit outcome = 1 + consent = 1	Yes
		completed	completed	completed	Completed	1	1			Completed: visit outcome = 1 + consent = 1	Yes
				completed	Completed	.69999999	.89999998	Completed	Completed	Completed: visit outcome = 1 + consent = 1	Yes
				completed	Completed	.60000002	.80000001	Completed	Completed	Completed: visit outcome = 1 + consent = 1	Yes
completed	completed	completed	completed	completed	Completed	.30000001	.40000001			Completed: visit outcome = 1 + consent = 1	Yes
completed	completed	completed	completed	completed	Completed	.30000001	.60000002	Completed	Completed	Completed: visit outcome = 1 + consent = 1	Yes
completed	completed	completed	completed	completed	Completed	.5	.69999999			Completed: visit outcome = 1 + consent = 1	Yes
completed	completed	completed	completed	completed	Completed	.5	.69999999			Completed: visit outcome = 1 + consent = 1	Yes
completed	completed	completed	completed	completed	Completed	.69999999	.89999998			Completed: visit outcome = 1 + consent = 1	Yes
completed	completed	completed	completed	completed	Completed	.40000001	.60000002			Completed: visit outcome = 1 + consent = 1	Yes
completed	completed	completed	completed	completed	Completed	.5	.60000002			Completed: visit outcome = 1 + consent = 1	Yes
moved	completed	completed	completed	completed	Completed	.89999998	1	Completed	Completed	Completed: visit outcome = 1 + consent = 1	Yes
completed	completed	completed	completed	completed	Completed	.69999999	.80000001			Completed: visit outcome = 1 + consent = 1	Yes
completed	completed	completed	completed	completed	Completed	1	1			Completed: visit outcome = 1 + consent = 1	Yes
	completed	completed	completed	completed	Completed	.5	.89999998	Completed	Completed	Completed: visit outcome = 1 + consent = 1	Yes
	completed	completed	completed	completed	Completed	.60000002	.69999999	Completed	Completed	Completed: visit outcome = 1 + consent = 1	Yes
		completed	completed	completed	Completed	.60000002	.80000001	Completed	Dead
				completed	Completed	.60000002	.69999999	Completed	Completed	Completed: visit outcome = 1 + consent = 1	Yes
				completed	Completed	.40000001	.5	Completed	Completed	Completed: visit outcome = 1 + consent = 1	Yes
				completed	Completed	.5	1	Completed	Completed	Completed: visit outcome = 1 + consent = 1	Yes
				completed	Completed	.30000001	.5	Completed	Completed	Completed: visit outcome = 1 + consent = 1	Yes
	completed	completed		completed	Completed	.60000002	.69999999			Completed: visit outcome = 1 + consent = 1	Yes
completed	completed	completed	completed	completed	Completed	.40000001	.69999999	Completed	Completed	Completed: visit outcome = 1 + consent = 1	Yes
completed	completed	completed	completed	completed	Completed	.5	.69999999	Completed	Completed	Completed: visit outcome = 1 + consent = 1	Yes
completed	moved		completed	completed	Completed		0	Temporarily absent	Other	Completed: visit outcome = 1 + consent = 1	Yes
		completed	completed	completed	Completed	.69999999	1			Completed: visit outcome = 1 + consent = 1	Yes
		completed		completed	Completed	.5	.69999999			Completed: visit outcome = 1 + consent = 1	Yes
				completed	Completed	.80000001	1	Completed	Completed	Completed: visit outcome = 1 + consent = 1	Yes
				completed	Completed	.2	.40000001	Completed	Completed	Completed: visit outcome = 1 + consent = 1	Yes
				completed	Completed	.40000001	.5	Completed	Completed	Completed: visit outcome = 1 + consent = 1	Yes
completed	completed	completed	completed	completed	Completed	.40000001	.60000002	Completed	Completed	Completed: visit outcome = 1 + consent = 1	Yes
completed	completed	completed		completed	Completed	.40000001	.69999999			Completed: visit outcome = 1 + consent = 1	Yes
completed	completed	completed	completed	completed	Completed	.40000001	.60000002	Completed	Completed	Completed: visit outcome = 1 + consent = 1	Yes
moved	completed	completed	completed	completed	Completed	.60000002	.80000001			Completed: visit outcome = 1 + consent = 1	Yes
completed	completed	completed	completed	completed	Completed	.40000001	.80000001	Completed	Completed	Completed: visit outcome = 1 + consent = 1	Yes
completed	completed	moved	completed	completed	Completed	.30000001	.5	Completed	Completed	Completed: visit outcome = 1 + consent = 1	Yes
completed	hospitalized	completed	completed	completed	Completed	.5	.69999999	Completed	Completed	Completed: visit outcome = 1 + consent = 1	Yes
completed	completed	completed	completed	completed	Completed	.40000001	.60000002	Completed	Completed	Completed: visit outcome = 1 + consent = 1	Yes
moved	completed	completed		completed	Completed	.30000001	.5			Completed: visit outcome = 1 + consent = 1	Yes
completed	completed	completed	completed	completed	Completed	.69999999	.89999998	Completed	Completed	Completed: visit outcome = 1 + consent = 1	Yes
completed	completed	completed	completed	completed	Completed	.69999999	1			Completed: visit outcome = 1 + consent = 1	Yes
	completed	completed	completed	completed	Completed	.30000001	.40000001			Completed: visit outcome = 1 + consent = 1	Yes
	completed	completed	completed	completed	Completed	.40000001	.60000002	Completed	Completed	Completed: visit outcome = 1 + consent = 1	Yes
	completed	completed	completed	completed	Completed	.60000002	.80000001			Completed: visit outcome = 1 + consent = 1	Yes
				completed	Completed	.69999999	.89999998	Completed	Completed	Completed: visit outcome = 1 + consent = 1	Yes
				completed	Completed	.40000001	0			Completed: visit outcome = 1 + consent = 1	Yes
				completed	Completed	1	1			Completed: visit outcome = 1 + consent = 1	Yes
				completed	Completed	.40000001	0	Completed	Completed	Completed: visit outcome = 1 + consent = 1	Yes
				completed	Completed	1	1			Completed: visit outcome = 1 + consent = 1	Yes
				completed	Completed	.40000001	.69999999	Completed	Completed	Dead	No
				completed	Completed	.40000001	.5	Completed	Completed	Completed: visit outcome = 1 + consent = 1	Yes
				completed	Completed	.69999999	.89999998	Completed	Completed	Dead	No
				completed	Completed	.40000001	.60000002	Completed	Completed	Other
				completed	Completed	.5	.80000001	Completed	Completed	Dead	No
				completed	Completed	.5	.80000001	Completed	Completed	Completed: visit outcome = 1 + consent = 1	Yes
				completed	Completed	.69999999	.80000001			Completed: visit outcome = 1 + consent = 1	Yes
				completed	Completed	.80000001	1	Completed	Completed	Dead	No
				completed	Completed	.30000001	.5	Completed	Completed	Completed: visit outcome = 1 + consent = 1	Yes
completed		completed	completed	completed	Completed	.30000001	.5			Completed: visit outcome = 1 + consent = 1	Yes
	moved	completed	completed	completed	Completed	.40000001	.60000002			Completed: visit outcome = 1 + consent = 1	Yes
completed		not known		completed	Completed	.40000001	.5	Moved	Completed	Moved	Yes
completed	completed	completed		completed	Completed	1	1	Dead
completed	completed	completed	completed	completed	Completed	.30000001	.5	Completed	Completed	Dead	No
completed	completed	completed	completed	completed	Completed	.30000001	.5	Completed	Completed	Completed: visit outcome = 1 + consent = 1	Yes
completed	completed	completed	completed	completed	Completed	.2	.30000001	Completed	Completed	Completed: visit outcome = 1 + consent = 1	Yes
completed	completed	completed	completed	completed	Completed	.60000002	.80000001	Completed	Completed	Completed: visit outcome = 1 + consent = 1	Yes
		completed	completed	completed	Completed	.40000001	.5	Moved	Temporarily absent	Completed: visit outcome = 1 + consent = 1	Yes
				completed	Completed	.2	.30000001	Completed	Completed	Dead	No
				completed	Completed	.30000001	.5	Completed	Completed	Completed: visit outcome = 1 + consent = 1	Yes
				completed	Completed	.69999999	.89999998	Completed	Completed	Completed: visit outcome = 1 + consent = 1	Yes
				completed	Completed	.5	.69999999	Completed	Completed	Dead	No
				completed	Completed	.30000001	.5	Completed	Completed	Completed: visit outcome = 1 + consent = 1	Yes
completed	completed	completed	completed	completed	Completed	.60000002	.60000002	Completed	Completed	Completed: visit outcome = 1 + consent = 1	Yes
completed	completed	completed	completed	completed	Completed	.69999999	.89999998	Completed	Completed	Completed: visit outcome = 1 + consent = 1	Yes
completed	completed	completed	completed	completed	Completed	.30000001	.5	Completed	Completed	Completed: visit outcome = 1 + consent = 1	Yes
completed	completed			completed	Completed			Completed	Completed	Completed: visit outcome = 1 + consent = 1	Yes
completed	completed	completed	completed	completed	Completed			Completed	Completed	Dead	No
	completed	completed	completed	completed	Completed			Completed	Completed	Completed: visit outcome = 1 + consent = 1	Yes
		completed		completed	Completed			Completed	Completed	Refused	Yes
completed	completed	completed	completed	completed	Completed	.80000001	1	Completed	Completed	Completed: visit outcome = 1 + consent = 1	Yes
completed	completed	completed	completed	completed	Completed	.5	.60000002	Completed	Completed	Completed: visit outcome = 1 + consent = 1	Yes
completed	completed	completed	completed	completed	Completed	.30000001	.40000001	Completed	Completed	Completed: visit outcome = 1 + consent = 1	Yes
completed	completed	completed	completed	completed	Completed	.69999999	.80000001			Completed: visit outcome = 1 + consent = 1	Yes
completed	completed	completed	completed	completed	Completed	.40000001	.5	Completed	Completed	Completed: visit outcome = 1 + consent = 1	Yes
completed	completed	completed	completed	completed	Completed	.30000001	.30000001	Completed	Completed	Completed: visit outcome = 1 + consent = 1	Yes
completed	completed	completed	completed	completed	Completed	1	1	Completed	Completed	Completed: visit outcome = 1 + consent = 1	Yes
moved	completed	completed	completed	completed	Completed	.60000002	1	Completed	Moved	Completed: visit outcome = 1 + consent = 1	Yes
completed	completed	completed	completed	completed	Completed	.30000001	.5			Completed: visit outcome = 1 + consent = 1	Yes
completed	completed	completed	completed	completed	Completed	.5	.60000002	Completed	Completed	Completed: visit outcome = 1 + consent = 1	Yes
completed	completed	completed	completed	completed	Completed	.69999999	1	Completed	Completed	Completed: visit outcome = 1 + consent = 1	Yes
completed	completed	completed	completed	completed	Completed	1	1	Completed	Completed	Completed: visit outcome = 1 + consent = 1	Yes
completed	completed	completed	completed	completed	Completed	.40000001	.60000002	Completed	Completed	Completed: visit outcome = 1 + consent = 1	Yes
refused	completed	completed	completed	completed	Completed	.5	.69999999	Completed	Completed	Completed: visit outcome = 1 + consent = 1	Yes
completed	moved	completed	completed	completed	Completed	.80000001	.89999998	Completed	Completed	Dead	No
completed	completed	completed	completed	completed	Completed	.89999998	1	Completed	Completed	Completed: visit outcome = 1 + consent = 1	Yes
completed	completed	moved	completed	completed	Completed	.80000001	1	Completed	Completed	Dead	No
completed	completed	completed		completed	Completed	.69999999	1	Completed	Completed	Completed: visit outcome = 1 + consent = 1	Yes
moved	completed	completed	completed	completed	Completed	.2	.5			Completed: visit outcome = 1 + consent = 1	Yes
completed	completed	completed	completed	completed	Completed	.1	.30000001	Completed	Completed	Completed: visit outcome = 1 + consent = 1	Yes
completed	completed	completed	completed	completed	Completed	.40000001	.69999999	Completed	Completed	Completed: visit outcome = 1 + consent = 1	Yes
completed	completed	completed		completed	Completed	.40000001	.69999999	Completed	Completed	Completed: visit outcome = 1 + consent = 1	Yes
completed	completed	completed	completed	completed	Completed	.5	.69999999	Completed	Completed	Completed: visit outcome = 1 + consent = 1	Yes
moved	completed	completed	completed	completed	Completed	.69999999	1			Completed: visit outcome = 1 + consent = 1	Yes
completed	completed	completed	completed	completed	Completed	.30000001	.5	Completed	Completed	Completed: visit outcome = 1 + consent = 1	Yes
completed	completed	completed	completed	completed	Completed	.30000001	.5	Completed	Completed	Completed: visit outcome = 1 + consent = 1	Yes
completed	completed	completed	completed	completed	Completed	.80000001	1			Completed: visit outcome = 1 + consent = 1	Yes
completed	completed	completed	completed	completed	Completed	.69999999	.80000001	Completed	Completed	Completed: visit outcome = 1 + consent = 1	Yes
moved	completed	completed	completed	completed	Completed	.69999999	1			Completed: visit outcome = 1 + consent = 1	Yes
completed	completed	completed	completed	completed	Completed	.40000001	.5	Completed	Completed	Completed: visit outcome = 1 + consent = 1	Yes
completed	completed	completed	completed	completed	Completed	.60000002	.69999999	Completed	Completed	Completed: visit outcome = 1 + consent = 1	Yes
completed	completed	completed	completed	completed	Completed	.40000001	.60000002			Completed: visit outcome = 1 + consent = 1	Yes
completed	moved	not known		completed	Completed	.69999999	.89999998			Completed: visit outcome = 1 + consent = 1	Yes
completed				completed	Completed	.5	.80000001	Completed	Completed	Completed: visit outcome = 1 + consent = 1	Yes
				completed	Completed	1	1	Completed	Completed	Dead	No
				completed	Completed			Completed	Completed	Moved	Yes
		completed	completed	completed	Completed	.80000001	1			Completed: visit outcome = 1 + consent = 1	Yes
				completed	Completed	.69999999	.89999998	Completed	Completed	Completed: visit outcome = 1 + consent = 1	Yes
				completed	Completed	.30000001	.5	Completed	Completed	Completed: visit outcome = 1 + consent = 1	Yes
				completed	Completed	1	1	Completed	Completed	Completed: visit outcome = 1 + consent = 1	Yes
				completed	Completed	.60000002	.69999999	Completed	Completed	Completed: visit outcome = 1 + consent = 1	Yes
				completed	Completed	.30000001	.5			Completed: visit outcome = 1 + consent = 1	Yes
				completed	Completed	.69999999	1	Completed	Completed	Completed: visit outcome = 1 + consent = 1	Yes
				completed	Completed	1	1	Completed	Completed	Completed: visit outcome = 1 + consent = 1	Yes
				completed	Completed	.40000001	.69999999	Completed	Completed	Completed: visit outcome = 1 + consent = 1	Yes
completed				completed	Completed	.30000001	.60000002	Completed	Moved	Moved	Yes
completed	completed	completed	completed	completed	Completed	.5	.60000002	Completed	Completed	Moved	Yes
completed	completed	completed	completed	completed	Completed	.40000001	.5	Completed	Completed	Completed: visit outcome = 1 + consent = 1	Yes
completed	completed	completed	completed	completed	Completed	.40000001	.80000001			Completed: visit outcome = 1 + consent = 1	Yes
completed	not known			completed	Completed	.60000002	.69999999	Other	Other	Completed: visit outcome = 1 + consent = 1	Yes
	completed	completed	completed	completed	Completed	.30000001	.40000001	Dead
completed	completed	completed	completed	completed	Completed	.5	.69999999	Completed	Completed	Completed: visit outcome = 1 + consent = 1	Yes
completed	completed	completed	completed	completed	Completed	.40000001	.89999998	Completed	Completed	Completed: visit outcome = 1 + consent = 1	Yes
completed	moved	completed		completed	Completed	.30000001	.89999998	Completed	Completed	Completed: visit outcome = 1 + consent = 1	Yes
completed	completed	completed	completed	completed	Completed	.60000002	.80000001	Completed	Completed	Completed: visit outcome = 1 + consent = 1	Yes
completed	completed	completed	completed	completed	Completed	1	1			Completed: visit outcome = 1 + consent = 1	Yes
completed		completed	completed	completed	Completed	.30000001	.5			Completed: visit outcome = 1 + consent = 1	Yes
completed	completed	completed	completed	completed	Completed	.69999999	1			Completed: visit outcome = 1 + consent = 1	Yes
completed	completed	completed	completed	completed	Completed			Completed	Completed	Other
completed	completed	completed	completed	completed	Completed	1	1	Completed	Completed	Dead	No
completed	completed	completed	completed	completed	Completed	.1	.2	Completed	Completed	Other
completed		moved		completed	Completed	.80000001	1	Completed	Completed	Completed: visit outcome = 1 + consent = 1	Yes
completed	completed	completed	completed	completed	Completed	.40000001	.69999999	Completed	Completed	Completed: visit outcome = 1 + consent = 1	Yes
		completed	completed	completed	Completed	.5	.80000001	Dead
			completed	completed	Completed	.30000001	.5			Completed: visit outcome = 1 + consent = 1	Yes
				completed	Completed	.69999999	1			Completed: visit outcome = 1 + consent = 1	Yes
				completed	Completed	.2	.30000001	Completed	Completed	Completed: visit outcome = 1 + consent = 1	Yes
				completed	Completed	.89999998	1	Completed	Completed	Dead	No
				completed	Completed	1	1	Completed	Completed	Completed: visit outcome = 1 + consent = 1	Yes
				completed	Completed	.30000001	.40000001	Completed	Completed	Dead	No
completed	completed	completed	completed	completed	Completed	.2	.40000001	Completed	Completed	Completed: visit outcome = 1 + consent = 1	Yes
completed	completed	completed	completed	completed	Completed	.69999999	1	Missing		Dead	No
completed	completed	completed	completed	completed	Completed	.40000001	1	Completed	Temporarily absent	Completed: visit outcome = 1 + consent = 1	Yes
completed	completed	completed	completed	completed	Completed	.2	.2	Completed	Completed	Completed: visit outcome = 1 + consent = 1	Yes
completed	completed	completed	completed	completed	Completed	.2	.40000001	Completed	Completed	Completed: visit outcome = 1 + consent = 1	Yes
moved	completed	completed		completed	Completed	.30000001	.40000001	Completed	Completed	Dead	No
completed	completed	completed	completed	completed	Completed	.30000001	.5	Moved	Moved	Completed: visit outcome = 1 + consent = 1	Yes
hospitalized	completed	completed	completed	completed	Completed	.69999999	1	Dead
completed	completed	completed	completed	completed	Completed	.5	.60000002	Completed	Completed	Completed: visit outcome = 1 + consent = 1	Yes
completed	completed	completed		completed	Completed	.2	.40000001			Completed: visit outcome = 1 + consent = 1	Yes
completed	completed	completed	completed	completed	Completed	.5	.69999999	Completed	Completed	Completed: visit outcome = 1 + consent = 1	Yes
completed	completed	completed	completed	completed	Completed	.2	.5	Completed	Completed	Completed: visit outcome = 1 + consent = 1	Yes
completed	completed	completed	completed	completed	Completed	.69999999	.80000001	Completed	Completed	Completed: visit outcome = 1 + consent = 1	Yes
completed	completed	completed	completed	completed	Completed	.5	1	Completed	Completed	Completed: visit outcome = 1 + consent = 1	Yes
completed	completed	completed	completed	completed	Completed	.60000002	1	Completed	Completed	Completed: visit outcome = 1 + consent = 1	Yes
	completed	hospitalized	completed	completed	Completed	.2	.30000001	Completed	Completed	Completed: visit outcome = 1 + consent = 1	Yes
				completed	Completed	.30000001	.30000001	Completed	Completed	Dead	No
				completed	Completed			Dead
				completed	Completed	.69999999	.89999998	Completed	Completed	Dead	No
completed				completed	Completed	.80000001	1	Dead
	moved	completed	completed	completed	Completed	.69999999	.89999998	Completed	Completed	Completed: visit outcome = 1 + consent = 1	Yes
completed	completed	completed		completed	Not known				Not known	Moved	Yes
completed	completed	completed	completed	completed	Completed	.30000001	.69999999			Completed: visit outcome = 1 + consent = 1	Yes
	completed	completed	completed	completed	Completed	.69999999	.80000001	Completed	Completed	Completed: visit outcome = 1 + consent = 1	Yes
completed	completed	completed	completed	completed	Completed	.69999999	.80000001	Completed	Completed	Dead	No
		completed		completed	Completed	.1	.2			Completed: visit outcome = 1 + consent = 1	Yes
		completed	completed	completed	Completed	1	1	Completed	Completed	Completed: visit outcome = 1 + consent = 1	Yes
		completed		completed	Completed	1	1	Completed	Completed	Completed: visit outcome = 1 + consent = 1	Yes
				completed	Completed	.80000001	.89999998	Completed	Completed	Dead	No
			completed	completed	Completed	.80000001	1	Hospitalized	Dead
				completed	Completed	.69999999	1	Completed	Completed	Completed: visit outcome = 1 + consent = 1	Yes
				completed	Completed	.2	.30000001	Completed	Completed	Completed: visit outcome = 1 + consent = 1	Yes
completed	not known	completed	completed	completed	Completed	.5	.80000001	Completed	Completed	Completed: visit outcome = 1 + consent = 1	Yes
completed	completed	completed	completed	completed	Completed	.2	.40000001			Completed: visit outcome = 1 + consent = 1	Yes
completed	completed	completed	completed	completed	Completed	.40000001	.60000002	Completed	Completed	Completed: visit outcome = 1 + consent = 1	Yes
moved	completed	moved	completed	completed	Completed	.30000001	.5	Completed	Completed	Dead	No
completed	completed	completed	completed	completed	Completed	.5	.69999999	Completed	Completed	Completed: visit outcome = 1 + consent = 1	Yes
completed	completed	completed	completed	completed	Completed	.30000001	.5	Completed	Completed	Completed: visit outcome = 1 + consent = 1	Yes
completed	completed	completed	completed	completed	Completed	.5	1	Completed	Completed	Completed: visit outcome = 1 + consent = 1	Yes
completed	completed	completed	completed	completed	Completed	.30000001	.5	Completed	Completed	Completed: visit outcome = 1 + consent = 1	Yes
completed	completed	completed	completed	completed	Moved					Completed: visit outcome = 1 + consent = 1	Yes
completed	completed	completed	completed	completed	Completed	.69999999	.80000001			Dead	No
completed	completed	completed	completed	completed	Completed	.30000001	.5	Completed	Completed	Completed: visit outcome = 1 + consent = 1	Yes
completed	completed	completed	completed	completed	Completed	.60000002	.80000001	Completed	Completed	Completed: visit outcome = 1 + consent = 1	Yes
completed	completed	completed	completed	completed	Completed	.2	.40000001	Completed	Completed	Completed: visit outcome = 1 + consent = 1	Yes
completed	completed	completed	completed	completed	Completed	.60000002	.80000001	Completed	Completed	Completed: visit outcome = 1 + consent = 1	Yes
completed	completed	completed	completed	completed	Completed	.40000001	.60000002	Completed	Completed	Completed: visit outcome = 1 + consent = 1	Yes
completed	moved	other		completed	Completed	.2	.30000001			Completed: visit outcome = 1 + consent = 1	Yes
completed	moved	dead	completed	completed	Completed	.30000001	.60000002	Completed	Temporarily absent	Completed: visit outcome = 1 + consent = 1	Yes
completed	completed	completed	completed	completed	Completed	.5	.80000001			Completed: visit outcome = 1 + consent = 1	Yes
completed	completed	completed	completed	completed	Completed	.60000002	1	Completed	Completed	Completed: visit outcome = 1 + consent = 1	Yes
	completed	completed	completed	completed	Completed	.5	.69999999	Completed	Completed	Completed: visit outcome = 1 + consent = 1	Yes
	completed	completed	completed	completed	Completed	.5	.60000002	Completed	Completed	Completed: visit outcome = 1 + consent = 1	Yes
				completed	Completed	.60000002	.89999998	Completed	Completed	Completed: visit outcome = 1 + consent = 1	Yes
				completed	Completed	.5	.80000001	Completed	Completed	Completed: visit outcome = 1 + consent = 1	Yes
				completed	Completed	.5	.80000001	Completed	Completed	Completed: visit outcome = 1 + consent = 1	Yes
				completed	Completed	.5	.1	Completed	Completed	Dead	No
				completed	Completed	1	1	Completed	Completed	Dead	No
				completed	Completed	.69999999	.89999998	Completed	Completed	Completed: visit outcome = 1 + consent = 1	Yes
				completed	Completed	.30000001	.60000002	Dead
				completed	Completed			Completed	Dead
completed	completed	completed	completed	completed	Completed	.60000002	.80000001	Completed	Completed	Completed: visit outcome = 1 + consent = 1	Yes
	completed	completed	completed	completed	Completed	.60000002	.80000001	Completed	Completed	Refused	Yes
completed	completed	completed	completed	completed	Completed	0	.2	Completed	Completed	Completed: visit outcome = 1 + consent = 1	Yes
completed			completed	completed	Completed	.40000001	.60000002	Completed	Completed	Completed: visit outcome = 1 + consent = 1	Yes
completed	completed	completed	completed	completed	Completed	.2	.30000001			Completed: visit outcome = 1 + consent = 1	Yes
completed	completed		completed	completed	Completed	0	0	Completed	Completed	Completed: visit outcome = 1 + consent = 1	Yes
completed	completed	completed	completed	completed	Completed	.2	.80000001			Completed: visit outcome = 1 + consent = 1	Yes
completed	completed	completed	completed	completed	Completed	.40000001	.60000002			Completed: visit outcome = 1 + consent = 1	Yes
completed	completed	moved	completed	completed	Completed	.69999999	.89999998	Refused	Refused	Completed: visit outcome = 1 + consent = 1	Yes
completed	completed	completed	completed	completed	Completed	.60000002	.69999999	Moved	Moved	Dead	No
completed	completed	completed	completed	completed	Completed	.69999999	.80000001	Completed	Completed	Completed: visit outcome = 1 + consent = 1	Yes
completed	completed	completed	completed	completed	Completed	.5	.60000002			Completed: visit outcome = 1 + consent = 1	Yes
		completed		completed	Completed	.40000001	.5	Completed	Completed	Dead	No
		completed		completed	Completed	.30000001	.5		Completed	Dead	No
		completed		completed	Completed	.69999999	1	Completed	Completed	Completed: visit outcome = 1 + consent = 1	Yes
			completed	completed	Completed	.5	.69999999	Completed	Completed	Dead	No
		completed			Completed	0	0		Not known	Completed: visit outcome = 1 + consent = 1	Yes
				completed	Completed	.40000001	.60000002	Completed	Completed	Completed: visit outcome = 1 + consent = 1	Yes
				completed	Completed	.40000001	.80000001	Completed	Completed	Completed: visit outcome = 1 + consent = 1	Yes
				completed	Completed	.69999999	1	Dead
				completed	Completed	.5	.69999999	Not known		Completed: visit outcome = 1 + consent = 1	Yes
				completed	Completed	.60000002	.80000001	Completed	Completed	Completed: visit outcome = 1 + consent = 1	Yes
		completed		moved	Completed	.80000001	1			Completed: visit outcome = 1 + consent = 1	Yes
				completed	Completed	.40000001	.5	Completed	Completed	Completed: visit outcome = 1 + consent = 1	Yes
completed	completed	moved	completed	completed	Moved					Completed: visit outcome = 1 + consent = 1	Yes
completed	completed	completed	completed	completed	Completed	.60000002	.69999999	Completed	Completed	Completed: visit outcome = 1 + consent = 1	Yes
completed	completed	completed	completed	completed	Completed	.60000002	.69999999	Completed	Completed	Completed: visit outcome = 1 + consent = 1	Yes
completed	completed	completed		completed	Completed	.5	1			Completed: visit outcome = 1 + consent = 1	Yes
completed	completed	completed	completed	completed	Completed	.40000001	.60000002	Completed	Completed	Completed: visit outcome = 1 + consent = 1	Yes
completed	completed	completed	completed	completed	Completed	.2	.40000001	Completed	Completed	Completed: visit outcome = 1 + consent = 1	Yes
completed	completed	completed	completed	completed	Completed	.5	1	Completed	Completed	Completed: visit outcome = 1 + consent = 1	Yes
completed	completed	completed		completed	Completed	.80000001	1			Completed: visit outcome = 1 + consent = 1	Yes
completed	moved	completed	completed	completed	Moved					Completed: visit outcome = 1 + consent = 1	Yes
completed	completed	completed	completed	completed	Completed	.30000001	1	Completed	Completed	Completed: visit outcome = 1 + consent = 1	Yes
completed	moved	completed	completed	completed	Completed	.5	.69999999	Dead
completed	completed	completed	completed	completed	Completed	.80000001	1			Completed: visit outcome = 1 + consent = 1	Yes
	completed	completed		completed	Completed	.69999999	1	Completed	Temporarily absent	Completed: visit outcome = 1 + consent = 1	Yes
			completed	completed	Completed					Completed: visit outcome = 1 + consent = 1	Yes
				completed	Completed			Missing
				completed	Completed	.30000001	1	Completed	Completed	Refused	Yes
				completed	Completed	.5	.69999999	Completed	Completed	Completed: visit outcome = 1 + consent = 1	Yes
				completed	Completed	.69999999	.80000001	Completed	Completed	Completed: visit outcome = 1 + consent = 1	Yes
				completed	Completed	.5	.80000001	Temporarily absent	Other	Completed: visit outcome = 1 + consent = 1	Yes
				completed	Completed	.40000001	.69999999	Completed	Completed	Completed: visit outcome = 1 + consent = 1	Yes
		completed	completed	completed	Completed	.60000002	.69999999	Completed	Completed	Completed: visit outcome = 1 + consent = 1	Yes
completed	completed	completed	completed	completed	Completed	.5	.80000001			Dead	No
completed	completed	completed	completed	completed	Completed	.30000001	.60000002			Completed: visit outcome = 1 + consent = 1	Yes
completed	completed	completed	completed	completed	Completed	.5	.60000002	Completed	Completed	Completed: visit outcome = 1 + consent = 1	Yes
completed	completed	completed		completed	Moved					Completed: visit outcome = 1 + consent = 1	Yes
		completed	completed	completed	Completed	.60000002	.69999999	Moved	Temporarily absent	Moved	Yes
				completed	Completed	.5	.80000001	Completed	Completed	Completed: visit outcome = 1 + consent = 1	Yes
				completed	Completed	.60000002	1	Completed	Completed	Dead	No
completed	completed	completed	completed	completed	Completed	.2	.30000001			Completed: visit outcome = 1 + consent = 1	Yes
completed	completed	completed		completed	Refused					Completed: visit outcome = 1 + consent = 1	Yes
completed	moved	not known	completed	completed	Moved					Moved	Yes
completed	completed	completed	completed	completed	Completed	.1	.5	Completed	Completed	Completed: visit outcome = 1 + consent = 1	Yes
completed	completed	completed	completed	completed	Completed	.40000001	.5	Completed	Completed	Completed: visit outcome = 1 + consent = 1	Yes
completed	moved	completed	completed	completed	Completed	.40000001	.69999999	Moved	Moved	Completed: visit outcome = 1 + consent = 1	Yes
completed	completed	completed	completed	completed	Completed	.30000001	.40000001			Completed: visit outcome = 1 + consent = 1	Yes
completed	completed	completed	completed	completed	Completed	.2	.5	Completed	Completed	Completed: visit outcome = 1 + consent = 1	Yes
completed	completed	completed			Completed	.5	.60000002		Completed	Completed: visit outcome = 1 + consent = 1	Yes
completed	completed	completed	completed	completed	Completed	.89999998	1	Completed	Completed	Completed: visit outcome = 1 + consent = 1	Yes
completed	completed		completed	completed	Completed	.5	.89999998			Completed: visit outcome = 1 + consent = 1	Yes
completed	completed	completed	completed	completed	Completed	.5	.60000002	Completed	Completed	Completed: visit outcome = 1 + consent = 1	Yes
completed	completed	completed	completed	completed	Completed	.5	.69999999	Completed	Completed	Completed: visit outcome = 1 + consent = 1	Yes
completed	not known	not known		completed	Completed	.69999999	.89999998			Completed: visit outcome = 1 + consent = 1	Yes
completed	completed	completed		completed	Completed	.60000002	.80000001			Completed: visit outcome = 1 + consent = 1	Yes
completed	moved	completed	completed	completed	Completed	1	1	Completed	Completed	Completed: visit outcome = 1 + consent = 1	Yes
completed	completed	completed	completed	completed	Completed	.5	.69999999			Completed: visit outcome = 1 + consent = 1	Yes
completed	completed	completed	completed	completed	Completed	.40000001	.5	Completed	Completed	Completed: visit outcome = 1 + consent = 1	Yes
completed	not known	not known	completed	completed	Completed	1	1			Completed: visit outcome = 1 + consent = 1	Yes
completed	completed	completed	completed	completed	Completed	.30000001	.40000001			Completed: visit outcome = 1 + consent = 1	Yes
completed	completed	completed	completed	completed	Completed	.30000001	.69999999	Completed	Completed	Completed: visit outcome = 1 + consent = 1	Yes
completed	completed	completed	completed	completed	Completed	1	1	Completed	Completed	Completed: visit outcome = 1 + consent = 1	Yes
completed	completed	completed	completed	completed	Completed	.30000001	.60000002	Completed	Completed	Completed: visit outcome = 1 + consent = 1	Yes
completed	moved	completed	completed	completed	Completed	1	1	Refused	Completed	Completed: visit outcome = 1 + consent = 1	Yes
completed	completed	completed	completed	completed	Completed	.40000001	.80000001			Completed: visit outcome = 1 + consent = 1	Yes
completed	completed	completed		completed	Completed	.5	.60000002	Completed	Completed	Completed: visit outcome = 1 + consent = 1	Yes
completed	completed	completed	completed	completed	Completed	.89999998	1	Completed	Completed	Completed: visit outcome = 1 + consent = 1	Yes
	completed	completed		completed	Completed	.60000002	1	Moved	Moved	Moved	Yes
	completed	completed	completed	completed	Completed	1	1			Dead	No
			completed	completed	Completed	.5	.60000002			Completed: visit outcome = 1 + consent = 1	Yes
			completed	completed	Completed	.69999999	.89999998	Completed	Completed	Completed: visit outcome = 1 + consent = 1	Yes
			completed	completed	Completed	.30000001	.60000002	Moved	Moved	Completed: visit outcome = 1 + consent = 1	Yes
				completed	Completed	1	1			Completed: visit outcome = 1 + consent = 1	Yes
				completed	Completed	1	1	Completed	Completed	Dead	No
				completed	Completed	.30000001	.40000001	Completed	Completed	Completed: visit outcome = 1 + consent = 1	Yes
				completed	Completed	.60000002	.60000002	Dead
				completed	Completed			Completed	Hospitalized	Dead	No
				completed	Completed	.40000001	.60000002	Completed	Completed	Completed: visit outcome = 1 + consent = 1	Yes
				completed	Completed	0	.69999999	Missing		Completed: visit outcome = 1 + consent = 1	Yes
				completed	Completed	.80000001	1	Completed	Completed	Temporarily absent	Yes
				completed	Completed	.60000002	1	Completed	Completed	Completed: visit outcome = 1 + consent = 1	Yes
				completed	Completed	1	1	Completed	Completed	Completed: visit outcome = 1 + consent = 1	Yes
				completed	Completed	.5	.69999999	Completed	Completed	Completed: visit outcome = 1 + consent = 1	Yes
	completed	completed	completed	completed	Completed	.2	.30000001	Completed	Completed	Completed: visit outcome = 1 + consent = 1	Yes
completed	moved	completed	completed	completed	Completed	.30000001	.40000001			Temporarily absent	Yes
completed	moved	completed		completed	Completed	0	0	Completed	Completed	Completed: visit outcome = 1 + consent = 1	Yes
completed	completed	completed	completed	completed	Completed	.40000001	.5	Completed	Completed	Completed: visit outcome = 1 + consent = 1	Yes
completed	completed	completed	completed	completed	Completed	.30000001	.40000001			Completed: visit outcome = 1 + consent = 1	Yes
	completed			completed	Completed	0	.1			Completed: visit outcome = 1 + consent = 1	Yes
completed	completed	completed	completed	completed	Completed	.2	.5	Completed	Completed	Completed: visit outcome = 1 + consent = 1	Yes
completed	completed	completed		completed	Completed	0	0	Completed	Completed	Completed: visit outcome = 1 + consent = 1	Yes
completed	completed	completed	completed	completed	Completed	.30000001	.5	Completed	Completed	Completed: visit outcome = 1 + consent = 1	Yes
completed	completed	completed		completed	Completed	.60000002	.80000001	Completed	Completed	Completed: visit outcome = 1 + consent = 1	Yes
completed	completed		completed	completed	Completed	0	.2	Completed	Completed	Completed: visit outcome = 1 + consent = 1	Yes
completed	completed	completed	completed	completed	Completed	.60000002	.80000001	Completed	Completed	Completed: visit outcome = 1 + consent = 1	Yes
	completed	completed	completed	completed	Completed	.69999999	1	Completed	Completed	Completed: visit outcome = 1 + consent = 1	Yes
completed	completed		completed	completed	Completed	.69999999	1	Completed	Completed	Completed: visit outcome = 1 + consent = 1	Yes
	completed		completed	completed	Completed	.30000001	.40000001			Moved	Yes
completed	completed	completed	completed	completed	Completed			Completed	Completed	Completed: visit outcome = 1 + consent = 1	Yes
completed	completed	completed	completed	completed	Completed	.5	.69999999	Completed	Completed	Completed: visit outcome = 1 + consent = 1	Yes
	completed	completed	completed	completed	Completed	.40000001	.69999999	Completed	Completed	Completed: visit outcome = 1 + consent = 1	Yes
		completed	completed	completed	Completed	1	1	Completed	Completed	Dead	No
			completed	completed	Completed	.30000001	.5			Completed: visit outcome = 1 + consent = 1	Yes
			completed	completed	Completed	.1	.30000001	Completed	Completed	Completed: visit outcome = 1 + consent = 1	Yes
			completed	completed	Completed	1	1	Moved	Moved	Completed: visit outcome = 1 + consent = 1	Yes
			completed	completed	Dead				Dead
			completed	completed	Completed	.1	.1	Completed	Completed	Completed: visit outcome = 1 + consent = 1	Yes
				completed	Completed	.30000001	.40000001	Completed	Completed	Completed: visit outcome = 1 + consent = 1	Yes
completed			completed	completed	Completed	.89999998	1	Completed	Refused	Completed: visit outcome = 1 + consent = 1	Yes
other	completed	moved	completed	completed	Completed	1	1			Completed: visit outcome = 1 + consent = 1	Yes
completed	completed	completed	completed	completed	Completed	.40000001	.5	Completed	Completed	Completed: visit outcome = 1 + consent = 1	Yes
completed	completed	completed	completed	completed	Completed	.30000001	.5	Other	Refused	Completed: visit outcome = 1 + consent = 1	Yes
completed	completed	completed	completed	completed	Completed	1	1	Completed	Completed	Completed: visit outcome = 1 + consent = 1	Yes
moved	completed	completed	completed	completed	Completed	.40000001	.5	Completed	Completed	Completed: visit outcome = 1 + consent = 1	Yes
completed	completed	completed	completed	completed	Completed	.2	.30000001	Completed	Completed	Completed: visit outcome = 1 + consent = 1	Yes
completed	completed	completed	completed	completed	Completed	.30000001	.40000001			Completed: visit outcome = 1 + consent = 1	Yes
completed	moved	not known	completed	completed	Completed	.2	.40000001			Completed: visit outcome = 1 + consent = 1	Yes
completed			completed	completed	Completed	.30000001	.5			Completed: visit outcome = 1 + consent = 1	Yes
refused	completed	completed	completed	completed	Completed	.40000001	.60000002			Completed: visit outcome = 1 + consent = 1	Yes
refused	completed		completed	completed	Completed	.40000001	.60000002	Completed	Completed	Completed: visit outcome = 1 + consent = 1	Yes
completed	completed	completed	completed	completed	Completed	.30000001	.5			Completed: visit outcome = 1 + consent = 1	Yes
completed	completed	completed	completed	completed	Completed	.5	.69999999	Completed	Completed	Completed: visit outcome = 1 + consent = 1	Yes
completed	completed	completed	completed	completed	Completed	.30000001	.5	Completed	Completed	Completed: visit outcome = 1 + consent = 1	Yes
refused	moved	completed	completed	completed	Completed	1	1			Completed: visit outcome = 1 + consent = 1	Yes
moved	completed	completed	completed	completed	Completed	1	1	Completed	Completed	Completed: visit outcome = 1 + consent = 1	Yes
completed	completed	completed	completed	completed	Completed	.40000001	.5	Completed	Completed	Completed: visit outcome = 1 + consent = 1	Yes
completed	completed	not known		completed	Completed	.5	.80000001	Completed	Completed	Completed: visit outcome = 1 + consent = 1	Yes
completed	completed	completed	completed	completed	Completed	.30000001	.5			Completed: visit outcome = 1 + consent = 1	Yes
	dead	completed	completed	completed	Completed	1	1	Other	Completed	Completed: visit outcome = 1 + consent = 1	Yes
completed	completed	moved	completed	completed	Completed	.30000001	.40000001			Completed: visit outcome = 1 + consent = 1	Yes
completed	completed	completed	completed	completed	Completed	.40000001	.60000002			Completed: visit outcome = 1 + consent = 1	Yes
completed	completed	completed	completed	completed	Completed	.80000001	1	Completed	Completed	Completed: visit outcome = 1 + consent = 1	Yes
completed	completed	completed		completed	Completed	.69999999	1	Completed	Completed	Completed: visit outcome = 1 + consent = 1	Yes
completed	completed	completed	completed	completed	Completed	.2	.30000001	Completed	Completed	Completed: visit outcome = 1 + consent = 1	Yes
completed	completed	completed	completed	completed	Completed	.40000001	.60000002	Completed	Completed	Completed: visit outcome = 1 + consent = 1	Yes
completed	completed	completed	completed	completed	Completed	.30000001	.40000001	Completed	Completed	Completed: visit outcome = 1 + consent = 1	Yes
completed	moved	completed	completed	completed	Completed	.30000001	.5	Completed	Completed	Completed: visit outcome = 1 + consent = 1	Yes
completed	completed	completed	completed	completed	Completed	.40000001	.80000001	Completed	Completed	Completed: visit outcome = 1 + consent = 1	Yes
completed	completed	completed	completed	completed	Completed	.40000001	.60000002	Completed	Completed	Completed: visit outcome = 1 + consent = 1	Yes
completed	completed	completed		completed	Completed	.60000002	.80000001	Completed	Completed	Completed: visit outcome = 1 + consent = 1	Yes
completed	completed	completed	completed	completed	Completed	.30000001	.5	Completed	Completed	Completed: visit outcome = 1 + consent = 1	Yes
completed	completed	completed	completed	completed	Completed	.60000002	1			Refused	Yes
refused	completed	completed	completed	completed	Completed	.60000002	.69999999			Completed: visit outcome = 1 + consent = 1	Yes
refused	completed			completed	Completed	.30000001	.60000002			Completed: visit outcome = 1 + consent = 1	Yes
completed	completed			completed	Completed	.2	.30000001	Completed	Completed	Completed: visit outcome = 1 + consent = 1	Yes
completed	completed	completed		completed	Completed	.40000001	.2	Completed	Other	Dead	No
completed	completed	completed	completed	completed	Completed	.40000001	.5	Completed	Completed	Completed: visit outcome = 1 + consent = 1	Yes
refused	completed	completed	completed	completed	Completed	.40000001	.60000002	Completed	Completed	Completed: visit outcome = 1 + consent = 1	Yes
completed	completed	completed	completed	completed	Completed	.40000001	.5	Completed	Completed	Completed: visit outcome = 1 + consent = 1	Yes
	completed	completed	completed	completed	Completed	.1	.2	Completed	Completed	Completed: visit outcome = 1 + consent = 1	Yes
	completed	moved	completed	completed	Completed	1	1			Completed: visit outcome = 1 + consent = 1	Yes
	completed	moved	completed	completed	Completed	.69999999	1	Completed	Completed	Completed: visit outcome = 1 + consent = 1	Yes
	completed	moved	completed	completed	Completed			Completed	Completed	Completed: visit outcome = 1 + consent = 1	Yes
	completed	completed	completed	completed	Completed	.60000002	.69999999	Moved	Moved	Moved	Yes
				completed	Completed	1	1	Completed	Completed	Completed: visit outcome = 1 + consent = 1	Yes
			completed	completed	Completed	.30000001	.5	Completed	Completed	Completed: visit outcome = 1 + consent = 1	Yes
				completed	Completed	.69999999	1			Completed: visit outcome = 1 + consent = 1	Yes
				completed	Completed	.2	.40000001	Completed	Completed	Completed: visit outcome = 1 + consent = 1	Yes
				completed	Completed	.30000001	.5			Completed: visit outcome = 1 + consent = 1	Yes
				completed	Completed	.69999999	1			Completed: visit outcome = 1 + consent = 1	Yes
				completed	Completed	.5	1			Completed: visit outcome = 1 + consent = 1	Yes
				completed	Completed	1	1			Completed: visit outcome = 1 + consent = 1	Yes
				completed	Completed	.40000001	.5	Completed	Completed	Completed: visit outcome = 1 + consent = 1	Yes
				completed	Completed	.2	.30000001	Completed	Completed	Completed: visit outcome = 1 + consent = 1	Yes
				completed	Completed	.40000001	.5	Completed	Completed	Completed: visit outcome = 1 + consent = 1	Yes
				completed	Completed	.40000001	.60000002	Moved	Completed	Completed: visit outcome = 1 + consent = 1	Yes
				completed	Completed	1	1	Completed	Completed	Completed: visit outcome = 1 + consent = 1	Yes
				completed	Completed	.30000001	.5	Completed	Completed	Completed: visit outcome = 1 + consent = 1	Yes
				completed	Completed	.2	.30000001	Completed	Completed	Completed: visit outcome = 1 + consent = 1	Yes
				completed	Completed	.40000001	.69999999	Completed	Completed	Completed: visit outcome = 1 + consent = 1	Yes
				completed	Completed	.40000001	.69999999	Completed	Dead
				completed	Completed	.60000002	1	Completed	Completed	Dead	No
				completed	Completed	.40000001	.5	Completed	Completed	Completed: visit outcome = 1 + consent = 1	Yes
				completed	Completed	.5	.69999999	Completed	Completed	Completed: visit outcome = 1 + consent = 1	Yes
				completed	Completed	.30000001	.5	Completed	Completed	Completed: visit outcome = 1 + consent = 1	Yes
				completed	Completed	1	1	Completed	Completed	Completed: visit outcome = 1 + consent = 1	Yes
				completed	Completed	.5	.69999999	Completed	Completed	Completed: visit outcome = 1 + consent = 1	Yes
	completed	completed	completed	completed	Completed	.5	.69999999	Completed	Completed	Completed: visit outcome = 1 + consent = 1	Yes
	moved	completed	completed	completed	Completed	1	1	Completed	Completed	Completed: visit outcome = 1 + consent = 1	Yes
completed	completed	completed	completed	completed	Completed	.2	.30000001	Completed	Completed	Completed: visit outcome = 1 + consent = 1	Yes
completed	completed	completed	completed	completed	Completed	.30000001	.5			Completed: visit outcome = 1 + consent = 1	Yes
completed	completed	completed	completed	completed	Completed	.2	.30000001	Completed	Refused	Refused	Yes
completed	completed	completed	completed	completed	Completed	.30000001	.80000001	Completed	Dead
completed	completed	other	completed	completed	Completed	.30000001	.5	Completed	Completed	Completed: visit outcome = 1 + consent = 1	Yes
completed	completed	completed	completed	completed	Completed	.1	.2	Completed	Completed	Completed: visit outcome = 1 + consent = 1	Yes
completed	completed	completed	completed	completed	Completed	.60000002	.69999999	Completed	Moved	Moved	Yes
completed	completed	completed	completed	completed	Completed	.2	.40000001	Completed	Completed	Moved	Yes
completed		completed	completed	completed	Completed	1	1	Completed	Completed	Completed: visit outcome = 1 + consent = 1	Yes
completed	completed		completed	completed	Completed	.69999999	.89999998	Completed	Completed	Dead	No
	completed		completed	completed	Completed	.40000001	.60000002	Refused	Completed	Dead	No
completed	completed	completed	completed	completed	Completed	.2	.5			Completed: visit outcome = 1 + consent = 1	Yes
		completed		completed	Completed	.2	.40000001	Completed	Completed	Completed: visit outcome = 1 + consent = 1	Yes
completed	completed	completed	completed	completed	Completed	.30000001	.60000002	Completed	Completed	Completed: visit outcome = 1 + consent = 1	Yes
	completed	completed	completed	completed	Completed	.2	.30000001			Completed: visit outcome = 1 + consent = 1	Yes
		moved	completed	completed	Completed	1	1	Completed	Completed	Completed: visit outcome = 1 + consent = 1	Yes
completed	completed	moved		completed	Completed	.2	.30000001	Completed	Completed	Completed: visit outcome = 1 + consent = 1	Yes
completed	completed		completed	completed	Completed	.60000002	.89999998			Completed: visit outcome = 1 + consent = 1	Yes
completed	completed	moved	completed	completed	Completed	.40000001	.5	Completed	Completed	Completed: visit outcome = 1 + consent = 1	Yes
completed	completed	completed	completed	completed	Completed	.40000001	.5	Completed	Completed	Completed: visit outcome = 1 + consent = 1	Yes
completed	moved	not known	completed	completed	Completed	1	1	Completed	Completed	Completed: visit outcome = 1 + consent = 1	Yes
	moved	completed	completed	completed	Completed			Completed	Completed	Completed: visit outcome = 1 + consent = 1	Yes
completed	completed	completed	completed	completed	Completed	.69999999	1	Completed	Completed	Completed: visit outcome = 1 + consent = 1	Yes
		completed	completed	completed	Completed	.30000001	.40000001	Completed	Completed	Dead	No
		completed	completed	completed	Completed	.30000001	.40000001	Completed	Completed	Completed: visit outcome = 1 + consent = 1	Yes
				completed	Completed	.2	.30000001	Completed	Completed	Completed: visit outcome = 1 + consent = 1	Yes
		completed	completed	completed	Completed	.30000001	.5	Completed	Completed	Dead	No
		completed	completed	completed	Completed	.2	.30000001	Completed	Completed	Completed: visit outcome = 1 + consent = 1	Yes
		completed	completed	completed	Completed	.2	.40000001			Completed: visit outcome = 1 + consent = 1	Yes
			completed	completed	Completed	.5	.80000001	Dead
			completed	completed	Completed	.30000001	.5	Completed	Completed	Completed: visit outcome = 1 + consent = 1	Yes
			completed	completed	Completed	.80000001	.89999998			Completed: visit outcome = 1 + consent = 1	Yes
				completed	Completed	1	1	Completed	Completed	Completed: visit outcome = 1 + consent = 1	Yes
		moved		completed	Completed	1	1			Completed: visit outcome = 1 + consent = 1	Yes
				completed	Completed	.2	.30000001	Dead
				completed	Completed	.40000001	.60000002	Completed	Completed	Dead	No
completed	completed	completed	completed	completed	Completed	.5	1	Completed	Dead
completed	completed	completed	completed	completed	Completed	.60000002	.89999998	Completed	Completed	Completed: visit outcome = 1 + consent = 1	Yes
completed	completed	completed	completed	completed	Completed	.2	.5	Completed	Moved	Completed: visit outcome = 1 + consent = 1	Yes
completed	completed	completed	completed	completed	Completed	1	1	Completed	Completed	Completed: visit outcome = 1 + consent = 1	Yes
refused	completed			completed	Completed	.60000002	.80000001	Completed	Completed	Completed: visit outcome = 1 + consent = 1	Yes
completed	completed	completed	completed	completed	Completed	.40000001	.80000001	Completed	Completed	Completed: visit outcome = 1 + consent = 1	Yes
completed	completed	other	completed	completed	Completed	.30000001	.5			Completed: visit outcome = 1 + consent = 1	Yes
completed	completed		completed	completed	Completed	.30000001	.40000001	Temporarily absent	Completed	Completed: visit outcome = 1 + consent = 1	Yes
completed	completed	completed	completed	completed	Completed			Completed	Completed	Completed: visit outcome = 1 + consent = 1	Yes
completed	completed	completed	completed	completed	Completed	.69999999	.89999998			Completed: visit outcome = 1 + consent = 1	Yes
completed	completed	completed	completed	completed	Moved				Completed	Completed: visit outcome = 1 + consent = 1	Yes
completed	completed	completed	completed	completed	Completed	.60000002	.80000001	Completed	Completed	Completed: visit outcome = 1 + consent = 1	Yes
completed	completed	completed	completed	completed	Completed	.40000001	.60000002			Completed: visit outcome = 1 + consent = 1	Yes
	completed	completed	completed	completed	Completed	.1	.30000001	Completed	Completed	Completed: visit outcome = 1 + consent = 1	Yes
completed	completed	completed	completed	completed	Completed	.5	.60000002			Completed: visit outcome = 1 + consent = 1	Yes
completed	completed	completed	completed	completed	Completed	.2	.40000001			Other
	completed	completed	completed	completed	Completed	.1	.30000001	Moved	Moved	Completed: visit outcome = 1 + consent = 1	Yes
	completed	completed	completed	completed	Completed	.5	.69999999			Dead	No
				completed	Completed	1	1	Completed	Completed	Completed: visit outcome = 1 + consent = 1	Yes
				completed	Completed	.40000001	.5	Completed	Completed	Completed: visit outcome = 1 + consent = 1	Yes
				completed	Completed	.5	.69999999	Completed	Completed	Completed: visit outcome = 1 + consent = 1	Yes
completed	completed	completed	completed	completed	Completed	.69999999	1	Completed	Completed	Dead	No
completed	completed			completed	Completed	.40000001	.89999998	Completed	Completed	Completed: visit outcome = 1 + consent = 1	Yes
			completed	completed	Completed	.5	.60000002	Completed	Completed	Dead	No
completed	completed	moved	completed	completed	Completed	.5	.80000001	Completed	Completed	Completed: visit outcome = 1 + consent = 1	Yes
completed	completed	completed	completed	completed	Completed	.40000001	.60000002	Completed	Completed	Completed: visit outcome = 1 + consent = 1	Yes
completed	completed	completed	completed	completed	Completed	.2	.40000001	Refused	Completed	Completed: visit outcome = 1 + consent = 1	Yes
	completed	completed	completed	completed	Completed	.2	.5	Completed	Completed	Completed: visit outcome = 1 + consent = 1	Yes
		completed	completed	completed	Completed	.80000001	1	Not known		Completed: visit outcome = 1 + consent = 1	Yes
completed	completed	completed	completed	completed	Completed	.2	.30000001	Temporarily absent	Moved	Completed: visit outcome = 1 + consent = 1	Yes
completed	completed	completed	completed	completed	Completed	.5	.60000002	Refused	Moved	Completed: visit outcome = 1 + consent = 1	Yes
	completed	completed	completed	completed	Completed	.69999999	.80000001	Completed	Completed	Completed: visit outcome = 1 + consent = 1	Yes
	completed	completed	completed	completed	Completed	.40000001	.69999999	Completed	Completed	Completed: visit outcome = 1 + consent = 1	Yes
	completed	completed	completed	completed	Completed	.80000001	1	Completed	Completed	Completed: visit outcome = 1 + consent = 1	Yes
	completed	completed	completed	completed	Completed	.60000002	.69999999	Completed	Completed	Completed: visit outcome = 1 + consent = 1	Yes
	completed	completed	completed	completed	Completed	.40000001	.40000001	Completed	Completed	Completed: visit outcome = 1 + consent = 1	Yes
	completed	completed	completed	completed	Completed	.5	1	Completed	Completed	Completed: visit outcome = 1 + consent = 1	Yes
	completed	completed	completed	completed	Completed	.60000002	.89999998	Completed	Completed	Completed: visit outcome = 1 + consent = 1	Yes
	completed	completed		completed	Completed	.69999999	.80000001	Completed	Completed	Completed: visit outcome = 1 + consent = 1	Yes
	completed	completed	completed	completed	Completed	.69999999	.80000001	Completed	Completed	Completed: visit outcome = 1 + consent = 1	Yes
	completed	completed	completed	completed	Completed	.69999999	.80000001	Other	Moved	Completed: visit outcome = 1 + consent = 1	Yes
	completed	completed	completed	completed	Completed	.60000002	.80000001	Completed	Completed	Completed: visit outcome = 1 + consent = 1	Yes
	completed			completed	Completed	1	1	Completed	Completed	Completed: visit outcome = 1 + consent = 1	Yes
				completed	Completed	.60000002	1			Completed: visit outcome = 1 + consent = 1	Yes
				completed	Completed	.5	1	Not known	Not known	Completed: visit outcome = 1 + consent = 1	Yes
				completed	Completed	.5	.89999998	Completed	Completed	Completed: visit outcome = 1 + consent = 1	Yes
				completed	Completed	.40000001	.60000002	Completed	Completed	Completed: visit outcome = 1 + consent = 1	Yes
				completed	Completed	.30000001	.40000001	Completed	Temporarily absent	Completed: visit outcome = 1 + consent = 1	Yes
				completed	Completed	.5	.89999998	Completed	Completed	Completed: visit outcome = 1 + consent = 1	Yes
				completed	Completed	.5	.80000001	Completed	Completed	Completed: visit outcome = 1 + consent = 1	Yes
				completed	Completed	.5	1	Completed	Completed	Completed: visit outcome = 1 + consent = 1	Yes
				completed	Completed	.69999999	1	Completed	Completed	Completed: visit outcome = 1 + consent = 1	Yes
completed	completed	completed	completed	completed	Completed	.89999998	1	Completed	Completed	Completed: visit outcome = 1 + consent = 1	Yes
completed	completed		completed	completed	Completed	1	1	Completed	Completed	Dead	No
completed		completed	completed	completed	Completed	.80000001	1	Completed	Completed	Completed: visit outcome = 1 + consent = 1	Yes
	moved	completed		completed	Completed	.60000002	1	Other	Temporarily absent	Completed: visit outcome = 1 + consent = 1	Yes
completed		completed	completed	completed	Completed	.5	.69999999			Completed: visit outcome = 1 + consent = 1	Yes
completed		completed	completed	completed	Completed	.69999999	.89999998	Dead
completed		completed	completed	completed	Completed	.69999999	1	Completed	Temporarily absent	Completed: visit outcome = 1 + consent = 1	Yes
completed	completed	completed		completed	Completed	.30000001	.40000001	Completed	Completed	Completed: visit outcome = 1 + consent = 1	Yes
completed		completed	completed	completed	Completed	.69999999	1	Completed	Completed	Completed: visit outcome = 1 + consent = 1	Yes
completed	completed	completed		temporarily absent	Completed	0	0			Other
completed	completed	completed	completed	completed	Completed	.89999998	1	Completed	Completed	Completed: visit outcome = 1 + consent = 1	Yes
				completed	Completed	.69999999	1	Completed	Completed	Completed: visit outcome = 1 + consent = 1	Yes
completed	completed	completed	completed	completed	Completed	.5	.80000001	Completed	Completed	Completed: visit outcome = 1 + consent = 1	Yes
completed	completed	completed	completed	completed	Completed	.2	.30000001	Completed	Completed	Completed: visit outcome = 1 + consent = 1	Yes
completed	moved	completed	completed	completed	Completed	.5	.89999998	Completed	Moved	Completed: visit outcome = 1 + consent = 1	Yes
completed	completed	completed	completed	completed	Completed	.2	.30000001	Completed	Completed	Completed: visit outcome = 1 + consent = 1	Yes
completed	completed	completed		completed	Completed	.40000001	.5			Completed: visit outcome = 1 + consent = 1	Yes
completed	completed	completed	completed	completed	Completed	.5	.69999999	Completed	Completed	Completed: visit outcome = 1 + consent = 1	Yes
other	moved	completed		completed	Completed	.1	.2	Completed	Completed	Completed: visit outcome = 1 + consent = 1	Yes
completed	completed	completed	completed	completed	Completed	.5	1	Dead
completed	completed	completed	completed	completed	Completed	.80000001	1	Completed	Completed	Completed: visit outcome = 1 + consent = 1	Yes
completed		not known	completed	completed	Completed	.80000001	.89999998			Completed: visit outcome = 1 + consent = 1	Yes
completed	completed	completed	completed	completed	Completed	1	1	Completed	Completed	Completed: visit outcome = 1 + consent = 1	Yes
completed	completed	completed	completed	completed	Completed	.40000001	.5	Completed	Completed	Completed: visit outcome = 1 + consent = 1	Yes
completed	completed	completed	completed	completed	Completed	.2	.40000001			Completed: visit outcome = 1 + consent = 1	Yes
completed	completed	completed		completed	Completed	.2	.30000001	Other	Completed	Completed: visit outcome = 1 + consent = 1	Yes
completed	completed	completed	completed	completed	Completed	0	.2	Completed	Completed	Completed: visit outcome = 1 + consent = 1	Yes
completed	completed	completed	completed	completed	Completed	.69999999	1			Completed: visit outcome = 1 + consent = 1	Yes
completed	completed	completed	completed	completed	Completed	.5	.60000002			Completed: visit outcome = 1 + consent = 1	Yes
completed	completed	completed	completed	completed	Completed	.60000002	.80000001	Completed	Completed	Completed: visit outcome = 1 + consent = 1	Yes
	completed		completed	completed	Completed	.69999999	.89999998	Dead
		completed	completed	completed	Completed	.2	.40000001	Completed	Completed	Completed: visit outcome = 1 + consent = 1	Yes
				completed	Completed	.5	.69999999			Completed: visit outcome = 1 + consent = 1	Yes
				completed	Completed	.2	.30000001	Completed	Completed	Completed: visit outcome = 1 + consent = 1	Yes
		completed	completed	completed	Completed	.40000001	.69999999			Completed: visit outcome = 1 + consent = 1	Yes
				completed	Completed	.30000001	.69999999			Completed: visit outcome = 1 + consent = 1	Yes
				completed	Completed	.40000001	.5	Completed	Completed	Other
				completed	Completed	.80000001	1	Completed	Completed	Completed: visit outcome = 1 + consent = 1	Yes
				completed	Completed	.80000001	1	Completed	Completed	Completed: visit outcome = 1 + consent = 1	Yes
				completed	Completed	.2	.30000001			Completed: visit outcome = 1 + consent = 1	Yes
				completed	Completed	.69999999	1	Completed	Dead
				completed	Completed	1	1	Completed	Completed	Completed: visit outcome = 1 + consent = 1	Yes
				completed	Completed	.2	.40000001	Completed	Completed	Completed: visit outcome = 1 + consent = 1	Yes
				completed	Completed	.30000001	.5	Completed	Completed	Completed: visit outcome = 1 + consent = 1	Yes
completed	completed	completed	completed	completed	Completed	0	.1	Completed	Completed	Completed: visit outcome = 1 + consent = 1	Yes
	completed	completed	completed	completed	Completed	.2	.40000001	Completed	Completed	Completed: visit outcome = 1 + consent = 1	Yes
completed	completed	completed	completed	completed	Completed	.2	.40000001	Completed	Completed	Completed: visit outcome = 1 + consent = 1	Yes
completed	completed	completed	completed	completed	Completed	.30000001	.40000001	Completed	Completed	Completed: visit outcome = 1 + consent = 1	Yes
			completed	completed	Completed	.60000002	.80000001	Completed	Completed	Completed: visit outcome = 1 + consent = 1	Yes
completed	completed	completed	completed	completed	Completed	0	.1	Completed	Completed	Completed: visit outcome = 1 + consent = 1	Yes
completed	completed		completed	completed	Completed	.2	.30000001			Completed: visit outcome = 1 + consent = 1	Yes
			completed	completed	Completed	1	1	Completed	Completed	Completed: visit outcome = 1 + consent = 1	Yes
	moved	completed	completed	completed	Completed	.5	.69999999			Completed: visit outcome = 1 + consent = 1	Yes
	completed	completed		completed	Completed	.69999999	.89999998	Completed	Completed	Completed: visit outcome = 1 + consent = 1	Yes
completed	completed	completed	completed	completed	Completed	.69999999	1			Completed: visit outcome = 1 + consent = 1	Yes
		completed		completed	Completed	.2	.40000001			Completed: visit outcome = 1 + consent = 1	Yes
	completed	completed	completed	completed	Completed	.5	.69999999	Completed	Completed	Completed: visit outcome = 1 + consent = 1	Yes
	completed	completed	completed	completed	Completed	.69999999	.80000001	Completed	Completed	Completed: visit outcome = 1 + consent = 1	Yes
completed	moved		completed	completed	Completed	.2	.40000001	Completed	Completed	Completed: visit outcome = 1 + consent = 1	Yes
		completed	completed	completed	Completed	.69999999	.80000001	Completed	Completed	Completed: visit outcome = 1 + consent = 1	Yes
		completed	completed	completed	Completed	.2	.5	Completed	Completed	Completed: visit outcome = 1 + consent = 1	Yes
		completed	completed	completed	Completed	.2	.30000001	Completed	Completed	Completed: visit outcome = 1 + consent = 1	Yes
		completed	completed	completed	Completed	.5	.60000002	Completed	Completed	Completed: visit outcome = 1 + consent = 1	Yes
				completed	Completed	0	.1	Completed	Completed	Completed: visit outcome = 1 + consent = 1	Yes
				completed	Completed	.69999999	1	Completed	Completed	Completed: visit outcome = 1 + consent = 1	Yes
				completed	Completed	.30000001	.5	Completed	Completed	Completed: visit outcome = 1 + consent = 1	Yes
		completed	completed	completed	Completed	.60000002	.89999998	Completed	Completed	Completed: visit outcome = 1 + consent = 1	Yes
				completed	Completed	.5	1	Completed	Completed	Completed: visit outcome = 1 + consent = 1	Yes
	completed	completed	completed	completed	Completed	.40000001	.5			Completed: visit outcome = 1 + consent = 1	Yes
	completed	completed	completed	completed	Completed	.40000001	.60000002	Completed	Completed	Completed: visit outcome = 1 + consent = 1	Yes
	completed	completed		completed	Completed	.5	.69999999	Completed	Completed	Completed: visit outcome = 1 + consent = 1	Yes
	completed	completed		completed	Completed	.80000001	1			Completed: visit outcome = 1 + consent = 1	Yes
	completed		completed	completed	Completed	.40000001	.40000001			Completed: visit outcome = 1 + consent = 1	Yes
				completed	Completed	.40000001	.69999999	Completed	Completed	Completed: visit outcome = 1 + consent = 1	Yes
				completed	Completed	.40000001	.80000001	Completed	Completed	Completed: visit outcome = 1 + consent = 1	Yes
		not known	completed	completed	Completed	.5	.80000001			Other
				completed	Completed	.60000002	.89999998	Completed	Completed	Completed: visit outcome = 1 + consent = 1	Yes
				completed	Completed	.40000001	.80000001	Completed	Completed	Completed: visit outcome = 1 + consent = 1	Yes
completed	completed	completed	completed	completed	Completed	.30000001	.40000001			Completed: visit outcome = 1 + consent = 1	Yes
completed	completed	completed	completed	completed	Completed	.5	1	Completed	Completed	Temporarily absent	Yes
completed	completed		completed	completed	Completed	.5	.80000001	Completed	Completed	Dead	No
completed	completed	completed	completed	completed	Completed	.60000002	.89999998			Completed: visit outcome = 1 + consent = 1	Yes
completed	completed	completed	completed	completed	Completed	.60000002	.80000001	Completed	Completed	Completed: visit outcome = 1 + consent = 1	Yes
		completed		completed	Completed	.2	.30000001			Completed: visit outcome = 1 + consent = 1	Yes
				completed	Completed	.69999999	1	Completed	Completed	Temporarily absent	Yes
				completed	Completed	.5	.60000002	Missing		Completed: visit outcome = 1 + consent = 1	Yes
completed	completed	completed	completed	completed	Completed	.69999999	1	Completed	Completed	Completed: visit outcome = 1 + consent = 1	Yes
completed	completed	completed	completed	completed	Completed	.5	.69999999			Completed: visit outcome = 1 + consent = 1	Yes
completed	completed	completed	completed	completed	Completed	.1	.2			Completed: visit outcome = 1 + consent = 1	Yes
completed	completed	completed	completed	completed	Completed	.5	1	Completed	Completed	Completed: visit outcome = 1 + consent = 1	Yes
completed	completed	completed	completed	completed	Completed	.89999998	1	Completed	Completed	Dead	No
completed	completed	completed	completed	completed	Completed	.5	.69999999	Completed	Completed	Completed: visit outcome = 1 + consent = 1	Yes
completed	completed	completed	completed	completed	Completed	0	0	Completed	Completed	Completed: visit outcome = 1 + consent = 1	Yes
completed			completed	completed	Completed	.2	.40000001	Completed	Completed	Completed: visit outcome = 1 + consent = 1	Yes
completed	completed	completed		completed	Completed	.5	.80000001	Completed	Completed	Completed: visit outcome = 1 + consent = 1	Yes
completed	completed	completed	completed	completed	Completed	.80000001	.89999998	Completed	Completed	Completed: visit outcome = 1 + consent = 1	Yes
completed	completed	completed	completed	completed	Completed	.40000001	.60000002	Completed	Completed	Completed: visit outcome = 1 + consent = 1	Yes
completed	completed	completed	completed	completed	Completed	.40000001	.69999999	Completed	Completed	Completed: visit outcome = 1 + consent = 1	Yes
completed	moved	completed	completed	completed	Completed	.1	.2	Completed	Completed	Completed: visit outcome = 1 + consent = 1	Yes
				completed	Completed	.40000001	.60000002	Completed	Completed	Completed: visit outcome = 1 + consent = 1	Yes
				completed	Completed	.69999999	1	Completed	Completed	Completed: visit outcome = 1 + consent = 1	Yes
				completed	Completed	.60000002	.80000001	Completed	Completed	Completed: visit outcome = 1 + consent = 1	Yes
				completed	Completed	.60000002	.89999998	Completed	Completed	Completed: visit outcome = 1 + consent = 1	Yes
				completed	Completed	.5	.80000001	Completed	Completed	Completed: visit outcome = 1 + consent = 1	Yes
				completed	Completed	.5	.89999998	Completed	Completed	Completed: visit outcome = 1 + consent = 1	Yes
				completed	Completed	.40000001	1	Completed	Completed	Completed: visit outcome = 1 + consent = 1	Yes
				completed	Completed	.60000002	.89999998	Completed	Completed	Completed: visit outcome = 1 + consent = 1	Yes
				completed	Completed	.40000001	.60000002	Completed	Completed	Completed: visit outcome = 1 + consent = 1	Yes
				completed	Completed	1	1	Completed	Completed	Completed: visit outcome = 1 + consent = 1	Yes
				completed	Completed	.5	.80000001	Completed	Completed	Completed: visit outcome = 1 + consent = 1	Yes
completed	completed		completed	completed	Completed	.2	.40000001	Completed	Completed	Completed: visit outcome = 1 + consent = 1	Yes
completed	completed	completed	completed	completed	Completed	.40000001	.80000001	Completed	Temporarily absent	Completed: visit outcome = 1 + consent = 1	Yes
	completed	completed		completed	Completed	.2	.40000001	Completed	Completed	Completed: visit outcome = 1 + consent = 1	Yes
completed		completed		completed	Completed	.2	.40000001	Completed	Completed	Completed: visit outcome = 1 + consent = 1	Yes
completed	completed		completed	completed	Completed	.2	.30000001			Completed: visit outcome = 1 + consent = 1	Yes
completed	completed	completed	completed	completed	Completed	.5	.60000002	Completed	Completed	Completed: visit outcome = 1 + consent = 1	Yes
completed	completed		completed	completed	Completed	.2	.30000001	Completed	Completed	Completed: visit outcome = 1 + consent = 1	Yes
completed	completed	moved		completed	Temporarily absent				Completed	Dead	No
completed	completed	completed	completed	completed	Completed	.60000002	.80000001			Completed: visit outcome = 1 + consent = 1	Yes
			completed	completed	Completed	.2	.30000001	Completed	Completed	Completed: visit outcome = 1 + consent = 1	Yes
		completed	completed	completed	Completed	.2	.5	Completed	Completed	Completed: visit outcome = 1 + consent = 1	Yes
			completed	completed	Completed	.5	.60000002	Completed	Completed	Moved	Yes
completed	completed	completed	completed	completed	Completed	.2	.30000001	Completed	Completed	Completed: visit outcome = 1 + consent = 1	Yes
				completed	Completed			Completed	Completed	Completed: visit outcome = 1 + consent = 1	Yes
				completed	Completed	.60000002	.80000001	Completed	Completed	Dead	No
				completed	Completed	.5	.69999999	Completed	Completed	Completed: visit outcome = 1 + consent = 1	Yes
completed	completed	completed	completed	completed	Completed	.2	.2	Completed	Completed	Completed: visit outcome = 1 + consent = 1	Yes
completed	completed	completed	completed	completed	Completed	0	0	Completed	Completed	Completed: visit outcome = 1 + consent = 1	Yes
completed	completed	completed	completed	completed	Completed	.69999999	.80000001	Completed	Completed	Dead	No
completed	completed	completed	completed	completed	Completed	.30000001	.5	Completed	Completed	Completed: visit outcome = 1 + consent = 1	Yes
completed	completed	completed	completed	completed	Completed	.30000001	.60000002	Completed	Completed	Completed: visit outcome = 1 + consent = 1	Yes
completed	completed	completed	completed	completed	Completed	.5	.69999999	Completed	Completed	Completed: visit outcome = 1 + consent = 1	Yes
completed	completed	completed		completed	Completed	.5	.69999999			Completed: visit outcome = 1 + consent = 1	Yes
completed	completed	moved	completed	completed	Completed	.30000001	.40000001	Completed	Completed	Temporarily absent	Yes
completed	completed	completed	completed	completed	Completed	.1	.5	Hospitalized	Refused	Completed: visit outcome = 1 + consent = 1	Yes
completed	completed	completed	completed	completed	Completed	1	1			Completed: visit outcome = 1 + consent = 1	Yes
				completed	Completed	.2	.2	Completed	Moved	Completed: visit outcome = 1 + consent = 1	Yes
	completed	completed	completed	completed	Completed	.60000002	.69999999	Completed	Dead
				completed	Completed	.40000001	.80000001			Completed: visit outcome = 1 + consent = 1	Yes
				completed	Completed			Completed	Completed	Other
				completed	Completed	.5	.69999999	Completed	Completed	Dead	No
				completed	Completed	0	.2			Completed: visit outcome = 1 + consent = 1	Yes
				completed	Completed			Completed	Dead
completed	completed	completed	completed	completed	Completed	.40000001	.5			Completed: visit outcome = 1 + consent = 1	Yes
completed	completed	completed	completed	completed	Completed	.5	.69999999	Completed	Completed	Completed: visit outcome = 1 + consent = 1	Yes
	completed	completed	completed	completed	Completed	.80000001	.89999998	Completed	Completed	Completed: visit outcome = 1 + consent = 1	Yes
		completed	completed	completed	Completed	.2	.30000001	Completed	Completed	Completed: visit outcome = 1 + consent = 1	Yes
	completed	moved	completed	completed	Completed	.40000001	.60000002	Completed	Completed	Temporarily absent	Yes
completed	completed	completed	completed	completed	Completed	.40000001	.5	Dead
completed	completed	completed	completed	completed	Completed	.30000001	.5	Completed	Completed	Completed: visit outcome = 1 + consent = 1	Yes
completed		moved	completed	completed	Completed	.40000001	.5	Completed	Completed	Completed: visit outcome = 1 + consent = 1	Yes
completed	completed	completed	completed	completed	Completed	.2	.5	Completed	Completed	Completed: visit outcome = 1 + consent = 1	Yes
completed	completed	completed	completed	completed	Completed	.5	.69999999	Completed	Completed	Completed: visit outcome = 1 + consent = 1	Yes
completed	completed	completed	completed	completed	Completed	.80000001	1	Completed	Completed	Completed: visit outcome = 1 + consent = 1	Yes
		completed	completed	completed	Completed	.60000002	.60000002			Completed: visit outcome = 1 + consent = 1	Yes
		completed		completed	Completed	.2	.40000001	Completed	Completed	Completed: visit outcome = 1 + consent = 1	Yes
		completed	completed	completed	Completed	.2	.5	Completed	Completed	Completed: visit outcome = 1 + consent = 1	Yes
				completed	Completed	.69999999	1	Moved	Completed	Completed: visit outcome = 1 + consent = 1	Yes
	completed	completed	completed	completed	Completed	.5	1	Completed	Completed	Completed: visit outcome = 1 + consent = 1	Yes
		moved	completed	completed	Completed	.1	.1	Other	Completed	Other
	completed	completed	completed	completed	Completed	.30000001	.60000002	Completed	Completed	Completed: visit outcome = 1 + consent = 1	Yes
	completed	completed	completed	completed	Completed	.40000001	.60000002			Completed: visit outcome = 1 + consent = 1	Yes
	completed	completed	completed	completed	Completed	.40000001	.5	Completed	Completed	Completed: visit outcome = 1 + consent = 1	Yes
	completed	completed	completed	completed	Completed	.80000001	1	Completed	Completed	Completed: visit outcome = 1 + consent = 1	Yes
	completed	completed	completed	completed	Completed	.30000001	.60000002	Completed	Completed	Completed: visit outcome = 1 + consent = 1	Yes
				completed	Completed	.30000001	.5			Completed: visit outcome = 1 + consent = 1	Yes
				completed	Completed	.5	.89999998	Completed	Completed	Completed: visit outcome = 1 + consent = 1	Yes
				completed	Completed	.40000001	.80000001	Other	Completed	Completed: visit outcome = 1 + consent = 1	Yes
				completed	Completed	1	1	Completed	Completed	Completed: visit outcome = 1 + consent = 1	Yes
				completed	Completed	.2	.5	Completed	Completed	Completed: visit outcome = 1 + consent = 1	Yes
				completed	Completed	.5	1	Completed	Completed	Completed: visit outcome = 1 + consent = 1	Yes
				completed	Completed	.40000001	.89999998	Completed	Completed	Completed: visit outcome = 1 + consent = 1	Yes
completed	moved		completed	completed	Completed	.30000001	.5	Completed	Completed	Completed: visit outcome = 1 + consent = 1	Yes
completed			completed	completed	Completed	.40000001	.69999999			Completed: visit outcome = 1 + consent = 1	Yes
completed		completed	completed	completed	Completed	.30000001	.5	Completed	Completed	Completed: visit outcome = 1 + consent = 1	Yes
				completed	Completed	.40000001	.60000002			Completed: visit outcome = 1 + consent = 1	Yes
				completed	Completed	.69999999	.89999998	Completed	Completed	Completed: visit outcome = 1 + consent = 1	Yes
				completed	Completed	.5	.60000002	Completed	Completed	Not known
				completed	Completed	.60000002	.80000001	Completed	Completed	Completed: visit outcome = 1 + consent = 1	Yes
				completed	Completed	.69999999	1	Completed	Completed	Completed: visit outcome = 1 + consent = 1	Yes
completed	completed	completed	completed	completed	Completed	.2	.60000002			Completed: visit outcome = 1 + consent = 1	Yes
moved	completed	completed	completed	completed	Completed	.2	.5	Completed	Completed	Completed: visit outcome = 1 + consent = 1	Yes
completed	completed	completed	completed	completed	Completed	.40000001	.69999999	Completed	Completed	Completed: visit outcome = 1 + consent = 1	Yes
completed	completed	completed	completed	completed	Completed	.30000001	.40000001	Completed	Completed	Completed: visit outcome = 1 + consent = 1	Yes
completed	completed	completed	completed	completed	Completed	.60000002	.89999998			Completed: visit outcome = 1 + consent = 1	Yes
completed	completed	completed	completed	completed	Completed	.5	.69999999	Completed	Completed	Completed: visit outcome = 1 + consent = 1	Yes
completed	completed	completed	completed	completed	Completed	.40000001	.5	Completed	Completed	Completed: visit outcome = 1 + consent = 1	Yes
	completed	completed	completed	completed	Completed	1	1	Temporarily absent	Completed	Dead	No
				completed	Completed	.40000001	.60000002	Completed	Completed	Dead	No
				completed	Completed	.30000001	.5	Completed	Completed	Completed: visit outcome = 1 + consent = 1	Yes
				completed	Completed	.1	.1	Completed	Completed	Completed: visit outcome = 1 + consent = 1	Yes
				completed	Completed	.30000001	.60000002	Completed	Completed	Completed: visit outcome = 1 + consent = 1	Yes
completed	completed	completed	completed	completed	Completed	.2	.30000001	Completed	Completed	Completed: visit outcome = 1 + consent = 1	Yes
completed	completed	completed	completed	completed	Completed	.40000001	.5	Completed	Completed	Completed: visit outcome = 1 + consent = 1	Yes
completed	completed	completed	completed	completed	Completed	0	0	Completed	Completed	Completed: visit outcome = 1 + consent = 1	Yes
completed	completed	completed	completed	completed	Completed	.60000002	.80000001	Completed	Completed	Completed: visit outcome = 1 + consent = 1	Yes
completed	completed	completed	completed	completed	Completed	.89999998	1	Completed	Completed	Completed: visit outcome = 1 + consent = 1	Yes
completed	completed	completed	completed	completed	Completed	.2	.80000001			Completed: visit outcome = 1 + consent = 1	Yes
completed	completed	completed	completed	completed	Completed	.30000001	.5	Completed	Completed	Completed: visit outcome = 1 + consent = 1	Yes
completed	completed	completed	completed	completed	Completed	.2	.30000001	Completed	Completed	Completed: visit outcome = 1 + consent = 1	Yes
		not known		completed	Completed	.60000002	1			Completed: visit outcome = 1 + consent = 1	Yes
				completed	Completed	.1	.5	Completed	Dead
				completed	Completed	.40000001	.5	Completed	Completed	Completed: visit outcome = 1 + consent = 1	Yes
completed	completed	completed	completed	completed	Completed	.5	.5	Completed	Completed	Completed: visit outcome = 1 + consent = 1	Yes
completed	completed	completed	completed	completed	Completed	.40000001	.89999998	Completed	Completed	Completed: visit outcome = 1 + consent = 1	Yes
completed	completed	completed	completed	completed	Completed	.40000001	.60000002	Completed	Completed	Completed: visit outcome = 1 + consent = 1	Yes
completed	completed	completed	completed	completed	Completed	.80000001	.89999998	Completed	Completed	Completed: visit outcome = 1 + consent = 1	Yes
completed	completed	completed	completed	completed	Completed	.5	.89999998	Completed	Completed	Completed: visit outcome = 1 + consent = 1	Yes
completed	completed	completed	completed	completed	Completed	.40000001	.80000001			Completed: visit outcome = 1 + consent = 1	Yes
completed	completed	completed	completed	completed	Completed	.30000001	.5	Completed	Completed	Completed: visit outcome = 1 + consent = 1	Yes
completed	completed	completed	completed	completed	Completed	.30000001	.40000001	Completed	Completed	Completed: visit outcome = 1 + consent = 1	Yes
				completed	Completed	.80000001	1	Completed	Completed	Temporarily absent	Yes
completed	completed	completed	completed	completed	Completed	.5	.5	Completed	Completed	Completed: visit outcome = 1 + consent = 1	Yes
	completed	completed	completed	completed	Completed	.40000001	.60000002	Completed	Completed	Completed: visit outcome = 1 + consent = 1	Yes
completed	completed	completed	completed	completed	Completed	.40000001	1	Completed	Completed	Completed: visit outcome = 1 + consent = 1	Yes
completed		completed	completed	completed	Completed	.60000002	1	Completed	Completed	Completed: visit outcome = 1 + consent = 1	Yes
	completed	completed	completed	completed	Completed	.30000001	.5	Completed	Completed	Completed: visit outcome = 1 + consent = 1	Yes
completed	completed	completed	completed	completed	Completed	.2	.30000001	Completed	Completed	Completed: visit outcome = 1 + consent = 1	Yes
	completed	completed	completed	completed	Completed	.69999999	.89999998	Completed	Completed	Completed: visit outcome = 1 + consent = 1	Yes
completed	completed	completed	completed	completed	Completed	.5	.60000002	Completed	Completed	Completed: visit outcome = 1 + consent = 1	Yes
completed	completed	completed	completed	completed	Completed	.2	.40000001	Completed	Completed	Completed: visit outcome = 1 + consent = 1	Yes
				completed	Completed	.30000001	.5	Completed	Completed	Completed: visit outcome = 1 + consent = 1	Yes
completed	completed	completed	completed	completed	Completed	.60000002	.89999998	Completed	Completed	Completed: visit outcome = 1 + consent = 1	Yes
completed	completed	completed	completed	completed	Completed	.30000001	.30000001	Completed	Completed	Completed: visit outcome = 1 + consent = 1	Yes
completed	completed	completed	completed	completed	Completed	.60000002	.80000001	Completed	Completed	Completed: visit outcome = 1 + consent = 1	Yes
completed	completed	completed	completed	completed	Completed	.5	.69999999	Completed	Completed	Completed: visit outcome = 1 + consent = 1	Yes
completed	completed	completed		completed	Completed	.30000001	.5			Completed: visit outcome = 1 + consent = 1	Yes
completed	completed	completed	completed	completed	Completed	.5	.69999999	Completed	Completed	Refused	Yes
completed	completed	completed	completed	completed	Completed	1	1	Completed	Completed	Completed: visit outcome = 1 + consent = 1	Yes
	completed	completed	completed	completed	Completed	.5	.69999999	Completed	Completed	Completed: visit outcome = 1 + consent = 1	Yes
			completed	completed	Completed	.40000001	.60000002	Completed	Completed	Completed: visit outcome = 1 + consent = 1	Yes
			completed	completed	Completed	.5	.60000002			Completed: visit outcome = 1 + consent = 1	Yes
				completed	Completed	.60000002	.80000001			Completed: visit outcome = 1 + consent = 1	Yes
				completed	Completed	.40000001	1	Completed	Completed	Completed: visit outcome = 1 + consent = 1	Yes
				completed	Completed	.69999999	.80000001			Completed: visit outcome = 1 + consent = 1	Yes
completed	completed	completed	completed	completed	Completed	.5	.60000002			Completed: visit outcome = 1 + consent = 1	Yes
completed		completed	completed	completed	Completed	.30000001	.69999999	Completed	Completed	Completed: visit outcome = 1 + consent = 1	Yes
completed	completed	completed	completed	completed	Completed	.30000001	.40000001	Completed	Completed	Dead	No
completed	completed	completed	completed	completed	Completed	.30000001	.40000001	Completed	Completed	Completed: visit outcome = 1 + consent = 1	Yes
completed		completed	completed	completed	Completed	.5	.5			Moved	Yes
completed	completed	completed	completed	completed	Completed	.60000002	.80000001	Completed	Completed	Completed: visit outcome = 1 + consent = 1	Yes
				completed	Completed	.40000001	.60000002	Completed	Completed	Completed: visit outcome = 1 + consent = 1	Yes
				completed	Completed	.40000001	.69999999	Completed	Completed	Dead	No
				completed	Completed	.60000002	.60000002	Completed	Completed	Completed: visit outcome = 1 + consent = 1	Yes
				completed	Completed	.60000002	.80000001	Completed	Completed	Completed: visit outcome = 1 + consent = 1	Yes
				completed	Completed	.2	.2	Completed	Completed	Completed: visit outcome = 1 + consent = 1	Yes
moved	completed	completed	completed	completed	Completed	.5	.69999999	Completed	Completed	Completed: visit outcome = 1 + consent = 1	Yes
completed	completed	completed	completed	completed	Completed	.5	.60000002	Completed	Completed	Completed: visit outcome = 1 + consent = 1	Yes
completed		completed	completed	completed	Completed	0	.1	Completed	Completed	Completed: visit outcome = 1 + consent = 1	Yes
moved	completed	completed	completed	completed	Completed	.5	1	Completed	Completed	Completed: visit outcome = 1 + consent = 1	Yes
completed	completed	completed	completed	completed	Completed	.2	.2	Completed	Moved	Completed: visit outcome = 1 + consent = 1	Yes
completed		completed	completed	completed	Completed	.40000001	.5	Completed	Completed	Completed: visit outcome = 1 + consent = 1	Yes
completed		completed	completed	completed	Completed	.5	.80000001	Completed	Completed	Completed: visit outcome = 1 + consent = 1	Yes
		other	completed	completed	Completed	.1	.2			Dead	No
moved	completed	completed	completed	completed	Completed	.69999999	.89999998	Completed	Completed	Completed: visit outcome = 1 + consent = 1	Yes
completed	completed	completed	completed	completed	Completed	.1	.2	Completed	Completed	Completed: visit outcome = 1 + consent = 1	Yes
completed	completed	completed	completed	completed	Completed	.5	.5			Completed: visit outcome = 1 + consent = 1	Yes
completed	completed	completed	completed	completed	Completed	.40000001	.5	Completed	Completed	Completed: visit outcome = 1 + consent = 1	Yes
completed	completed	completed	completed	completed	Completed			Completed	Completed	Completed: visit outcome = 1 + consent = 1	Yes
completed	completed	completed	completed	completed	Completed	.60000002	.60000002	Completed	Completed	Completed: visit outcome = 1 + consent = 1	Yes
completed	completed	completed	completed	completed	Completed	.2	.2	Completed	Completed	Completed: visit outcome = 1 + consent = 1	Yes
				completed	Completed	.2	.40000001	Completed	Completed	Completed: visit outcome = 1 + consent = 1	Yes
				completed	Moved				Dead
				completed	Completed	1	1	Completed	Completed	Completed: visit outcome = 1 + consent = 1	Yes
completed	moved	completed	completed	completed	Completed	.5	.5	Completed	Completed	Completed: visit outcome = 1 + consent = 1	Yes
completed		completed	completed	completed	Completed	.5	.5	Completed	Completed	Temporarily absent	Yes
completed	completed	completed	completed	completed	Completed	.30000001	.5	Completed	Completed	Completed: visit outcome = 1 + consent = 1	Yes
completed	completed	completed	completed	completed	Completed	.1	.2	Completed	Completed	Dead	No
completed	completed	completed	completed	completed	Completed	.2	.5	Completed	Completed	Completed: visit outcome = 1 + consent = 1	Yes
completed	completed	completed	completed	completed	Completed	.40000001	.69999999	Completed	Temporarily absent	Dead	No
completed	completed	completed	completed	completed	Completed	.30000001	.69999999	Completed	Completed	Completed: visit outcome = 1 + consent = 1	Yes
				completed	Completed	1	1	Completed	Completed	Completed: visit outcome = 1 + consent = 1	Yes
completed	completed	completed	completed	completed	Completed	.2	.69999999			Completed: visit outcome = 1 + consent = 1	Yes
completed	completed	completed	completed	moved	Completed	.89999998	1		Dead
hospitalized	completed	completed		completed	Completed	.30000001	.40000001	Completed	Completed	Completed: visit outcome = 1 + consent = 1	Yes
completed	completed	completed	completed	completed	Completed	.69999999	.80000001			Completed: visit outcome = 1 + consent = 1	Yes
			completed	completed	Completed	.2	.2			Completed: visit outcome = 1 + consent = 1	Yes
				completed	Completed	.30000001	.5			Other
completed	completed	completed	completed	completed	Completed	.2	.2			Completed: visit outcome = 1 + consent = 1	Yes
completed		completed	completed	temporarily absent	Completed	.30000001	.80000001		Completed	Completed: visit outcome = 1 + consent = 1	Yes
completed	completed	completed	completed	completed	Completed	.5	.60000002			Completed: visit outcome = 1 + consent = 1	Yes
completed	completed	completed	completed	completed	Completed	.40000001	.5	Temporarily absent	Completed	Completed: visit outcome = 1 + consent = 1	Yes
completed	completed	completed	completed	completed	Completed	.30000001	1	Completed	Completed	Dead	No
completed	completed	completed	completed	completed	Completed	.2	.30000001			Completed: visit outcome = 1 + consent = 1	Yes
completed	completed	completed	completed	completed	Completed	1	1	Completed	Completed	Completed: visit outcome = 1 + consent = 1	Yes
			completed	completed	Completed	.5	.80000001			Completed: visit outcome = 1 + consent = 1	Yes
				completed	Completed	1	1	Dead
				completed	Completed	.60000002	.69999999	Completed	Completed	Completed: visit outcome = 1 + consent = 1	Yes
				completed	Completed			Completed	Completed	Dead	No
				completed	Completed	.80000001	1			Dead	No
				completed	Completed	.60000002	1	Temporarily absent	Completed	Completed: visit outcome = 1 + consent = 1	Yes
	completed	completed	completed	completed	Completed	.5	.80000001	Completed	Completed	Completed: visit outcome = 1 + consent = 1	Yes
completed	completed	completed	completed	completed	Completed	.5	.40000001			Completed: visit outcome = 1 + consent = 1	Yes
completed	moved	completed	completed	completed	Completed	.5	.5	Completed	Completed	Completed: visit outcome = 1 + consent = 1	Yes
completed	completed	completed	completed	completed	Completed	.89999998	1	Completed	Completed	Completed: visit outcome = 1 + consent = 1	Yes
	completed	completed	completed	completed	Completed	.5	.5			Completed: visit outcome = 1 + consent = 1	Yes
		completed	completed	completed	Completed	.40000001	.5	Completed	Completed	Completed: visit outcome = 1 + consent = 1	Yes
completed	completed	completed	completed	completed	Completed	.60000002	.80000001	Completed	Completed	Completed: visit outcome = 1 + consent = 1	Yes
completed	completed	completed	completed	completed	Completed	.5	.69999999	Completed	Completed	Completed: visit outcome = 1 + consent = 1	Yes
completed	completed	completed	completed	completed	Completed	.1	.2			Completed: visit outcome = 1 + consent = 1	Yes
		not known	completed	completed	Completed	.30000001	.5			Other
				completed	Completed	1	1			Dead	No
completed	completed	completed	completed	completed	Completed	.2	.5	Completed	Completed	Completed: visit outcome = 1 + consent = 1	Yes
completed	completed	completed	completed	completed	Completed	.5	.5			Completed: visit outcome = 1 + consent = 1	Yes
completed	completed	completed	completed	completed	Completed	.89999998	1			Completed: visit outcome = 1 + consent = 1	Yes
				completed	Completed	.30000001	.5	Completed	Completed	Completed: visit outcome = 1 + consent = 1	Yes
				completed	Completed	.5	.69999999	Completed	Completed	Temporarily absent	Yes
				completed	Completed	.5	.5	Completed	Completed	Completed: visit outcome = 1 + consent = 1	Yes
completed	completed	completed	completed	completed	Completed	.5	.60000002	Completed	Completed	Completed: visit outcome = 1 + consent = 1	Yes
completed	completed	completed	completed	completed	Completed	.30000001	.40000001	Completed	Completed	Completed: visit outcome = 1 + consent = 1	Yes
				completed	Completed	.69999999	.89999998	Completed	Completed	Moved	Yes
completed	completed	completed	completed	completed	Completed	.2	.80000001			Completed: visit outcome = 1 + consent = 1	Yes
completed	completed	completed	completed	completed	Completed	.30000001	.5	Completed	Completed	Completed: visit outcome = 1 + consent = 1	Yes
completed	completed	completed	completed	completed	Completed	.30000001	.5	Completed	Completed	Completed: visit outcome = 1 + consent = 1	Yes
completed	completed	completed	completed	completed	Completed	.80000001	.89999998			Completed: visit outcome = 1 + consent = 1	Yes
completed	completed	completed	completed	completed	Completed	.2	.30000001			Completed: visit outcome = 1 + consent = 1	Yes
completed	moved	completed	completed	completed	Completed	.30000001	.60000002	Completed	Completed	Completed: visit outcome = 1 + consent = 1	Yes
completed	completed	completed	completed	completed	Completed	1	1	Completed	Completed	Completed: visit outcome = 1 + consent = 1	Yes
completed	completed	completed	completed	completed	Completed	.40000001	.60000002	Completed	Completed	Completed: visit outcome = 1 + consent = 1	Yes
	completed	completed	completed	completed	Completed	.89999998	1	Completed	Completed	Completed: visit outcome = 1 + consent = 1	Yes
				completed	Completed	1	1	Completed	Completed	Completed: visit outcome = 1 + consent = 1	Yes
				completed	Completed	.5	.69999999	Completed	Completed	Completed: visit outcome = 1 + consent = 1	Yes
	moved	moved		completed	Completed	.60000002	.89999998	Completed	Completed	Completed: visit outcome = 1 + consent = 1	Yes
completed		completed	completed	completed	Completed	.30000001	.5	Completed	Completed	Completed: visit outcome = 1 + consent = 1	Yes
completed	completed	completed	completed	completed	Completed	.5	.60000002			Completed: visit outcome = 1 + consent = 1	Yes
		completed	completed	completed	Completed					Completed: visit outcome = 1 + consent = 1	Yes
completed	completed	completed	completed	completed	Completed	.69999999	.80000001	Completed	Completed	Completed: visit outcome = 1 + consent = 1	Yes
completed	completed	completed	completed	completed	Completed	.2	.40000001	Completed	Completed	Completed: visit outcome = 1 + consent = 1	Yes
		completed	completed	completed	Completed	0	0	Completed	Completed	Completed: visit outcome = 1 + consent = 1	Yes
completed	completed	completed	completed	completed	Completed	.60000002	1	Completed	Completed	Completed: visit outcome = 1 + consent = 1	Yes
				completed	Completed	1	1	Completed	Completed	Dead	No
completed	completed	completed	completed	completed	Completed	.30000001	.5	Completed	Completed	Completed: visit outcome = 1 + consent = 1	Yes
completed	completed	completed	completed	completed	Completed	.30000001	.40000001	Completed	Completed	Completed: visit outcome = 1 + consent = 1	Yes
completed	completed	completed	completed	completed	Completed	.5	.89999998	Completed	Completed	Completed: visit outcome = 1 + consent = 1	Yes
completed	completed	completed	completed	completed	Completed	.5	.5			Completed: visit outcome = 1 + consent = 1	Yes
completed	completed	completed	completed	completed	Completed	.2	.2	Completed	Completed	Completed: visit outcome = 1 + consent = 1	Yes
completed	completed	completed		completed	Completed	.40000001	.60000002			Completed: visit outcome = 1 + consent = 1	Yes
completed	completed	completed	completed	completed	Completed	.30000001	.5	Completed	Completed	Completed: visit outcome = 1 + consent = 1	Yes
completed	completed	completed	completed	completed	Completed	.30000001	.40000001	Completed	Temporarily absent	Completed: visit outcome = 1 + consent = 1	Yes
completed	completed	completed	completed	completed	Completed	.30000001	.5			Completed: visit outcome = 1 + consent = 1	Yes
	completed	completed	completed	completed	Completed	.2	.30000001	Hospitalized	Completed	Completed: visit outcome = 1 + consent = 1	Yes
	completed	completed	completed	completed	Completed	.2	.30000001	Completed	Completed	Completed: visit outcome = 1 + consent = 1	Yes
	completed	completed	completed	completed	Completed	.5	.89999998	Completed	Completed	Completed: visit outcome = 1 + consent = 1	Yes
				completed	Completed	.30000001	.5	Completed	Completed	Completed: visit outcome = 1 + consent = 1	Yes
	moved	completed		completed	Completed	.2	.30000001	Completed	Completed	Completed: visit outcome = 1 + consent = 1	Yes
				completed	Completed	.69999999	1			Dead	No
completed	completed	completed	completed	completed	Completed	.60000002	.60000002	Completed	Completed	Completed: visit outcome = 1 + consent = 1	Yes
completed	completed	completed	completed	completed	Completed	.2	.2	Completed	Completed	Completed: visit outcome = 1 + consent = 1	Yes
completed	completed	completed	completed	completed	Completed	.2	.2	Completed	Completed	Completed: visit outcome = 1 + consent = 1	Yes
completed	completed	completed	completed	completed	Completed	.69999999	.89999998	Completed	Completed	Completed: visit outcome = 1 + consent = 1	Yes
completed	completed	completed	completed	completed	Completed	.40000001	.5	Completed	Completed	Completed: visit outcome = 1 + consent = 1	Yes
completed	completed	completed	completed	completed	Completed	.40000001	.60000002	Completed	Completed	Completed: visit outcome = 1 + consent = 1	Yes
	completed	completed	completed	completed	Completed	.69999999	.89999998	Completed	Temporarily absent	Completed: visit outcome = 1 + consent = 1	Yes
	completed			completed	Completed	.1	0	Completed	Completed	Dead	No
completed	completed	completed	completed	completed	Completed	.40000001	.5			Completed: visit outcome = 1 + consent = 1	Yes
completed	completed	completed	completed	completed	Completed	.2	.30000001	Dead
	completed	completed	completed	completed	Completed	.5	.5	Completed	Dead
				completed	Completed	.2	.60000002	Completed	Completed	Temporarily absent	Yes
completed	completed	completed	completed	completed	Completed	.40000001	.5	Completed	Moved	Completed: visit outcome = 1 + consent = 1	Yes
completed	completed	completed	completed	completed	Completed	.2	.5			Completed: visit outcome = 1 + consent = 1	Yes
completed	completed	completed	completed	completed	Completed	.2	.1	Temporarily absent	Completed	Completed: visit outcome = 1 + consent = 1	Yes
completed	completed	completed	completed	completed	Completed	.40000001	.60000002	Completed	Completed	Completed: visit outcome = 1 + consent = 1	Yes
completed	completed	moved	completed	completed	Completed	1	1	Completed	Completed	Completed: visit outcome = 1 + consent = 1	Yes
completed	completed	completed	completed	completed	Completed	.5	.60000002			Completed: visit outcome = 1 + consent = 1	Yes
completed	completed	completed	completed	completed	Completed	.69999999	1	Completed	Completed	Completed: visit outcome = 1 + consent = 1	Yes
	completed	completed	completed	completed	Completed	.30000001	.40000001	Completed	Completed	Completed: visit outcome = 1 + consent = 1	Yes
completed	completed	completed	completed	completed	Completed	.1	.2			Completed: visit outcome = 1 + consent = 1	Yes
completed	completed	completed	completed	completed	Completed	.40000001	.60000002			Completed: visit outcome = 1 + consent = 1	Yes
completed	completed	completed	completed	completed	Completed	.2	.40000001			Completed: visit outcome = 1 + consent = 1	Yes
	completed	completed	completed	completed	Completed	.80000001	1	Completed	Completed	Completed: visit outcome = 1 + consent = 1	Yes
	completed	completed	completed	completed	Completed	.69999999	.80000001	Completed	Completed	Completed: visit outcome = 1 + consent = 1	Yes
				completed	Completed	.69999999	.89999998	Completed	Completed	Completed: visit outcome = 1 + consent = 1	Yes
				completed	Completed	.60000002	1	Completed	Completed	Dead	No
				completed	Completed	.40000001	.5	Completed	Completed	Completed: visit outcome = 1 + consent = 1	Yes
				completed	Completed	.80000001	1	Completed	Completed	Completed: visit outcome = 1 + consent = 1	Yes
completed	completed	completed	completed	completed	Completed	1	1	Completed	Dead
	completed	completed	completed	completed	Completed	.1	.1	Completed	Completed	Completed: visit outcome = 1 + consent = 1	Yes
completed	completed	completed	completed	completed	Completed	.1	.2	Completed	Completed	Completed: visit outcome = 1 + consent = 1	Yes
	completed	completed	completed	completed	Completed	.2	.30000001	Completed	Completed	Dead	No
completed	completed	completed	completed	completed	Completed	.5	.60000002			Completed: visit outcome = 1 + consent = 1	Yes
completed	completed	completed	completed	completed	Completed	.5	.80000001	Completed	Completed	Completed: visit outcome = 1 + consent = 1	Yes
completed	completed	completed		completed	Completed	.60000002	.89999998			Completed: visit outcome = 1 + consent = 1	Yes
completed	completed	completed	completed	completed	Completed	.40000001	.80000001	Completed	Completed	Completed: visit outcome = 1 + consent = 1	Yes
completed	completed	completed	completed	completed	Completed	.40000001	.60000002	Completed	Moved	Completed: visit outcome = 1 + consent = 1	Yes
	completed	completed		completed	Completed	.40000001	.69999999	Completed	Completed	Completed: visit outcome = 1 + consent = 1	Yes
				completed	Completed	1	1	Completed	Completed	Completed: visit outcome = 1 + consent = 1	Yes
				completed	Completed	.5	.5	Completed	Completed	Dead	No
				completed	Completed	.60000002	.69999999	Completed	Completed	Completed: visit outcome = 1 + consent = 1	Yes
				completed	Completed	.30000001	.40000001	Completed	Completed	Dead	No
completed	completed	completed	completed	completed	Completed	1	1			Completed: visit outcome = 1 + consent = 1	Yes
completed	completed	completed	completed	completed	Completed	.5	.69999999			Completed: visit outcome = 1 + consent = 1	Yes
completed	completed	completed	completed	completed	Completed	.60000002	.80000001			Completed: visit outcome = 1 + consent = 1	Yes
completed	moved	completed	completed	completed	Completed	.30000001	1			Temporarily absent	Yes
completed	completed	completed	completed	completed	Completed	.60000002	.69999999	Completed	Completed	Completed: visit outcome = 1 + consent = 1	Yes
completed	completed	completed	completed	completed	Completed	.30000001	.5			Dead	No
completed	completed	completed	completed	completed	Completed	.2	.40000001	Completed	Completed	Completed: visit outcome = 1 + consent = 1	Yes
completed	completed	completed	completed	completed	Completed	.2	.30000001	Completed	Completed	Completed: visit outcome = 1 + consent = 1	Yes
	completed	completed	completed	completed	Completed	.2	.30000001	Completed	Completed	Completed: visit outcome = 1 + consent = 1	Yes
				completed	Completed	.60000002	.80000001	Completed	Completed	Dead	No
				completed	Completed	.69999999	.89999998	Completed	Completed	Completed: visit outcome = 1 + consent = 1	Yes
completed	completed	completed	completed	completed	Completed	.1	.5			Moved	Yes
completed	completed	completed		completed	Completed	.30000001	.5			Completed: visit outcome = 1 + consent = 1	Yes
completed	completed	completed	completed	completed	Completed	.40000001	.5	Completed	Completed	Completed: visit outcome = 1 + consent = 1	Yes
completed	completed	completed	completed	completed	Completed	.1	.2	Completed	Completed	Completed: visit outcome = 1 + consent = 1	Yes
completed	completed	completed	completed	completed	Completed	0	.2			Completed: visit outcome = 1 + consent = 1	Yes
completed		completed	completed	completed	Completed	.5	.69999999			Completed: visit outcome = 1 + consent = 1	Yes
completed	completed	completed		completed	Completed	.30000001	.60000002	Completed	Completed	Completed: visit outcome = 1 + consent = 1	Yes
completed	completed	completed	completed	completed	Completed	.5	.69999999	Completed	Completed	Completed: visit outcome = 1 + consent = 1	Yes
		completed	completed	completed	Completed	1	1			Completed: visit outcome = 1 + consent = 1	Yes
				completed	Completed	.5	.69999999	Completed	Completed	Completed: visit outcome = 1 + consent = 1	Yes
				completed	Completed	.5	.69999999	Completed	Completed	Completed: visit outcome = 1 + consent = 1	Yes
completed	completed	completed		completed	Completed	.2	.30000001	Completed	Completed	Completed: visit outcome = 1 + consent = 1	Yes
completed	completed	completed	completed	completed	Completed	.5	.69999999	Completed	Completed	Completed: visit outcome = 1 + consent = 1	Yes
completed	completed	completed	completed	completed	Completed	.89999998	1			Completed: visit outcome = 1 + consent = 1	Yes
hospitalized	completed		completed	completed	Completed	.5	.69999999	Completed	Completed	Completed: visit outcome = 1 + consent = 1	Yes
completed	completed	completed	completed	completed	Completed	.40000001	.80000001			Completed: visit outcome = 1 + consent = 1	Yes
				completed	Completed	.30000001	.60000002	Completed	Completed	Completed: visit outcome = 1 + consent = 1	Yes
				completed	Completed					Dead	No
completed	completed	completed	completed	completed	Completed	1	1	Temporarily absent	Moved	Dead	No
completed	completed	completed	completed	completed	Completed	.2	.30000001	Completed	Completed	Completed: visit outcome = 1 + consent = 1	Yes
completed	completed	completed	completed	completed	Completed	.40000001	.5			Completed: visit outcome = 1 + consent = 1	Yes
				completed	Completed	.1	.2	Completed	Completed	Completed: visit outcome = 1 + consent = 1	Yes
				completed	Completed	1	1	Completed	Completed	Dead	No
				completed	Completed	.69999999	1	Completed	Dead
completed	completed	completed	completed	completed	Completed	.30000001	.30000001	Completed	Completed	Completed: visit outcome = 1 + consent = 1	Yes
completed	completed	completed		completed	Completed	.40000001	.5	Completed	Completed	Completed: visit outcome = 1 + consent = 1	Yes
	completed	completed	completed	completed	Completed	.89999998	1	Completed	Completed	Completed: visit outcome = 1 + consent = 1	Yes
				completed	Completed	.30000001	.60000002			Completed: visit outcome = 1 + consent = 1	Yes
				completed	Completed	.2	.40000001	Completed	Completed	Completed: visit outcome = 1 + consent = 1	Yes
completed		completed	completed	completed	Completed	.5	.5	Completed	Completed	Completed: visit outcome = 1 + consent = 1	Yes
completed	completed	completed	completed	completed	Completed	.5	.69999999	Completed	Completed	Completed: visit outcome = 1 + consent = 1	Yes
completed	completed	completed	completed	completed	Completed	.2	.40000001			Dead	No
completed	completed	completed	completed	completed	Completed	.69999999	1	Completed	Completed	Completed: visit outcome = 1 + consent = 1	Yes
completed	completed	completed	completed	completed	Completed	.69999999	1	Completed	Moved	Completed: visit outcome = 1 + consent = 1	Yes
				completed	Completed	.5	.60000002	Completed	Completed	Completed: visit outcome = 1 + consent = 1	Yes
				completed	Completed	.1	.2	Completed	Completed	Completed: visit outcome = 1 + consent = 1	Yes
				completed	Completed	.30000001	.40000001	Completed	Completed	Completed: visit outcome = 1 + consent = 1	Yes
completed	completed	completed		completed	Completed	.5	.60000002	Completed	Completed	Refused	Yes
completed	completed	completed	completed	completed	Completed	.30000001	.40000001	Completed	Completed	Completed: visit outcome = 1 + consent = 1	Yes
completed	completed	completed	completed	completed	Completed	.30000001	.5	Completed	Completed	Dead	No
				completed	Completed	.80000001	.89999998	Completed	Completed	Dead	No
				completed	Completed	.30000001	.40000001	Completed	Completed	Dead	No
completed	completed	completed	completed	completed	Completed	.60000002	1	Completed	Completed	Completed: visit outcome = 1 + consent = 1	Yes
completed	completed		completed	completed	Completed	.1	.30000001	Completed	Completed	Completed: visit outcome = 1 + consent = 1	Yes
completed		completed	completed	completed	Completed	.30000001	.5			Completed: visit outcome = 1 + consent = 1	Yes
completed	completed	completed	completed	completed	Completed	.2	.30000001	Completed	Completed	Completed: visit outcome = 1 + consent = 1	Yes
			completed	completed	Completed	.5	.89999998	Completed	Completed	Completed: visit outcome = 1 + consent = 1	Yes
				completed	Completed	.2	.30000001	Completed	Completed	Completed: visit outcome = 1 + consent = 1	Yes
				completed	Completed	.2	.30000001	Completed	Completed	Completed: visit outcome = 1 + consent = 1	Yes
				completed	Completed	.40000001	.60000002	Completed	Completed	Completed: visit outcome = 1 + consent = 1	Yes
completed		completed	completed	completed	Completed	.2	.30000001	Completed	Completed	Completed: visit outcome = 1 + consent = 1	Yes
completed	completed	completed	completed	completed	Completed	.5	1	Completed	Completed	Completed: visit outcome = 1 + consent = 1	Yes
completed	completed	completed	completed	completed	Completed	.5	.69999999			Completed: visit outcome = 1 + consent = 1	Yes
completed	completed	completed	completed	completed	Completed	.40000001	.60000002	Completed	Completed	Completed: visit outcome = 1 + consent = 1	Yes
completed	completed	completed	completed	completed	Completed	.1	.2			Completed: visit outcome = 1 + consent = 1	Yes
			completed	completed	Completed	.2	.5			Completed: visit outcome = 1 + consent = 1	Yes
				completed	Completed	.2	.40000001	Completed	Completed	Completed: visit outcome = 1 + consent = 1	Yes
				completed	Completed	.5	1	Completed	Completed	Completed: visit outcome = 1 + consent = 1	Yes
	completed		completed	completed	Completed	.30000001	.40000001			Completed: visit outcome = 1 + consent = 1	Yes
completed	completed	completed		moved	Completed	.5	.89999998		Other	Completed: visit outcome = 1 + consent = 1	Yes
moved	completed	completed	completed	completed	Completed	.30000001	.5	Completed	Completed	Completed: visit outcome = 1 + consent = 1	Yes
completed	completed	completed	completed	completed	Completed	.5	.60000002			Completed: visit outcome = 1 + consent = 1	Yes
moved	completed	completed		completed	Completed	.2	.30000001			Completed: visit outcome = 1 + consent = 1	Yes
completed	completed	completed	completed	completed	Completed	.5	.89999998	Completed	Completed
			completed	moved	Completed	.60000002	.80000001			Completed: visit outcome = 1 + consent = 1	Yes
			completed	completed	Completed	.30000001	.40000001	Completed	Completed	Completed: visit outcome = 1 + consent = 1	Yes
		completed	completed	completed	Completed	.30000001	.40000001	Other	Moved	Completed: visit outcome = 1 + consent = 1	Yes
				completed	Completed	.5	.69999999	Completed	Completed	Completed: visit outcome = 1 + consent = 1	Yes
				completed	Completed	.60000002	.80000001			Completed: visit outcome = 1 + consent = 1	Yes
completed		completed	completed	completed	Completed	.1	.5			Completed: visit outcome = 1 + consent = 1	Yes
completed	completed	completed	completed	completed	Completed	.5	.5	Completed	Completed	Completed: visit outcome = 1 + consent = 1	Yes
completed	completed	completed	completed	completed	Completed	.5	.80000001			Completed: visit outcome = 1 + consent = 1	Yes
completed	completed	completed	completed	completed	Completed	.5	.60000002	Completed	Completed	Completed: visit outcome = 1 + consent = 1	Yes
completed	completed	completed	completed	completed	Completed	.2	.2	Not known		Completed: visit outcome = 1 + consent = 1	Yes
		completed		completed	Completed	.1	.2	Completed	Completed	Completed: visit outcome = 1 + consent = 1	Yes
				completed	Completed	.80000001	1	Dead
				completed	Completed	.69999999	.80000001	Completed	Completed	Completed: visit outcome = 1 + consent = 1	Yes
completed	completed	completed	completed	completed	Completed	.30000001	.40000001	Completed	Completed	Completed: visit outcome = 1 + consent = 1	Yes
				completed	Completed	.2	.40000001	Completed	Completed	Completed: visit outcome = 1 + consent = 1	Yes
				completed	Completed	.40000001	.5	Completed	Completed	Completed: visit outcome = 1 + consent = 1	Yes
completed	completed	completed	completed	completed	Completed	1	1	Completed	Completed	Completed: visit outcome = 1 + consent = 1	Yes
	completed	completed	completed	completed	Completed	.2	.5			Completed: visit outcome = 1 + consent = 1	Yes
				completed	Completed	.5	.80000001	Completed	Completed	Completed: visit outcome = 1 + consent = 1	Yes
completed	completed	completed	completed	completed	Completed	.2	.30000001	Completed	Completed	Completed: visit outcome = 1 + consent = 1	Yes
completed	completed	completed	completed	completed	Completed	.40000001	.60000002	Completed	Completed	Completed: visit outcome = 1 + consent = 1	Yes
moved	completed	completed	completed	completed	Completed	.30000001	.40000001	Completed	Completed	Completed: visit outcome = 1 + consent = 1	Yes
completed	completed	completed	completed	completed	Completed	.1	.30000001	Completed	Completed	Completed: visit outcome = 1 + consent = 1	Yes
completed	completed	completed	completed	completed	Completed	.40000001	.5	Temporarily absent	Completed	Completed: visit outcome = 1 + consent = 1	Yes
completed	completed	completed	completed	completed	Moved					Completed: visit outcome = 1 + consent = 1	Yes
completed	completed	completed	completed	completed	Completed	.5	1	Completed	Completed	Completed: visit outcome = 1 + consent = 1	Yes
	completed	completed	completed	completed	Completed	.69999999	.80000001			Completed: visit outcome = 1 + consent = 1	Yes
			completed	completed	Completed	.30000001	.40000001	Completed	Completed	Completed: visit outcome = 1 + consent = 1	Yes
			completed	completed	Completed			Completed	Completed	Completed: visit outcome = 1 + consent = 1	Yes
				completed	Completed	.30000001	.5	Completed	Completed	Completed: visit outcome = 1 + consent = 1	Yes
completed		completed	completed	completed	Completed	.69999999	1	Completed	Completed	Completed: visit outcome = 1 + consent = 1	Yes
completed	completed	completed	completed	completed	Completed	.2	.40000001			Completed: visit outcome = 1 + consent = 1	Yes
completed		completed	completed	completed	Completed	.69999999	1	Completed	Completed	Completed: visit outcome = 1 + consent = 1	Yes
completed	completed	completed	completed	completed	Completed	.40000001	.40000001	Completed	Completed	Completed: visit outcome = 1 + consent = 1	Yes
completed	completed	completed	completed	completed	Completed	.30000001	.30000001			Completed: visit outcome = 1 + consent = 1	Yes
				completed	Completed	.40000001	.5	Completed	Completed	Completed: visit outcome = 1 + consent = 1	Yes
completed	completed	completed	completed	completed	Completed	.5	.69999999			Completed: visit outcome = 1 + consent = 1	Yes
completed	completed	completed	completed	completed	Completed	.2	.30000001	Completed	Completed	Completed: visit outcome = 1 + consent = 1	Yes
completed	completed	completed	completed	completed	Completed	.2	.5	Completed	Completed	Completed: visit outcome = 1 + consent = 1	Yes
completed	completed	completed	completed	completed	Completed	1	1	Completed	Completed	Completed: visit outcome = 1 + consent = 1	Yes
completed	completed	completed	completed	completed	Completed	.40000001	.60000002			Completed: visit outcome = 1 + consent = 1	Yes
	completed	completed	completed	completed	Completed	.40000001	.5	Completed	Completed	Completed: visit outcome = 1 + consent = 1	Yes
				completed	Completed	1	1			Dead	No
				completed	Completed	.69999999	1			Completed: visit outcome = 1 + consent = 1	Yes
completed	completed	completed	completed	completed	Completed	.2	.30000001	Completed	Completed	Completed: visit outcome = 1 + consent = 1	Yes
completed	completed	completed	completed	completed	Completed	.2	.30000001	Completed	Completed	Completed: visit outcome = 1 + consent = 1	Yes
completed	completed	completed	completed	completed	Completed	.30000001	.5	Completed	Completed	Completed: visit outcome = 1 + consent = 1	Yes
completed	completed	completed	completed	completed	Completed	.2	.40000001			Completed: visit outcome = 1 + consent = 1	Yes
completed	completed	completed	completed	completed	Completed	.2	.30000001			Completed: visit outcome = 1 + consent = 1	Yes
completed	moved	completed	completed	completed	Completed	.40000001	.69999999	Completed	Completed	Completed: visit outcome = 1 + consent = 1	Yes
completed	completed	completed	completed	completed	Completed	.2	.30000001	Completed	Completed	Completed: visit outcome = 1 + consent = 1	Yes
completed	moved	completed	completed	completed	Completed	.2	.30000001			Completed: visit outcome = 1 + consent = 1	Yes
completed	completed		completed	completed	Completed	.40000001	.5	Completed	Completed	Completed: visit outcome = 1 + consent = 1	Yes
	completed	completed	completed	completed	Completed	.60000002	1	Completed	Completed	Completed: visit outcome = 1 + consent = 1	Yes
				completed	Completed	.30000001	.5	Not known		Completed: visit outcome = 1 + consent = 1	Yes
				completed	Completed	.60000002	.89999998	Completed	Completed	Completed: visit outcome = 1 + consent = 1	Yes
completed	completed			completed	Completed	.30000001	.40000001	Completed	Completed	Completed: visit outcome = 1 + consent = 1	Yes
completed	completed		completed	completed	Completed	.30000001	.5			Completed: visit outcome = 1 + consent = 1	Yes
completed	completed	completed		completed	Completed	.2	.40000001	Completed	Completed	Completed: visit outcome = 1 + consent = 1	Yes
completed	completed	completed	completed	completed	Refused					Dead	No
				completed	Completed	.80000001	1	Dead
completed	completed	completed	completed	completed	Completed	.5	.60000002	Completed	Completed	Completed: visit outcome = 1 + consent = 1	Yes
completed	completed	other		completed	Completed	.69999999	.89999998	Completed	Completed	Completed: visit outcome = 1 + consent = 1	Yes
completed	completed	completed	completed	completed	Completed	.30000001	1	Completed	Completed	Completed: visit outcome = 1 + consent = 1	Yes
completed	completed	completed	completed	completed	Completed	.30000001	.40000001			Completed: visit outcome = 1 + consent = 1	Yes
completed	completed	completed	completed	completed	Completed	.89999998	1	Completed	Completed	Completed: visit outcome = 1 + consent = 1	Yes
	completed	completed	completed	completed	Completed	.2	.40000001	Completed	Completed	Completed: visit outcome = 1 + consent = 1	Yes
			completed	completed	Completed	.89999998	1			Completed: visit outcome = 1 + consent = 1	Yes
				completed						Completed: visit outcome = 1 + consent = 1	Yes
completed	completed	completed	completed	completed	Completed	.80000001	.89999998	Dead
completed	completed	completed	completed	completed	Completed	.2	.40000001			Completed: visit outcome = 1 + consent = 1	Yes
completed	completed	completed	completed	completed	Completed	.40000001	.5	Completed	Completed	Completed: visit outcome = 1 + consent = 1	Yes
completed	completed	completed	completed	completed	Completed	.5	.60000002	Completed	Completed	Completed: visit outcome = 1 + consent = 1	Yes
	completed	completed	completed	completed	Completed	.40000001	.5	Completed	Completed	Completed: visit outcome = 1 + consent = 1	Yes
completed	moved	completed		moved	Completed	.5	.60000002		Dead
completed	completed	completed	completed	completed	Completed	1	1	Completed	Completed	Other
				completed	Completed	.5	.69999999	Moved	Completed	Completed: visit outcome = 1 + consent = 1	Yes
completed	completed	completed	completed	completed	Completed	.40000001	.5	Completed	Completed	Completed: visit outcome = 1 + consent = 1	Yes
completed	completed	completed	completed	completed	Completed	.5	.80000001			Completed: visit outcome = 1 + consent = 1	Yes
moved	completed	completed	completed	completed	Completed	.69999999	.80000001	Completed	Completed	Completed: visit outcome = 1 + consent = 1	Yes
				completed	Completed	.5	.5	Completed	Completed	Completed: visit outcome = 1 + consent = 1	Yes
				completed	Completed	.2	.40000001	Completed	Completed	Completed: visit outcome = 1 + consent = 1	Yes
	completed	moved	completed	completed	Completed			Completed	Dead
completed	completed	moved	completed	completed	Moved				Moved	Completed: visit outcome = 1 + consent = 1	Yes
	completed	completed	completed	completed	Completed	.1	.30000001	Completed	Completed	Completed: visit outcome = 1 + consent = 1	Yes
				completed	Completed	.5	.69999999	Completed	Completed	Dead	No
completed	completed	completed	completed	completed	Completed	.89999998	.89999998	Completed	Completed	Completed: visit outcome = 1 + consent = 1	Yes
completed	completed	completed	completed	temporarily absent	Completed	.30000001	.5		Completed	Completed: visit outcome = 1 + consent = 1	Yes
completed	completed	completed	completed	completed	Completed	.5	.69999999	Completed	Completed	Completed: visit outcome = 1 + consent = 1	Yes
	completed	completed	completed	completed	Completed	.5	.89999998	Completed	Completed	Other
completed	completed	completed	completed	completed	Completed	.2	.30000001	Completed	Completed	Completed: visit outcome = 1 + consent = 1	Yes
	moved	completed		completed	Temporarily absent				Completed	Moved	Yes
completed	hospitalized	completed	completed	completed	Completed	.1	.5	Completed	Completed	Completed: visit outcome = 1 + consent = 1	Yes
completed		completed	completed	completed	Completed	.5	.60000002	Completed	Completed	Completed: visit outcome = 1 + consent = 1	Yes
completed	moved	completed	completed	completed	Completed	.30000001	.60000002	Completed	Completed	Completed: visit outcome = 1 + consent = 1	Yes
completed	completed	completed	completed	completed	Completed	.2	.30000001	Completed	Completed	Completed: visit outcome = 1 + consent = 1	Yes
			completed	completed	Completed	.5	.69999999			Completed: visit outcome = 1 + consent = 1	Yes
				completed	Completed	.40000001	.5	Completed	Completed	Completed: visit outcome = 1 + consent = 1	Yes
				completed	Completed	.5	.69999999	Completed	Completed	Completed: visit outcome = 1 + consent = 1	Yes
				completed	Completed	.40000001	.5	Completed	Completed	Completed: visit outcome = 1 + consent = 1	Yes
completed	moved	completed	completed	completed	Completed	.30000001	.69999999	Completed	Completed	Completed: visit outcome = 1 + consent = 1	Yes
completed	completed	completed	completed	completed	Completed	.2	.30000001	Completed	Completed	Completed: visit outcome = 1 + consent = 1	Yes
	completed	completed	completed	completed	Completed	.30000001	.5	Completed	Completed	Completed: visit outcome = 1 + consent = 1	Yes
		other		completed	Completed	.30000001	.5			Completed: visit outcome = 1 + consent = 1	Yes
completed	moved	completed	completed	completed	Completed	.69999999	.80000001	Other	Completed	Completed: visit outcome = 1 + consent = 1	Yes
completed	completed	completed	completed	completed	Completed	.30000001	.5	Temporarily absent	Completed	Completed: visit outcome = 1 + consent = 1	Yes
completed	completed	completed	completed	completed	Completed	.40000001	.5	Completed	Completed	Completed: visit outcome = 1 + consent = 1	Yes
completed	completed	completed	completed	completed	Completed	.30000001	.5	Completed	Completed	Completed: visit outcome = 1 + consent = 1	Yes
completed	completed	completed	completed	completed	Completed	.40000001	.69999999			Completed: visit outcome = 1 + consent = 1	Yes
completed	completed	completed	completed	completed	Completed	.60000002	1			Completed: visit outcome = 1 + consent = 1	Yes
	completed	completed	completed	completed	Completed	.2	.40000001			Completed: visit outcome = 1 + consent = 1	Yes
				completed	Completed	.5	.60000002			Completed: visit outcome = 1 + consent = 1	Yes
completed		completed	completed	completed	Completed	.30000001	.40000001	Completed	Completed	Completed: visit outcome = 1 + consent = 1	Yes
completed	completed	completed	completed	completed	Completed	.30000001	.5	Completed	Completed	Completed: visit outcome = 1 + consent = 1	Yes
	completed	completed	completed	completed	Completed	.60000002	.69999999	Completed	Completed	Completed: visit outcome = 1 + consent = 1	Yes
completed	completed	completed	completed	completed	Completed	.40000001	.5	Completed	Completed	Completed: visit outcome = 1 + consent = 1	Yes
				completed	Completed	.2	.2	Temporarily absent	Moved	Completed: visit outcome = 1 + consent = 1	Yes
completed	completed	completed	completed	completed	Completed	.5	.60000002	Completed	Completed	Completed: visit outcome = 1 + consent = 1	Yes
moved	completed	completed	completed	completed	Completed	.2	.30000001	Completed	Completed	Completed: visit outcome = 1 + consent = 1	Yes
completed	completed	completed	completed	completed	Completed	.40000001	.69999999			Completed: visit outcome = 1 + consent = 1	Yes
completed	completed	completed	completed	completed	Completed	1	1	Completed	Completed	Completed: visit outcome = 1 + consent = 1	Yes
completed	completed	completed		completed	Completed	.5	.69999999	Completed	Completed	Completed: visit outcome = 1 + consent = 1	Yes
moved	completed	completed	completed	completed	Completed	.60000002	.89999998			Completed: visit outcome = 1 + consent = 1	Yes
completed	completed	other		completed	Completed	.5	.5			Completed: visit outcome = 1 + consent = 1	Yes
moved	completed	completed	completed	completed	Completed	.1	.1	Completed	Completed	Completed: visit outcome = 1 + consent = 1	Yes
completed	moved	completed	completed	completed	Completed	.1	.30000001	Completed	Completed	Completed: visit outcome = 1 + consent = 1	Yes
hospitalized	completed	refused	completed	completed	Completed	.2	.5	Completed	Completed	Completed: visit outcome = 1 + consent = 1	Yes
				completed	Completed	.5	.60000002	Completed	Completed	Dead	No
completed		completed	completed	completed	Completed	.30000001	.40000001	Completed	Completed	Completed: visit outcome = 1 + consent = 1	Yes
completed	completed	completed	completed	completed	Completed	.30000001	.5	Completed	Completed	Completed: visit outcome = 1 + consent = 1	Yes
		completed		completed	Completed	.2	.5	Completed	Completed	Completed: visit outcome = 1 + consent = 1	Yes
completed	completed	completed	completed	completed	Completed	.5	.69999999			Completed: visit outcome = 1 + consent = 1	Yes
completed		completed	completed	completed	Completed	.2	.40000001	Completed	Completed	Completed: visit outcome = 1 + consent = 1	Yes
		other	completed	completed	Completed	.5	.5	Completed	Completed	Completed: visit outcome = 1 + consent = 1	Yes
				completed	Completed	.40000001	.69999999	Completed	Completed	Dead	No
completed	moved	completed	completed	completed	Completed	1	1			Completed: visit outcome = 1 + consent = 1	Yes
completed	completed	completed	completed	completed	Completed	.5	.89999998			Completed: visit outcome = 1 + consent = 1	Yes
completed	moved	completed	completed	completed	Completed	.60000002	.80000001	Completed	Completed	Completed: visit outcome = 1 + consent = 1	Yes
completed	completed	completed	completed	completed	Completed	.60000002	.89999998	Completed	Completed	Completed: visit outcome = 1 + consent = 1	Yes
completed	completed	completed		completed	Completed	.1	.1	Completed	Completed	Completed: visit outcome = 1 + consent = 1	Yes
completed	completed	completed	completed	completed	Completed	.30000001	.30000001	Completed	Completed	Completed: visit outcome = 1 + consent = 1	Yes
completed	completed	completed	completed	completed	Completed	.30000001	.40000001	Completed	Completed	Completed: visit outcome = 1 + consent = 1	Yes
completed	completed	completed	completed	completed	Completed	.5	.80000001	Completed	Completed	Completed: visit outcome = 1 + consent = 1	Yes
	completed		completed	completed	Completed	.5	.5			Completed: visit outcome = 1 + consent = 1	Yes
		other		completed	Completed	.5	.69999999			Completed: visit outcome = 1 + consent = 1	Yes
				completed	Completed	.2	.30000001			Completed: visit outcome = 1 + consent = 1	Yes
completed	completed	completed	completed	completed	Completed	.5	.69999999			Dead	No
completed	completed	completed	completed	completed	Completed	.80000001	1	Completed	Completed	Completed: visit outcome = 1 + consent = 1	Yes
completed	completed	completed	completed	completed	Completed	0	.5	Completed	Completed	Completed: visit outcome = 1 + consent = 1	Yes
completed	completed	completed	completed	completed	Completed	.5	.69999999	Completed	Completed	Completed: visit outcome = 1 + consent = 1	Yes
completed	completed	completed	completed	completed	Completed	.2	.69999999	Completed	Completed	Completed: visit outcome = 1 + consent = 1	Yes
completed	completed	completed	completed	completed	Completed	.2	.2			Completed: visit outcome = 1 + consent = 1	Yes
				completed	Completed	1	1	Dead
completed	completed	completed	completed	completed	Completed	.60000002	.80000001			Completed: visit outcome = 1 + consent = 1	Yes
completed	completed	completed		completed	Completed	.30000001	.5			Completed: visit outcome = 1 + consent = 1	Yes
completed	completed	completed	completed	completed	Completed	.5	1	Completed	Completed	Completed: visit outcome = 1 + consent = 1	Yes
completed	completed	completed	completed	completed	Completed	1	1	Completed	Temporarily absent	Completed: visit outcome = 1 + consent = 1	Yes
moved	completed	completed	completed	completed	Completed	.1	.2	Completed	Completed	Completed: visit outcome = 1 + consent = 1	Yes
			completed	completed	Completed	1	1	Completed	Completed	Completed: visit outcome = 1 + consent = 1	Yes
				completed	Completed	.2	.2	Completed	Completed	Completed: visit outcome = 1 + consent = 1	Yes
				completed	Completed	.5	.60000002	Completed	Completed	Dead	No
				completed	Completed	.60000002	1			Dead	No
completed	completed	completed	completed	completed	Completed	.2	.2	Completed	Completed	Completed: visit outcome = 1 + consent = 1	Yes
completed	completed	completed	completed	completed	Completed	.40000001	.80000001			Completed: visit outcome = 1 + consent = 1	Yes
completed	completed	completed	completed	completed	Completed	.1	.2			Completed: visit outcome = 1 + consent = 1	Yes
completed		completed	completed	completed	Completed	.1	.30000001	Completed	Completed	Completed: visit outcome = 1 + consent = 1	Yes
completed	completed	completed	completed	completed	Completed	.2	.40000001	Completed	Completed	Completed: visit outcome = 1 + consent = 1	Yes
completed	moved	completed	completed	completed	Completed			Completed	Completed	Completed: visit outcome = 1 + consent = 1	Yes
	completed	completed	completed	completed	Completed	.5	.69999999	Completed	Completed	Completed: visit outcome = 1 + consent = 1	Yes
			completed	completed	Completed	.1	.1			Completed: visit outcome = 1 + consent = 1	Yes
				completed	Completed	.1	.1	Completed	Completed	Completed: visit outcome = 1 + consent = 1	Yes
				completed	Completed	.5	.80000001	Completed	Completed	Completed: visit outcome = 1 + consent = 1	Yes
completed	completed	completed	completed	completed	Completed	.5	.69999999	Completed	Completed	Completed: visit outcome = 1 + consent = 1	Yes
				completed	Completed	0	.1	Dead
completed	completed	completed	completed	completed	Completed	.5	.5	Completed	Completed	Completed: visit outcome = 1 + consent = 1	Yes
completed	completed	completed	completed	completed	Completed	.1	.60000002	Completed	Completed	Completed: visit outcome = 1 + consent = 1	Yes
completed	completed	completed	completed	completed	Completed	.40000001	.5	Completed	Completed	Completed: visit outcome = 1 + consent = 1	Yes
completed	completed	completed	completed	completed	Completed	.5	.69999999	Completed	Completed	Completed: visit outcome = 1 + consent = 1	Yes
completed	moved	other		completed	Completed	.89999998	1			Completed: visit outcome = 1 + consent = 1	Yes
completed	completed	temporarily absent	completed	completed	Completed	.80000001	1	Temporarily absent	Moved	Completed: visit outcome = 1 + consent = 1	Yes
	completed		completed	completed	Completed	.2	.30000001			Completed: visit outcome = 1 + consent = 1	Yes
				completed	Completed	.89999998	1	Moved	Moved	Completed: visit outcome = 1 + consent = 1	Yes
				completed	Completed	.5	.60000002	Completed	Completed	Dead	No
				completed	Completed	.40000001	.5	Temporarily absent	Moved	Completed: visit outcome = 1 + consent = 1	Yes
				completed	Completed	.5	.5	Completed	Completed	Completed: visit outcome = 1 + consent = 1	Yes
				completed	Completed	.5	1	Completed	Completed	Completed: visit outcome = 1 + consent = 1	Yes
		completed	completed	completed	Completed	1	1	Completed	Completed	Completed: visit outcome = 1 + consent = 1	Yes
completed	completed	completed	completed	completed	Completed	.5	.60000002	Completed	Completed	Completed: visit outcome = 1 + consent = 1	Yes
completed	completed	completed	completed	completed	Completed	.5	.5	Completed	Completed	Completed: visit outcome = 1 + consent = 1	Yes
completed	completed	completed	completed	completed	Completed	.30000001	.30000001	Completed	Completed	Moved	Yes
other	completed	completed	completed	completed	Completed	.1	.30000001	Completed	Completed	Completed: visit outcome = 1 + consent = 1	Yes
completed		completed	completed	completed	Completed	.2	.30000001	Completed	Completed	Moved	Yes
		refused	completed	completed	Completed	.30000001	.5	Completed	Completed	Completed: visit outcome = 1 + consent = 1	Yes
		other		completed	Completed			Completed	Completed	Completed: visit outcome = 1 + consent = 1	Yes
				completed	Completed	.30000001	.5	Completed	Refused	Completed: visit outcome = 1 + consent = 1	Yes
				completed	Completed	.2	.5	Completed	Completed	Dead	No
completed	completed	completed	completed	completed	Completed	.60000002	.80000001	Completed	Completed	Completed: visit outcome = 1 + consent = 1	Yes
	completed	completed	completed	completed	Completed	0	.30000001	Completed	Completed	Completed: visit outcome = 1 + consent = 1	Yes
completed	completed	completed	completed	completed	Completed	.69999999	.80000001	Moved	Moved	Completed: visit outcome = 1 + consent = 1	Yes
completed	completed	completed	completed	completed	Completed	.5	.69999999	Dead
				completed	Completed	.69999999	.69999999	Completed	Completed	Completed: visit outcome = 1 + consent = 1	Yes
completed	completed	completed		completed	Completed	.69999999	1	Completed	Completed	Dead	No
completed	completed	completed		completed	Completed	.60000002	1			Completed: visit outcome = 1 + consent = 1	Yes
completed	completed	completed	completed	completed	Temporarily absent				Refused	Completed: visit outcome = 1 + consent = 1	Yes
completed	completed	completed		completed	Completed	.30000001	.30000001	Completed	Completed	Completed: visit outcome = 1 + consent = 1	Yes
	completed			completed	Completed	.60000002	.89999998	Completed	Completed	Completed: visit outcome = 1 + consent = 1	Yes
			completed	completed	Completed	.30000001	.40000001	Completed	Completed	Completed: visit outcome = 1 + consent = 1	Yes
				completed	Completed	1	1	Completed	Completed	Completed: visit outcome = 1 + consent = 1	Yes
				completed	Completed	.60000002	.69999999	Completed	Completed	Completed: visit outcome = 1 + consent = 1	Yes
completed		completed	completed	completed	Completed	.5	.80000001	Completed	Completed	Completed: visit outcome = 1 + consent = 1	Yes
completed	completed	completed		completed	Completed	.2	.30000001	Completed	Completed	Completed: visit outcome = 1 + consent = 1	Yes
completed	completed	completed		completed	Completed			Completed	Completed	Completed: visit outcome = 1 + consent = 1	Yes
				completed	Completed	1	1	Temporarily absent	Completed	Completed: visit outcome = 1 + consent = 1	Yes
				completed	Completed	.2	.30000001	Completed	Completed	Completed: visit outcome = 1 + consent = 1	Yes
completed	completed	completed	completed	completed	Completed	1	1	Completed	Completed	Completed: visit outcome = 1 + consent = 1	Yes
completed	completed	completed	completed	completed	Completed	.5	1			Completed: visit outcome = 1 + consent = 1	Yes
				completed	Completed	.30000001	.40000001	Completed	Completed	Completed: visit outcome = 1 + consent = 1	Yes
				completed	Completed	.5	1	Completed	Completed	Completed: visit outcome = 1 + consent = 1	Yes
				completed	Completed	.5	.5	Completed	Completed	Completed: visit outcome = 1 + consent = 1	Yes
	completed	completed	completed	completed	Completed	.30000001	.40000001			Completed: visit outcome = 1 + consent = 1	Yes
	completed	completed	completed	completed	Completed	.1	.2	Completed	Completed	Completed: visit outcome = 1 + consent = 1	Yes
	completed	completed	completed	completed	Completed	.1	.2	Completed	Completed	Completed: visit outcome = 1 + consent = 1	Yes
completed	completed	completed	completed	completed	Completed	.5	.80000001	Completed	Completed	Completed: visit outcome = 1 + consent = 1	Yes
				completed	Completed	.2	.5	Completed	Completed	Completed: visit outcome = 1 + consent = 1	Yes
completed	completed	completed	completed	completed	Completed	.40000001	.80000001			Completed: visit outcome = 1 + consent = 1	Yes
completed	completed	completed	completed	completed	Completed	.30000001	.40000001	Completed	Completed	Completed: visit outcome = 1 + consent = 1	Yes
	completed	completed	completed	completed	Completed			Completed	Completed	Dead	No
completed	completed	completed	completed	completed	Completed	.2	.30000001	Completed	Completed	Dead	No
completed	completed	completed	completed	completed	Completed			Completed	Completed	Completed: visit outcome = 1 + consent = 1	Yes
completed	completed	completed	completed	completed	Completed			Completed	Completed	Completed: visit outcome = 1 + consent = 1	Yes
completed	completed	completed	completed	completed	Completed	.40000001	.5	Completed	Completed	Completed: visit outcome = 1 + consent = 1	Yes
completed	completed	completed	completed	completed	Completed			Moved	Completed	Completed: visit outcome = 1 + consent = 1	Yes
completed	completed	completed	completed	completed	Completed	.5	.60000002	Completed	Completed	Completed: visit outcome = 1 + consent = 1	Yes
completed	completed	completed	completed	completed	Completed	.5	.60000002	Completed	Completed	Completed: visit outcome = 1 + consent = 1	Yes
completed	completed	completed	completed	completed	Completed	.60000002	.69999999	Completed	Completed	Completed: visit outcome = 1 + consent = 1	Yes
completed	completed	completed	completed	completed	Completed	.60000002	.80000001	Completed	Completed	Completed: visit outcome = 1 + consent = 1	Yes
completed	completed	completed	completed	completed	Completed	.5	.5	Completed	Completed	Completed: visit outcome = 1 + consent = 1	Yes
completed	completed	completed	completed	completed	Completed	.2	.30000001	Completed	Completed	Completed: visit outcome = 1 + consent = 1	Yes
completed	completed	completed	completed	completed	Completed	.30000001	.5			Completed: visit outcome = 1 + consent = 1	Yes
completed	completed	completed	completed	completed	Completed	.2	.5			Completed: visit outcome = 1 + consent = 1	Yes
hospitalized	completed	other	completed	completed	Completed	.2	.30000001			Completed: visit outcome = 1 + consent = 1	Yes
completed	completed	completed		completed	Completed	.69999999	.80000001	Completed	Completed	Completed: visit outcome = 1 + consent = 1	Yes
			completed	completed	Moved				Moved	Completed: visit outcome = 1 + consent = 1	Yes
				completed	Completed	.30000001	.5	Completed	Completed	Completed: visit outcome = 1 + consent = 1	Yes
				completed	Completed	.80000001	.89999998	Completed	Completed	Completed: visit outcome = 1 + consent = 1	Yes
				completed	Completed	.30000001	.5	Dead
				completed	Completed	.2	.30000001	Completed	Completed	Completed: visit outcome = 1 + consent = 1	Yes
				completed	Completed	.2	.5	Completed	Completed	Completed: visit outcome = 1 + consent = 1	Yes
				completed	Completed	.5	.80000001	Completed	Completed	Completed: visit outcome = 1 + consent = 1	Yes
				completed	Completed	.30000001	.60000002	Completed	Completed	Completed: visit outcome = 1 + consent = 1	Yes
completed	completed	completed	completed	completed	Completed	.5	.69999999	Completed	Completed	Completed: visit outcome = 1 + consent = 1	Yes
completed	completed	completed	completed	completed	Completed	.1	.2	Completed	Completed	Completed: visit outcome = 1 + consent = 1	Yes
completed	completed	not known	completed	completed	Completed	.30000001	.40000001			Temporarily absent	Yes
	completed	completed	completed	completed	Completed	.40000001	.5	Hospitalized	Completed	Completed: visit outcome = 1 + consent = 1	Yes
completed	moved	completed	completed	completed	Completed	.2	.30000001			Completed: visit outcome = 1 + consent = 1	Yes
	completed	completed	completed	completed	Completed	.2	.2			Completed: visit outcome = 1 + consent = 1	Yes
completed	completed	completed	completed	completed	Completed	.69999999	1	Completed	Completed	Completed: visit outcome = 1 + consent = 1	Yes
		completed	completed	completed	Completed	.2	.40000001			Completed: visit outcome = 1 + consent = 1	Yes
	completed	completed	completed	completed	Completed	.30000001	.69999999	Completed	Completed	Completed: visit outcome = 1 + consent = 1	Yes
		moved	completed	completed	Dead				Dead
				completed	Completed	.69999999	1	Dead
				completed	Completed	.5	.80000001	Completed	Completed	Completed: visit outcome = 1 + consent = 1	Yes
				completed	Completed			Completed	Completed	Completed: visit outcome = 1 + consent = 1	Yes
				completed	Completed	.5	.69999999	Completed	Completed	Completed: visit outcome = 1 + consent = 1	Yes
				completed	Completed	.40000001	.69999999	Completed	Completed	Completed: visit outcome = 1 + consent = 1	Yes
				completed	Completed	.60000002	.69999999	Completed	Completed	Completed: visit outcome = 1 + consent = 1	Yes
completed	completed	moved	completed	completed	Completed	.40000001	.5	Temporarily absent	Completed	Completed: visit outcome = 1 + consent = 1	Yes
completed	moved	completed	completed	other	Completed	.2	.30000001		Completed	Completed: visit outcome = 1 + consent = 1	Yes
completed	completed	completed		completed	Completed	0	0			Completed: visit outcome = 1 + consent = 1	Yes
moved	completed	completed	completed	completed	Completed	.30000001	.5	Completed	Completed	Completed: visit outcome = 1 + consent = 1	Yes
completed	completed	completed	completed	completed	Completed	.40000001	.5			Completed: visit outcome = 1 + consent = 1	Yes
completed	completed	completed		completed	Completed	.2	.5			Completed: visit outcome = 1 + consent = 1	Yes
	completed	completed		completed	Completed	.40000001	.5	Completed	Completed	Completed: visit outcome = 1 + consent = 1	Yes
	not known	completed	completed	completed	Completed	.69999999	1	Completed	Completed	Completed: visit outcome = 1 + consent = 1	Yes
	completed	completed	completed	completed	Completed	.30000001	.5			Completed: visit outcome = 1 + consent = 1	Yes
				completed	Completed	.2	.30000001	Completed	Completed	Completed: visit outcome = 1 + consent = 1	Yes
				completed	Completed	.89999998	1	Completed	Completed	Completed: visit outcome = 1 + consent = 1	Yes
				completed	Completed	1	1	Completed	Completed	Completed: visit outcome = 1 + consent = 1	Yes
completed	completed	completed	completed	completed	Completed	.2	.2	Completed	Completed	Completed: visit outcome = 1 + consent = 1	Yes
completed	completed	completed	completed	completed	Completed	.60000002	.69999999	Completed	Completed	Completed: visit outcome = 1 + consent = 1	Yes
completed	completed	completed		completed	Completed	.30000001	.40000001	Completed	Completed	Completed: visit outcome = 1 + consent = 1	Yes
completed		completed	completed	completed	Completed	.60000002	.69999999	Completed	Completed	Completed: visit outcome = 1 + consent = 1	Yes
		completed	completed	completed	Moved				Dead
completed	completed	completed	completed	completed	Completed	.30000001	.2	Completed	Completed	Completed: visit outcome = 1 + consent = 1	Yes
completed	completed	completed	completed	completed	Completed	.5	.69999999	Completed	Completed	Completed: visit outcome = 1 + consent = 1	Yes
completed	completed		completed	completed	Completed	.5	.5	Completed	Completed	Completed: visit outcome = 1 + consent = 1	Yes
				completed	Completed			Temporarily absent	Dead
completed	completed	temporarily absent		completed	Completed	.40000001	.60000002	Completed	Completed	Completed: visit outcome = 1 + consent = 1	Yes
completed	completed	completed	completed	completed	Completed	.2	.30000001	Completed	Completed	Completed: visit outcome = 1 + consent = 1	Yes
completed	completed	completed	completed	completed	Completed	.2	.30000001	Completed	Completed	Completed: visit outcome = 1 + consent = 1	Yes
completed	completed	moved	completed	completed	Refused					Refused	Yes
completed	completed	completed	completed	completed	Completed	.30000001	.60000002			Completed: visit outcome = 1 + consent = 1	Yes
				completed	Completed	.60000002	.69999999	Completed	Completed	Completed: visit outcome = 1 + consent = 1	Yes
completed	completed	completed	completed	completed	Completed	.1	.2	Completed	Completed	Completed: visit outcome = 1 + consent = 1	Yes
completed	completed	completed	completed	completed	Completed	.5	.69999999			Completed: visit outcome = 1 + consent = 1	Yes
		completed		completed	Completed	.5	.69999999	Completed	Completed	Completed: visit outcome = 1 + consent = 1	Yes
completed	moved	completed	completed	completed	Completed	.30000001	.5			Completed: visit outcome = 1 + consent = 1	Yes
completed	completed	completed	completed	completed	Completed	.30000001	.5	Moved	Completed	Completed: visit outcome = 1 + consent = 1	Yes
completed	completed	completed	completed	completed	Completed	.40000001	.5			Completed: visit outcome = 1 + consent = 1	Yes
completed	completed	moved	completed	completed	Completed	.1	.2			Completed: visit outcome = 1 + consent = 1	Yes
completed	completed	completed	completed	completed	Completed	.5	.5	Completed	Completed	Dead	No
completed	completed	completed	completed	completed	Completed			Completed	Completed	Completed: visit outcome = 1 + consent = 1	Yes
completed	completed	completed	completed	completed	Completed	.2	.30000001	Completed	Completed	Completed: visit outcome = 1 + consent = 1	Yes
	completed	completed	completed	completed	Completed	.40000001	.80000001	Completed	Completed	Completed: visit outcome = 1 + consent = 1	Yes
				completed	Completed	.5	.69999999	Completed	Completed	Dead	No
				completed	Completed	.5	.5	Completed	Completed	Completed: visit outcome = 1 + consent = 1	Yes
				completed	Completed	.40000001	.5	Moved	Completed	Completed: visit outcome = 1 + consent = 1	Yes
				completed	Completed	.5	.69999999	Completed	Completed	Completed: visit outcome = 1 + consent = 1	Yes
				completed	Completed	.1	.5	Completed	Completed	Dead	No
	completed	completed	completed	completed	Completed	.40000001	.80000001	Completed	Completed	Completed: visit outcome = 1 + consent = 1	Yes
completed	completed	completed	completed	completed	Completed	.60000002	.89999998	Completed	Completed	Completed: visit outcome = 1 + consent = 1	Yes
	completed	completed	completed	completed	Completed	.60000002	.60000002	Completed	Completed	Completed: visit outcome = 1 + consent = 1	Yes
	completed	completed	completed	completed	Completed			Completed	Completed	Completed: visit outcome = 1 + consent = 1	Yes
	completed	completed	completed	completed	Completed	.30000001	.5			Completed: visit outcome = 1 + consent = 1	Yes
		completed	completed	completed	Completed			Completed	Completed	Completed: visit outcome = 1 + consent = 1	Yes
			completed	completed	Completed	.5	.69999999	Completed	Completed	Completed: visit outcome = 1 + consent = 1	Yes
				completed	Completed	.1	.5	Completed	Completed	Dead	No
completed	completed	completed	completed	completed	Completed	.5	.60000002	Completed	Completed	Completed: visit outcome = 1 + consent = 1	Yes
completed	completed	completed	completed	completed	Completed	.60000002	.69999999	Completed	Completed	Completed: visit outcome = 1 + consent = 1	Yes
completed	completed	completed	completed	completed	Completed	.40000001	.60000002	Completed	Completed	Completed: visit outcome = 1 + consent = 1	Yes
				completed	Completed	.69999999	1	Completed	Completed	Completed: visit outcome = 1 + consent = 1	Yes
		other		completed	Completed	.60000002	.80000001	Completed	Completed	Completed: visit outcome = 1 + consent = 1	Yes
				completed	Completed	.40000001	1	Temporarily absent	Completed	Completed: visit outcome = 1 + consent = 1	Yes
	completed	completed	completed	completed	Completed	.40000001	.60000002	Completed	Completed	Completed: visit outcome = 1 + consent = 1	Yes
completed	completed	moved		completed	Completed	.60000002	.89999998			Completed: visit outcome = 1 + consent = 1	Yes
			completed	completed	Completed	.5	.69999999	Completed	Completed	Completed: visit outcome = 1 + consent = 1	Yes
