# Supplementary material for: MORTALITY RISK INFORMATION, SURVIVAL EXPECTATIONS AND SEXUAL BEHAVIOURS
Source: Econ J (London). Author manuscript; Available in PMC 2025 May 1. (PMC11065140; doi:10.1093/ej/uead116)
Supplement: Zipped Data - Replication File [file NIHMS1979496-supplement-Zipped_Data_-_Replication_File.zip › 3-replication-package/data/rawdata_survival_pooled.csv]

respondentid	wave	female	matureadult	y7a	year	agegrpstart	ltperiod	sx
200815574	4	0	1		2006	35	1	.88
105311155	4	0	1	8	2006	35	1	.88
311511001	4	0	1		2006	35	1	.88
201614387	4	0	1	7	2006	35	1	.88
201211089	4	0	1		2006	35	1	.88
310611463	4	0	1	3.9999998	2006	35	1	.88
201415332	4	0	1		2006	35	1	.88
106211056	4	0	1	3.9999998	2006	35	1	.88
201616848	4	0	1	1.9999999	2006	35	1	.88
311611034	4	0	1	10	2006	35	1	.88
104414155	4	0	1	9	2006	35	1	.88
314211210	4	0	1	8	2006	35	1	.88
104911210	4	0	1	6	2006	35	1	.88
310111485	4	0	1	8	2006	35	1	.88
311111243	4	0	1	6	2006	35	1	.88
106711199	4	0	1	6	2006	35	1	.88
105511122	4	0	1	6	2006	35	1	.88
103611122	4	0	1	5	2006	35	1	.88
105811298	4	0	1	9	2006	35	1	.88
310914397	4	0	1		2006	40	1	.854
311611034	5	0	1	3.9999998	2008	40	1	.854
310811254	4	0	1	6	2006	40	1	.854
106111496	5	0	1	8	2008	40	1	.854
106111441	5	0	1	3.9999998	2008	40	1	.854
314111002	4	0	1	8	2006	40	1	.854
201811001	4	0	1	10	2006	40	1	.854
201211089	5	0	1	1.0000002	2008	40	1	.854
200311925	4	0	1	6	2006	40	1	.854
201815628	5	0	1	1.9999999	2008	40	1	.854
311111694	4	0	1	6	2006	40	1	.854
106111496	4	0	1	7	2006	40	1	.854
104711166	4	0	1		2006	40	1	.854
201011707	5	0	1	9	2008	40	1	.854
201014300	4	0	1	7	2006	40	1	.854
311101749	5	0	1	5	2008	40	1	.854
104911210	5	0	1	3.9999998	2008	40	1	.854
200711386	4	0	1	5	2006	40	1	.854
108111155	4	0	1	6	2006	40	1	.854
105111211	4	0	1	0	2006	40	1	.854
310111188	5	0	1	1.9999999	2008	40	1	.854
314011156	4	0	1	9	2006	40	1	.854
310011683	4	0	1	5	2006	40	1	.854
200611178	4	0	1		2006	40	1	.854
107211067	4	0	1	0	2006	40	1	.854
201111532	5	0	1	8	2008	40	1	.854
314411518	4	0	1	9	2006	40	1	.854
108111155	5	0	1	6	2008	40	1	.854
105711870	4	0	1	6	2006	40	1	.854
107014232	4	0	1		2006	40	1	.854
310611815	5	0	1	7	2008	40	1	.854
310611815	4	0	1	10	2006	40	1	.854
105711870	5	0	1	8	2008	40	1	.854
311511001	5	0	1	7	2008	40	1	.854
104815331	5	0	1	5	2008	40	1	.854
201011221	4	0	1		2006	40	1	.854
310111155	4	0	1	8	2006	40	1	.854
105711738	4	0	1	6	2006	40	1	.854
311101749	4	0	1	10	2006	40	1	.854
104414155	5	0	1	8	2008	40	1	.854
201413122	4	0	1	7	2006	40	1	.854
310311232	4	0	1	7	2006	40	1	.854
312011463	4	0	1	8	2006	40	1	.854
201211738	4	0	1	7	2006	40	1	.854
102711232	4	0	1	0	2006	40	1	.854
105111793	4	0	1	1.9999999	2006	40	1	.854
314111936	4	0	1		2006	40	1	.854
311713199	5	0	1	5	2008	40	1	.854
311611111	4	0	1	8	2006	40	1	.854
314411650	4	0	1	8	2006	40	1	.854
106111441	4	0	1	5	2006	40	1	.854
105511122	5	0	1	6	2008	40	1	.854
312011188	5	0	1	8	2008	40	1	.854
108011122	4	0	1	5	2006	40	1	.854
201613276	4	0	1	5	2006	40	1	.854
311111694	5	0	1	5	2008	40	1	.854
311211320	4	0	1	8	2006	40	1	.854
201111532	4	0	1		2006	40	1	.854
107014232	5	0	1	9	2008	40	1	.854
314111980	4	0	1	7	2006	40	1	.854
104511012	4	0	1		2006	40	1	.854
310011012	4	0	1	8	2006	40	1	.854
310111155	5	0	1	9	2008	40	1	.854
200811276	4	0	1	5	2006	40	1	.854
104211078	5	0	1		2008	40	1	.854
201711155	4	0	1	8	2006	40	1	.854
200711046	4	0	1	10	2006	40	1	.854
311111232	4	0	1	7	2006	40	1	.854
311111232	5	0	1	6	2008	40	1	.854
107414650	4	0	1	9	2006	40	1	.854
311711397	4	0	1	10	2006	40	1	.854
104211078	4	0	1	5	2006	40	1	.854
314411518	5	0	1	8	2008	40	1	.854
200811276	5	0	1	0	2008	40	1	.854
201011936	4	0	1	3.9999998	2006	40	1	.854
201815628	4	0	1		2006	40	1	.854
106411210	5	0	1	6	2008	40	1	.854
310311320	4	0	1	3.9999998	2006	40	1	.854
201011221	5	0	1	3	2008	40	1	.854
200814914	5	0	1	6	2008	40	1	.854
201613276	5	0	1	5	2008	40	1	.854
313211474	4	0	1	8	2006	40	1	.854
311611111	5	0	1	8	2008	40	1	.854
103611122	5	0	1	9	2008	40	1	.854
201111595	5	0	1	1.9999999	2008	40	1	.854
314211210	5	0	1	7	2008	40	1	.854
313611188	4	0	1	10	2006	40	1	.854
314111002	5	0	1	7	2008	40	1	.854
310611914	4	0	1	7	2006	40	1	.854
105811298	5	0	1	8	2008	40	1	.854
314011156	5	0	1	8	2008	40	1	.854
103311001	4	0	1	10	2006	40	1	.854
310911045	4	0	1	7	2006	40	1	.854
108611298	5	0	1	10	2008	40	1	.854
108611309	4	0	1	10	2006	40	1	.854
104711166	5	0	1	1.9999999	2008	40	1	.854
107411408	4	0	1	7	2006	40	1	.854
311111243	5	0	1	7	2008	40	1	.854
106911089	4	0	1	6	2006	40	1	.854
201415332	5	0	1	5	2008	40	1	.854
106911166	4	0	1		2006	40	1	.854
107017255	4	0	1		2006	40	1	.854
310011683	5	0	1	5	2008	40	1	.854
106711199	5	0	1	8	2008	40	1	.854
201014300	5	0	1	8	2008	40	1	.854
201011223	5	0	1	9	2008	40	1	.854
106511111	5	0	1	6	2008	40	1	.854
106911089	5	0	1	3	2008	40	1	.854
313211474	5	0	1	8	2008	40	1	.854
105111211	5	0	1	3.9999998	2008	40	1	.854
313211771	4	0	1	9	2006	40	1	.854
106411133	4	0	1	5	2006	40	1	.854
201011707	4	0	1	7	2006	40	1	.854
106211199	4	0	1	7	2006	40	1	.854
314111936	5	0	1	5	2008	40	1	.854
104815331	4	0	1		2006	40	1	.854
312011188	4	0	1	3.9999998	2006	40	1	.854
106511111	4	0	1	3	2006	40	1	.854
108611309	5	0	1	9	2008	40	1	.854
310611463	5	0	1	7	2008	40	1	.854
200611178	5	0	1	6	2008	40	1	.854
201111707	4	0	1	3	2006	40	1	.854
311713199	4	0	1		2006	40	1	.854
310111188	4	0	1	9	2006	40	1	.854
313314133	5	0	1	6	2008	40	1	.854
313314133	4	0	1		2006	40	1	.854
201111257	5	0	1	7	2008	40	1	.854
310011815	4	0	1	6	2006	40	1	.854
200311925	5	0	1	7	2008	40	1	.854
106611210	4	0	1	7	2006	40	1	.854
312911331	4	0	1	10	2006	40	1	.854
104611199	4	0	1	10	2006	40	1	.854
313411397	4	0	1	6	2006	40	1	.854
106411210	4	0	1	8	2006	40	1	.854
105511078	4	0	1	6	2006	40	1	.854
311111386	5	0	1	7	2008	40	1	.854
105311155	5	0	1	0	2008	40	1	.854
313011540	4	0	1	6	2006	40	1	.854
201413122	5	0	1	3.9999998	2008	40	1	.854
310811254	5	0	1	3	2008	40	1	.854
201713243	4	0	1		2006	40	1	.854
201111257	4	0	1	5	2006	40	1	.854
201211738	5	0	1	9	2008	40	1	.854
200815574	5	0	1	6	2008	40	1	.854
311811045	4	0	1	9	2006	40	1	.854
201111595	4	0	1	7	2006	40	1	.854
105811199	4	0	1	8	2006	40	1	.854
310111485	5	0	1	7	2008	40	1	.854
311111386	4	0	1	8	2006	40	1	.854
200911771	4	0	1	3	2006	40	1	.854
312111177	4	0	1		2006	40	1	.854
108311122	4	0	1	5	2006	40	1	.854
201616848	5	0	1	9	2008	40	1	.854
313511166	5	0	1	9	2008	40	1	.854
310011815	5	0	1	9	2008	40	1	.854
201111707	5	0	1	3.9999998	2008	40	1	.854
106211056	5	0	1	3.9999998	2008	40	1	.854
201111672	4	0	1		2006	40	1	.854
312911331	5	0	1	8	2008	40	1	.854
310311320	5	0	1	7	2008	40	1	.854
201613287	4	0	1	8	2006	40	1	.854
201113444	5	0	1	7	2008	40	1	.854
201611144	4	0	1		2006	40	1	.854
103311001	5	0	1	3	2008	40	1	.854
314411650	5	0	1	7	2008	40	1	.854
201113444	4	0	1		2006	40	1	.854
201611144	5	0	1	3.9999998	2008	40	1	.854
201614387	5	0	1	8	2008	40	1	.854
108611298	4	0	1	10	2006	40	1	.854
313511166	4	0	1	5	2006	40	1	.854
200814914	4	0	1		2006	40	1	.854
201011223	4	0	1	3.9999998	2006	40	1	.854
201111114	4	0	1	6	2006	45	1	.852
108811199	5	0	1		2008	45	1	.852
107511353	4	0	1		2006	45	1	.852
201711518	5	0	1	9	2008	45	1	.852
310111430	4	0	1	5	2006	45	1	.852
201811001	5	0	1	3	2008	45	1	.852
200813199	4	0	1		2006	45	1	.852
108011122	5	0	1		2008	45	1	.852
107511386	5	0	1	3	2008	45	1	.852
201411541	5	0	1	8	2008	45	1	.852
311711727	4	0	1	8	2006	45	1	.852
201011343	4	0	1	3.9999998	2006	45	1	.852
311911441	4	0	1	5	2006	45	1	.852
201111859	5	0	1	8	2008	45	1	.852
310911243	4	0	1	5	2006	45	1	.852
201711518	4	0	1	1.9999999	2006	45	1	.852
310611914	5	0	1	3.9999998	2008	45	1	.852
201111422	4	0	1	5	2006	45	1	.852
107511386	4	0	1		2006	45	1	.852
311711397	5	0	1	5	2008	45	1	.852
314311045	5	0	1	5	2008	45	1	.852
103711188	4	0	1	5	2006	45	1	.852
105011078	5	0	1	8	2008	45	1	.852
313211364	4	0	1	8	2006	45	1	.852
201411541	4	0	1		2006	45	1	.852
201711860	4	0	1	5	2006	45	1	.852
104511012	5	0	1	10	2008	45	1	.852
314311045	4	0	1	8	2006	45	1	.852
313011837	5	0	1	6	2008	45	1	.852
103312045	4	0	1	5	2006	45	1	.852
310411474	4	0	1	8	2006	45	1	.852
311511210	4	0	1	8	2006	45	1	.852
201417024	4	0	1		2006	45	1	.852
107411694	4	0	1	7	2006	45	1	.852
310411562	5	0	1	3	2008	45	1	.852
200711540	4	0	1	7	2006	45	1	.852
314111980	5	0	1	7	2008	45	1	.852
312711353	4	0	1	3.9999998	2006	45	1	.852
312011463	5	0	1	7	2008	45	1	.852
201111422	5	0	1	3	2008	45	1	.852
105811199	5	0	1	3	2008	45	1	.852
200911056	4	0	1	3	2006	45	1	.852
310311232	5	0	1	5	2008	45	1	.852
201011508	5	0	1	3.9999998	2008	45	1	.852
103311243	4	0	1	5	2006	45	1	.852
310914397	5	0	1	3	2008	45	1	.852
310111628	4	0	1	7	2006	45	1	.852
201413871	4	0	1	5	2006	45	1	.852
200711386	5	0	1	7	2008	45	1	.852
107414650	5	0	1	8	2008	45	1	.852
108811199	4	0	1	7	2006	45	1	.852
105511078	5	0	1	7	2008	45	1	.852
104611199	5	0	1	8	2008	45	1	.852
201113225	4	0	1	5	2006	45	1	.852
311111650	4	0	1	7	2006	45	1	.852
311111650	5	0	1	9	2008	45	1	.852
310111628	5	0	1	7	2008	45	1	.852
313411397	5	0	1	9	2008	45	1	.852
312211188	4	0	1	6	2006	45	1	.852
201111452	4	0	1	3.9999998	2006	45	1	.852
201411375	5	0	1	5	2008	45	1	.852
201011486	4	0	1	7	2006	45	1	.852
106611001	4	0	1		2006	45	1	.852
311111914	4	0	1		2006	45	1	.852
311211320	5	0	1	9	2008	45	1	.852
313011837	4	0	1	8	2006	45	1	.852
312111177	5	0	1	7	2008	45	1	.852
313211364	5	0	1	5	2008	45	1	.852
104611133	4	0	1	1.9999999	2006	45	1	.852
201711750	4	0	1	6	2006	45	1	.852
201011508	4	0	1	5	2006	45	1	.852
310411001	5	0	1	5	2008	45	1	.852
313417463	4	0	1		2006	45	1	.852
107411551	4	0	1	8	2006	45	1	.852
201111859	4	0	1	8	2006	45	1	.852
201716079	4	0	1	8	2006	45	1	.852
105511144	4	0	1	7	2006	45	1	.852
312011298	5	0	1	9	2008	45	1	.852
108311122	5	0	1	7	2008	45	1	.852
311911133	4	0	1	9	2006	45	1	.852
105511144	5	0	1	6	2008	45	1	.852
106911166	5	0	1	7	2008	45	1	.852
105111002	4	0	1	10	2006	45	1	.852
313211771	5	0	1	5	2008	45	1	.852
310811375	4	0	1	7	2006	45	1	.852
200713408	4	0	1	6	2006	45	1	.852
106611210	5	0	1	8	2008	45	1	.852
201411397	4	0	1	6	2006	45	1	.852
310111496	5	0	1	8	2008	45	1	.852
102711232	5	0	1	1.9999999	2008	45	1	.852
201713243	5	0	1	0	2008	45	1	.852
201311529	4	0	1	6	2006	45	1	.852
200813199	5	0	1	8	2008	45	1	.852
107911221	4	0	1	3	2006	45	1	.852
105111002	5	0	1	7	2008	45	1	.852
104517023	4	0	1		2006	45	1	.852
107611254	4	0	1	3.9999998	2006	45	1	.852
310111496	4	0	1	7	2006	45	1	.852
107411551	5	0	1	9	2008	45	1	.852
106111089	5	0	1		2008	45	1	.852
106411133	5	0	1	9	2008	45	1	.852
107211067	5	0	1	6	2008	45	1	.852
310211375	4	0	1		2006	45	1	.852
201416804	5	0	1	5	2008	45	1	.852
200711046	5	0	1	9	2008	45	1	.852
312911353	4	0	1	5	2006	45	1	.852
200811331	4	0	1	9	2006	45	1	.852
105111793	5	0	1	8	2008	45	1	.852
104611133	5	0	1	3.9999998	2008	45	1	.852
201411430	4	0	1	9	2006	45	1	.852
201111452	5	0	1	3.9999998	2008	45	1	.852
201711155	5	0	1	6	2008	45	1	.852
310911045	5	0	1	8	2008	45	1	.852
201011936	5	0	1	5	2008	45	1	.852
201613287	5	0	1		2008	45	1	.852
312011298	4	0	1	10	2006	45	1	.852
106611001	5	0	1		2008	45	1	.852
106211199	5	0	1	9	2008	45	1	.852
310811320	4	0	1	8	2006	45	1	.852
312811287	4	0	1		2006	45	1	.852
200211782	4	0	1	9	2006	45	1	.852
201416804	4	0	1	6	2006	45	1	.852
102711067	4	0	1	9	2006	45	1	.852
105711738	5	0	1	8	2008	45	1	.852
200117001	4	0	1		2006	45	1	.852
310711199	4	0	1	6	2006	45	1	.852
312611573	5	0	1	5	2008	45	1	.852
201417024	5	0	1		2008	45	1	.852
105011078	4	0	1	5	2006	45	1	.852
311811045	5	0	1	8	2008	45	1	.852
313417463	5	0	1	8	2008	45	1	.852
200911771	5	0	1	7	2008	45	1	.852
311511210	5	0	1	6	2008	45	1	.852
107511353	5	0	1	8	2008	45	1	.852
311111914	5	0	1	0	2008	45	1	.852
106111089	4	0	1		2006	45	1	.852
105114804	4	0	1	5	2006	45	1	.852
310411562	4	0	1	7	2006	45	1	.852
313011540	5	0	1	6	2008	45	1	.852
105011166	4	0	1	5	2006	45	1	.852
201711750	5	0	1	3.9999998	2008	45	1	.852
313611188	5	0	1	7	2008	45	1	.852
107017255	5	0	1		2008	45	1	.852
201011343	5	0	1	6	2008	45	1	.852
104411056	4	0	1	5	2006	45	1	.852
310711199	5	0	1	7	2008	45	1	.852
103911298	4	0	1		2006	45	1	.852
310912408	4	0	1	6	2006	45	1	.852
201113210	5	0	1	5	2008	45	1	.852
201413871	5	0	1	7	2008	45	1	.852
201711860	5	0	1	6	2008	45	1	.852
310411001	4	0	1	7	2006	45	1	.852
201411375	4	0	1	6	2006	45	1	.852
311411133	5	0	1	5	2008	45	1	.852
201716079	5	0	1	5	2008	45	1	.852
107411408	5	0	1	0	2008	45	1	.852
200911056	5	0	1	0	2008	45	1	.852
102611133	4	0	1		2006	45	1	.852
312611573	4	0	1	7	2006	45	1	.852
102611078	4	0	1		2006	45	1	.852
201113210	4	0	1	7	2006	45	1	.852
201113225	5	0	1	1.9999999	2008	45	1	.852
312711353	5	0	1	6	2008	45	1	.852
201111114	5	0	1	5	2008	45	1	.852
103711188	5	0	1	8	2008	45	1	.852
310211705	4	0	1	10	2006	45	1	.852
311411133	4	0	1	10	2006	45	1	.852
201311001	4	0	1	5	2006	45	1	.852
310611188	4	0	1	8	2006	45	1	.852
108111111	4	0	1	8	2006	45	1	.852
102711067	5	0	1	5	2008	45	1	.852
201111672	5	0	1	5	2008	45	1	.852
201711551	4	0	1	9	2006	45	1	.852
310011012	5	0	1	1.0000002	2008	45	1	.852
310811375	5	0	1	5	2008	45	1	.852
310611881	5	0	1	6	2008	50	1	.881
201011486	5	0	1	7	2008	50	1	.881
201711189	4	0	1	5	2006	50	1	.881
200711540	5	0	1	7	2008	50	1	.881
310811320	5	0	1	10	2008	50	1	.881
201111466	4	0	1	8	2006	50	1	.881
107411463	4	0	1	5	2006	50	1	.881
201311155	4	0	1	5	2006	50	1	.881
310811133	4	0	1	8	2006	50	1	.881
310912408	5	0	1	8	2008	50	1	.881
310711177	4	0	1	7	2006	50	1	.881
105717683	4	0	1		2006	50	1	.881
201711551	5	0	1	6	2008	50	1	.881
200713584	4	0	1		2006	50	1	.881
106511518	5	0	1	7	2008	50	1	.881
201211276	4	0	1	6	2006	50	1	.881
311911133	5	0	1	9	2008	50	1	.881
107414628	4	0	1	3.9999998	2006	50	1	.881
103911298	5	0	1	3	2008	50	1	.881
107611298	4	0	1	1.9999999	2006	50	1	.881
200511463	5	0	1	5	2008	50	1	.881
201111686	5	0	1	7	2008	50	1	.881
108211045	5	0	1	8	2008	50	1	.881
201111697	5	0	1	5	2008	50	1	.881
310111430	5	0	1	6	2008	50	1	.881
200813036	4	0	1		2006	50	1	.881
310411375	5	0	1	7	2008	50	1	.881
108511144	4	0	1	9	2006	50	1	.881
311615188	4	0	1		2006	50	1	.881
107911221	5	0	1	1.0000002	2008	50	1	.881
108011133	4	0	1		2006	50	1	.881
312411166	4	0	1	7	2006	50	1	.881
312811166	5	0	1	7	2008	50	1	.881
310911441	5	0	1	1.9999999	2008	50	1	.881
102611078	5	0	1	9	2008	50	1	.881
312911353	5	0	1	5	2008	50	1	.881
314012386	4	0	1	8	2006	50	1	.881
200315794	5	0	1	7	2008	50	1	.881
103817089	4	0	1		2006	50	1	.881
200217650	4	0	1		2006	50	1	.881
104511320	5	0	1	5	2008	50	1	.881
314514210	4	0	1		2006	50	1	.881
310611881	4	0	1	5	2006	50	1	.881
200811331	5	0	1	3.9999998	2008	50	1	.881
313411496	4	0	1		2006	50	1	.881
313211430	5	0	1	5	2008	50	1	.881
104311012	5	0	1	5	2008	50	1	.881
201013782	5	0	1	8	2008	50	1	.881
104411056	5	0	1	0	2008	50	1	.881
310911430	5	0	1	6	2008	50	1	.881
102515122	5	0	1	0	2008	50	1	.881
106511672	4	0	1		2006	50	1	.881
311211529	4	0	1	7	2006	50	1	.881
314411386	4	0	1	6	2006	50	1	.881
108611001	4	0	1	9	2006	50	1	.881
200117001	5	0	1		2008	50	1	.881
103311243	5	0	1	5	2008	50	1	.881
107611188	5	0	1	9	2008	50	1	.881
201711210	5	0	1	7	2008	50	1	.881
312011276	5	0	1	7	2008	50	1	.881
314511133	5	0	1	8	2008	50	1	.881
201111213	5	0	1	1.9999999	2008	50	1	.881
313511254	4	0	1	1.9999999	2006	50	1	.881
102611133	5	0	1	7	2008	50	1	.881
312811287	5	0	1	8	2008	50	1	.881
312211188	5	0	1	10	2008	50	1	.881
313211430	4	0	1	5	2006	50	1	.881
310211375	5	0	1	5	2008	50	1	.881
104111298	4	0	1		2006	50	1	.881
312211078	4	0	1	0	2006	50	1	.881
310011166	4	0	1	9	2006	50	1	.881
103817089	5	0	1	6	2008	50	1	.881
313011232	5	0	1	3	2008	50	1	.881
201111180	4	0	1	1.9999999	2006	50	1	.881
312311353	4	0	1	9	2006	50	1	.881
106111001	4	0	1	3	2006	50	1	.881
314012386	5	0	1	5	2008	50	1	.881
312311353	5	0	1	6	2008	50	1	.881
107611188	4	0	1	5	2006	50	1	.881
107211375	4	0	1	8	2006	50	1	.881
103911408	5	0	1	5	2008	50	1	.881
108611001	5	0	1	8	2008	50	1	.881
107611254	5	0	1	3.9999998	2008	50	1	.881
107011914	4	0	1	7	2006	50	1	.881
201411430	5	0	1	8	2008	50	1	.881
310911430	4	0	1	8	2006	50	1	.881
200211870	4	0	1	6	2006	50	1	.881
310811012	4	0	1		2006	50	1	.881
310411133	4	0	1	10	2006	50	1	.881
200211782	5	0	1	3.9999998	2008	50	1	.881
102515122	4	0	1		2006	50	1	.881
200813036	5	0	1	5	2008	50	1	.881
200513397	4	0	1		2006	50	1	.881
105111156	4	0	1	3	2006	50	1	.881
201013782	4	0	1	5	2006	50	1	.881
312611474	5	0	1	9	2008	50	1	.881
201211397	4	0	1	3	2006	50	1	.881
200811057	5	0	1	5	2008	50	1	.881
201411397	5	0	1	8	2008	50	1	.881
311411166	4	0	1	7	2006	50	1	.881
103312045	5	0	1	7	2008	50	1	.881
313511287	4	0	1	10	2006	50	1	.881
108111111	5	0	1	6	2008	50	1	.881
311615188	5	0	1	6	2008	50	1	.881
201414255	4	0	1		2006	50	1	.881
102411034	4	0	1	5	2006	50	1	.881
200511254	4	0	1		2006	50	1	.881
105311507	4	0	1	9	2006	50	1	.881
105011166	5	0	1	9	2008	50	1	.881
200611816	4	0	1	3	2006	50	1	.881
106511518	4	0	1	6	2006	50	1	.881
105117298	5	0	1	7	2008	50	1	.881
201111476	5	0	1	5	2008	50	1	.881
104517023	5	0	1		2008	50	1	.881
103111056	4	0	1	5	2006	50	1	.881
200513397	5	0	1	5	2008	50	1	.881
107411463	5	0	1	0	2008	50	1	.881
200511463	4	0	1	3	2006	50	1	.881
310811133	5	0	1	1.9999999	2008	50	1	.881
201111686	4	0	1	6	2006	50	1	.881
108011133	5	0	1	5	2008	50	1	.881
201111366	5	0	1	3.9999998	2008	50	1	.881
104411111	4	0	1		2006	50	1	.881
107011166	4	0	1		2006	50	1	.881
311611210	5	0	1	5	2008	50	1	.881
201311551	4	0	1		2006	50	1	.881
108511144	5	0	1	9	2008	50	1	.881
312811408	4	0	1	5	2006	50	1	.881
310611188	5	0	1	7	2008	50	1	.881
313411848	4	0	1		2006	50	1	.881
200315794	4	0	1		2006	50	1	.881
201711210	4	0	1	3.9999998	2006	50	1	.881
314514210	5	0	1	5	2008	50	1	.881
201411003	4	0	1	7	2006	50	1	.881
103911408	4	0	1	0	2006	50	1	.881
310411474	5	0	1	6	2008	50	1	.881
201111213	4	0	1	6	2006	50	1	.881
314511133	4	0	1	9	2006	50	1	.881
200611100	4	0	1		2006	50	1	.881
105114804	5	0	1		2008	50	1	.881
201411870	5	0	1	3.9999998	2008	50	1	.881
201511276	5	0	1	0	2008	50	1	.881
311611210	4	0	1	7	2006	50	1	.881
311911441	5	0	1	8	2008	50	1	.881
312811408	5	0	1	5	2008	50	1	.881
201111476	4	0	1	3.9999998	2006	50	1	.881
201311254	4	0	1	5	2006	50	1	.881
107611298	5	0	1	5	2008	50	1	.881
107117155	5	0	1		2008	50	1	.881
312211078	5	0	1	10	2008	50	1	.881
107117155	4	0	1		2006	50	1	.881
201311001	5	0	1	3	2008	50	1	.881
314017640	4	0	1		2006	50	1	.881
201611243	4	0	1		2006	50	1	.881
201311529	5	0	1	3.9999998	2008	50	1	.881
105711925	4	0	1	0	2006	50	1	.881
310211705	5	0	1	7	2008	50	1	.881
104111298	5	0	1	9	2008	50	1	.881
104311012	4	0	1	6	2006	50	1	.881
310611650	5	0	1	1.9999999	2008	50	1	.881
200611365	5	0	1	5	2008	50	1	.881
310911166	4	0	1	7	2006	50	1	.881
200611816	5	0	1	8	2008	50	1	.881
105117298	4	0	1		2006	50	1	.881
313511287	5	0	1	7	2008	50	1	.881
201011375	4	0	1		2006	50	1	.881
107011166	5	0	1	0	2008	50	1	.881
311411166	5	0	1	7	2008	50	1	.881
310611650	4	0	1	7	2006	50	1	.881
310811034	5	0	1	8	2008	50	1	.881
200311870	4	0	1	7	2006	50	1	.881
310011001	4	0	1	8	2006	50	1	.881
310911243	5	0	1	7	2008	50	1	.881
312811166	4	0	1	6	2006	50	1	.881
200811057	4	0	1	3	2006	50	1	.881
310411375	4	0	1	7	2006	50	1	.881
312611474	4	0	1	9	2006	50	1	.881
200713408	5	0	1	8	2008	50	1	.881
107411694	5	0	1	10	2008	50	1	.881
107211375	5	0	1	3	2008	50	1	.881
200611365	4	0	1		2006	50	1	.881
103711199	4	0	1		2006	50	1	.881
310211265	4	0	1	6	2006	50	1	.881
201511672	4	0	1	6	2006	50	1	.881
310911441	4	0	1	7	2006	50	1	.881
201511276	4	0	1	5	2006	50	1	.881
201211397	5	0	1	6	2008	50	1	.881
314411386	5	0	1	5	2008	50	1	.881
310011001	5	0	1	8	2008	50	1	.881
201111366	4	0	1	7	2006	50	1	.881
106511672	5	0	1	7	2008	50	1	.881
310811034	4	0	1	5	2006	50	1	.881
201111697	4	0	1	5	2006	50	1	.881
311711727	5	0	1	3	2008	50	1	.881
312011276	4	0	1	5	2006	50	1	.881
310811012	5	0	1	8	2008	50	1	.881
201414255	5	0	1	3.9999998	2008	50	1	.881
108211045	4	0	1	7	2006	50	1	.881
104511320	4	0	1	8	2006	50	1	.881
201411870	4	0	1	7	2006	50	1	.881
313011760	4	0	1	8	2006	50	1	.881
201311551	5	0	1	9	2008	50	1	.881
313011232	4	0	1	6	2006	50	1	.881
312111034	4	0	1		2006	55	1	.888
313511254	5	0	1	7	2008	55	1	.888
314311166	4	0	1		2006	55	1	.888
312311056	4	0	1	7	2006	55	1	.888
201311155	5	0	1	5	2008	55	1	.888
310217309	5	0	1	5	2008	55	1	.888
105611221	4	0	1	6	2006	55	1	.888
311511254	5	0	1	7	2008	55	1	.888
201113752	4	0	1	6	2006	55	1	.888
201511474	4	0	1	6	2006	55	1	.888
201713969	4	0	1	3.9999998	2006	55	1	.888
201115663	5	0	1	1.9999999	2008	55	1	.888
105311507	5	0	1	9	2008	55	1	.888
201815298	5	0	1	5	2008	55	1	.888
312711111	4	0	1	10	2006	55	1	.888
310911078	5	0	1	5	2008	55	1	.888
200611355	4	0	1	1.9999999	2006	55	1	.888
201111214	4	0	1	5	2006	55	1	.888
201111081	5	0	1	7	2008	55	1	.888
200611100	5	0	1	7	2008	55	1	.888
310211452	5	0	1	7	2008	55	1	.888
107414628	5	0	1	8	2008	55	1	.888
200511254	5	0	1	5	2008	55	1	.888
310004705	4	0	1		2006	55	1	.888
105711925	5	0	1	6	2008	55	1	.888
107011914	5	0	1	1.9999999	2008	55	1	.888
103711199	5	0	1	3	2008	55	1	.888
310911078	4	0	1	7	2006	55	1	.888
103615034	5	0	1	3	2008	55	1	.888
201817441	4	0	1		2006	55	1	.888
103111056	5	0	1	3	2008	55	1	.888
106811067	5	0	1	5	2008	55	1	.888
104815166	5	0	1	6	2008	55	1	.888
200915331	5	0	1	5	2008	55	1	.888
310911166	5	0	1	5	2008	55	1	.888
200217650	5	0	1		2008	55	1	.888
200813320	4	0	1	3.9999998	2006	55	1	.888
200311804	5	0	1	5	2008	55	1	.888
313411848	5	0	1	6	2008	55	1	.888
201111466	5	0	1	1.9999999	2008	55	1	.888
312811100	5	0	1	3	2008	55	1	.888
107811078	5	0	1	3	2008	55	1	.888
106411034	5	0	1	8	2008	55	1	.888
104811012	4	0	1	3.9999998	2006	55	1	.888
108611012	5	0	1	7	2008	55	1	.888
201111180	5	0	1	3	2008	55	1	.888
313011023	5	0	1		2008	55	1	.888
310911452	5	0	1	8	2008	55	1	.888
313011023	4	0	1	7	2006	55	1	.888
108611012	4	0	1	6	2006	55	1	.888
311211353	4	0	1	8	2006	55	1	.888
201815298	4	0	1		2006	55	1	.888
103911265	4	0	1		2006	55	1	.888
104911188	5	0	1	5	2008	55	1	.888
104911188	4	0	1	3	2006	55	1	.888
312711111	5	0	1	0	2008	55	1	.888
201414849	5	0	1	6	2008	55	1	.888
107311111	4	0	1	5	2006	55	1	.888
103615034	4	0	1		2006	55	1	.888
201411355	4	0	1	5	2006	55	1	.888
310011529	4	0	1	8	2006	55	1	.888
201311606	5	0	1	9	2008	55	1	.888
200715463	5	0	1	5	2008	55	1	.888
201111081	4	0	1	6	2006	55	1	.888
105611122	4	0	1		2006	55	1	.888
312711397	4	0	1	7	2006	55	1	.888
200611388	4	0	1	1.9999999	2006	55	1	.888
200211870	5	0	1	10	2008	55	1	.888
200611388	5	0	1	1.9999999	2008	55	1	.888
314211155	4	0	1	8	2006	55	1	.888
201711189	5	0	1	7	2008	55	1	.888
310117606	4	0	1		2006	55	1	.888
310411430	4	0	1	8	2006	55	1	.888
201411377	4	0	1	3	2006	55	1	.888
201413903	4	0	1	7	2006	55	1	.888
104011078	4	0	1	10	2006	55	1	.888
200715463	4	0	1		2006	55	1	.888
311211529	5	0	1	7	2008	55	1	.888
201411003	5	0	1	8	2008	55	1	.888
310411430	5	0	1	6	2008	55	1	.888
201411377	5	0	1	7	2008	55	1	.888
314411309	4	0	1	6	2006	55	1	.888
201115663	4	0	1		2006	55	1	.888
310011529	5	0	1	8	2008	55	1	.888
200611354	5	0	1	8	2008	55	1	.888
201611122	4	0	1	9	2006	55	1	.888
201511672	5	0	1	5	2008	55	1	.888
201414849	4	0	1		2006	55	1	.888
310711177	5	0	1	3	2008	55	1	.888
310011166	5	0	1		2008	55	1	.888
201817441	5	0	1	7	2008	55	1	.888
104011078	5	0	1	9	2008	55	1	.888
200611133	4	0	1	6	2006	55	1	.888
105611122	5	0	1	8	2008	55	1	.888
313211320	4	0	1	7	2006	55	1	.888
313211320	5	0	1	3	2008	55	1	.888
313011760	5	0	1		2008	55	1	.888
311211452	5	0	1	5	2008	55	1	.888
312811100	4	0	1	3	2006	55	1	.888
201611122	5	0	1	7	2008	55	1	.888
106311254	5	0	1	3	2008	55	1	.888
104711133	4	0	1	5	2006	55	1	.888
106111001	5	0	1	3	2008	55	1	.888
201011409	4	0	1	5	2006	55	1	.888
311511254	4	0	1	8	2006	55	1	.888
200811420	4	0	1	5	2006	55	1	.888
312411166	5	0	1	1.9999999	2008	55	1	.888
314111463	4	0	1	7	2006	55	1	.888
314411309	5	0	1	3.9999998	2008	55	1	.888
313411496	5	0	1	7	2008	55	1	.888
310117606	5	0	1	1.9999999	2008	55	1	.888
201311254	5	0	1	8	2008	55	1	.888
310411133	5	0	1	5	2008	55	1	.888
311911265	4	0	1	8	2006	55	1	.888
200714166	4	0	1		2006	55	1	.888
200311870	5	0	1	6	2008	55	1	.888
201211276	5	0	1		2008	55	1	.888
107811078	4	0	1	3	2006	55	1	.888
314017640	5	0	1	6	2008	55	1	.888
311211353	5	0	1	5	2008	55	1	.888
200713584	5	0	1	7	2008	55	1	.888
106311254	4	0	1	1.9999999	2006	55	1	.888
201211056	4	0	1	5	2006	55	1	.888
106411034	4	0	1	5	2006	55	1	.888
201411311	4	0	1	5	2006	55	1	.888
201113530	4	0	1	9	2006	55	1	.888
200611354	4	0	1	7	2006	55	1	.888
310417166	4	0	1		2006	55	1	.888
201413903	5	0	1	5	2008	55	1	.888
312111034	5	0	1	5	2008	55	1	.888
310911452	4	0	1		2006	55	1	.888
200311804	4	0	1	6	2006	55	1	.888
200915331	4	0	1		2006	55	1	.888
103911265	5	0	1	8	2008	55	1	.888
310211265	5	0	1	5	2008	55	1	.888
310217309	4	0	1		2006	55	1	.888
201611243	5	0	1	8	2008	55	1	.888
200311926	5	0	1	3.9999998	2008	55	1	.888
107311111	5	0	1	7	2008	55	1	.888
200611903	4	0	1		2006	55	1	.888
104411111	5	0	1	8	2008	55	1	.888
310211452	4	0	1	8	2006	55	1	.888
200611355	5	0	1		2008	55	1	.888
311211452	4	0	1		2006	55	1	.888
312311056	5	0	1	5	2008	55	1	.888
104815166	4	0	1		2006	55	1	.888
105717683	5	0	1		2008	55	1	.888
102411034	5	0	1	0	2008	55	1	.888
106811067	4	0	1	1.9999999	2006	55	1	.888
312711397	5	0	1	7	2008	55	1	.888
201511474	5	0	1	0	2008	55	1	.888
201311606	4	0	1	3.9999998	2006	55	1	.888
201011375	5	0	1	6	2008	55	1	.888
105111156	5	0	1	9	2008	55	1	.888
200311926	4	0	1	3.9999998	2006	55	1	.888
201113752	5	0	1	7	2008	55	1	.888
314211155	5	0	1	5	2008	60	1	.862
311917320	4	0	1		2006	60	1	.862
107611331	4	0	1	5	2006	60	1	.862
105111364	4	0	1	5	2006	60	1	.862
201811562	4	0	1	5	2006	60	1	.862
313517210	4	0	1		2006	60	1	.862
200617683	4	0	1		2006	60	1	.862
312711199	4	0	1	5	2006	60	1	.862
201517331	4	0	1		2006	60	1	.862
200811650	4	0	1	0	2006	60	1	.862
105811111	4	0	1	5	2006	60	1	.862
201113530	5	0	1	3	2008	60	1	.862
104811034	5	0	1	7	2008	60	1	.862
104811034	4	0	1		2006	60	1	.862
201611100	4	0	1	6	2006	60	1	.862
313517210	5	0	1		2008	60	1	.862
201413034	5	0	1	7	2008	60	1	.862
312911276	4	0	1	5	2006	60	1	.862
310911331	5	0	1	7	2008	60	1	.862
106217243	4	0	1		2006	60	1	.862
311217045	4	0	1		2006	60	1	.862
105814210	5	0	1	9	2008	60	1	.862
105617342	4	0	1		2006	60	1	.862
201011441	4	0	1		2006	60	1	.862
201114508	4	0	1	1.9999999	2006	60	1	.862
311911265	5	0	1	5	2008	60	1	.862
310911331	4	0	1	7	2006	60	1	.862
200315497	4	0	1		2006	60	1	.862
200611628	4	0	1	3	2006	60	1	.862
106017342	5	0	1		2008	60	1	.862
104311155	4	0	1		2006	60	1	.862
200813320	5	0	1		2008	60	1	.862
104117276	4	0	1		2006	60	1	.862
104917353	4	0	1		2006	60	1	.862
310217353	4	0	1		2006	60	1	.862
312611067	4	0	1	9	2006	60	1	.862
200811650	5	0	1	5	2008	60	1	.862
311517166	5	0	1		2008	60	1	.862
311117705	4	0	1		2006	60	1	.862
310417166	5	0	1		2008	60	1	.862
200611903	5	0	1	1.9999999	2008	60	1	.862
201611419	4	0	1	5	2006	60	1	.862
201011441	5	0	1	3.9999998	2008	60	1	.862
104711133	5	0	1	7	2008	60	1	.862
106611309	5	0	1	9	2008	60	1	.862
312711199	5	0	1	7	2008	60	1	.862
201413034	4	0	1	3	2006	60	1	.862
314411738	5	0	1	5	2008	60	1	.862
200617563	5	0	1		2008	60	1	.862
102711001	5	0	1	6	2008	60	1	.862
200617563	4	0	1		2006	60	1	.862
312911276	5	0	1	3	2008	60	1	.862
311817001	5	0	1		2008	60	1	.862
201014674	4	0	1	3.9999998	2006	60	1	.862
200917089	4	0	1		2006	60	1	.862
313611265	4	0	1	5	2006	60	1	.862
201011035	4	0	1	7	2006	60	1	.862
314414001	4	0	1	8	2006	60	1	.862
311517166	4	0	1		2006	60	1	.862
200714166	5	0	1	7	2008	60	1	.862
200617683	5	0	1		2008	60	1	.862
105811111	5	0	1	3.9999998	2008	60	1	.862
200113012	4	0	1		2006	60	1	.862
104811012	5	0	1	9	2008	60	1	.862
310215716	5	0	1	7	2008	60	1	.862
106611309	4	0	1	0	2006	60	1	.862
201411311	5	0	1	6	2008	60	1	.862
201411355	5	0	1	6	2008	60	1	.862
201111214	5	0	1	8	2008	60	1	.862
201317485	5	0	1		2008	60	1	.862
106817122	4	0	1		2006	60	1	.862
106017342	4	0	1		2006	60	1	.862
312611067	5	0	1	9	2008	60	1	.862
201713969	5	0	1	7	2008	60	1	.862
103511001	4	0	1	1.9999999	2006	60	1	.862
105817331	4	0	1		2006	60	1	.862
310217243	4	0	1		2006	60	1	.862
311111331	4	0	1	3.9999998	2006	60	1	.862
310215716	4	0	1		2006	60	1	.862
311117705	5	0	1		2008	60	1	.862
311817001	4	0	1		2006	60	1	.862
201011409	5	0	1	5	2008	60	1	.862
200811420	5	0	1	5	2008	60	1	.862
105111123	5	0	1	7	2008	60	1	.862
310004705	5	0	1	7	2008	60	1	.862
200917089	5	0	1		2008	60	1	.862
201611100	5	0	1	5	2008	60	1	.862
201211056	5	0	1	7	2008	60	1	.862
314111463	5	0	1	7	2008	60	1	.862
200317628	4	0	1		2006	60	1	.862
104117276	5	0	1		2008	60	1	.862
200611133	5	0	1	1.0000002	2008	60	1	.862
105611221	5	0	1	3	2008	60	1	.862
106217243	5	0	1		2008	60	1	.862
314411738	4	0	1	9	2006	60	1	.862
312911452	5	0	1	5	2008	60	1	.862
107017804	4	0	1		2006	60	1	.862
200611628	5	0	1	3	2008	60	1	.862
102711001	4	0	1	3.9999998	2006	60	1	.862
105111123	4	0	1	8	2006	60	1	.862
105814210	4	0	1	7	2006	60	1	.862
106817122	5	0	1		2008	60	1	.862
104917001	4	0	1		2006	60	1	.862
201517331	5	0	1		2008	60	1	.862
311311144	4	0	1	6	2006	60	1	.862
108217056	4	0	1		2006	60	1	.862
314414001	5	0	1	7	2008	60	1	.862
312411089	4	0	1	8	2006	60	1	.862
103511001	5	0	1		2008	60	1	.862
201317485	4	0	1		2006	60	1	.862
314311166	5	0	1	6	2008	60	1	.862
312911452	4	0	1	8	2006	60	1	.862
314011860	4	0	1	6	2006	65	1	.801
102711056	4	0	1	5	2006	65	1	.801
201117641	4	0	1		2006	65	1	.801
310111441	5	0	1	8	2008	65	1	.801
106516617	4	0	1		2006	65	1	.801
106517188	4	0	1		2006	65	1	.801
200317628	5	0	1		2008	65	1	.801
200817859	4	0	1		2006	65	1	.801
201611419	5	0	1	8	2008	65	1	.801
200611969	4	0	1	5	2006	65	1	.801
201114508	5	0	1	9	2008	65	1	.801
107211155	5	0	1	9	2008	65	1	.801
103814353	4	0	1		2006	65	1	.801
107417056	5	0	1		2008	65	1	.801
105111364	5	0	1		2008	65	1	.801
201011751	4	0	1	5	2006	65	1	.801
103617177	4	0	1		2006	65	1	.801
105111122	4	0	1	1.9999999	2006	65	1	.801
108417342	5	0	1		2008	65	1	.801
200817859	5	0	1		2008	65	1	.801
312211122	4	0	1	8	2006	65	1	.801
107017782	4	0	1		2006	65	1	.801
105111705	4	0	1	1.0000002	2006	65	1	.801
200715430	5	0	1	7	2008	65	1	.801
105617342	5	0	1		2008	65	1	.801
312211397	4	0	1	5	2006	65	1	.801
200317937	5	0	1		2008	65	1	.801
201311727	5	0	1	3	2008	65	1	.801
107217023	4	0	1		2006	65	1	.801
313611265	5	0	1	8	2008	65	1	.801
200113012	5	0	1	6	2008	65	1	.801
105717859	4	0	1		2006	65	1	.801
107211155	4	0	1	6	2006	65	1	.801
107417298	4	0	1		2006	65	1	.801
108417342	4	0	1		2006	65	1	.801
200811354	5	0	1	3	2008	65	1	.801
200315497	5	0	1		2008	65	1	.801
200207056	4	0	1		2006	65	1	.801
105111122	5	0	1	9	2008	65	1	.801
314017353	4	0	1		2006	65	1	.801
201014674	5	0	1	8	2008	65	1	.801
314017353	5	0	1		2008	65	1	.801
102617276	5	0	1		2008	65	1	.801
310217353	5	0	1	10	2008	65	1	.801
107611331	5	0	1	3	2008	65	1	.801
201011035	5	0	1	7	2008	65	1	.801
200207056	5	0	1		2008	65	1	.801
312211397	5	0	1		2008	65	1	.801
108717188	4	0	1		2006	65	1	.801
105111705	5	0	1	6	2008	65	1	.801
312411089	5	0	1	5	2008	65	1	.801
104112012	4	0	1		2006	65	1	.801
102511287	5	0	1		2008	65	1	.801
201311727	4	0	1	7	2006	65	1	.801
310217243	5	0	1		2008	65	1	.801
311617232	5	0	1		2008	65	1	.801
311111331	5	0	1	8	2008	65	1	.801
200617530	5	0	1		2008	65	1	.801
104917045	4	0	1		2006	65	1	.801
200317937	4	0	1		2006	65	1	.801
201811562	5	0	1	9	2008	65	1	.801
105817331	5	0	1		2008	65	1	.801
310111441	4	0	1	1.9999999	2006	65	1	.801
312211122	5	0	1		2008	65	1	.801
314011860	5	0	1	5	2008	65	1	.801
313211034	4	0	1	0	2006	65	1	.801
201411914	4	0	1	6	2006	65	1	.801
201617331	4	0	1		2006	65	1	.801
107017804	5	0	1		2008	65	1	.801
106517188	5	0	1		2008	65	1	.801
104917353	5	0	1		2008	65	1	.801
201011683	4	0	1	3.9999998	2006	65	1	.801
200511375	5	0	1	3.9999998	2008	65	1	.801
201011683	5	0	1	5	2008	65	1	.801
201117641	5	0	1		2008	65	1	.801
311617232	4	0	1		2006	65	1	.801
200617530	4	0	1		2006	65	1	.801
200317683	4	0	1		2006	65	1	.801
104112012	5	0	1	9	2008	65	1	.801
106117430	5	0	1		2008	65	1	.801
107417056	4	0	1		2006	65	1	.801
105717859	5	0	1		2008	65	1	.801
108717188	5	0	1	8	2008	65	1	.801
106117430	4	0	1		2006	65	1	.801
311917320	5	0	1		2008	65	1	.801
200811354	4	0	1	10	2006	65	1	.801
104311155	5	0	1	8	2008	65	1	.801
104917001	5	0	1		2008	65	1	.801
200511375	4	0	1		2006	65	1	.801
102511287	4	0	1		2006	65	1	.801
201617606	4	0	1		2006	65	1	.801
201411914	5	0	1	6	2008	65	1	.801
102617276	4	0	1		2006	65	1	.801
311217045	5	0	1		2008	65	1	.801
108417485	4	0	1		2006	65	1	.801
104317342	4	0	1		2006	65	1	.801
108217056	5	0	1		2008	65	1	.801
200715430	4	0	1		2006	65	1	.801
311311144	5	0	1	7	2008	65	1	.801
201617606	5	0	1		2008	65	1	.801
107017782	5	0	1		2008	65	1	.801
107417298	5	0	1		2008	70	1	.6909999999999999
311111045	4	0	1	1.9999999	2006	70	1	.6909999999999999
201617145	4	0	1		2006	70	1	.6909999999999999
200815717	5	0	1		2008	70	1	.6909999999999999
200815717	4	0	1		2006	70	1	.6909999999999999
310717276	4	0	1		2006	70	1	.6909999999999999
105711716	5	0	1	0	2008	70	1	.6909999999999999
311717166	4	0	1		2006	70	1	.6909999999999999
104117441	4	0	1		2006	70	1	.6909999999999999
310817430	5	0	1		2008	70	1	.6909999999999999
311517089	4	0	1		2006	70	1	.6909999999999999
201011784	4	0	1	5	2006	70	1	.6909999999999999
106711078	4	0	1		2006	70	1	.6909999999999999
311317056	5	0	1		2008	70	1	.6909999999999999
310217199	5	0	1		2008	70	1	.6909999999999999
106911034	5	0	1	3.9999998	2008	70	1	.6909999999999999
313017386	5	0	1		2008	70	1	.6909999999999999
311517089	5	0	1		2008	70	1	.6909999999999999
104317342	5	0	1		2008	70	1	.6909999999999999
201617331	5	0	1		2008	70	1	.6909999999999999
102711056	5	0	1	10	2008	70	1	.6909999999999999
200217562	4	0	1		2006	70	1	.6909999999999999
103617177	5	0	1		2008	70	1	.6909999999999999
200611772	4	0	1	3	2006	70	1	.6909999999999999
310717276	5	0	1		2008	70	1	.6909999999999999
310817430	4	0	1		2006	70	1	.6909999999999999
103811496	4	0	1	8	2006	70	1	.6909999999999999
311317056	4	0	1		2006	70	1	.6909999999999999
310411518	4	0	1	5	2006	70	1	.6909999999999999
311317177	4	0	1		2006	70	1	.6909999999999999
313017386	4	0	1		2006	70	1	.6909999999999999
102817023	4	0	1		2006	70	1	.6909999999999999
310217199	4	0	1		2006	70	1	.6909999999999999
200611969	5	0	1	5	2008	70	1	.6909999999999999
104217012	4	0	1		2006	70	1	.6909999999999999
201111950	4	0	1	6	2006	70	1	.6909999999999999
104115463	4	0	1		2006	70	1	.6909999999999999
104417034	4	0	1		2006	70	1	.6909999999999999
314017134	4	0	1		2006	70	1	.6909999999999999
312817529	4	0	1		2006	70	1	.6909999999999999
107217023	5	0	1		2008	70	1	.6909999999999999
104917045	5	0	1		2008	70	1	.6909999999999999
314017133	4	0	1		2006	70	1	.6909999999999999
310111353	4	0	1	0	2006	70	1	.6909999999999999
108417485	5	0	1		2008	70	1	.6909999999999999
106516617	5	0	1	5	2008	70	1	.6909999999999999
106911034	4	0	1	3	2006	70	1	.6909999999999999
105817056	4	0	1		2006	70	1	.6909999999999999
311111045	5	0	1	5	2008	70	1	.6909999999999999
200317683	5	0	1		2008	70	1	.6909999999999999
311317177	5	0	1		2008	70	1	.6909999999999999
313216221	5	0	1	5	2008	70	1	.6909999999999999
201411859	4	0	1	3	2006	70	1	.6909999999999999
201011751	5	0	1	8	2008	70	1	.6909999999999999
313211034	5	0	1	0	2008	70	1	.6909999999999999
314017134	5	0	1		2008	70	1	.6909999999999999
201111950	5	0	1	7	2008	70	1	.6909999999999999
105711716	4	0	1	3.9999998	2006	70	1	.6909999999999999
312817529	5	0	1		2008	70	1	.6909999999999999
104217012	5	0	1		2008	70	1	.6909999999999999
201617145	5	0	1		2008	70	1	.6909999999999999
104217342	4	0	1		2006	70	1	.6909999999999999
103814353	5	0	1	8	2008	70	1	.6909999999999999
313216221	4	0	1	5	2006	70	1	.6909999999999999
200217562	5	0	1		2008	70	1	.6909999999999999
104117441	5	0	1		2008	70	1	.6909999999999999
313611045	5	0	1	6	2008	75	1	.538
201817342	5	0	1		2008	75	1	.538
107911320	4	0	1	1.9999999	2006	75	1	.538
105717881	5	0	1		2008	75	1	.538
314017133	5	0	1		2008	75	1	.538
311117298	4	0	1		2006	75	1	.538
310411518	5	0	1	7	2008	75	1	.538
104417012	4	0	1		2006	75	1	.538
310111353	5	0	1	0	2008	75	1	.538
105817056	5	0	1		2008	75	1	.538
314417287	4	0	1		2006	75	1	.538
313611045	4	0	1	0	2006	75	1	.538
108617276	4	0	1		2006	75	1	.538
201817342	4	0	1		2006	75	1	.538
311117298	5	0	1		2008	75	1	.538
105115232	5	0	1		2008	75	1	.538
103811496	5	0	1	3	2008	75	1	.538
104311276	4	0	1	0	2006	75	1	.538
106711078	5	0	1	9	2008	75	1	.538
201711684	4	0	1	3.9999998	2006	75	1	.538
201011784	5	0	1	7	2008	75	1	.538
311117903	4	0	1		2006	75	1	.538
104115463	5	0	1		2008	75	1	.538
201411859	5	0	1	3.9999998	2008	75	1	.538
107911320	5	0	1	9	2008	75	1	.538
104217342	5	0	1		2008	75	1	.538
105115232	4	0	1		2006	75	1	.538
311717166	5	0	1		2008	75	1	.538
314017617	5	0	1		2008	75	1	.538
103717243	4	0	1		2006	75	1	.538
200611772	5	0	1	6	2008	75	1	.538
104417012	5	0	1		2008	75	1	.538
107517155	5	0	1		2008	75	1	.538
201017672	4	0	1		2006	75	1	.538
107517155	4	0	1		2006	75	1	.538
314017617	4	0	1		2006	75	1	.538
104417034	5	0	1		2008	75	1	.538
105717881	4	0	1		2006	75	1	.538
102817023	5	0	1		2008	75	1	.538
201017672	5	0	1		2008	75	1	.538
201711684	5	0	1	6	2008	80	1	.302
313017485	4	0	1		2006	80	1	.302
103717243	5	0	1		2008	80	1	.302
311317199	5	0	1	3.9999998	2008	80	1	.302
311117903	5	0	1		2008	80	1	.302
311317199	4	0	1		2006	80	1	.302
312317122	4	0	1		2006	80	1	.302
313017485	5	0	1		2008	80	1	.302
314417287	5	0	1		2008	80	1	.302
108617276	5	0	1		2008	80	1	.302
104311276	5	0	1	3	2008	80	1	.302
105717639	4	0	1		2006	80	1	.302
105717639	5	0	1		2008	80	1	.302
313217408	4	0	1		2006	80	1	.302
313217408	5	0	1		2008	80	1	.302
200117518	5	0	1		2008	85	1	.2369277586821218
201211111	5	0	1	3.9999998	2008	85	1	.2369277586821218
200617716	4	0	1		2006	85	1	.2369277586821218
310017210	5	0	1		2008	85	1	.2369277586821218
200117518	4	0	1		2006	85	1	.2369277586821218
200617716	5	0	1		2008	85	1	.2369277586821218
201211111	4	0	1	5	2006	85	1	.2369277586821218
312317122	5	0	1	7	2008	85	1	.2369277586821218
310017210	4	0	1		2006	85	1	.2369277586821218
201101013	4	1	1	3.9999998	2006	30	1	.917
200206002	5	1	1	6	2008	30	1	.917
200206002	4	1	1	3.9999998	2006	30	1	.917
311301023	4	1	1	8	2006	35	1	.902
310901012	4	1	1	6	2006	35	1	.902
102401023	4	1	1	8	2006	35	1	.902
312701188	4	1	1	3.9999998	2006	35	1	.902
310101518	4	1	1	7	2006	35	1	.902
201101013	5	1	1	5	2008	35	1	.902
107501408	4	1	1	8	2006	35	1	.902
310001496	4	1	1	7	2006	35	1	.902
201102287	4	1	1	6	2006	35	1	.902
108101364	4	1	1	8	2006	35	1	.902
310202001	4	1	1	8	2006	35	1	.902
312301111	4	1	1	5	2006	35	1	.902
106801045	4	1	1	1.0000002	2006	35	1	.902
104101551	4	1	1		2006	35	1	.902
200601012	4	1	1	3.9999998	2006	35	1	.902
310301001	4	1	1	8	2006	35	1	.902
201405574	4	1	1		2006	35	1	.902
200701177	4	1	1	0	2006	35	1	.902
108302089	4	1	1		2006	35	1	.902
310906111	4	1	1		2006	35	1	.902
310205144	4	1	1		2006	35	1	.902
201001816	4	1	1	8	2006	35	1	.902
200901012	4	1	1	3.9999998	2006	35	1	.902
105801309	4	1	1	5	2006	35	1	.902
106101342	4	1	1	5	2006	35	1	.902
106901023	4	1	1		2006	35	1	.902
310001353	4	1	1	10	2006	35	1	.902
107904111	4	1	1	5	2006	35	1	.902
310801342	4	1	1	7	2006	35	1	.902
201307331	4	1	1		2006	35	1	.902
201601123	4	1	1	6	2006	40	1	.912
311201716	5	1	1	9	2008	40	1	.912
310901001	4	1	1	5	2006	40	1	.912
312101111	4	1	1	1.9999999	2006	40	1	.912
201302452	4	1	1	5	2006	40	1	.912
312001078	5	1	1	8	2008	40	1	.912
310902254	5	1	1	3	2008	40	1	.912
312002408	4	1	1	9	2006	40	1	.912
314101298	5	1	1	6	2008	40	1	.912
311904254	5	1	1	8	2008	40	1	.912
312001078	4	1	1	9	2006	40	1	.912
201401750	5	1	1	8	2008	40	1	.912
108401100	4	1	1	7	2006	40	1	.912
201302595	4	1	1	1.9999999	2006	40	1	.912
201307331	5	1	1	5	2008	40	1	.912
108302089	5	1	1	7	2008	40	1	.912
201107078	4	1	1		2006	40	1	.912
108401100	5	1	1	5	2008	40	1	.912
201001188	4	1	1	5	2006	40	1	.912
312202276	5	1	1	3.9999998	2008	40	1	.912
201701563	5	1	1	1.9999999	2008	40	1	.912
104801232	4	1	1	7	2006	40	1	.912
102601100	4	1	1	3	2006	40	1	.912
313401133	4	1	1		2006	40	1	.912
201101312	5	1	1	3.9999998	2008	40	1	.912
104601287	5	1	1		2008	40	1	.912
312601551	4	1	1		2006	40	1	.912
310401485	4	1	1	7	2006	40	1	.912
105001177	5	1	1	5	2008	40	1	.912
311901342	4	1	1	8	2006	40	1	.912
310201056	4	1	1	6	2006	40	1	.912
311101408	5	1	1	7	2008	40	1	.912
310401485	5	1	1	3.9999998	2008	40	1	.912
314001969	4	1	1		2006	40	1	.912
107301221	4	1	1		2006	40	1	.912
310901067	4	1	1	8	2006	40	1	.912
310901573	4	1	1	5	2006	40	1	.912
310906111	5	1	1	5	2008	40	1	.912
314001969	5	1	1	6	2008	40	1	.912
201802199	4	1	1	10	2006	40	1	.912
311301023	5	1	1	6	2008	40	1	.912
310001496	5	1	1	7	2008	40	1	.912
201101113	4	1	1	3.9999998	2006	40	1	.912
200601122	5	1	1	5	2008	40	1	.912
311102639	5	1	1	8	2008	40	1	.912
200301738	4	1	1	3.9999998	2006	40	1	.912
104401166	4	1	1	8	2006	40	1	.912
201601364	4	1	1	8	2006	40	1	.912
107001343	4	1	1	0	2006	40	1	.912
200605948	4	1	1		2006	40	1	.912
310201023	5	1	1	5	2008	40	1	.912
201705375	5	1	1	7	2008	40	1	.912
312102353	4	1	1	6	2006	40	1	.912
106401298	5	1	1	0	2008	40	1	.912
108201078	5	1	1	3.9999998	2008	40	1	.912
107001331	4	1	1	5	2006	40	1	.912
104304122	4	1	1	6	2006	40	1	.912
107501067	4	1	1	7	2006	40	1	.912
108101133	4	1	1	3	2006	40	1	.912
107501408	5	1	1	8	2008	40	1	.912
201201265	5	1	1		2008	40	1	.912
311202243	4	1	1	7	2006	40	1	.912
314001496	5	1	1	9	2008	40	1	.912
311801089	4	1	1	10	2006	40	1	.912
310902254	4	1	1	5	2006	40	1	.912
201401981	4	1	1	3	2006	40	1	.912
108601518	4	1	1	8	2006	40	1	.912
200501573	4	1	1	3	2006	40	1	.912
201302144	5	1	1	5	2008	40	1	.912
200701177	5	1	1	5	2008	40	1	.912
311601001	5	1	1	9	2008	40	1	.912
201401750	4	1	1	6	2006	40	1	.912
310901001	5	1	1	5	2008	40	1	.912
102601100	5	1	1	10	2008	40	1	.912
312801452	4	1	1	5	2006	40	1	.912
200201243	4	1	1	6	2006	40	1	.912
104201133	5	1	1	0	2008	40	1	.912
105501287	5	1	1	6	2008	40	1	.912
311701331	5	1	1	10	2008	40	1	.912
314007342	5	1	1		2008	40	1	.912
200601519	4	1	1	3	2006	40	1	.912
310905386	4	1	1		2006	40	1	.912
310205144	5	1	1	1.0000002	2008	40	1	.912
104601507	4	1	1	1.9999999	2006	40	1	.912
201101993	5	1	1	1.9999999	2008	40	1	.912
311701331	4	1	1	7	2006	40	1	.912
312001210	4	1	1	7	2006	40	1	.912
108201078	4	1	1		2006	40	1	.912
108501122	4	1	1	5	2006	40	1	.912
312202276	4	1	1	8	2006	40	1	.912
310401144	4	1	1	5	2006	40	1	.912
313404672	4	1	1	8	2006	40	1	.912
200801793	4	1	1	7	2006	40	1	.912
313407408	4	1	1		2006	40	1	.912
313201078	5	1	1	8	2008	40	1	.912
108101364	5	1	1	5	2008	40	1	.912
201001914	5	1	1	6	2008	40	1	.912
311201716	4	1	1	7	2006	40	1	.912
108601408	4	1	1	5	2006	40	1	.912
105201441	4	1	1	9	2006	40	1	.912
107406661	4	1	1	7	2006	40	1	.912
313404672	5	1	1	6	2008	40	1	.912
200801606	4	1	1	5	2006	40	1	.912
200801123	4	1	1	6	2006	40	1	.912
312801298	5	1	1	6	2008	40	1	.912
201201188	5	1	1	6	2008	40	1	.912
103301232	4	1	1	0	2006	40	1	.912
312901430	5	1	1	5	2008	40	1	.912
311901452	4	1	1	9	2006	40	1	.912
311704177	5	1	1	9	2008	40	1	.912
107401078	5	1	1	6	2008	40	1	.912
201101035	4	1	1	3	2006	40	1	.912
200601793	5	1	1	7	2008	40	1	.912
201701826	4	1	1	3	2006	40	1	.912
201302144	4	1	1	7	2006	40	1	.912
201802199	5	1	1	6	2008	40	1	.912
104801232	5	1	1	6	2008	40	1	.912
200601023	4	1	1	9	2006	40	1	.912
200901508	5	1	1	6	2008	40	1	.912
201401288	4	1	1	5	2006	40	1	.912
107502100	4	1	1		2006	40	1	.912
200207298	4	1	1		2006	40	1	.912
201701826	5	1	1	5	2008	40	1	.912
311501331	4	1	1	6	2006	40	1	.912
200801793	5	1	1	5	2008	40	1	.912
201701563	4	1	1	7	2006	40	1	.912
200901012	5	1	1	7	2008	40	1	.912
201001728	4	1	1	8	2006	40	1	.912
104801001	5	1	1	8	2008	40	1	.912
310902364	4	1	1	7	2006	40	1	.912
311901507	5	1	1		2008	40	1	.912
106607188	4	1	1		2006	40	1	.912
201302089	4	1	1	7	2006	40	1	.912
201802672	4	1	1	5	2006	40	1	.912
201201892	4	1	1	3.9999998	2006	40	1	.912
104202034	4	1	1	5	2006	40	1	.912
200701958	4	1	1	6	2006	40	1	.912
311601001	4	1	1	8	2006	40	1	.912
311101408	4	1	1	6	2006	40	1	.912
312001210	5	1	1	6	2008	40	1	.912
200302243	4	1	1	8	2006	40	1	.912
106201001	4	1	1	1.9999999	2006	40	1	.912
314401727	4	1	1	6	2006	40	1	.912
200701089	4	1	1	8	2006	40	1	.912
108602078	4	1	1		2006	40	1	.912
105101936	4	1	1	5	2006	40	1	.912
312801265	4	1	1	3.9999998	2006	40	1	.912
201201265	4	1	1	7	2006	40	1	.912
311401155	4	1	1	8	2006	40	1	.912
200301540	4	1	1	7	2006	40	1	.912
106201177	4	1	1	6	2006	40	1	.912
311904551	4	1	1	9	2006	40	1	.912
106101342	5	1	1	8	2008	40	1	.912
104201133	4	1	1	6	2006	40	1	.912
105801309	5	1	1	7	2008	40	1	.912
104801001	4	1	1	6	2006	40	1	.912
313201595	4	1	1	6	2006	40	1	.912
200801826	4	1	1	5	2006	40	1	.912
201101267	5	1	1	5	2008	40	1	.912
201102287	5	1	1	3.9999998	2008	40	1	.912
200207298	5	1	1	7	2008	40	1	.912
310601969	5	1	1	3.9999998	2008	40	1	.912
311101496	4	1	1	8	2006	40	1	.912
312801298	4	1	1		2006	40	1	.912
310801188	4	1	1	8	2006	40	1	.912
311402254	5	1	1	5	2008	40	1	.912
312102353	5	1	1	10	2008	40	1	.912
201101477	5	1	1	7	2008	40	1	.912
313401826	4	1	1		2006	40	1	.912
314102617	5	1	1	9	2008	40	1	.912
310801353	4	1	1	7	2006	40	1	.912
311904254	4	1	1	8	2006	40	1	.912
107401067	5	1	1	3.9999998	2008	40	1	.912
201601001	4	1	1	7	2006	40	1	.912
200901508	4	1	1	0	2006	40	1	.912
313401133	5	1	1	7	2008	40	1	.912
201601925	5	1	1	8	2008	40	1	.912
200301178	4	1	1	6	2006	40	1	.912
311704177	4	1	1	8	2006	40	1	.912
106101419	4	1	1		2006	40	1	.912
314301023	4	1	1		2006	40	1	.912
313001408	5	1	1	7	2008	40	1	.912
311601298	5	1	1	6	2008	40	1	.912
313201595	5	1	1	7	2008	40	1	.912
314001079	4	1	1	8	2006	40	1	.912
201601540	4	1	1	5	2006	40	1	.912
310301265	4	1	1	6	2006	40	1	.912
314001496	4	1	1	8	2006	40	1	.912
201001728	5	1	1	9	2008	40	1	.912
107404606	4	1	1		2006	40	1	.912
201001188	5	1	1	9	2008	40	1	.912
310001397	4	1	1	9	2006	40	1	.912
311901452	5	1	1	7	2008	40	1	.912
310701111	4	1	1	9	2006	40	1	.912
200802166	4	1	1	7	2006	40	1	.912
200601454	4	1	1		2006	40	1	.912
104504111	4	1	1		2006	40	1	.912
201101067	4	1	1	6	2006	40	1	.912
104504111	5	1	1	3.9999998	2008	40	1	.912
201201507	4	1	1	7	2006	40	1	.912
310101331	4	1	1	8	2006	40	1	.912
310301265	5	1	1	8	2008	40	1	.912
104101551	5	1	1	7	2008	40	1	.912
201101683	4	1	1	9	2006	40	1	.912
310901309	4	1	1	6	2006	40	1	.912
312601562	4	1	1	6	2006	40	1	.912
200301970	5	1	1	1.0000002	2008	40	1	.912
104304122	5	1	1	9	2008	40	1	.912
311201298	4	1	1	5	2006	40	1	.912
312301111	5	1	1	3.9999998	2008	40	1	.912
108101133	5	1	1	5	2008	40	1	.912
314102617	4	1	1	6	2006	40	1	.912
201001331	4	1	1	7	2006	40	1	.912
104502452	4	1	1		2006	40	1	.912
201302023	4	1	1	5	2006	40	1	.912
200601596	4	1	1	6	2006	40	1	.912
102101111	4	1	1	3.9999998	2006	40	1	.912
200601003	4	1	1	5	2006	40	1	.912
311801089	5	1	1	8	2008	40	1	.912
105501287	4	1	1	5	2006	40	1	.912
313201078	4	1	1	10	2006	40	1	.912
200601793	4	1	1	3	2006	40	1	.912
312601551	5	1	1	6	2008	40	1	.912
314007342	4	1	1		2006	40	1	.912
201705375	4	1	1		2006	40	1	.912
200902210	4	1	1	1.9999999	2006	40	1	.912
200801662	4	1	1	5	2006	40	1	.912
310301254	5	1	1	5	2008	40	1	.912
310301254	4	1	1	5	2006	40	1	.912
310202001	5	1	1	7	2008	40	1	.912
108501122	5	1	1	5	2008	40	1	.912
310401144	5	1	1	10	2008	40	1	.912
200301673	4	1	1	5	2006	40	1	.912
311102639	4	1	1	5	2006	40	1	.912
108501100	4	1	1	10	2006	40	1	.912
314001485	4	1	1	9	2006	40	1	.912
310201023	4	1	1	7	2006	40	1	.912
310301298	5	1	1	6	2008	40	1	.912
311604177	4	1	1	8	2006	40	1	.912
201001914	4	1	1		2006	40	1	.912
311501331	5	1	1	7	2008	40	1	.912
108201100	4	1	1	5	2006	40	1	.912
200301970	4	1	1	6	2006	40	1	.912
201101067	5	1	1	5	2008	40	1	.912
310101100	4	1	1	6	2006	40	1	.912
106401298	4	1	1	0	2006	40	1	.912
312901430	4	1	1	8	2006	40	1	.912
310101100	5	1	1	3.9999998	2008	40	1	.912
200802166	5	1	1	5	2008	40	1	.912
310905386	5	1	1	3.9999998	2008	40	1	.912
311604177	5	1	1	1.9999999	2008	40	1	.912
200601122	4	1	1	5	2006	40	1	.912
310301001	5	1	1	6	2008	40	1	.912
201405574	5	1	1	7	2008	40	1	.912
314501155	4	1	1	8	2006	40	1	.912
201201188	4	1	1		2006	40	1	.912
310001353	5	1	1	5	2008	40	1	.912
310902364	5	1	1	5	2008	40	1	.912
201502089	4	1	1	3.9999998	2006	40	1	.912
311904551	5	1	1	7	2008	40	1	.912
201201507	5	1	1	1.0000002	2008	40	1	.912
106901023	5	1	1	7	2008	40	1	.912
106801045	5	1	1	0	2008	40	1	.912
201101477	4	1	1	5	2006	40	1	.912
107401067	4	1	1	5	2006	40	1	.912
312601562	5	1	1	7	2008	40	1	.912
108101353	5	1	1	7	2008	40	1	.912
314401727	5	1	1	8	2008	40	1	.912
310801342	5	1	1	5	2008	40	1	.912
107401078	4	1	1	0	2006	40	1	.912
201101312	4	1	1	8	2006	40	1	.912
314501155	5	1	1	7	2008	40	1	.912
103301507	4	1	1	6	2006	40	1	.912
201601837	4	1	1	6	2006	40	1	.912
201101222	5	1	1	0	2008	40	1	.912
104501661	4	1	1	6	2006	40	1	.912
310601969	4	1	1	7	2006	40	1	.912
311301012	4	1	1		2006	40	1	.912
107502100	5	1	1	9	2008	40	1	.912
102101111	5	1	1	7	2008	40	1	.912
200601454	5	1	1	6	2008	40	1	.912
107406661	5	1	1	7	2008	40	1	.912
201101113	5	1	1	0	2008	40	1	.912
103301232	5	1	1	7	2008	40	1	.912
107904111	5	1	1	8	2008	40	1	.912
106607188	5	1	1	7	2008	40	1	.912
311901507	4	1	1	9	2006	40	1	.912
200301540	5	1	1	3.9999998	2008	40	1	.912
201101993	4	1	1	6	2006	40	1	.912
310101518	5	1	1	3	2008	40	1	.912
201101267	4	1	1	6	2006	40	1	.912
108101353	4	1	1	5	2006	40	1	.912
201201782	4	1	1	3	2006	40	1	.912
105101936	5	1	1	3	2008	40	1	.912
314101298	4	1	1	7	2006	40	1	.912
201601123	5	1	1	9	2008	40	1	.912
201102269	4	1	1	3	2006	40	1	.912
310301298	4	1	1	6	2006	40	1	.912
310101331	5	1	1	8	2008	40	1	.912
201601001	5	1	1	3	2008	40	1	.912
105107046	4	1	1		2006	40	1	.912
311601298	4	1	1	8	2006	40	1	.912
102601221	4	1	1	5	2006	40	1	.912
104601287	4	1	1	0	2006	40	1	.912
104401100	4	1	1	5	2006	40	1	.912
201101738	4	1	1		2006	40	1	.912
200605948	5	1	1	7	2008	40	1	.912
312701188	5	1	1	7	2008	40	1	.912
201101222	4	1	1	3	2006	40	1	.912
201502089	5	1	1	1.9999999	2008	40	1	.912
201601925	4	1	1	7	2006	40	1	.912
104202034	5	1	1	0	2008	40	1	.912
311402254	4	1	1	8	2006	40	1	.912
104401166	5	1	1	8	2008	40	1	.912
102401023	5	1	1	7	2008	40	1	.912
107001331	5	1	1	7	2008	40	1	.912
105001177	4	1	1	5	2006	40	1	.912
104401100	5	1	1	7	2008	40	1	.912
312201045	4	1	1	8	2006	40	1	.912
313001408	4	1	1	9	2006	40	1	.912
200601012	5	1	1	7	2008	40	1	.912
201001816	5	1	1	6	2008	40	1	.912
201201782	5	1	1	0	2008	40	1	.912
108601408	5	1	1	5	2008	40	1	.912
310901012	5	1	1	3.9999998	2008	40	1	.912
201104573	4	1	1	5	2006	45	1	.918
310901507	4	1	1	7	2006	45	1	.918
312816089	5	1	1	5	2008	45	1	.918
201001749	5	1	1	6	2008	45	1	.918
107601320	4	1	1	6	2006	45	1	.918
310901507	5	1	1	5	2008	45	1	.918
201001772	4	1	1	7	2006	45	1	.918
312002408	5	1	1	5	2008	45	1	.918
201302705	4	1	1		2006	45	1	.918
104501034	4	1	1	3.9999998	2006	45	1	.918
106501551	4	1	1	7	2006	45	1	.918
200801397	5	1	1	5	2008	45	1	.918
310501309	4	1	1		2006	45	1	.918
107701243	4	1	1		2006	45	1	.918
200201243	5	1	1	8	2008	45	1	.918
310401551	4	1	1	5	2006	45	1	.918
104101221	4	1	1	5	2006	45	1	.918
103801133	5	1	1		2008	45	1	.918
106101309	4	1	1	5	2006	45	1	.918
200701089	5	1	1	7	2008	45	1	.918
103101012	4	1	1	5	2006	45	1	.918
200501573	5	1	1	6	2008	45	1	.918
200301507	4	1	1	5	2006	45	1	.918
103701001	5	1	1	3	2008	45	1	.918
200302243	5	1	1	7	2008	45	1	.918
201401562	5	1	1	7	2008	45	1	.918
311501342	4	1	1	7	2006	45	1	.918
200301254	5	1	1	8	2008	45	1	.918
107301221	5	1	1	7	2008	45	1	.918
200201507	5	1	1	8	2008	45	1	.918
107501067	5	1	1	9	2008	45	1	.918
310107298	5	1	1	3	2008	45	1	.918
105001034	5	1	1	9	2008	45	1	.918
200901287	5	1	1	8	2008	45	1	.918
103801133	4	1	1	3.9999998	2006	45	1	.918
310301188	4	1	1	9	2006	45	1	.918
201007057	5	1	1	3	2008	45	1	.918
107601364	5	1	1	7	2008	45	1	.918
310801243	5	1	1	8	2008	45	1	.918
310901067	5	1	1	5	2008	45	1	.918
201101683	5	1	1	5	2008	45	1	.918
310201221	4	1	1	9	2006	45	1	.918
200701958	5	1	1	3.9999998	2008	45	1	.918
200801606	5	1	1	8	2008	45	1	.918
201007057	4	1	1		2006	45	1	.918
108301100	4	1	1	1.9999999	2006	45	1	.918
108501100	5	1	1	10	2008	45	1	.918
312901573	5	1	1	6	2008	45	1	.918
200601278	4	1	1	3	2006	45	1	.918
312201045	5	1	1	5	2008	45	1	.918
107701111	4	1	1	1.0000002	2006	45	1	.918
106101419	5	1	1	8	2008	45	1	.918
310107298	4	1	1		2006	45	1	.918
106201001	5	1	1	5	2008	45	1	.918
105001034	4	1	1	3.9999998	2006	45	1	.918
200207617	4	1	1		2006	45	1	.918
200301738	5	1	1	6	2008	45	1	.918
312901199	5	1	1	0	2008	45	1	.918
314401584	4	1	1	8	2006	45	1	.918
201001331	5	1	1		2008	45	1	.918
201601837	5	1	1		2008	45	1	.918
201107078	5	1	1	7	2008	45	1	.918
200301254	4	1	1	3.9999998	2006	45	1	.918
103807397	4	1	1		2006	45	1	.918
107901265	5	1	1	5	2008	45	1	.918
103807397	5	1	1	6	2008	45	1	.918
102601221	5	1	1	10	2008	45	1	.918
201401101	4	1	1	6	2006	45	1	.918
201401474	4	1	1	5	2006	45	1	.918
311605144	4	1	1		2006	45	1	.918
106501309	4	1	1	3	2006	45	1	.918
108301100	5	1	1	7	2008	45	1	.918
200801387	5	1	1		2008	45	1	.918
107001222	4	1	1	5	2006	45	1	.918
201101035	5	1	1	7	2008	45	1	.918
314102397	5	1	1	3	2008	45	1	.918
106702265	4	1	1	6	2006	45	1	.918
310401177	4	1	1	7	2006	45	1	.918
310101012	4	1	1	7	2006	45	1	.918
106702265	5	1	1	3.9999998	2008	45	1	.918
107701243	5	1	1	3.9999998	2008	45	1	.918
103301507	5	1	1	5	2008	45	1	.918
201001432	5	1	1	5	2008	45	1	.918
200802530	4	1	1	3.9999998	2006	45	1	.918
200501529	4	1	1	3	2006	45	1	.918
314001485	5	1	1	7	2008	45	1	.918
107001343	5	1	1	9	2008	45	1	.918
311201485	5	1	1	7	2008	45	1	.918
311805155	4	1	1		2006	45	1	.918
310301188	5	1	1		2008	45	1	.918
312101111	5	1	1	5	2008	45	1	.918
310401551	5	1	1	7	2008	45	1	.918
310001397	5	1	1	7	2008	45	1	.918
201001432	4	1	1	3	2006	45	1	.918
314401584	5	1	1	7	2008	45	1	.918
310501309	5	1	1	3.9999998	2008	45	1	.918
201401981	5	1	1	3	2008	45	1	.918
200301673	5	1	1	3.9999998	2008	45	1	.918
103901419	4	1	1	1.9999999	2006	45	1	.918
107901265	4	1	1	5	2006	45	1	.918
103101012	5	1	1	6	2008	45	1	.918
310101408	5	1	1	8	2008	45	1	.918
200501342	5	1	1	3.9999998	2008	45	1	.918
311401155	5	1	1	5	2008	45	1	.918
312801463	4	1	1	7	2006	45	1	.918
107404606	5	1	1	7	2008	45	1	.918
200801266	5	1	1	3.9999998	2008	45	1	.918
108602078	5	1	1	5	2008	45	1	.918
201302089	5	1	1	1.9999999	2008	45	1	.918
201607024	4	1	1		2006	45	1	.918
201601364	5	1	1	5	2008	45	1	.918
103701001	4	1	1	6	2006	45	1	.918
104601177	4	1	1	7	2006	45	1	.918
312201353	5	1	1	5	2008	45	1	.918
200701045	4	1	1	3	2006	45	1	.918
105707892	4	1	1		2006	45	1	.918
201201892	5	1	1	3	2008	45	1	.918
312701254	5	1	1	5	2008	45	1	.918
104502452	5	1	1	6	2008	45	1	.918
105107046	5	1	1	0	2008	45	1	.918
314301023	5	1	1	6	2008	45	1	.918
312801144	5	1	1	7	2008	45	1	.918
201105212	4	1	1		2006	45	1	.918
311601056	5	1	1	6	2008	45	1	.918
311102177	5	1	1	7	2008	45	1	.918
200801397	4	1	1	6	2006	45	1	.918
312001155	4	1	1	8	2006	45	1	.918
310801243	4	1	1		2006	45	1	.918
200801826	5	1	1	6	2008	45	1	.918
313004793	4	1	1	5	2006	45	1	.918
200201507	4	1	1	5	2006	45	1	.918
201101343	5	1	1	3.9999998	2008	45	1	.918
201701672	4	1	1	9	2006	45	1	.918
106807001	4	1	1		2006	45	1	.918
201105212	5	1	1	5	2008	45	1	.918
200107705	4	1	1		2006	45	1	.918
312201353	4	1	1	5	2006	45	1	.918
201102269	5	1	1	6	2008	45	1	.918
108201100	5	1	1	10	2008	45	1	.918
310401232	4	1	1	8	2006	45	1	.918
201401518	4	1	1	5	2006	45	1	.918
201101529	5	1	1	3.9999998	2008	45	1	.918
200202969	4	1	1	8	2006	45	1	.918
201101906	5	1	1	6	2008	45	1	.918
200801266	4	1	1	5	2006	45	1	.918
314201078	4	1	1	3	2006	45	1	.918
201802672	5	1	1	8	2008	45	1	.918
104601507	5	1	1	8	2008	45	1	.918
311301012	5	1	1	1.9999999	2008	45	1	.918
103301034	4	1	1	8	2006	45	1	.918
310201056	5	1	1	7	2008	45	1	.918
314301122	4	1	1	6	2006	45	1	.918
313001617	5	1	1		2008	45	1	.918
201401288	5	1	1	7	2008	45	1	.918
106401056	4	1	1	1.9999999	2006	45	1	.918
104101221	5	1	1	5	2008	45	1	.918
200801387	4	1	1	3	2006	45	1	.918
201302023	5	1	1	3.9999998	2008	45	1	.918
310101408	4	1	1	5	2006	45	1	.918
313401826	5	1	1	7	2008	45	1	.918
200601596	5	1	1	1.9999999	2008	45	1	.918
201302705	5	1	1	3.9999998	2008	45	1	.918
312901573	4	1	1	8	2006	45	1	.918
108001155	4	1	1	3.9999998	2006	45	1	.918
314501089	5	1	1	8	2008	45	1	.918
312301342	4	1	1	3	2006	45	1	.918
105101727	4	1	1	5	2006	45	1	.918
200701826	5	1	1	7	2008	45	1	.918
200307386	5	1	1		2008	45	1	.918
314501089	4	1	1	5	2006	45	1	.918
312801265	5	1	1	1.9999999	2008	45	1	.918
108001155	5	1	1	6	2008	45	1	.918
201101276	5	1	1	3	2008	45	1	.918
312801452	5	1	1	7	2008	45	1	.918
313402353	4	1	1		2006	45	1	.918
201001749	4	1	1	7	2006	45	1	.918
200307914	4	1	1		2006	45	1	.918
103301034	5	1	1	5	2008	45	1	.918
107001024	4	1	1	3	2006	45	1	.918
312816089	4	1	1	3.9999998	2006	45	1	.918
104501661	5	1	1	3.9999998	2008	45	1	.918
102701089	4	1	1	7	2006	45	1	.918
312801144	4	1	1	5	2006	45	1	.918
200601003	5	1	1	7	2008	45	1	.918
200901287	4	1	1	1.0000002	2006	45	1	.918
311201485	4	1	1	6	2006	45	1	.918
200301178	5	1	1	5	2008	45	1	.918
310901309	5	1	1	3.9999998	2008	45	1	.918
200801364	4	1	1	3.9999998	2006	45	1	.918
311101496	5	1	1	7	2008	45	1	.918
201706288	4	1	1	5	2006	45	1	.918
108601518	5	1	1	9	2008	45	1	.918
311501342	5	1	1	5	2008	45	1	.918
105701353	4	1	1	7	2006	45	1	.918
102401111	4	1	1		2006	45	1	.918
313001617	4	1	1		2006	45	1	.918
310401177	5	1	1	7	2008	45	1	.918
106501309	5	1	1	1.9999999	2008	45	1	.918
106101221	4	1	1	8	2006	45	1	.918
310204012	4	1	1	7	2006	45	1	.918
200501342	4	1	1	3.9999998	2006	45	1	.918
104601177	5	1	1		2008	45	1	.918
310404408	4	1	1		2006	45	1	.918
311601056	4	1	1	10	2006	45	1	.918
314011100	4	1	1	8	2006	45	1	.918
201706288	5	1	1	3.9999998	2008	45	1	.918
200601278	5	1	1	5	2008	45	1	.918
200601023	5	1	1	6	2008	45	1	.918
312001155	5	1	1	7	2008	45	1	.918
310701111	5	1	1	0	2008	45	1	.918
201401562	4	1	1	6	2006	45	1	.918
311102177	4	1	1	9	2006	45	1	.918
310901573	5	1	1	5	2008	45	1	.918
312901199	4	1	1	8	2006	45	1	.918
200701045	5	1	1	8	2008	45	1	.918
314007035	4	1	1		2006	45	1	.918
107707375	5	1	1	7	2008	45	1	.918
312701254	4	1	1	5	2006	45	1	.918
105201441	5	1	1	5	2008	45	1	.918
201302595	5	1	1	8	2008	45	1	.918
311901342	5	1	1	5	2008	45	1	.918
314401672	4	1	1	6	2006	45	1	.918
314102397	4	1	1		2006	45	1	.918
312101166	4	1	1	10	2006	45	1	.918
201101079	4	1	1	5	2006	45	1	.918
105701309	4	1	1	6	2006	45	1	.918
311202243	5	1	1	9	2008	45	1	.918
311201298	5	1	1	5	2008	45	1	.918
200801364	5	1	1	5	2008	45	1	.918
201101529	4	1	1	3	2006	45	1	.918
201302452	5	1	1	6	2008	45	1	.918
201505100	4	1	1		2006	45	1	.918
310801353	5	1	1	6	2008	45	1	.918
200701826	4	1	1	7	2006	45	1	.918
201101079	5	1	1	7	2008	45	1	.918
201101276	4	1	1	7	2006	45	1	.918
313501012	4	1	1	3.9999998	2006	45	1	.918
312101166	5	1	1	9	2008	45	1	.918
310201221	5	1	1	5	2008	45	1	.918
314001079	5	1	1	5	2008	45	1	.918
201101740	4	1	1	7	2006	45	1	.918
201401168	4	1	1	1.9999999	2006	45	1	.918
201101738	5	1	1	1.9999999	2008	45	1	.918
312901496	4	1	1	9	2006	45	1	.918
313004793	5	1	1	7	2008	45	1	.918
313407408	5	1	1	3.9999998	2008	45	1	.918
106201177	5	1	1	0	2008	45	1	.918
102401111	5	1	1	9	2008	45	1	.918
200102089	4	1	1		2006	45	1	.918
200601519	5	1	1	6	2008	45	1	.918
105101727	5	1	1	7	2008	45	1	.918
310204012	5	1	1	7	2008	45	1	.918
201401474	5	1	1	8	2008	45	1	.918
106101221	5	1	1	6	2008	45	1	.918
200307386	4	1	1		2006	45	1	.918
201601540	5	1	1	7	2008	45	1	.918
313501012	5	1	1	6	2008	45	1	.918
107707375	4	1	1		2006	45	1	.918
313402353	5	1	1	5	2008	45	1	.918
200801123	5	1	1	7	2008	45	1	.918
201505100	5	1	1	5	2008	45	1	.918
200207617	5	1	1	5	2008	45	1	.918
200101189	4	1	1	3	2006	45	1	.918
107601364	4	1	1	3.9999998	2006	45	1	.918
314301122	5	1	1	5	2008	45	1	.918
201701672	5	1	1	0	2008	45	1	.918
311101144	4	1	1	5	2006	45	1	.918
201101906	4	1	1		2006	45	1	.918
310801188	5	1	1	8	2008	45	1	.918
200701232	4	1	1		2006	45	1	.918
201101343	4	1	1	5	2006	45	1	.918
201401168	5	1	1	7	2008	45	1	.918
200902210	5	1	1	5	2008	45	1	.918
200801662	5	1	1	6	2008	45	1	.918
314407595	4	1	1		2006	50	1	.924
200607717	4	1	1		2006	50	1	.924
201302078	4	1	1	9	2006	50	1	.924
312901287	4	1	1		2006	50	1	.924
104901012	4	1	1	3.9999998	2006	50	1	.924
200801133	4	1	1	5	2006	50	1	.924
201807397	4	1	1		2006	50	1	.924
201001772	5	1	1	5	2008	50	1	.924
314401672	5	1	1	7	2008	50	1	.924
200701299	5	1	1	0	2008	50	1	.924
313201573	4	1	1	6	2006	50	1	.924
201101936	4	1	1	7	2006	50	1	.924
200601320	4	1	1	3.9999998	2006	50	1	.924
200101189	5	1	1		2008	50	1	.924
107605034	5	1	1	7	2008	50	1	.924
310401584	5	1	1	7	2008	50	1	.924
311701793	5	1	1	5	2008	50	1	.924
106607166	4	1	1		2006	50	1	.924
106601342	5	1	1	0	2008	50	1	.924
201601255	4	1	1	6	2006	50	1	.924
200701232	5	1	1	6	2008	50	1	.924
201101642	5	1	1	5	2008	50	1	.924
200807232	5	1	1	7	2008	50	1	.924
310001771	4	1	1	9	2006	50	1	.924
314007035	5	1	1	7	2008	50	1	.924
103701320	4	1	1	5	2006	50	1	.924
201107244	4	1	1		2006	50	1	.924
107001222	5	1	1	1.9999999	2008	50	1	.924
310201639	5	1	1	3	2008	50	1	.924
312201529	4	1	1		2006	50	1	.924
105701353	5	1	1	1.9999999	2008	50	1	.924
201007717	4	1	1		2006	50	1	.924
313001254	4	1	1	0	2006	50	1	.924
200802530	5	1	1	6	2008	50	1	.924
104901012	5	1	1	3.9999998	2008	50	1	.924
102601089	5	1	1	5	2008	50	1	.924
105207012	4	1	1		2006	50	1	.924
310801397	5	1	1	7	2008	50	1	.924
201607573	4	1	1		2006	50	1	.924
105101068	5	1	1	9	2008	50	1	.924
200601443	5	1	1	8	2008	50	1	.924
201504045	5	1	1	7	2008	50	1	.924
106707309	4	1	1		2006	50	1	.924
106807001	5	1	1	3.9999998	2008	50	1	.924
105701309	5	1	1	10	2008	50	1	.924
200102089	5	1	1		2008	50	1	.924
314001409	5	1	1	7	2008	50	1	.924
108601529	5	1	1	7	2008	50	1	.924
107901133	4	1	1	1.9999999	2006	50	1	.924
311805155	5	1	1	6	2008	50	1	.924
310601507	4	1	1	5	2006	50	1	.924
104301034	5	1	1	7	2008	50	1	.924
201107244	5	1	1	3	2008	50	1	.924
201302540	5	1	1	6	2008	50	1	.924
201504045	4	1	1		2006	50	1	.924
103701320	5	1	1		2008	50	1	.924
310201562	4	1	1	7	2006	50	1	.924
200801563	4	1	1		2006	50	1	.924
314505034	4	1	1		2006	50	1	.924
311301188	5	1	1	10	2008	50	1	.924
102501034	5	1	1	7	2008	50	1	.924
106101463	4	1	1	5	2006	50	1	.924
104001067	5	1	1	9	2008	50	1	.924
200601475	5	1	1	9	2008	50	1	.924
108807133	5	1	1	7	2008	50	1	.924
310101386	5	1	1	3	2008	50	1	.924
201101642	4	1	1	6	2006	50	1	.924
310801397	4	1	1	7	2006	50	1	.924
102601089	4	1	1	7	2006	50	1	.924
201401025	4	1	1	1.9999999	2006	50	1	.924
311701793	4	1	1	5	2006	50	1	.924
201101740	5	1	1	6	2008	50	1	.924
200601496	4	1	1		2006	50	1	.924
313301441	4	1	1	5	2006	50	1	.924
201302111	5	1	1	10	2008	50	1	.924
108601529	4	1	1	8	2006	50	1	.924
312307210	5	1	1		2008	50	1	.924
200601320	5	1	1	7	2008	50	1	.924
314011100	5	1	1	7	2008	50	1	.924
102701089	5	1	1	7	2008	50	1	.924
201102115	4	1	1	5	2006	50	1	.924
201101936	5	1	1	0	2008	50	1	.924
311301188	4	1	1	8	2006	50	1	.924
108601067	4	1	1	3.9999998	2006	50	1	.924
314301034	4	1	1	7	2006	50	1	.924
200102958	4	1	1	8	2006	50	1	.924
103301023	5	1	1	1.0000002	2008	50	1	.924
201805375	4	1	1		2006	50	1	.924
108501221	4	1	1	0	2006	50	1	.924
310101001	4	1	1	7	2006	50	1	.924
106801133	4	1	1		2006	50	1	.924
313201309	4	1	1	5	2006	50	1	.924
310101386	4	1	1		2006	50	1	.924
200601443	4	1	1	5	2006	50	1	.924
201802507	4	1	1	0	2006	50	1	.924
105101068	4	1	1	5	2006	50	1	.924
312401254	4	1	1	9	2006	50	1	.924
314506111	4	1	1		2006	50	1	.924
108707034	4	1	1		2006	50	1	.924
104301243	4	1	1	7	2006	50	1	.924
200701716	5	1	1	8	2008	50	1	.924
201401101	5	1	1	8	2008	50	1	.924
314301034	5	1	1	7	2008	50	1	.924
314001409	4	1	1	8	2006	50	1	.924
105707892	5	1	1	3.9999998	2008	50	1	.924
311107727	4	1	1		2006	50	1	.924
314501023	4	1	1	6	2006	50	1	.924
103801276	4	1	1	6	2006	50	1	.924
200801563	5	1	1	6	2008	50	1	.924
201802507	5	1	1	1.9999999	2008	50	1	.924
200901387	5	1	1	7	2008	50	1	.924
312307210	4	1	1		2006	50	1	.924
200107705	5	1	1	0	2008	50	1	.924
103702078	5	1	1	9	2008	50	1	.924
310101012	5	1	1	8	2008	50	1	.924
201104573	5	1	1	5	2008	50	1	.924
200601992	4	1	1		2006	50	1	.924
201601222	5	1	1	7	2008	50	1	.924
311107727	5	1	1	3.9999998	2008	50	1	.924
310401232	5	1	1	8	2008	50	1	.924
200601232	5	1	1		2008	50	1	.924
311401331	4	1	1		2006	50	1	.924
200807232	4	1	1		2006	50	1	.924
104301243	5	1	1	7	2008	50	1	.924
107502012	4	1	1		2006	50	1	.924
104301067	4	1	1	3.9999998	2006	50	1	.924
312601122	4	1	1	7	2006	50	1	.924
104301034	4	1	1	6	2006	50	1	.924
103901419	5	1	1	8	2008	50	1	.924
314201078	5	1	1	7	2008	50	1	.924
312801485	4	1	1	8	2006	50	1	.924
200202969	5	1	1	3	2008	50	1	.924
201601222	4	1	1	5	2006	50	1	.924
201302111	4	1	1	3	2006	50	1	.924
200701837	5	1	1	3.9999998	2008	50	1	.924
102501034	4	1	1	5	2006	50	1	.924
310404408	5	1	1	7	2008	50	1	.924
200901387	4	1	1	0	2006	50	1	.924
201302540	4	1	1		2006	50	1	.924
200701837	4	1	1	5	2006	50	1	.924
104507353	4	1	1		2006	50	1	.924
201101486	4	1	1		2006	50	1	.924
200701299	4	1	1	7	2006	50	1	.924
312901155	4	1	1	7	2006	50	1	.924
312307331	4	1	1		2006	50	1	.924
107601320	5	1	1	10	2008	50	1	.924
200907936	4	1	1		2006	50	1	.924
312801485	5	1	1	5	2008	50	1	.924
311901221	5	1	1		2008	50	1	.924
200601309	4	1	1	1.0000002	2006	50	1	.924
201207595	4	1	1		2006	50	1	.924
310001771	5	1	1	6	2008	50	1	.924
106601342	4	1	1	5	2006	50	1	.924
311901221	4	1	1	3.9999998	2006	50	1	.924
200801980	4	1	1	5	2006	50	1	.924
106101309	5	1	1	5	2008	50	1	.924
106701023	5	1	1	3.9999998	2008	50	1	.924
103702078	4	1	1	7	2006	50	1	.924
107001288	4	1	1		2006	50	1	.924
310201562	5	1	1	7	2008	50	1	.924
310601507	5	1	1	8	2008	50	1	.924
311101144	5	1	1	8	2008	50	1	.924
200701716	4	1	1	7	2006	50	1	.924
200501529	5	1	1	3	2008	50	1	.924
200301507	5	1	1	3.9999998	2008	50	1	.924
314107254	4	1	1		2006	50	1	.924
105601232	4	1	1	0	2006	50	1	.924
201601694	4	1	1		2006	50	1	.924
312401254	5	1	1	6	2008	50	1	.924
200601475	4	1	1	7	2006	50	1	.924
105207012	5	1	1		2008	50	1	.924
200601135	5	1	1	3.9999998	2008	50	1	.924
106707309	5	1	1	3.9999998	2008	50	1	.924
106507166	4	1	1		2006	50	1	.924
200601882	4	1	1	6	2006	50	1	.924
200901013	4	1	1	3	2006	50	1	.924
103801276	5	1	1	3	2008	50	1	.924
103301023	4	1	1	3	2006	50	1	.924
107001024	5	1	1	9	2008	50	1	.924
106507221	4	1	1		2006	50	1	.924
311401331	5	1	1	7	2008	50	1	.924
200307914	5	1	1	7	2008	50	1	.924
200601135	4	1	1	1.0000002	2006	50	1	.924
201701617	4	1	1	7	2006	50	1	.924
200601882	5	1	1	3	2008	50	1	.924
107605034	4	1	1		2006	50	1	.924
108501221	5	1	1	3.9999998	2008	50	1	.924
200601992	5	1	1		2008	50	1	.924
200601232	4	1	1		2006	50	1	.924
312901287	5	1	1	5	2008	50	1	.924
312801463	5	1	1	7	2008	50	1	.924
312901496	5	1	1	8	2008	50	1	.924
201601694	5	1	1	5	2008	50	1	.924
200901013	5	1	1	7	2008	50	1	.924
106701023	4	1	1	3.9999998	2006	50	1	.924
311605144	5	1	1	1.9999999	2008	50	1	.924
104001067	4	1	1	0	2006	50	1	.924
106401056	5	1	1	7	2008	50	1	.924
312301342	5	1	1	8	2008	50	1	.924
314107254	5	1	1	5	2008	50	1	.924
314501023	5	1	1	3	2008	50	1	.924
105101980	4	1	1	9	2006	50	1	.924
108807133	4	1	1		2006	50	1	.924
314001639	4	1	1	9	2006	50	1	.924
310201639	4	1	1	9	2006	50	1	.924
107701111	5	1	1	7	2008	50	1	.924
106501551	5	1	1	9	2008	50	1	.924
104501034	5	1	1	5	2008	50	1	.924
201401518	5	1	1	6	2008	50	1	.924
310401584	4	1	1	9	2006	50	1	.924
201401025	5	1	1	5	2008	50	1	.924
201607024	5	1	1	5	2008	50	1	.924
200907936	5	1	1	0	2008	50	1	.924
201701617	5	1	1	8	2008	50	1	.924
108701089	4	1	1	0	2006	55	1	.92
201201045	5	1	1	8	2008	55	1	.92
106607166	5	1	1		2008	55	1	.92
201607518	4	1	1		2006	55	1	.92
106007023	4	1	1		2006	55	1	.92
200107584	4	1	1		2006	55	1	.92
104802155	5	1	1	6	2008	55	1	.92
313505089	4	1	1		2006	55	1	.92
312901155	5	1	1	1.0000002	2008	55	1	.92
201401452	5	1	1	3.9999998	2008	55	1	.92
313601144	5	1	1	3.9999998	2008	55	1	.92
313007177	4	1	1		2006	55	1	.92
104701078	5	1	1	5	2008	55	1	.92
314402463	4	1	1	6	2006	55	1	.92
201401179	5	1	1		2008	55	1	.92
201302078	5	1	1	1.9999999	2008	55	1	.92
313507067	5	1	1	7	2008	55	1	.92
105101903	4	1	1	5	2006	55	1	.92
314505034	5	1	1	5	2008	55	1	.92
312801133	4	1	1	3	2006	55	1	.92
105307056	5	1	1	5	2008	55	1	.92
310007650	4	1	1		2006	55	1	.92
107001288	5	1	1	10	2008	55	1	.92
104802155	4	1	1		2006	55	1	.92
313301441	5	1	1	5	2008	55	1	.92
201307342	5	1	1		2008	55	1	.92
105801419	5	1	1	7	2008	55	1	.92
102501001	5	1	1	7	2008	55	1	.92
107901133	5	1	1	8	2008	55	1	.92
314001683	4	1	1	10	2006	55	1	.92
201201002	5	1	1	3.9999998	2008	55	1	.92
313507067	4	1	1		2006	55	1	.92
200601508	4	1	1		2006	55	1	.92
314001683	5	1	1	8	2008	55	1	.92
312201056	5	1	1	9	2008	55	1	.92
200105397	4	1	1		2006	55	1	.92
106207078	5	1	1	3	2008	55	1	.92
310101001	5	1	1	7	2008	55	1	.92
200601332	4	1	1	3	2006	55	1	.92
200601432	5	1	1	3	2008	55	1	.92
200601309	5	1	1	9	2008	55	1	.92
201601903	5	1	1	1.9999999	2008	55	1	.92
200801980	5	1	1	0	2008	55	1	.92
201201177	4	1	1	3	2006	55	1	.92
201407497	4	1	1		2006	55	1	.92
106507221	5	1	1	3.9999998	2008	55	1	.92
105101903	5	1	1	5	2008	55	1	.92
200601432	4	1	1	5	2006	55	1	.92
105701760	4	1	1	5	2006	55	1	.92
200105397	5	1	1	8	2008	55	1	.92
313505089	5	1	1	8	2008	55	1	.92
310201034	4	1	1	7	2006	55	1	.92
200701793	4	1	1	5	2006	55	1	.92
102501001	4	1	1	5	2006	55	1	.92
200307419	4	1	1		2006	55	1	.92
201101486	5	1	1		2008	55	1	.92
314001639	5	1	1	8	2008	55	1	.92
201307342	4	1	1		2006	55	1	.92
201502144	4	1	1		2006	55	1	.92
201004201	4	1	1	5	2006	55	1	.92
105105859	4	1	1		2006	55	1	.92
312607111	4	1	1		2006	55	1	.92
105207001	4	1	1		2006	55	1	.92
312601122	5	1	1	7	2008	55	1	.92
106105056	4	1	1		2006	55	1	.92
200217914	5	1	1	9	2008	55	1	.92
201207705	5	1	1	7	2008	55	1	.92
201701134	4	1	1	9	2006	55	1	.92
313001254	5	1	1	7	2008	55	1	.92
314001078	4	1	1	10	2006	55	1	.92
201001575	5	1	1	3.9999998	2008	55	1	.92
104207144	5	1	1		2008	55	1	.92
104507353	5	1	1	7	2008	55	1	.92
104307089	4	1	1		2006	55	1	.92
313201309	5	1	1	6	2008	55	1	.92
201001244	4	1	1	5	2006	55	1	.92
201101617	4	1	1	1.9999999	2006	55	1	.92
312201529	5	1	1	7	2008	55	1	.92
200801133	5	1	1	9	2008	55	1	.92
200217914	4	1	1		2006	55	1	.92
200801045	5	1	1	5	2008	55	1	.92
201401179	4	1	1	6	2006	55	1	.92
311405320	5	1	1	3	2008	55	1	.92
200607717	5	1	1	7	2008	55	1	.92
314001596	4	1	1	7	2006	55	1	.92
[truncated: 6,737 more rows]
