# Supplementary material for: MORTALITY RISK INFORMATION, SURVIVAL EXPECTATIONS AND SEXUAL BEHAVIOURS
Source: Econ J (London). Author manuscript; Available in PMC 2025 May 1. (PMC11065140; doi:10.1093/ej/uead116)
Supplement: Zipped Data - Replication File [file NIHMS1979496-supplement-Zipped_Data_-_Replication_File.zip › 3-replication-package/data/southerneasternafrica-lifetables.csv]

locid	varid	time	sexid	agegrpspan15	nmx15	nqx15	lx15	ndx15	nlx15	sx15	ex15	agegrpspan20	nmx20	nqx20	lx20	ndx20	nlx20	sx20	ex20	agegrpspan25	nmx25	nqx25	lx25	ndx25	nlx25	sx25	ex25	agegrpspan30	nmx30	nqx30	lx30	ndx30	nlx30	sx30	ex30	agegrpspan35	nmx35	nqx35	lx35	ndx35	nlx35	sx35	ex35	agegrpspan40	nmx40	nqx40	lx40	ndx40	nlx40
454	2	1950-1955	1	5	.006	.031	60877.325	1900.985	299941.43	.961	42.59	5	.01	.047	58976.339	2789.409	288095.95	.952	38.88	5	.01	.047	56186.93	2643.37	274282.01	.953	35.68	5	.01	.048	53543.56	2569.617	261310.7	.95	32.32	5	.011	.053	50973.943	2725.693	248165.26	.9409999999999999	28.82	5	.013	.064	48248.251	3106.457	233632.27
454	2	1955-1960	1	5	.006	.03	61986.247	1866.178	305568.78	.962	43.04	5	.009	.046	60120.069	2743.193	293928.02	.954	39.3	5	.009	.045	57376.876	2602.983	280337.13	.954	36.05	5	.01	.046	54773.893	2542.454	267534.67	.951	32.65	5	.011	.052	52231.439	2704.525	254508.7	.9429999999999999	29.12	5	.013	.062	49526.914	3094.327	240060.87
454	2	1960-1965	1	5	.006	.029	63324.377	1822.595	312362.91	.964	43.59	5	.009	.044	61501.782	2684.963	300979.72	.956	39.81	5	.009	.043	58816.819	2551.533	287670.45	.956	36.51	5	.009	.045	56265.286	2506.886	275085.47	.953	33.05	5	.01	.05	53758.4	2675.917	262218.23	.945	29.47	5	.012	.06	51082.483	3076.084	247890.14
454	2	1965-1970	1	5	.006	.028	64530.608	1782.088	318490.14	.965	44.08	5	.009	.042	62748.52	2630.791	307347.24	.958	40.26	5	.009	.042	60117.73	2503.082	294299.78	.958	36.91	5	.009	.043	57614.647	2472.92	281920.78	.955	33.4	5	.01	.048	55141.728	2648.168	269206.2	.947	29.79	5	.012	.058	52493.56	3057.352	254997.42
454	2	1970-1975	1	5	.005	.025	67127.921	1686.606	331702.85	.968	45.13	5	.008	.038	65441.315	2503.937	321124.74	.961	41.22	5	.008	.038	62937.378	2387.286	308698.31	.961	37.76	5	.008	.04	60550.092	2400.222	296789.83	.958	34.15	5	.009	.044	58149.87	2583.163	284414.93	.951	30.45	5	.011	.054	55566.707	3013.568	270484.37
454	2	1975-1980	1	5	.005	.023	69373.79399999999	1598.643	343140.28	.971	45.97	5	.007	.035	67775.151	2384.724	333087.14	.964	42	5	.007	.035	65390.427	2278.869	321225.02	.964	38.43	5	.008	.037	63111.558	2335.329	309769.09	.961	34.73	5	.009	.042	60776.229	2561.085	297621.31	.953	30.97	5	.011	.051	58215.144	2995.556	283762.73
454	2	1980-1985	1	5	.004	.021	71467.258	1504.541	353827.09	.973	46.38	5	.007	.032	69962.71799999999	2270.242	344245.85	.967	42.32	5	.007	.033	67692.476	2244.526	332849.27	.965	38.65	5	.007	.037	65447.95	2399.702	321349.15	.96	34.89	5	.009	.045	63048.249	2811.469	308408.67	.951	31.12	5	.011	.053	60236.78	3215.806	293242.96
454	2	1985-1990	1	5	.004	.019	73210.106	1416.296	362747.24	.975	45.29	5	.006	.031	71793.80899999999	2239.38	353538.95	.967	41.13	5	.007	.035	69554.429	2454.422	341726.92	.962	37.37	5	.009	.043	67100.007	2877.469	328581.7	.948	33.65	5	.013	.062	64222.538	3970.508	311591.84	.9320000000000001	30.04	5	.015	.072	60252.031	4324.103	290259.22
454	2	1990-1995	1	5	.003	.016	76739.583	1209.469	380993.4	.978	42.54	5	.006	.028	75530.11500000001	2110.604	372674.86	.966	38.17	5	.008	.041	73419.511	2986.568	360007.49	.952	34.2	5	.012	.057	70432.943	4037.809	342684.09	.923	30.53	5	.021	.1	66395.13400000001	6608.211	316355.8	.887	27.23	5	.025	.119	59786.924	7099.346	280531.36
454	2	1995-2000	1	5	.002	.011	81019.70600000001	927.093	403024.18	.984	39.64	5	.004	.022	80092.613	1773.591	396414.71	.968	35.07	5	.009	.044	78319.02099999999	3417.868	383864.44	.9429999999999999	30.8	5	.015	.072	74901.15399999999	5427.662	361926.35	.899	27.08	5	.029	.134	69473.49099999999	9279.322	325548.78	.841	23.99	5	.038	.175	60194.169	10512.597	273913.01
454	2	2000-2005	1	5	.002	.009	84283.575	746.702	419682.62	.988	38.93	5	.003	.016	83536.87300000001	1371.022	414591.41	.975	34.25	5	.008	.038	82165.851	3118.797	404023.23	.946	29.78	5	.015	.073	79047.053	5798.287	382052.45	.896	25.84	5	.03	.139	73248.766	10160.94	342290.16	.832	22.67	5	.042	.191	63087.826	12061.902	284896.12
454	2	2005-2010	1	5	.001	.007	87688.567	650.605	436852.77	.991	43.5	5	.002	.011	87037.962	989.43	432931.56	.983	38.8	5	.005	.025	86048.53200000001	2108.265	425640.91	.964	34.22	5	.01	.05	83940.266	4166.423	410366.47	.928	30.01	5	.021	.098	79773.844	7829.074	380621.36	.88	26.43	5	.03	.137	71944.77	9891.174999999999	335050.71
454	2	2010-2015	1	5	.001	.007	89982.628	626.011	448347.73	.992	49.54	5	.002	.009	89356.61599999999	815.495	444856.54	.988	44.87	5	.003	.015	88541.121	1320.71	439729.94	.979	40.26	5	.006	.028	87220.41099999999	2449.816	430591.27	.959	35.83	5	.011	.055	84770.595	4647.583	413112.24	.9330000000000001	31.78	5	.016	.078	80123.012	6232.214	385358.83
454	2	2015-2020	1	5	.001	.006	91425.443	576.727	455715.87	.993	51.71	5	.002	.008	90848.715	739.1180000000001	452466.64	.991	47.02	5	.002	.011	90109.598	1005.328	448218.55	.985	42.38	5	.004	.019	89104.27	1734.538	441604.42	.972	37.83	5	.008	.038	87369.731	3304.985	429292.69	.952	33.53	5	.012	.058	84064.746	4843.574	408635.9
454	2	2020-2025	1	5	.001	.005	92382.446	499.071	460710.54	.994	53.21	5	.001	.007	91883.375	678.074	457793.1	.992	48.49	5	.002	.01	91205.30100000001	885.433	453939.32	.988	43.83	5	.003	.015	90319.868	1391.143	448417.57	.979	39.23	5	.006	.028	88928.72500000001	2523.733	438862.3	.964	34.81	5	.009	.044	86404.99099999999	3784.602	422967.86
454	2	2025-2030	1	5	.001	.004	93170.03	385.327	464958.89	.995	55.3	5	.001	.006	92784.704	580.96	462540.95	.993	50.52	5	.002	.008	92203.743	758.327	459227.87	.99	45.82	5	.002	.012	91445.416	1132.043	454596.23	.984	41.18	5	.004	.021	90313.37300000001	1877.935	447226.13	.974	36.66	5	.006	.031	88435.43799999999	2727.208	435636.5
454	2	2030-2035	1	5	.001	.003	93771.82799999999	311.312	468134.74	.996	56.99	5	.001	.005	93460.516	478.015	466178.01	.994	52.17	5	.001	.007	92982.501	641.504	463403.27	.991	47.43	5	.002	.01	92340.997	963.3630000000001	459455.75	.987	42.74	5	.003	.016	91377.63400000001	1498.605	453389.08	.98	38.16	5	.005	.023	89879.02899999999	2102.867	444341.25
454	2	2035-2040	1	5	.001	.003	94224.35400000001	264.851	470504.91	.996	58.28	5	.001	.004	93959.503	406.966	468837.05	.995	53.44	5	.001	.006	93552.537	536.448	466507.03	.993	48.66	5	.002	.009	93016.08900000001	832.367	463138.12	.989	43.93	5	.003	.014	92183.72199999999	1253.159	457978.98	.984	39.3	5	.004	.019	90930.56200000001	1734.886	450481.54
454	2	2040-2045	1	5	.001	.003	94643.041	236.96	472662.7	.997	59.3	5	.001	.004	94406.08199999999	350.514	471198.82	.996	54.44	5	.001	.005	94055.567	455.808	469209.14	.994	49.64	5	.002	.008	93599.75900000001	713.28	466339.53	.991	44.87	5	.002	.012	92886.47900000001	1069.037	461923.48	.986	40.19	5	.003	.016	91817.442	1492.319	455508.41
454	2	2045-2050	1	5	0	.002	95041.197	215.254	474703.97	.997	60.15	5	.001	.003	94825.943	314.753	473379.76	.996	55.28	5	.001	.004	94511.189	389.737	471637.6	.995	50.46	5	.001	.007	94121.452	616.591	469174.33	.992	45.65	5	.002	.01	93504.861	914.009	465381.54	.988	40.94	5	.003	.014	92590.852	1305.567	459835.95
454	2	2050-2055	1	5	0	.002	95458.268	191.549	476844.11	.998	60.93	5	.001	.003	95266.719	279.823	475666.67	.997	56.05	5	.001	.004	94986.89599999999	342.018	474126.67	.995	51.2	5	.001	.006	94644.878	530.902	471987.24	.993	46.38	5	.002	.008	94113.97500000001	788.492	468726.54	.99	41.63	5	.002	.012	93325.48299999999	1147.745	463897.33
454	2	2055-2060	1	5	0	.002	95875.406	168.98	478981.74	.998	61.62	5	.001	.003	95706.42600000001	244.843	477948.51	.997	56.72	5	.001	.003	95461.583	301.385	476597.46	.996	51.86	5	.001	.005	95160.198	470.763	474703.02	.994	47.02	5	.001	.007	94689.435	687.73	471837.74	.991	42.24	5	.002	.011	94001.705	1022.982	467585.69
454	2	2060-2065	1	5	0	.002	96234.482	150.47	480819.88	.998	62.24	5	0	.002	96084.012	216.614	479903.46	.998	57.34	5	.001	.003	95867.398	266.738	478709.11	.996	52.46	5	.001	.004	95600.66	421.884	477020.5	.995	47.6	5	.001	.006	95178.776	616.428	474450.39	.992	42.8	5	.002	.01	94562.34699999999	912.336	470653.61
454	2	2065-2070	1	5	0	.001	96463.458	140.346	481988.63	.998	62.79	5	0	.002	96323.11199999999	201.583	481134.29	.998	57.88	5	.001	.003	96121.52800000001	246.879	480026.05	.997	53	5	.001	.004	95874.649	389.16	478465.97	.995	48.13	5	.001	.006	95485.49000000001	567.143	476100	.993	43.31	5	.002	.009	94918.34699999999	842.711	472599.87
454	2	2070-2075	1	5	0	.001	96675.53999999999	131.076	483070.67	.998	63.32	5	0	.002	96544.46400000001	188.027	482273.2	.998	58.4	5	0	.002	96356.43700000001	229.65	481240.88	.997	53.51	5	.001	.004	96126.787	360.986	479791.5	.995	48.63	5	.001	.005	95765.80100000001	522.274	477606.42	.993	43.8	5	.002	.008	95243.526	781.4109999999999	474374.17
454	2	2075-2080	1	5	0	.001	96877.107	122.573	484098.37	.998	63.83	5	0	.002	96754.534	174.994	483354.24	.998	58.9	5	0	.002	96579.53999999999	213.28	482394.95	.997	54.01	5	.001	.003	96366.25999999999	335.149	481048.63	.996	49.12	5	.001	.005	96031.11	482.166	479026.56	.994	44.28	5	.002	.008	95548.944	723.777	476039.93
454	2	2080-2085	1	5	0	.001	97069.311	114.536	485078.17	.999	64.33	5	0	.002	96954.77499999999	162.996	484383.74	.998	59.4	5	0	.002	96791.77800000001	197.705	483492.59	.997	54.5	5	.001	.003	96594.07399999999	310.759	482244.44	.996	49.6	5	.001	.005	96283.315	445.374	480373.69	.994	44.75	5	.001	.007	95837.94100000001	671.337	477610.66
454	2	2085-2090	1	5	0	.001	97252.77	106.898	486013.35	.999	64.81999999999999	5	0	.002	97145.871	151.69	485365.95	.998	59.89	5	0	.002	96994.181	183.326	484538.34	.998	54.98	5	.001	.003	96810.856	287.745	483381.69	.996	50.08	5	.001	.004	96523.111	410.952	481653.54	.995	45.22	5	.001	.006	96112.159	622.674	479098.34
454	2	2090-2095	1	5	0	.001	97430.69899999999	99.53700000000001	486920.24	.999	65.31999999999999	5	0	.001	97331.162	140.925	486317.92	.998	60.38	5	0	.002	97190.23699999999	169.688	485550.64	.998	55.47	5	.001	.003	97020.55	266.321	484479.94	.997	50.56	5	.001	.004	96754.22900000001	378.498	482885.02	.995	45.69	5	.001	.006	96375.731	576.567	480526.71
454	2	2095-2100	1	5	0	.001	97602.93399999999	92.44	487798.05	.999	65.81	5	0	.001	97510.49400000001	130.615	487239.06	.999	60.87	5	0	.002	97379.879	156.744	486529.3	.998	55.95	5	.001	.003	97223.136	246.031	485540.07	.997	51.04	5	.001	.004	96977.105	348.452	484069.79	.996	46.16	5	.001	.006	96628.65300000001	532.78	481895.63
454	2	1950-1955	2	5	.007	.035	61039.343	2128.266	300093.9	.961	43.79	5	.009	.044	58911.078	2567.539	288257.31	.954	40.28	5	.01	.047	56343.539	2668.876	275059.8	.952	36.99	5	.01	.049	53674.663	2636.835	261786.6	.949	33.71	5	.011	.053	51037.828	2690.926	248468.27	.946	30.32	5	.011	.055	48346.902	2668.28	235072.87
454	2	1955-1960	2	5	.007	.033	62218.437	2084.013	306097.14	.962	44.32	5	.009	.042	60134.424	2519.11	294495.66	.956	40.77	5	.009	.046	57615.314	2626.007	281527.93	.954	37.44	5	.01	.047	54989.307	2598.998	268457.46	.951	34.1	5	.01	.051	52390.309	2661.821	255308.49	.948	30.67	5	.011	.053	49728.488	2652.004	242026.75
454	2	1960-1965	2	5	.006	.032	63725.058	2023.682	313776.95	.964	45.01	5	.008	.04	61701.376	2452.372	302496.6	.958	41.4	5	.009	.043	59249.004	2566.371	289849.09	.956	38.01	5	.009	.045	56682.633	2545.252	277062.24	.953	34.61	5	.01	.048	54137.381	2619.433	264155.07	.95	31.12	5	.01	.051	51517.948	2626.584	251044.27
454	2	1965-1970	2	5	.006	.03	65035.964	1970.251	320461.54	.966	45.61	5	.008	.038	63065.713	2392.537	309467.13	.96	41.95	5	.008	.041	60673.176	2512.102	297108.53	.958	38.51	5	.009	.043	58161.075	2495.705	284581.23	.955	35.06	5	.009	.046	55665.37	2578.716	271901.3	.952	31.52	5	.01	.049	53086.653	2600.24	258959.44
454	2	1970-1975	2	5	.006	.028	67648.348	1869.854	333771.76	.969	46.77	5	.007	.035	65778.495	2276.439	323320.1	.964	43.03	5	.008	.038	63502.056	2405.174	311522.7	.961	39.48	5	.008	.039	61096.881	2396.304	299511.06	.959	35.94	5	.009	.042	58700.577	2488.312	287311.35	.956	32.3	5	.009	.045	56212.265	2536.262	274759.37
454	2	1975-1980	2	5	.005	.025	69977.55899999999	1744.411	345721.84	.972	47.85	5	.006	.031	68233.148	2139.481	335935.23	.967	44.01	5	.007	.034	66093.667	2277.16	324806.53	.965	40.35	5	.007	.036	63816.506	2286.027	313391.99	.963	36.7	5	.008	.039	61530.479	2395.657	301703.36	.96	32.97	5	.009	.042	59134.823	2477.972	289530.94
454	2	1980-1985	2	5	.005	.022	72250.492	1609.626	357412.5	.974	48.8	5	.006	.028	70640.86599999999	2009.551	348295.89	.97	44.85	5	.006	.032	68631.314	2186.871	337720.92	.967	41.09	5	.007	.033	66444.443	2217.83	326704.58	.965	37.36	5	.007	.037	64226.613	2352.474	315300.41	.962	33.56	5	.008	.04	61874.14	2449.33	303287.6
454	2	1985-1990	2	5	.004	.02	74164.478	1491.719	367338.09	.976	48.93	5	.006	.027	72672.75900000001	1985.23	358567.31	.97	44.88	5	.007	.033	70687.52899999999	2323.703	347708.24	.966	41.07	5	.007	.035	68363.826	2400.791	335852.54	.963	37.38	5	.008	.039	65963.035	2597.775	323358.63	.959	33.65	5	.009	.042	63365.259	2642.836	310225.06
454	2	1990-1995	2	5	.003	.016	77690.899	1279.26	385537.38	.978	47.35	5	.005	.027	76411.639	2070.188	377246.83	.965	43.1	5	.009	.042	74341.45	3151.652	364158.5	.954	39.22	5	.01	.049	71189.798	3480.589	347330	.946	35.84	5	.012	.058	67709.209	3907.532	328737.63	.9419999999999999	32.56	5	.012	.057	63801.677	3607.599	309818.31
454	2	1995-2000	2	5	.002	.012	81975.624	960.1180000000001	407736.21	.983	43.96	5	.005	.025	81015.50599999999	2007.91	400692.42	.96	39.45	5	.012	.057	79007.59600000001	4495.859	384714.29	.9320000000000001	35.38	5	.016	.077	74511.73699999999	5763.139	358488.72	.912	32.35	5	.02	.095	68748.598	6550.605	327103.83	.907	29.85	5	.019	.089	62197.993	5542.597	296558.53
454	2	2000-2005	2	5	.002	.008	85374.40399999999	709.829	425250.62	.987	41.94	5	.004	.019	84664.575	1649.545	419867.65	.963	37.27	5	.012	.058	83015.03	4856.374	404382.74	.922	32.95	5	.02	.095	78158.656	7455.453	373008.47	.886	29.83	5	.027	.127	70703.20299999999	9005.334000000001	330574.29	.875	27.7	5	.025	.118	61697.869	7298.688	289288.19
454	2	2005-2010	2	5	.001	.006	88720.61599999999	559.6369999999999	442272.78	.991	46.95	5	.003	.013	88160.97900000001	1164.392	438338.93	.976	42.23	5	.008	.037	86996.587	3217.291	427954.44	.949	37.76	5	.013	.065	83779.296	5478.205	406125.2	.917	34.1	5	.02	.097	78301.091	7598.586	372562.65	.902	31.3	5	.02	.095	70702.504	6682.054	336048.84
454	2	2010-2015	2	5	.001	.005	90958.44899999999	494.546	453583.3	.993	54.18	5	.002	.009	90463.90300000001	840.398	450445.08	.987	49.46	5	.004	.018	89623.505	1651.277	444423.26	.975	44.9	5	.006	.031	87972.228	2761.717	433451.46	.96	40.69	5	.01	.048	85210.511	4092.046	416088.58	.949	36.92	5	.011	.051	81118.465	4156.452	395013.44
454	2	2015-2020	2	5	.001	.005	92308.59699999999	436.763	460489.82	.994	56.72	5	.001	.007	91871.834	666.718	457817.45	.991	51.98	5	.002	.011	91205.11500000001	1047.49	453628.1	.985	47.34	5	.004	.019	90157.625	1712.228	446844.89	.975	42.85	5	.006	.031	88445.397	2757.756	435710.96	.964	38.63	5	.008	.04	85687.641	3405.892	419989.14
454	2	2020-2025	2	5	.001	.004	93181.111	379.101	465009.84	.995	57.7	5	.001	.007	92802.00999999999	603.269	462609.98	.992	52.92	5	.002	.01	92198.742	895.187	458909.06	.988	48.25	5	.003	.015	91303.55499999999	1340.547	453399.69	.981	43.7	5	.005	.024	89963.008	2150.093	444780.45	.971	39.31	5	.007	.033	87812.914	2923.637	431962.33
454	2	2025-2030	2	5	.001	.003	93890.117	292.912	468791.52	.996	59.34	5	.001	.006	93597.205	524.4059999999999	466775.59	.993	54.52	5	.002	.008	93072.799	761.3150000000001	463577.07	.99	49.81	5	.002	.011	92311.484	1048.512	459069.77	.986	45.2	5	.003	.017	91262.97199999999	1518.747	452730.35	.98	40.69	5	.005	.023	89744.22500000001	2086.956	443701.72
454	2	2030-2035	2	5	0	.002	94489.87300000001	231.605	471927.38	.997	60.86	5	.001	.005	94258.269	431.143	470307.62	.994	56	5	.001	.007	93827.126	635.8869999999999	467644.08	.992	51.24	5	.002	.009	93191.239	863.405	463891.89	.989	46.57	5	.003	.012	92327.834	1152.171	458887	.985	41.99	5	.003	.017	91175.663	1514.787	452226.87
454	2	2035-2040	2	5	0	.002	94911.936	193.04	474125.16	.997	62.12	5	.001	.004	94718.897	363.581	472763.24	.995	57.24	5	.001	.006	94355.315	527.051	470542.89	.993	52.45	5	.002	.008	93828.264	724.83	467407.29	.991	47.73	5	.002	.01	93103.435	939.345	463267.59	.988	43.08	5	.003	.013	92164.09	1203.861	457902.08
454	2	2040-2045	2	5	0	.002	95236	175.832	475783.89	.997	63.16	5	.001	.003	95060.16800000001	317.081	474571.48	.996	58.28	5	.001	.005	94743.088	448.777	472660.59	.994	53.46	5	.001	.006	94294.31	611.633	470009.44	.993	48.7	5	.002	.008	93682.677	788.317	466531.31	.99	44	5	.002	.011	92894.36	1024.59	461988.04
454	2	2045-2050	2	5	0	.002	95545.258	163.483	477357.66	.998	64.08	5	.001	.003	95381.774	287.949	476242.12	.996	59.19	5	.001	.004	95093.825	386.158	474555.9	.995	54.36	5	.001	.006	94707.667	521.032	472290.29	.994	49.57	5	.001	.007	94186.63499999999	660.461	469363.01	.992	44.83	5	.002	.009	93526.174	885.187	465492.62
454	2	2050-2055	2	5	0	.002	95879.572	149.731	479059.81	.998	64.95	5	.001	.003	95729.841	261.065	478043.15	.997	60.05	5	.001	.004	95468.77499999999	342.32	476530.98	.996	55.2	5	.001	.005	95126.455	449.084	474552.75	.995	50.39	5	.001	.006	94677.371	564.984	472045.58	.993	45.62	5	.002	.008	94112.387	769.873	468709.45
454	2	2055-2060	2	5	0	.001	96214.87300000001	137.242	480764.17	.998	65.72	5	0	.002	96077.63099999999	236.87	479837.62	.997	60.81	5	.001	.003	95840.761	310.183	478466.56	.996	55.96	5	.001	.004	95530.57799999999	403.309	476681.37	.995	51.13	5	.001	.005	95127.269	499.427	474448.94	.994	46.34	5	.001	.007	94627.842	685.307	471493.18
454	2	2060-2065	2	5	0	.001	96523.056	126.082	482330.04	.998	66.43000000000001	5	0	.002	96396.974	215.883	481482.52	.997	61.51	5	.001	.003	96181.091	281.513	480235.8	.997	56.65	5	.001	.004	95899.57799999999	365.062	478618.23	.996	51.81	5	.001	.005	95534.51700000001	450.427	476600.49	.994	46.99	5	.001	.006	95084.09	612.65	473948.95
454	2	2065-2070	2	5	0	.001	96788.507	115.97	483680.12	.998	67.06999999999999	5	0	.002	96672.537	197.572	482902.53	.998	62.15	5	.001	.003	96474.966	256.926	481763.16	.997	57.27	5	.001	.003	96218.039	331.644	480290.78	.996	52.41	5	.001	.004	95886.395	409.806	478456.73	.995	47.59	5	.001	.006	95476.59	557.495	476043.99
454	2	2070-2075	2	5	0	.001	96986.77499999999	107.992	484689.22	.999	67.59999999999999	5	0	.002	96878.78200000001	182.956	483967.53	.998	62.67	5	0	.002	96695.826	237.597	482913.06	.997	57.78	5	.001	.003	96458.22900000001	305.726	481554	.996	52.92	5	.001	.004	96152.50199999999	377.665	479863.79	.995	48.08	5	.001	.005	95774.837	515.485	477637.31
454	2	2075-2080	2	5	0	.001	97166.92600000001	100.961	485605.62	.999	68.08	5	0	.002	97065.96400000001	169.533	484934.28	.998	63.15	5	0	.002	96896.431	220.034	483957.72	.997	58.26	5	.001	.003	96676.397	282.66	482700.39	.997	53.38	5	.001	.004	96393.73699999999	349.452	481137.17	.996	48.53	5	.001	.005	96044.285	477.881	479075.79
454	2	2080-2085	2	5	0	.001	97339.939	94.307	486485.53	.999	68.56	5	0	.002	97245.63099999999	157.173	485861.09	.998	63.62	5	0	.002	97088.459	203.488	484956.92	.998	58.72	5	.001	.003	96884.97	261.062	483795.47	.997	53.84	5	.001	.003	96623.909	323.446	482350.08	.996	48.98	5	.001	.005	96300.463	443.448	480440.11
454	2	2085-2090	2	5	0	.001	97502.743	88.09999999999999	487313.44	.999	69.02	5	0	.001	97414.643	145.751	486732.47	.998	64.08	5	0	.002	97268.89200000001	188.389	485894.83	.998	59.17	5	0	.002	97080.503	240.997	484821.42	.997	54.28	5	.001	.003	96839.50599999999	299.286	483485.84	.996	49.41	5	.001	.004	96540.22	411.677	481715.87
454	2	2090-2095	2	5	0	.001	97660.96000000001	82.145	488117.9	.999	69.47	5	0	.001	97578.815	135.024	487578.14	.998	64.53	5	0	.002	97443.791	174.197	486802.92	.998	59.61	5	0	.002	97269.594	222.411	485811.69	.997	54.71	5	.001	.003	97047.183	276.448	484578.6	.997	49.83	5	.001	.004	96770.736	381.49	482941.61
454	2	2095-2100	2	5	0	.001	97811.83100000001	76.50700000000001	488884.93	.999	69.92	5	0	.001	97735.32399999999	124.981	488383.94	.999	64.97	5	0	.002	97610.34299999999	161	487666.98	.998	60.05	5	0	.002	97449.34299999999	205.106	486752.11	.998	55.14	5	.001	.003	97244.23699999999	255.36	485614.16	.997	50.25	5	.001	.004	96988.87699999999	353.08	484100.86
454	2	1950-1955	3	5	.007	.033	60944.738	2017.563	299942.75	.961	43.22	5	.009	.045	58927.176	2673.805	288101.96	.953	39.61	5	.01	.047	56253.371	2655.975	274612.4	.952	36.37	5	.01	.049	53597.395	2604.026	261487.9	.949	33.05	5	.011	.053	50993.369	2706.744	248256.16	.944	29.6	5	.012	.06	48286.626	2874.904	234325.63
454	2	1955-1960	3	5	.006	.032	62092.054	1977.947	305775.08	.962	43.71	5	.009	.044	60114.107	2626.616	294154.23	.955	40.07	5	.009	.045	57487.491	2614.361	280890.15	.954	36.78	5	.01	.047	54873.13	2571.617	267950.84	.951	33.41	5	.011	.051	52301.512	2681.36	254864	.946	29.93	5	.012	.058	49620.152	2860.51	241033.21
454	2	1960-1965	3	5	.006	.03	63522.484	1925.308	313054.72	.964	44.34	5	.008	.042	61597.176	2564.263	301724.95	.957	40.64	5	.009	.043	59032.913	2558.853	288759.67	.956	37.3	5	.009	.045	56474.06	2526.599	276071.91	.953	33.88	5	.01	.049	53947.461	2645.223	263188.54	.948	30.34	5	.011	.055	51302.238	2837.338	249507.92
454	2	1965-1970	3	5	.006	.029	64779.003	1876.502	319455.37	.965	44.9	5	.008	.04	62902.501	2507.839	308392.19	.959	41.16	5	.008	.042	60394.662	2507.227	295700.45	.958	37.76	5	.009	.043	57887.435	2484.27	283247.96	.955	34.29	5	.01	.047	55403.165	2610.368	270557.4	.95	30.71	5	.011	.053	52792.797	2810.744	257032.02
454	2	1970-1975	3	5	.005	.026	67384.519	1777.345	332723.07	.968	46.01	5	.007	.036	65607.174	2388.861	322210.53	.962	42.18	5	.008	.038	63218.313	2396.101	310103.3	.961	38.68	5	.008	.039	60822.213	2397.506	298145.29	.959	35.11	5	.009	.043	58424.707	2531.794	285867.98	.954	31.44	5	.01	.049	55892.913	2756.233	272678.73
454	2	1975-1980	3	5	.005	.024	69671.746	1670.82	344414.96	.971	46.98	5	.007	.033	68000.92600000001	2262.879	334491.88	.966	43.07	5	.007	.035	65738.04700000001	2277.745	323005.66	.965	39.46	5	.007	.036	63460.302	2308.963	311568.98	.962	35.79	5	.008	.04	61151.339	2472.34	299660.05	.957	32.04	5	.009	.046	58678.999	2717.348	286714.25
454	2	1980-1985	3	5	.004	.022	71854.386	1556.563	355603.88	.974	47.66	5	.006	.03	70297.823	2141.337	346292	.968	43.66	5	.007	.033	68156.485	2215.898	335277.25	.966	39.95	5	.007	.035	65940.587	2306.871	324007.76	.962	36.21	5	.008	.04	63633.716	2570.853	311846.82	.957	32.43	5	.009	.046	61062.863	2808.687	298391.33
454	2	1985-1990	3	5	.004	.02	73681.90300000001	1453.619	365002.34	.976	47.16	5	.006	.029	72228.284	2112.533	356077.76	.968	43.06	5	.007	.034	70115.751	2388.776	344717.46	.964	39.28	5	.008	.039	67726.97500000001	2638.314	332213.72	.956	35.57	5	.01	.05	65088.66	3272.275	317444.87	.946	31.91	5	.012	.056	61816.385	3455.941	300455.65
454	2	1990-1995	3	5	.003	.016	77210.14	1243.973	383180.4	.979	44.91	5	.006	.028	75966.166	2090.429	374998.57	.966	40.6	5	.008	.042	73875.73699999999	3069.941	362077.75	.953	36.67	5	.011	.053	70805.79700000001	3756.905	345063.21	.9350000000000001	33.15	5	.016	.078	67048.89200000001	5257.342	322483.66	.916	29.86	5	.018	.087	61791.549	5367.35	295348.77
454	2	1995-2000	3	5	.002	.012	81493.08100000001	943.436	405324.38	.983	41.75	5	.005	.023	80549.645	1890.98	398588.45	.964	37.21	5	.01	.05	78658.66499999999	3962.501	384281.63	.9379999999999999	33.03	5	.016	.075	74696.163	5600.355	360293.26	.906	29.64	5	.024	.114	69095.80899999999	7892.622	326325.89	.875	26.83	5	.028	.131	61203.186	8036.238	285551.27
454	2	2000-2005	3	5	.002	.009	84824.736	728.317	422446.63	.988	40.46	5	.004	.018	84096.41899999999	1509.855	417244.88	.969	35.79	5	.01	.048	82586.564	3988.879	404192.71	.9340000000000001	31.39	5	.018	.085	78597.685	6642.53	377603.57	.891	27.84	5	.028	.133	71955.155	9572.906000000001	336551.9	.854	25.17	5	.033	.154	62382.249	9590.201999999999	287566.37
454	2	2005-2010	3	5	.001	.007	88199.64	605.278	439568.78	.991	45.29	5	.002	.012	87594.361	1076.634	435613.4	.98	40.59	5	.006	.031	86517.727	2660.587	426769.56	.957	36.06	5	.012	.058	83857.14	4821.949	408307.14	.923	32.11	5	.02	.098	79035.19100000001	7716.351	376731.22	.892	28.91	5	.025	.116	71318.84	8241.259	335903.66
454	2	2010-2015	3	5	.001	.006	90464.322	560.651	450983.46	.993	51.93	5	.002	.009	89903.67	827.867	447616.99	.987	47.24	5	.003	.017	89075.803	1485.324	442020.96	.977	42.65	5	.006	.03	87590.47900000001	2604.634	432028.82	.96	38.33	5	.011	.051	84985.845	4373.493	414621.53	.9409999999999999	34.42	5	.013	.064	80612.352	5196.865	390210.02
454	2	2015-2020	3	5	.001	.006	91861.137	507.217	458104.57	.993	54.29	5	.002	.008	91353.92	703.035	455115.3	.991	49.58	5	.002	.011	90650.886	1026.292	450880.73	.985	44.94	5	.004	.019	89624.594	1723.377	444204.75	.974	40.42	5	.007	.035	87901.216	3034.116	432473.72	.958	36.16	5	.01	.049	84867.101	4135.042	414304.91
454	2	2020-2025	3	5	.001	.005	92776.314	439.618	462860.57	.994	55.55	5	.001	.007	92336.696	640.843	460175.59	.992	50.8	5	.002	.01	91695.853	890.251	456394.14	.988	46.14	5	.003	.015	90805.601	1365.769	450888.84	.98	41.57	5	.005	.026	89439.83199999999	2337.074	441794.62	.968	37.16	5	.008	.039	87102.758	3357.421	427478.39
454	2	2025-2030	3	5	.001	.004	93524.893	339.664	466844.13	.995	57.43	5	.001	.006	93185.22900000001	552.888	464636.64	.993	52.63	5	.002	.008	92632.341	759.775	461369.83	.99	47.93	5	.002	.012	91872.56600000001	1090.27	456820.07	.985	43.31	5	.004	.019	90782.296	1697.856	449947.16	.977	38.79	5	.005	.027	89084.44	2407.061	439677.23
454	2	2030-2035	3	5	.001	.003	94125.74400000001	272.011	470003.71	.996	59.04	5	.001	.005	93853.73299999999	454.842	468212.44	.994	54.2	5	.001	.007	93398.891	638.6900000000001	465490.57	.992	49.45	5	.002	.01	92760.201	913.509	461656.27	.988	44.77	5	.003	.014	91846.692	1325.29	456108.82	.983	40.19	5	.004	.02	90521.402	1808.008	448278.54
454	2	2035-2040	3	5	0	.002	94563.23299999999	229.448	472287.4	.997	60.3	5	.001	.004	94333.785	385.563	470772.53	.995	55.44	5	.001	.006	93948.22199999999	531.7859999999999	468489.6	.993	50.66	5	.002	.008	93416.436	778.921	465252.36	.99	45.93	5	.002	.012	92637.515	1096.551	460591.21	.986	41.3	5	.003	.016	91540.965	1469.092	454178.91
454	2	2040-2045	3	5	0	.002	94935.231	206.817	474197.17	.997	61.32	5	.001	.004	94728.414	334.018	472861.47	.996	56.45	5	.001	.005	94394.39599999999	452.329	470905.79	.994	51.64	5	.001	.007	93942.067	662.952	468152.44	.992	46.87	5	.002	.01	93279.11500000001	929.3630000000001	464196.36	.988	42.19	5	.003	.014	92349.75199999999	1258.666	458730.44
454	2	2045-2050	3	5	0	.002	95289.599	189.719	476008.09	.997	62.18	5	.001	.003	95099.88	301.526	474790.51	.996	57.3	5	.001	.004	94798.35400000001	387.965	473073.27	.995	52.47	5	.001	.006	94410.389	569.3579999999999	470712.66	.993	47.68	5	.002	.008	93841.031	788.342	467341.96	.99	42.95	5	.002	.012	93052.689	1096.216	462643.76
454	2	2050-2055	3	5	0	.002	95665.861	170.918	477932.69	.998	62.98	5	.001	.003	95494.943	270.564	476837.42	.997	58.09	5	.001	.004	95224.379	342.164	475308.91	.996	53.25	5	.001	.005	94882.215	490.462	473254.79	.994	48.43	5	.001	.007	94391.753	677.904	470358.96	.991	43.67	5	.002	.01	93713.849	960.289	466282.52
454	2	2055-2060	3	5	0	.002	96042.655	153.321	479857.15	.998	63.7	5	.001	.003	95889.334	240.906	478879.03	.997	58.8	5	.001	.003	95648.428	305.727	477515.83	.996	53.94	5	.001	.005	95342.7	437.421	475680.57	.995	49.11	5	.001	.006	94905.27899999999	594.564	473123.17	.992	44.32	5	.002	.009	94310.715	855.751	469521.96
454	2	2060-2065	3	5	0	.001	96376.64200000001	138.44	481561.5	.998	64.36	5	0	.002	96238.201	216.252	480681.13	.997	59.45	5	.001	.003	96021.94899999999	274.033	479458.9	.997	54.58	5	.001	.004	95747.916	393.799	477809.87	.995	49.73	5	.001	.006	95354.117	534.317	475508.6	.993	44.92	5	.002	.008	94819.8	763.968	472287.58
454	2	2065-2070	3	5	0	.001	96623.59600000001	128.33	482819.68	.998	64.95	5	0	.002	96495.265	199.604	482005.35	.998	60.04	5	.001	.003	96295.66099999999	251.836	480879.78	.997	55.15	5	.001	.004	96043.825	360.752	479367.18	.996	50.29	5	.001	.005	95683.073	489.378	477259.78	.994	45.47	5	.001	.007	95193.69500000001	701.651	474305.82
454	2	2070-2075	3	5	0	.001	96828.874	119.701	483865.95	.998	65.48	5	0	.002	96709.173	185.527	483107.88	.998	60.55	5	0	.002	96523.647	233.569	482062.89	.997	55.67	5	.001	.003	96290.077	333.706	480661.84	.996	50.79	5	.001	.005	95956.372	450.829	478717.43	.994	45.96	5	.001	.007	95505.54300000001	649.951	475989.56
454	2	2075-2080	3	5	0	.001	97019.857	111.925	484838.73	.999	65.97	5	0	.002	96907.932	172.302	484132.6	.998	61.05	5	0	.002	96735.629	216.609	483163.03	.997	56.15	5	.001	.003	96519.02	309.249	481864.12	.996	51.27	5	.001	.004	96209.77099999999	416.627	480065.17	.995	46.43	5	.001	.006	95793.144	602.261	477542.14
454	2	2080-2085	3	5	0	.001	97202.629	104.568	485769.55	.999	66.45999999999999	5	0	.002	97098.061	160.127	485111.71	.998	61.53	5	0	.002	96937.93399999999	200.555	484212.56	.998	56.62	5	.001	.003	96737.379	286.246	483010.2	.997	51.74	5	.001	.004	96451.13400000001	385.192	481346.39	.995	46.88	5	.001	.006	96065.942	558.773	479010.36
454	2	2085-2090	3	5	0	.001	97375.90700000001	97.634	486651.96	.999	66.93000000000001	5	0	.002	97278.273	148.763	486039.4	.998	62	5	0	.002	97129.50999999999	185.821	485205.31	.998	57.09	5	.001	.003	96943.689	264.693	484092.54	.997	52.19	5	.001	.004	96678.995	355.857	482555.21	.996	47.33	5	.001	.005	96323.139	518.506	480392.83
454	2	2090-2095	3	5	0	.001	97544.12	90.96599999999999	487508.45	.999	67.40000000000001	5	0	.001	97453.155	138.016	486939.03	.998	62.46	5	0	.002	97315.13800000001	171.91	486166.43	.998	57.55	5	.001	.003	97143.228	244.672	485137.42	.997	52.65	5	.001	.003	96898.556	328.163	483718.51	.996	47.77	5	.001	.005	96570.393	480.297	481720.55
454	2	2095-2100	3	5	0	.001	97705.834	84.58799999999999	488331.8	.999	67.87	5	0	.001	97621.246	127.838	487803.42	.999	62.93	5	0	.002	97493.408	158.842	487088.78	.998	58.01	5	0	.002	97334.56600000001	225.853	486138.52	.997	53.1	5	.001	.003	97108.71400000001	302.544	484829.85	.996	48.21	5	.001	.005	96806.17	444.127	482985.73
910	2	1950-1955	1	5	.007	.036	62073.006	2246.184	304961.359	.958	40.88	5	.01	.048	59826.822	2881.9	292101.43	.949	37.32	5	.011	.054	56944.923	3070.401	277089.946	.945	34.08	5	.012	.057	53874.522	3082.441	261717.518	.9389999999999999	30.88	5	.013	.065	50792.081	3316.237	245793.617	.929	27.6	5	.016	.077	47475.844	3676.115	228345.282
910	2	1955-1960	1	5	.007	.033	65084.959	2174.795	320200.075	.961	42.09	5	.009	.045	62910.163	2808.674	307699.862	.952	38.45	5	.01	.05	60101.489	2992.665	293069.047	.949	35.13	5	.011	.053	57108.824	3018.458	278053.138	.944	31.84	5	.012	.06	54090.366	3258.399	262433.129	.9350000000000001	28.48	5	.015	.071	50831.967	3629.037	245254.901
910	2	1960-1965	1	5	.006	.03	68082.068	2075.972	335434.493	.964	43.4	5	.008	.041	66006.09699999999	2711.057	323424.539	.956	39.68	5	.009	.046	63295.04	2898.486	309272.441	.953	36.27	5	.01	.048	60396.553	2921.799	294734.179	.949	32.89	5	.011	.055	57474.754	3167.83	279584.421	.9399999999999999	29.43	5	.013	.065	54306.925	3546.464	262844.156
910	2	1965-1970	1	5	.006	.028	70441.504	1981.762	347467.478	.967	44.43	5	.008	.038	68459.742	2619.755	335923.888	.959	40.64	5	.009	.043	65839.98699999999	2817.998	322201.824	.956	37.15	5	.009	.045	63021.989	2846.865	308047.453	.952	33.7	5	.011	.051	60175.124	3081.473	293301.608	.944	30.18	5	.013	.061	57093.651	3468.986	276978.904
910	2	1970-1975	1	5	.005	.026	72471.27499999999	1893.618	357817.936	.969	45.33	5	.007	.036	70577.65700000001	2516.945	346770.842	.962	41.47	5	.008	.04	68060.712	2731.374	333528.62	.959	37.91	5	.009	.042	65329.338	2775.642	319765.601	.955	34.39	5	.01	.048	62553.696	3010.879	305370.11	.948	30.8	5	.012	.057	59542.817	3393.867	289417.796
910	2	1975-1980	1	5	.005	.025	74226.211	1826.323	366753.117	.971	46.07	5	.007	.033	72399.88800000001	2417.846	356122.055	.964	42.16	5	.008	.038	69982.04300000001	2627.382	343400.561	.961	38.53	5	.008	.04	67354.66	2701.913	330087.664	.957	34.94	5	.009	.046	64652.747	2960.19	316001.037	.95	31.29	5	.011	.055	61692.557	3363.086	300249.733
910	2	1980-1985	1	5	.005	.024	75141.86900000001	1819.5	371361.195	.971	46.14	5	.007	.033	73322.36900000001	2444.538	360677.813	.964	42.22	5	.008	.038	70877.83199999999	2668.936	347783.275	.961	38.59	5	.008	.041	68208.89599999999	2765.454	334212.826	.957	35	5	.01	.047	65443.442	3063.155	319701.88	.949	31.37	5	.011	.055	62380.287	3449.368	303457.903
910	2	1985-1990	1	5	.005	.023	76486.393	1767.892	378233.063	.972	45.74	5	.007	.033	74718.5	2471.666	367642.519	.963	41.76	5	.008	.04	72246.83500000001	2866.035	354203.268	.958	38.1	5	.009	.045	69380.8	3117.094	339241.271	.951	34.57	5	.011	.053	66263.70600000001	3490.418	322739.615	.9429999999999999	31.08	5	.013	.061	62773.288	3822.929	304449.46
910	2	1990-1995	1	5	.005	.023	76589.955	1743.402	378834.572	.972	43.76	5	.007	.034	74846.552	2556.027	368167.646	.96	39.71	5	.009	.046	72290.52499999999	3301.239	353498.282	.948	36.03	5	.012	.058	68989.28599999999	3989.925	335240.558	.9360000000000001	32.63	5	.015	.071	64999.361	4590.874	313676.539	.925	29.47	5	.016	.079	60408.488	4742.873	290218.68
910	2	1995-2000	1	5	.004	.019	80950.223	1508.605	401213.793	.977	43.37	5	.006	.029	79441.618	2320.839	391804.698	.964	39.15	5	.009	.044	77120.77899999999	3421.576	377561.336	.946	35.24	5	.013	.065	73699.20299999999	4773.603	357055.784	.925	31.76	5	.018	.084	68925.599	5787.474	330376.256	.911	28.78	5	.019	.092	63138.125	5814.63	301094.084
910	2	2000-2005	1	5	.003	.016	84292.78	1371.809	418232.709	.98	44.34	5	.005	.025	82920.97100000001	2044.418	409848.599	.969	40.03	5	.008	.038	80876.554	3075.39	397243.247	.951	35.98	5	.012	.06	77801.164	4678.07	377938.757	.928	32.29	5	.017	.083	73123.094	6084.25	350734.05	.911	29.19	5	.02	.093	67038.844	6256.581	319511.893
910	2	2005-2010	1	5	.003	.015	87346.78999999999	1271.007	433713.217	.983	48.19	5	.004	.02	86075.783	1751.915	426219.798	.976	43.86	5	.006	.028	84323.868	2330.917	416127.886	.966	39.72	5	.008	.041	81992.951	3364.484	402022.932	.95	35.77	5	.012	.058	78628.46799999999	4580.318	382048.89	.9360000000000001	32.19	5	.014	.069	74048.149	5077.12	357654.801
910	2	2010-2015	1	5	.003	.013	89540.69100000001	1185.767	444885.033	.984	51.17	5	.004	.018	88354.923	1590.368	437950.709	.98	46.82	5	.004	.022	86764.55499999999	1915.691	429217.086	.975	42.63	5	.006	.029	84848.864	2472.443	418343.658	.966	38.54	5	.008	.04	82376.421	3260.5	404011.092	.956	34.62	5	.01	.048	79115.921	3816.108	386235.934
910	2	2015-2020	1	5	.002	.012	90866.027	1051.586	451840.166	.986	52.92	5	.003	.016	89814.44100000001	1424.23	445639.528	.983	48.51	5	.004	.019	88390.211	1665.489	437913.117	.979	44.25	5	.005	.023	86724.72199999999	2029.107	428744.798	.973	40.05	5	.006	.031	84695.61500000001	2596.035	417214.292	.966	35.95	5	.008	.038	82099.58	3114.697	402931.912
910	2	2020-2025	1	5	.002	.01	92116.497	942.448	458363.227	.988	53.8	5	.003	.014	91174.049	1302.13	452735.761	.984	49.33	5	.003	.017	89871.91899999999	1522.492	445668.309	.981	45.01	5	.004	.021	88349.427	1854.92	437285.687	.976	40.74	5	.006	.027	86494.507	2366.286	426767.43	.969	36.55	5	.007	.034	84128.22100000001	2865.517	413705.381
910	2	2025-2030	1	5	.002	.009	93168.97500000001	843.04	463868.123	.989	54.76	5	.003	.013	92325.935	1187.75	458772.71	.986	50.24	5	.003	.015	91138.185	1382.545	452334.22	.983	45.86	5	.004	.019	89755.639	1667.156	444763.401	.979	41.53	5	.005	.024	88088.48299999999	2117.205	435337.492	.973	37.26	5	.006	.03	85971.27800000001	2569.886	423652.087
910	2	2030-2035	1	5	.002	.008	94021.357	764.655	468317.976	.99	55.66	5	.002	.012	93256.702	1082.991	463678.767	.987	51.1	5	.003	.014	92173.711	1257.7	457810.414	.985	46.67	5	.003	.016	90916.011	1497.29	450968.246	.981	42.28	5	.004	.021	89418.72100000001	1888.456	442541.816	.976	37.94	5	.005	.026	87530.265	2310.203	432087.871
910	2	2035-2040	1	5	.001	.007	94721.466	699.775	471973.645	.991	56.47	5	.002	.011	94021.69100000001	994.6369999999999	467714.856	.989	51.87	5	.002	.012	93027.053	1146.088	462344.632	.987	47.4	5	.003	.015	91880.965	1353.547	456135.102	.983	42.96	5	.004	.019	90527.41899999999	1694.027	448555.693	.979	38.56	5	.005	.024	88833.39200000001	2091.34	439145.673
910	2	2040-2045	1	5	.001	.007	95276.568	649.354	474869.37	.992	57.25	5	.002	.01	94627.21400000001	925.6420000000001	470907.283	.989	52.63	5	.002	.011	93701.572	1058.828	465925.701	.988	48.12	5	.003	.013	92642.743	1238.102	460219.299	.985	43.64	5	.003	.017	91404.641	1542.956	453306.375	.981	39.2	5	.004	.021	89861.686	1913.058	444725.289
910	2	2045-2050	1	5	.001	.006	95759.705	598.979	477405.184	.992	58.02	5	.002	.009	95160.72500000001	857.0700000000001	473739.061	.99	53.37	5	.002	.01	94303.655	973.852	469140.396	.989	48.83	5	.002	.012	93329.803	1130.3	463912.639	.986	44.31	5	.003	.015	92199.503	1402.995	457619.293	.983	39.83	5	.004	.019	90796.508	1751.106	449796.624
910	2	2050-2055	1	5	.001	.006	96211.334	551.38	479776.794	.993	58.76	5	.002	.008	95659.954	792.896	476389.541	.991	54.08	5	.002	.009	94867.058	897.0069999999999	472143.558	.99	49.51	5	.002	.011	93970.05100000001	1037.47	467337.973	.988	44.96	5	.003	.014	92932.58100000001	1287.86	461563.304	.984	40.44	5	.004	.018	91644.72100000001	1614.082	454372.187
910	2	2055-2060	1	5	.001	.005	96576.09	508.689	481701.592	.993	59.46	5	.002	.008	96067.401	734.727	478567.266	.992	54.76	5	.002	.009	95332.675	830.6319999999999	474633.617	.991	50.16	5	.002	.01	94502.04300000001	960.237	470185.004	.989	45.58	5	.003	.013	93541.806	1192.636	464839.868	.986	41.02	5	.003	.016	92349.17	1500.278	458170.407
910	2	2060-2065	1	5	.001	.005	96874.909	468.869	483289.642	.994	60.14	5	.001	.007	96406.039	679.8200000000001	480392.904	.992	55.42	5	.002	.008	95726.219	767.699	476754.831	.991	50.8	5	.002	.009	94958.52	886.854	472645.021	.99	46.19	5	.002	.012	94071.666	1101.737	467708.96	.987	41.6	5	.003	.015	92969.92999999999	1391.12	461539.144
910	2	2065-2070	1	5	.001	.004	97120.333	434.712	484596.774	.994	60.8	5	.001	.007	96685.622	631.654	481906.66	.993	56.07	5	.001	.007	96053.96799999999	711.5940000000001	478529.929	.992	51.42	5	.002	.009	95342.374	819.872	474725.8	.99	46.78	5	.002	.011	94522.503	1017.086	470167.391	.988	42.16	5	.003	.014	93505.417	1288.742	464464.877
910	2	2070-2075	1	5	.001	.004	97328.781	404.632	485709.206	.995	61.44	5	.001	.006	96924.149	588.7670000000001	483202.332	.993	56.69	5	.001	.007	96335.382	661.448	480058.844	.993	52.02	5	.002	.008	95673.93399999999	760.053	476527.779	.991	47.36	5	.002	.01	94913.88099999999	941.189	472306.966	.989	42.72	5	.003	.013	93972.692	1195.055	467027.455
910	2	2075-2080	1	5	.001	.004	97509.37300000001	378.037	486674.14	.995	62.06	5	.001	.006	97131.336	550.501	484330.077	.994	57.29	5	.001	.006	96580.836	616.337	481395.679	.993	52.6	5	.001	.007	95964.499	706.332	478110.125	.992	47.92	5	.002	.009	95258.167	873.11	474192.163	.99	43.26	5	.002	.012	94385.057	1110.462	469292.911
910	2	2080-2085	1	5	.001	.004	97667.395	354.97	487517.871	.995	62.67	5	.001	.005	97312.42600000001	517.206	485315.377	.994	57.89	5	.001	.006	96795.22	577.037	482562.745	.994	53.19	5	.001	.007	96218.183	658.115	479494.435	.992	48.49	5	.002	.008	95560.067	811.497	475849.721	.99	43.81	5	.002	.011	94748.571	1033.55	471295.016
910	2	2085-2090	1	5	.001	.003	97807.939	334.894	488267.097	.996	63.27	5	.001	.005	97473.045	487.557	486189.41	.995	58.48	5	.001	.006	96985.488	541.667	483599.708	.994	53.76	5	.001	.006	96443.822	614.973	480726.283	.993	49.05	5	.002	.008	95828.848	755.963	477326.947	.991	44.34	5	.002	.01	95072.88499999999	963.951	473083.301
910	2	2090-2095	1	5	.001	.003	97939.08199999999	315.391	488968.087	.996	63.86	5	.001	.005	97623.69100000001	459.313	487010.347	.995	59.06	5	.001	.005	97164.378	508.233	484575.069	.994	54.33	5	.001	.006	96656.145	573.879	481886.498	.993	49.6	5	.001	.007	96082.266	702.664	478721.833	.992	44.88	5	.002	.009	95379.601	896.696	474777.973
910	2	2095-2100	1	5	.001	.003	98060.382	296.643	489618.056	.996	64.45999999999999	5	.001	.004	97763.74000000001	432.125	487775.856	.995	59.65	5	.001	.005	97331.614	476.503	485488.217	.995	54.9	5	.001	.006	96855.11199999999	535.3339999999999	482973.843	.994	50.16	5	.001	.007	96319.77800000001	652.449	480029.643	.992	45.43	5	.002	.009	95667.329	832.7619999999999	476369.305
910	2	1950-1955	2	5	.007	.034	64344.378	2177.447	316380.689	.963	43.18	5	.008	.04	62166.931	2509.703	304690.985	.956	39.61	5	.01	.047	59657.228	2803.619	291398.07	.949	36.17	5	.011	.054	56853.609	3090.317	276648.124	.9419999999999999	32.82	5	.013	.062	53763.292	3311.366	260600.272	.9360000000000001	29.57	5	.014	.067	50451.926	3389.211	243819.074
910	2	1955-1960	2	5	.006	.031	67295.296	2085.173	331368.438	.966	44.45	5	.008	.037	65210.123	2420.972	320127.113	.96	40.79	5	.009	.043	62789.151	2703.422	307305.722	.954	37.26	5	.01	.05	60085.729	2989.879	293061.941	.947	33.83	5	.012	.056	57095.851	3221.346	277495.274	.9409999999999999	30.46	5	.013	.062	53874.505	3323.187	261113.292
910	2	1960-1965	2	5	.006	.028	70311.202	1961.823	346761.138	.969	45.84	5	.007	.034	68349.379	2307.124	336109.067	.964	42.08	5	.008	.039	66042.255	2585.102	323862.467	.958	38.47	5	.009	.045	63457.153	2854.211	310257.301	.952	34.93	5	.01	.051	60602.942	3098.667	295346.385	.946	31.45	5	.012	.056	57504.276	3230.421	279507.755
910	2	1965-1970	2	5	.005	.025	72569.734	1847.326	358342.58	.972	46.9	5	.006	.031	70722.408	2204.65	348234.36	.966	43.06	5	.007	.036	68517.758	2489.519	336478.622	.961	39.37	5	.009	.042	66028.239	2750.224	323369.463	.956	35.75	5	.01	.047	63278.015	2987.725	309003.686	.95	32.2	5	.011	.052	60290.289	3148.454	293655.474
910	2	1970-1975	2	5	.005	.023	74529.66899999999	1749.681	368369.966	.974	47.82	5	.006	.029	72779.988	2096.642	358792.447	.969	43.91	5	.007	.034	70683.345	2392.494	347552.243	.964	40.13	5	.008	.039	68290.852	2657.123	334916.643	.958	36.45	5	.009	.044	65633.72900000001	2897.296	321011.22	.954	32.82	5	.01	.049	62736.433	3069.329	306094.648
910	2	1975-1980	2	5	.004	.022	76173.144	1672.839	376773.533	.976	48.64	5	.005	.027	74500.30499999999	1993.633	367643.622	.971	44.68	5	.006	.031	72506.67200000001	2277.728	356955.807	.966	40.83	5	.007	.036	70228.944	2554.171	344870.503	.961	37.07	5	.008	.042	67674.773	2811.366	331439.748	.956	33.38	5	.009	.046	64863.407	3007.03	316892.174
910	2	1980-1985	2	5	.004	.022	76960.93799999999	1654.713	380763.182	.976	48.86	5	.005	.026	75306.22500000001	1989.766	371686.047	.971	44.88	5	.006	.031	73316.459	2274.754	361012.764	.967	41.03	5	.007	.036	71041.705	2553.253	348943.11	.961	37.26	5	.008	.041	68488.452	2839.525	335442.988	.956	33.56	5	.009	.046	65648.927	3031.093	320752.837
910	2	1985-1990	2	5	.004	.02	78257.735	1594.092	387418.754	.977	49.03	5	.005	.026	76663.643	1999.185	378482.157	.971	45	5	.006	.032	74664.458	2370.091	367536.729	.966	41.13	5	.008	.037	72294.367	2669.596	354917.74	.96	37.4	5	.009	.042	69624.77099999999	2945.538	340856.311	.955	33.73	5	.01	.047	66679.23299999999	3131.953	325646.491
910	2	1990-1995	2	5	.004	.02	78426.963	1585.118	388327.258	.976	47.53	5	.006	.028	76841.845	2154.42	379085.336	.967	43.46	5	.008	.038	74687.425	2841.661	366585.581	.957	39.63	5	.01	.047	71845.764	3365.644	350982.557	.95	36.1	5	.011	.053	68480.12	3646.917	333343.631	.945	32.75	5	.012	.056	64833.203	3656.066	315035.688
910	2	1995-2000	2	5	.003	.016	82619.189	1327.548	409970.307	.98	46.71	5	.005	.026	81291.641	2088.597	401653.98	.966	42.43	5	.009	.042	79203.04399999999	3328.285	388176.148	.95	38.47	5	.012	.058	75874.75900000001	4396.455	368690.17	.9370000000000001	35.05	5	.014	.067	71478.304	4802.498	345419.744	.9320000000000001	32.04	5	.014	.068	66675.806	4564.048	321871.575
910	2	2000-2005	2	5	.003	.013	85954.95299999999	1138.261	427097.494	.983	46.85	5	.004	.022	84816.692	1827.608	419962.107	.97	42.45	5	.008	.04	82989.084	3286.334	407369.559	.949	38.32	5	.013	.061	79702.75	4894.083	386771.374	.931	34.79	5	.016	.075	74808.667	5647.011	359997.738	.924	31.9	5	.016	.076	69161.656	5241.672	332512.903
910	2	2005-2010	2	5	.002	.011	88807.283	1011.696	441619.411	.986	50.57	5	.003	.016	87795.587	1442.015	435648.804	.979	46.12	5	.005	.027	86353.571	2336.364	426370.365	.965	41.85	5	.009	.042	84017.20699999999	3568.133	411615.673	.95	37.94	5	.011	.056	80449.07399999999	4491.732	391203.038	.9419999999999999	34.5	5	.012	.059	75957.342	4465.401	368546.76
910	2	2010-2015	2	5	.002	.01	90947.58900000001	901.92	452573.246	.989	54.41	5	.003	.013	90045.66899999999	1198.271	447383.32	.984	49.93	5	.004	.018	88847.398	1625.034	440383.889	.978	45.57	5	.005	.025	87222.364	2203.53	430851.37	.971	41.37	5	.007	.033	85018.834	2815.692	418241.524	.964	37.37	5	.008	.038	82203.14200000001	3098.283	403351.152
910	2	2015-2020	2	5	.002	.008	92409.88400000001	761.555	460226.547	.99	56.17	5	.002	.011	91648.329	1012.926	455825.971	.987	51.61	5	.003	.015	90635.40300000001	1321.278	450016.71	.983	47.16	5	.004	.019	89314.125	1698.913	442499.909	.978	42.82	5	.005	.025	87615.212	2168.316	432831.042	.973	38.6	5	.006	.03	85446.89599999999	2542.012	421019.993
910	2	2020-2025	2	5	.001	.007	93557.817	647.5309999999999	466247.654	.992	57.11	5	.002	.009	92910.285	879.706	462457.852	.989	52.49	5	.003	.013	92030.579	1154.753	457395.1	.986	47.96	5	.003	.017	90875.826	1499.489	450792.821	.981	43.54	5	.004	.022	89376.337	1934.014	442218.731	.976	39.23	5	.005	.027	87442.323	2325.116	431560.754
910	2	2025-2030	2	5	.001	.006	94482.52899999999	555.537	471096.534	.993	58.14	5	.002	.008	93926.99099999999	773.393	467795.977	.991	53.47	5	.002	.011	93153.598	1009.01	463355.187	.988	48.89	5	.003	.014	92144.58900000001	1300.319	457614.439	.984	44.4	5	.004	.019	90844.27	1691.813	450150.355	.979	40	5	.005	.023	89152.45699999999	2061.064	440772.692
910	2	2030-2035	2	5	.001	.005	95267.125	479.405	475203.438	.994	59.16	5	.001	.007	94787.72	676.091	472332.403	.992	54.44	5	.002	.009	94111.629	882.58	468444.111	.989	49.82	5	.002	.012	93229.05	1119.968	463465.395	.986	45.26	5	.003	.016	92109.08199999999	1458.903	457042.856	.982	40.78	5	.004	.02	90650.179	1814.374	448874.804
910	2	2035-2040	2	5	.001	.004	95874.624	419.201	478385.211	.995	60.12	5	.001	.006	95455.423	593.539	475866.927	.993	55.37	5	.002	.008	94861.88400000001	772.61	472456.919	.991	50.7	5	.002	.01	94089.274	973.11	468115.624	.988	46.1	5	.003	.014	93116.164	1262.452	462554.299	.985	41.55	5	.004	.017	91853.712	1595.188	455435.739
910	2	2040-2045	2	5	.001	.004	96344.636	377.179	480836.042	.995	61.02	5	.001	.006	95967.45600000001	536.279	478562.1	.994	56.25	5	.001	.007	95431.177	691.52	475495.526	.992	51.55	5	.002	.009	94739.65700000001	865.072	471625.572	.99	46.91	5	.002	.012	93874.58500000001	1123.497	466681.807	.986	42.32	5	.003	.015	92751.088	1429.67	460327.088
910	2	2045-2050	2	5	.001	.004	96737.213	341.02	482885.184	.996	61.9	5	.001	.005	96396.194	486.294	480823.644	.994	57.11	5	.001	.006	95909.89999999999	621.2569999999999	478055.24	.993	52.38	5	.002	.008	95288.643	769.222	474599.422	.991	47.71	5	.002	.011	94519.421	1001.887	470201.124	.988	43.08	5	.003	.014	93517.534	1291.158	464497.819
910	2	2050-2055	2	5	.001	.003	97082.75599999999	309.306	484688.528	.996	62.73	5	.001	.005	96773.45	442.976	482812.752	.995	57.92	5	.001	.006	96330.474	563.298	480296.172	.993	53.18	5	.001	.007	95767.17600000001	693.09	477174.188	.992	48.47	5	.002	.01	95074.086	904.4450000000001	473210.272	.989	43.81	5	.003	.013	94169.64200000001	1177.669	468035.461
910	2	2055-2060	2	5	.001	.003	97356.19899999999	282.921	486118.369	.996	63.51	5	.001	.004	97073.27800000001	406.787	484398.205	.995	58.69	5	.001	.005	96666.49099999999	516.963	482087.386	.994	53.93	5	.001	.007	96149.527	634.301	479226.571	.992	49.2	5	.002	.009	95515.226	827.664	475600.512	.99	44.51	5	.002	.011	94687.56200000001	1083.328	470853.749
910	2	2060-2065	2	5	.001	.003	97568.15300000001	261.372	487229.001	.997	64.25	5	.001	.004	97306.781	376.781	485637.151	.996	59.41	5	.001	.005	96930	478.2	483497.698	.995	54.63	5	.001	.006	96451.80100000001	584.3819999999999	480857.043	.993	49.89	5	.002	.008	95867.41800000001	761.592	477519.755	.991	45.18	5	.002	.011	95105.826	1000.322	473145.259
910	2	2065-2070	2	5	0	.002	97754.27499999999	242.358	488204.266	.997	64.94	5	.001	.004	97511.91800000001	349.469	486727.711	.996	60.09	5	.001	.005	97162.44899999999	442.862	484744.597	.995	55.3	5	.001	.006	96719.587	539.36	482303.449	.994	50.54	5	.001	.007	96180.227	701.865	479226.791	.992	45.81	5	.002	.01	95478.36199999999	924.954	475189.48
910	2	2070-2075	2	5	0	.002	97907.614	225.817	489009.917	.997	65.58	5	.001	.003	97681.796	325.9	487633.076	.996	60.72	5	.001	.004	97355.89599999999	412.167	485785.365	.995	55.92	5	.001	.005	96943.73	500.376	483517.268	.994	51.15	5	.001	.007	96443.35400000001	650.255	480665.878	.992	46.4	5	.002	.009	95793.099	859.22	476921.319
910	2	2075-2080	2	5	0	.002	98040.997	211.367	489710.697	.997	66.17	5	.001	.003	97829.63	305.338	488421.093	.996	61.31	5	.001	.004	97524.292	385.452	486691.299	.996	56.49	5	.001	.005	97138.84	466.217	484574.338	.995	51.71	5	.001	.006	96672.62300000001	604.93	481920.559	.993	46.94	5	.002	.008	96067.693	801.191	478433.636
910	2	2080-2085	2	5	0	.002	98160.32799999999	198.454	490337.555	.998	66.73999999999999	5	.001	.003	97961.874	286.468	489127.002	.997	61.87	5	.001	.004	97675.406	360.605	487506.345	.996	57.05	5	.001	.004	97314.80100000001	434.653	485529.532	.995	52.25	5	.001	.006	96880.148	563.171	483058.01	.993	47.47	5	.002	.008	96316.977	747.68	479808.516
910	2	2085-2090	2	5	0	.002	98265.788	187.04	490891.572	.998	67.28	5	.001	.003	98078.747	269.84	489750.829	.997	62.4	5	.001	.003	97808.90700000001	339.074	488225.332	.996	57.57	5	.001	.004	97469.833	406.76	486371.145	.995	52.76	5	.001	.005	97063.073	525.897	484061.638	.994	47.97	5	.001	.007	96537.17600000001	699.717	481024.44
910	2	2090-2095	2	5	0	.002	98363.889	176.372	491407.058	.998	67.8	5	.001	.003	98187.51700000001	254.435	490331.105	.997	62.91	5	.001	.003	97933.08199999999	318.402	488895.515	.996	58.07	5	.001	.004	97614.67999999999	379.956	487159.243	.996	53.25	5	.001	.005	97234.724	490.109	485005.399	.994	48.45	5	.001	.007	96744.61500000001	653.886	482171.579
910	2	2095-2100	2	5	0	.002	98452.901	166.197	491875.952	.998	68.31	5	0	.002	98286.704	239.755	490861.862	.997	63.42	5	.001	.003	98046.94899999999	299.207	489510.728	.997	58.57	5	.001	.004	97747.742	355.142	487883.585	.996	53.74	5	.001	.005	97392.60000000001	456.498	485874.915	.995	48.92	5	.001	.006	96936.102	610.395	483233.168
910	2	1950-1955	3	5	.007	.035	63190.729	2212.54	310580.608	.96	42.04	5	.009	.044	60978.189	2700.298	298292.242	.952	38.47	5	.01	.05	58277.891	2941.16	284116.971	.947	35.13	5	.011	.056	55336.731	3087.344	269043.183	.9409999999999999	31.87	5	.013	.063	52249.386	3315.344	253052.708	.9320000000000001	28.6	5	.015	.072	48934.042	3538.978	235918.752
910	2	1955-1960	3	5	.007	.032	66173.22900000001	2130.568	325699.175	.964	43.27	5	.008	.041	64042.661	2618.041	313818.55	.956	39.63	5	.01	.046	61424.62	2851.115	300075.744	.951	36.21	5	.011	.051	58573.505	3005.182	285435.856	.945	32.85	5	.012	.058	55568.323	3241.572	269837.147	.9379999999999999	29.48	5	.014	.067	52326.751	3482.479	253037.688
910	2	1960-1965	3	5	.006	.029	69179.583	2019.748	341011.156	.967	44.62	5	.008	.037	67159.83500000001	2511.851	329670.673	.96	40.88	5	.009	.042	64647.985	2744.007	316458.21	.956	37.37	5	.01	.047	61903.978	2888.859	302379.068	.95	33.92	5	.011	.053	59015.119	3134.719	287344.091	.9429999999999999	30.45	5	.013	.061	55880.4	3394.144	271037.686
910	2	1965-1970	3	5	.005	.027	71489.433	1915.523	352822.354	.969	45.67	5	.007	.035	69573.91099999999	2414.965	341986.565	.963	41.85	5	.008	.04	67158.94500000001	2655.569	329235.563	.959	38.26	5	.009	.043	64503.376	2798.93	315598.613	.954	34.74	5	.01	.049	61704.446	3035.501	301040.528	.947	31.2	5	.012	.056	58668.945	3312.713	285193.782
910	2	1970-1975	3	5	.005	.025	73484.723	1822.295	363014.189	.972	46.57	5	.007	.032	71662.428	2309.221	352693.873	.965	42.69	5	.008	.037	69353.20699999999	2563.868	340441.036	.961	39.03	5	.008	.041	66789.33900000001	2716.646	327236.334	.957	35.43	5	.009	.046	64072.693	2954.364	313085.326	.951	31.82	5	.011	.053	61118.328	3234.022	297644.945
910	2	1975-1980	3	5	.005	.023	75185.095	1750.364	371688.896	.973	47.36	5	.006	.03	73434.731	2207.527	361801.665	.968	43.42	5	.007	.034	71227.204	2453.93	350088.723	.964	39.69	5	.008	.038	68773.274	2628.586	337384.81	.959	36.01	5	.009	.044	66144.689	2885.844	323624.974	.953	32.34	5	.01	.05	63258.844	3186.101	308473.491
910	2	1980-1985	3	5	.005	.023	76037.715	1738.009	375991.85	.974	47.5	5	.006	.03	74299.70600000001	2218.579	366105.28	.968	43.55	5	.007	.034	72081.12699999999	2472.147	354316.97	.964	39.81	5	.008	.038	69608.98	2659.803	341495.397	.959	36.13	5	.009	.044	66949.177	2952.39	327486.397	.953	32.47	5	.01	.051	63996.787	3242.779	312010.389
910	2	1985-1990	3	5	.004	.022	77358.727	1682.139	382756.892	.974	47.37	5	.006	.03	75676.588	2237.776	372984.052	.967	43.37	5	.007	.036	73438.81200000001	2619.273	360782.296	.962	39.61	5	.008	.041	70819.539	2893.292	346989.598	.956	35.98	5	.01	.047	67926.247	3220.068	331703.836	.949	32.41	5	.011	.054	64706.179	3482.44	314936.31
910	2	1990-1995	3	5	.004	.021	77494.531	1665.597	383508.364	.974	45.62	5	.006	.031	75828.93399999999	2357.103	373545.307	.964	41.57	5	.009	.042	73471.83100000001	3072.016	359954.15	.953	37.82	5	.011	.052	70399.815	3676.583	343025.8	.9429999999999999	34.35	5	.013	.062	66723.232	4118.456	323429.756	.9350000000000001	31.1	5	.014	.067	62604.776	4203.631	302538.94
910	2	1995-2000	3	5	.003	.017	81772.302	1418.833	405528.252	.978	45.03	5	.006	.027	80353.469	2205.547	396661.213	.965	40.78	5	.009	.043	78147.92200000001	3374.462	382799.156	.948	36.86	5	.013	.061	74773.459	4581.987	362811.629	.931	33.4	5	.016	.075	70191.47199999999	5288.073	337863.011	.922	30.41	5	.017	.08	64903.399	5186.93	311473.342
910	2	2000-2005	3	5	.003	.015	85111.477	1256.189	422600.315	.982	45.61	5	.005	.023	83855.287	1936.744	414835.421	.97	41.25	5	.008	.039	81918.54300000001	3180.145	402236.411	.95	37.17	5	.013	.061	78738.398	4784.902	382289.41	.929	33.56	5	.016	.079	73953.496	5861.036	355313.105	.918	30.56	5	.018	.084	68092.46000000001	5736.71	326003.109
910	2	2005-2010	3	5	.003	.013	88066.51700000001	1142.412	437611.132	.985	49.4	5	.004	.018	86924.105	1597.812	430874.003	.978	45.02	5	.006	.027	85326.29300000001	2333.326	421187.507	.966	40.81	5	.009	.042	82992.967	3465.89	406759.561	.95	36.88	5	.012	.057	79527.077	4534.616	386569.837	.9389999999999999	33.37	5	.013	.064	74992.461	4765.158	363061.904
910	2	2010-2015	3	5	.002	.012	90233.58100000001	1045.271	448672.872	.986	52.81	5	.003	.016	89188.311	1395.528	442603.758	.982	48.4	5	.004	.02	87792.78200000001	1770.314	434734.322	.977	44.13	5	.006	.027	86022.469	2337.701	424532.894	.968	39.98	5	.007	.036	83684.76700000001	3039.93	411057.578	.96	36.03	5	.009	.043	80644.837	3457.621	394717.131
910	2	2015-2020	3	5	.002	.01	91625.84	908.45	455968.363	.988	54.57	5	.003	.013	90717.391	1220.778	450657.071	.985	50.09	5	.003	.017	89496.613	1494.267	443881.194	.981	45.73	5	.004	.021	88002.34600000001	1863.628	435537.674	.976	41.47	5	.006	.028	86138.719	2381.876	424940.493	.969	37.31	5	.007	.034	83756.84299999999	2830.6	411888.4
910	2	2020-2025	3	5	.002	.009	92825.376	797.341	462241.023	.99	55.47	5	.002	.012	92028.03599999999	1094.166	457518.105	.987	50.93	5	.003	.015	90933.87	1341.323	451437.73	.983	46.51	5	.004	.019	89592.54700000001	1678.882	443934.235	.978	42.16	5	.005	.024	87913.66499999999	2150.798	434382.508	.973	37.92	5	.006	.03	85762.867	2596.201	422519.571
910	2	2025-2030	3	5	.001	.007	93815.764	701.03	467428.273	.991	56.48	5	.002	.011	93114.734	982.4690000000001	463220.85	.988	51.89	5	.003	.013	92132.265	1197.023	457773.189	.985	47.41	5	.003	.016	90935.242	1484.354	451112.632	.981	43	5	.004	.021	89450.889	1903.888	442667.384	.976	38.67	5	.005	.026	87547.001	2312.965	432143.849
910	2	2030-2035	3	5	.001	.007	94635.06200000001	623.311	471711.878	.992	57.45	5	.002	.009	94011.751	881.268	467948.838	.99	52.81	5	.002	.011	93130.48299999999	1070.784	463064.378	.987	48.28	5	.003	.014	92059.69899999999	1308.728	457152.163	.984	43.82	5	.004	.018	90750.97100000001	1673.103	449728.643	.979	39.41	5	.005	.023	89077.868	2060.074	440424.161
910	2	2035-2040	3	5	.001	.006	95289.05	561.425	475129.968	.993	58.31	5	.002	.008	94727.625	796.801	471729.551	.991	53.64	5	.002	.01	93930.82399999999	961.764	467326.302	.989	49.08	5	.003	.013	92969.06	1165.035	462040.646	.986	44.56	5	.003	.016	91804.02499999999	1479.926	455461.871	.982	40.09	5	.004	.02	90324.098	1844.606	447189.691
910	2	2040-2045	3	5	.001	.005	95802.28599999999	515.212	477806.6	.993	59.15	5	.002	.008	95287.07399999999	733.5359999999999	474677.024	.991	54.46	5	.002	.009	94553.538	877.477	470640.594	.99	49.86	5	.002	.011	93676.061	1053.786	465841.107	.987	45.3	5	.003	.014	92622.27499999999	1334.882	459903.143	.984	40.79	5	.004	.018	91287.393	1672.993	452427.074
910	2	2045-2050	3	5	.001	.005	96240.861	471.847	480102.915	.994	59.97	5	.001	.007	95769.014	674.202	477227.889	.992	55.26	5	.002	.008	95094.81200000001	799.705	473532.514	.991	50.63	5	.002	.01	94295.107	951.813	469180.318	.989	46.04	5	.003	.013	93343.29399999999	1204.573	463823.916	.985	41.48	5	.003	.017	92138.72100000001	1522.598	457051.979
910	2	2050-2055	3	5	.001	.004	96640.42200000001	431.873	482196.019	.995	60.76	5	.001	.006	96208.549	620.034	479555.182	.993	56.02	5	.002	.008	95588.515	731.901	476164.102	.992	51.37	5	.002	.009	94856.614	866.734	472192.371	.99	46.75	5	.002	.012	93989.88	1097.54	467316.026	.987	42.15	5	.003	.015	92892.34	1397.214	461126.099
910	2	2055-2060	3	5	.001	.004	96960.224	397.243	483877.07	.995	61.5	5	.001	.006	96562.981	572.739	481441.034	.993	56.74	5	.001	.007	95990.242	675.467	478309.516	.992	52.07	5	.002	.008	95314.774	798.746	474646.96	.991	47.42	5	.002	.011	94516.02800000001	1011.431	470154.489	.988	42.8	5	.003	.014	93504.59699999999	1293	464440.297
910	2	2060-2065	3	5	.001	.004	97216.27499999999	366.443	485230.01	.995	62.21	5	.001	.005	96849.83199999999	530.145	482977.573	.994	57.44	5	.001	.006	96319.68700000001	624.503	480080.171	.993	52.74	5	.002	.008	95695.18399999999	737.013	476697.608	.991	48.07	5	.002	.01	94958.171	932.958	472554.192	.989	43.42	5	.003	.013	94025.213	1196.762	467276.289
910	2	2065-2070	3	5	.001	.003	97432.24000000001	340.202	486371.37	.996	62.87	5	.001	.005	97092.038	492.917	484277.749	.994	58.08	5	.001	.006	96599.121	579.424	481586.298	.993	53.37	5	.001	.007	96019.697	681.792	478452.792	.992	48.67	5	.002	.009	95337.906	861.784	474624.087	.99	44	5	.002	.012	94476.122	1109.315	469742.325
910	2	2070-2075	3	5	.001	.003	97613.572	316.792	487332.843	.996	63.51	5	.001	.005	97296.78	459.559	485381.282	.995	58.71	5	.001	.006	96837.22100000001	538.876	482874.807	.994	53.98	5	.001	.007	96298.345	632.278	479964.956	.993	49.26	5	.002	.008	95666.067	797.915	476418.249	.991	44.57	5	.002	.011	94868.152	1029.5	471894.953
910	2	2075-2080	3	5	.001	.003	97771.07000000001	295.937	488169.021	.996	64.12	5	.001	.004	97475.133	429.679	486344.505	.995	59.31	5	.001	.005	97045.454	502.463	484003.967	.994	54.56	5	.001	.006	96542.99099999999	587.7859999999999	481295.058	.993	49.83	5	.002	.008	95955.205	740.5700000000001	478001.552	.991	45.12	5	.002	.01	95214.63499999999	957.413	473800.725
910	2	2080-2085	3	5	.001	.003	97910.048	277.88	488905.981	.996	64.70999999999999	5	.001	.004	97632.167	403.516	487192.15	.995	59.89	5	.001	.005	97228.651	470.328	484997.422	.995	55.13	5	.001	.006	96758.32399999999	547.838	482467.504	.994	50.38	5	.001	.007	96210.485	688.826	479402.043	.992	45.65	5	.002	.009	95521.659	892.171	475492.433
910	2	2085-2090	3	5	.001	.003	98033.323	262.075	489559.113	.997	65.28	5	.001	.004	97771.24800000001	380.298	487942.949	.996	60.45	5	.001	.005	97390.95	441.806	485877.651	.995	55.67	5	.001	.005	96949.144	512.2619999999999	483506.811	.994	50.92	5	.001	.007	96436.882	642.369	480645.326	.992	46.17	5	.002	.009	95794.51300000001	833.342	476997.662
910	2	2090-2095	3	5	.001	.003	98148.274	246.816	490169.401	.997	65.84	5	.001	.004	97901.458	358.229	488646.657	.996	61	5	.001	.004	97543.22900000001	414.483	486704.816	.995	56.21	5	.001	.005	97128.745	478.014	484486.774	.994	51.44	5	.001	.006	96650.731	597.465	481822.092	.993	46.68	5	.002	.008	96053.266	776.347	478428.031
910	2	2095-2100	3	5	0	.002	98253.679	232.299	490730.199	.997	66.39	5	.001	.003	98021.38	337.216	489296.504	.996	61.54	5	.001	.004	97684.164	388.948	487471.098	.996	56.75	5	.001	.005	97295.215	446.272	485395.056	.995	51.96	5	.001	.006	96848.943	555.494	482913.496	.993	47.19	5	.002	.008	96293.45	722.5890000000001	479757.495
913	2	1950-1955	1	5	.005	.023	75396.29300000001	1768.112	372837.538	.972	44.84	5	.007	.032	73628.17999999999	2366.854	362402.716	.965	40.85	5	.008	.037	71261.326	2627.11	349836.648	.961	37.12	5	.008	.041	68634.216	2838	336207.348	.955	33.45	5	.01	.05	65796.216	3257.746	321033.666	.945	29.78	5	.012	.06	62538.47	3783.134	303480.659
913	2	1955-1960	1	5	.004	.021	78469.98299999999	1627.814	388537.206	.975	46.22	5	.006	.029	76842.16899999999	2190.495	378900.906	.969	42.14	5	.007	.032	74651.674	2426.082	367284.962	.966	38.3	5	.007	.036	72225.59299999999	2632.828	354675.908	.96	34.5	5	.009	.044	69592.765	3050.712	340537.869	.951	30.71	5	.011	.054	66542.053	3596.678	323981.34
913	2	1960-1965	1	5	.004	.019	80407.38099999999	1529.738	398455.145	.977	47.14	5	.005	.026	78877.643	2063.37	389386.248	.972	43	5	.006	.03	76814.273	2280.771	378454.67	.969	39.09	5	.007	.033	74533.50199999999	2474.216	366608.795	.964	35.21	5	.008	.04	72059.28599999999	2890.149	353275.384	.955	31.33	5	.01	.05	69169.13800000001	3454.891	337482.968
913	2	1965-1970	1	5	.004	.017	82216.333	1429.746	407735.122	.979	48.05	5	.005	.024	80786.587	1932.959	399246.15	.974	43.86	5	.005	.027	78853.628	2128.729	389025.013	.972	39.87	5	.006	.03	76724.899	2312.392	377966.047	.967	35.9	5	.007	.037	74412.507	2717.54	365473.542	.959	31.94	5	.009	.046	71694.967	3295.722	350520.831
913	2	1970-1975	1	5	.003	.014	85451.45600000001	1161.042	424581.841	.983	47.05	5	.004	.02	84290.414	1671.918	417429.435	.978	42.66	5	.005	.023	82618.496	1915.587	408415.647	.975	38.47	5	.006	.027	80702.909	2212.11	398178.171	.969	34.32	5	.007	.036	78490.799	2847.429	385677.504	.957	30.22	5	.01	.051	75643.36900000001	3853.759	369041.314
913	2	1975-1980	1	5	.003	.014	86979.89	1178.291	432149.205	.984	46.65	5	.004	.019	85801.599	1652.744	425029.423	.979	42.26	5	.005	.023	84148.855	1913.977	416076.619	.975	38.04	5	.005	.027	82234.878	2217.491	405827.973	.969	33.86	5	.007	.036	80017.387	2862.124	393270.737	.958	29.73	5	.01	.05	77155.26300000001	3845.496	376656.491
913	2	1980-1985	1	5	.003	.013	88703.75900000001	1186.938	440747.662	.984	46.77	5	.004	.019	87516.821	1656.646	433595.334	.979	42.36	5	.005	.022	85860.175	1920.574	424618.866	.976	38.13	5	.005	.027	83939.601	2231.669	414320.949	.969	33.95	5	.007	.035	81707.932	2891.778	401656.133	.958	29.8	5	.01	.049	78816.15399999999	3892.33	384852.262
913	2	1985-1990	1	5	.002	.011	90394.26300000001	1009.835	449615.11	.986	48.26	5	.003	.016	89384.428	1417.389	443512.356	.983	43.78	5	.004	.019	87967.038	1651.524	435813.433	.98	39.44	5	.005	.022	86315.514	1932.832	426930.399	.974	35.15	5	.006	.03	84382.683	2540.133	415888.319	.964	30.89	5	.009	.043	81842.55	3494.416	400966.731
913	2	1990-1995	1	5	.002	.01	91322.55100000001	899.947	454540.796	.988	48.82	5	.003	.015	90422.60400000001	1363.73	448866.079	.983	44.28	5	.004	.019	89058.874	1679.011	441231.315	.979	39.92	5	.005	.023	87379.863	2010.556	432069.059	.973	35.63	5	.006	.031	85369.307	2621.233	420594.657	.964	31.41	5	.009	.042	82748.07399999999	3456.793	405534.302
913	2	1995-2000	1	5	.002	.009	90650.31299999999	845.668	451398.068	.986	45.75	5	.004	.019	89804.645	1686.283	445201.597	.975	41.16	5	.006	.031	88118.36199999999	2735.44	434172.679	.963	36.89	5	.009	.043	85382.92200000001	3698.514	418054.244	.95	32.99	5	.012	.056	81684.408	4586.837	397245.029	.9389999999999999	29.36	5	.014	.066	77097.571	5091.307	372991.053
913	2	2000-2005	1	5	.002	.008	89838.826	734.092	447647.07	.987	41.19	5	.004	.02	89104.734	1819.22	441646.511	.968	36.51	5	.009	.045	87285.514	3953.235	427481.281	.9399999999999999	32.21	5	.016	.076	83332.27899999999	6308.846	401682.806	.911	28.61	5	.021	.101	77023.433	7755.484	366004.174	.894	25.74	5	.023	.11	69267.94899999999	7634.134	327144.567
913	2	2005-2010	1	5	.002	.008	90615.887	729.355	451464.751	.988	40.62	5	.004	.018	89886.53200000001	1576.028	446091.161	.972	35.93	5	.008	.041	88310.504	3604.018	433585.383	.9409999999999999	31.52	5	.016	.078	84706.486	6576.02	408174.235	.904	27.74	5	.024	.112	78130.465	8785.065000000001	369129.113	.88	24.85	5	.027	.125	69345.39999999999	8684.877	324818.974
913	2	2010-2015	1	5	.002	.008	93133.948	776.023	463869.508	.989	44.89	5	.003	.014	92357.925	1303.297	458878.633	.98	40.24	5	.005	.027	91054.628	2444.147	449786.878	.963	35.78	5	.01	.048	88610.482	4297.411	433082.49	.9389999999999999	31.69	5	.015	.073	84313.07000000001	6151.062	406717.917	.919	28.17	5	.018	.088	78162.00900000001	6839.872	373877.728
913	2	2015-2020	1	5	.002	.008	94607.61900000001	759.372	471254.442	.99	48.33	5	.002	.012	93848.247	1087.612	466714.211	.985	43.69	5	.004	.018	92760.63499999999	1682.012	459927.929	.977	39.18	5	.006	.029	91078.624	2670.786	449186	.963	34.85	5	.009	.045	88407.838	3935.662	432700.392	.948	30.82	5	.012	.06	84472.17600000001	5070.763	410118.708
913	2	2020-2025	1	5	.001	.007	95477.648	663.227	475871.925	.991	49.23	5	.002	.011	94814.42	1037.108	471654.406	.987	44.55	5	.003	.016	93777.31200000001	1504.369	465388.273	.98	40.02	5	.005	.025	92272.943	2298.724	456021.337	.969	35.63	5	.008	.038	89974.219	3440.206	441763.902	.954	31.47	5	.011	.054	86534.014	4665.498	421523.184
913	2	2025-2030	1	5	.001	.005	96085.466	502.941	479309.166	.993	50.24	5	.002	.01	95582.52499999999	921.141	475796.281	.988	45.49	5	.003	.015	94661.383	1398.154	470052.334	.982	40.91	5	.005	.022	93263.23	2077.796	461466.407	.972	36.48	5	.007	.033	91185.43399999999	3052.8	448725.427	.96	32.25	5	.01	.047	88132.63400000001	4142.712	430808.05
913	2	2030-2035	1	5	.001	.004	96585.632	394.451	482054.089	.994	51.35	5	.002	.008	96191.181	750.813	479254.592	.99	46.55	5	.003	.013	95440.368	1237.837	474345.802	.984	41.9	5	.004	.02	94202.53200000001	1896.081	466587.26	.975	37.41	5	.006	.03	92306.451	2748.64	455032.095	.965	33.13	5	.008	.041	89557.811	3679.175	439037.552
913	2	2035-2040	1	5	.001	.003	97018.999	335.048	484348.02	.995	52.5	5	.001	.006	96683.951	616.745	482023.611	.992	47.68	5	.002	.011	96067.20600000001	1034.757	477967.725	.986	42.96	5	.004	.018	95032.44899999999	1666.157	471296.112	.978	38.4	5	.005	.026	93366.292	2470.595	460994.037	.969	34.04	5	.007	.036	90895.697	3293.814	446642.251
913	2	2040-2045	1	5	.001	.003	97334.79399999999	297.082	486010.297	.996	53.61	5	.001	.006	97037.712	539.831	483959.753	.993	48.77	5	.002	.009	96497.88099999999	877.052	480480.14	.988	44.02	5	.003	.015	95620.829	1420.448	474824.28	.981	39.4	5	.005	.023	94200.38099999999	2178.611	465878.966	.972	34.96	5	.007	.032	92021.77	2973.512	453050.475
913	2	2045-2050	1	5	.001	.003	97581.72199999999	268.398	487307.691	.996	54.67	5	.001	.005	97313.32399999999	481.373	485466.959	.994	49.82	5	.002	.008	96831.952	766.681	482395.755	.99	45.05	5	.003	.013	96065.27099999999	1214.833	477521.012	.984	40.39	5	.004	.02	94850.43799999999	1878.933	469853.758	.976	35.87	5	.006	.028	92971.505	2649.47	458600.672
913	2	2050-2055	1	5	0	.002	97835.84	238.801	488643.927	.997	55.75	5	.001	.004	97597.039	425.486	487011.765	.994	50.88	5	.001	.007	97171.553	672.3339999999999	484308.846	.991	46.09	5	.002	.011	96499.219	1059.124	480048.07	.986	41.39	5	.003	.017	95440.095	1631.31	473386.493	.979	36.82	5	.005	.025	93808.785	2327.923	463569.6
913	2	2055-2060	1	5	0	.002	98083.00199999999	210.186	489944.036	.997	56.77	5	.001	.004	97872.81600000001	374.714	488507.188	.995	51.89	5	.001	.006	97498.102	593.832	486123.553	.992	47.08	5	.002	.01	96904.27	939.702	482351.061	.988	42.35	5	.003	.015	95964.568	1452.833	476425.36	.982	37.74	5	.004	.022	94511.735	2066.028	467704.884
913	2	2060-2065	1	5	0	.002	98304.166	184.287	491107.93	.997	57.75	5	.001	.003	98119.88	328.742	489848.075	.996	52.86	5	.001	.005	97791.137	522.992	487753.072	.993	48.03	5	.002	.009	97268.145	832.457	484420.129	.989	43.27	5	.003	.013	96435.68799999999	1293.583	479155.388	.984	38.62	5	.004	.019	95142.105	1845.015	471378.494
913	2	2065-2070	1	5	0	.002	98500.519	161.028	492141.98	.998	58.69	5	.001	.003	98339.492	287.455	491040.738	.996	53.78	5	.001	.005	98052.037	458.371	489207.182	.994	48.93	5	.002	.008	97593.666	733.819	486277.406	.99	44.14	5	.002	.012	96859.848	1147.733	481619.805	.986	39.46	5	.003	.017	95712.11500000001	1645.563	474702.183
913	2	2070-2075	1	5	0	.001	98625.815	145.964	492801.979	.998	59.51	5	.001	.003	98479.851	259.441	491805.725	.997	54.6	5	.001	.004	98220.41	410.436	490158.318	.995	49.73	5	.001	.007	97809.974	655.072	487540.88	.991	44.93	5	.002	.011	97154.902	1028.153	483376.59	.987	40.22	5	.003	.015	96126.749	1483.132	477161.721
913	2	2075-2080	1	5	0	.001	98713.554	135.451	493263.497	.998	60.28	5	0	.002	98578.103	237.466	492345.912	.997	55.36	5	.001	.004	98340.636	371.079	490848.687	.995	50.49	5	.001	.006	97969.557	589.145	488490.56	.992	45.67	5	.002	.01	97380.412	926.167	484743.578	.988	40.93	5	.003	.014	96454.245	1342.697	479132.875
913	2	2080-2085	1	5	0	.001	98793.34299999999	126.324	493682.174	.998	61.03	5	0	.002	98667.019	218.292	492833.114	.997	56.1	5	.001	.003	98448.726	336.441	491467.31	.996	51.22	5	.001	.005	98112.285	529.528	489340.97	.993	46.38	5	.002	.009	97582.757	832.64	485974.884	.99	41.62	5	.003	.013	96750.117	1214.743	480916.089
913	2	2085-2090	1	5	0	.001	98870.2	117.131	494086.575	.998	61.75	5	0	.002	98753.069	200.046	493304.232	.997	56.82	5	.001	.003	98553.023	304.439	492061.281	.996	51.93	5	.001	.005	98248.583	475.199	490147.223	.994	47.08	5	.002	.008	97773.38499999999	747.569	487127.394	.991	42.3	5	.002	.011	97025.81600000001	1096.562	482574.694
913	2	2090-2095	1	5	0	.001	98943.99000000001	108.419	494474.809	.999	62.46	5	0	.002	98835.571	183.059	493755.014	.998	57.53	5	.001	.003	98652.512	275.576	492624.232	.997	52.63	5	.001	.004	98376.936	426.256	490901.164	.994	47.77	5	.001	.007	97950.67999999999	669.861	488195.814	.992	42.96	5	.002	.01	97280.82000000001	988.448	484105.753
913	2	2095-2100	1	5	0	.001	99013.827	100.128	494842.342	.999	63.14	5	0	.002	98913.69899999999	167.642	494180.395	.998	58.2	5	.001	.003	98746.057	249.034	493152.318	.997	53.3	5	.001	.004	98497.023	382.047	491603.162	.995	48.43	5	.001	.006	98114.976	600.325	489180.116	.992	43.6	5	.002	.009	97514.64999999999	891.376	485504.425
913	2	1950-1955	2	5	.005	.022	78821.46400000001	1766.777	389915.151	.974	48	5	.006	.029	77054.68700000001	2211.173	379889.785	.969	44.04	5	.007	.033	74843.514	2459.705	368162.638	.965	40.26	5	.007	.037	72383.80899999999	2664.613	355344.246	.961	36.55	5	.008	.041	69719.196	2876.136	341491.114	.957	32.85	5	.009	.046	66843.06	3075.529	326652.86
913	2	1955-1960	2	5	.004	.02	81490.761	1599.411	403667.288	.977	49.26	5	.005	.025	79891.35000000001	2035.803	394509.022	.973	45.2	5	.006	.029	77855.54700000001	2280.179	383670.372	.969	41.31	5	.007	.033	75575.367	2483.282	371756.388	.965	37.48	5	.008	.037	73092.086	2701.583	358799.87	.961	33.67	5	.009	.042	70390.50199999999	2932.236	344762.545
913	2	1960-1965	2	5	.004	.018	83186.32000000001	1474.645	412443.202	.979	50.17	5	.005	.023	81711.675	1887	403976.37	.975	46.03	5	.005	.027	79824.675	2125.212	393902.173	.972	42.06	5	.006	.03	77699.463	2328.425	382766.64	.968	38.14	5	.007	.034	75371.037	2559.297	370558.806	.964	34.24	5	.008	.039	72811.74000000001	2817.976	357166.646
913	2	1965-1970	2	5	.003	.016	84773.7	1350.44	420677.565	.981	51.06	5	.004	.021	83423.25999999999	1743.019	412887.545	.977	46.85	5	.005	.024	81680.24099999999	1968.789	403568.273	.974	42.79	5	.006	.027	79711.452	2171.06	393221.665	.971	38.79	5	.006	.031	77540.39200000001	2410.888	381784.176	.967	34.8	5	.007	.036	75129.504	2696.94	369069.756
913	2	1970-1975	2	5	.002	.01	87906.85799999999	862.157	437548.809	.988	52.09	5	.003	.014	87044.701	1250.186	432234.866	.984	47.58	5	.004	.018	85794.515	1518.892	425285.582	.981	43.24	5	.004	.021	84275.62300000001	1780.026	417058.569	.977	38.97	5	.005	.026	82495.59699999999	2145.975	407301.275	.971	34.76	5	.007	.033	80349.622	2684.165	395323.591
913	2	1975-1980	2	5	.002	.009	89614.677	847.13	446118.645	.988	52.28	5	.003	.014	88767.54700000001	1230.426	440898.605	.984	47.75	5	.003	.017	87537.121	1504.339	434038.509	.981	43.38	5	.004	.021	86032.78200000001	1777.09	425854.566	.977	39.1	5	.005	.025	84255.692	2145.189	416107.069	.971	34.87	5	.007	.033	82110.503	2697.396	404102.665
913	2	1980-1985	2	5	.002	.009	91215.24400000001	841.105	454134.863	.989	52.44	5	.003	.013	90374.139	1217.79	448961.246	.985	47.9	5	.003	.017	89156.349	1489.196	442173.076	.982	43.52	5	.004	.02	87667.15300000001	1767.187	434055.097	.978	39.21	5	.005	.025	85899.966	2148.815	424324.583	.972	34.97	5	.007	.032	83751.151	2712.485	412274.289
913	2	1985-1990	2	5	.001	.007	92734.269	652.379	462165.682	.991	54.36	5	.002	.01	92081.89	947.941	458148.207	.988	49.73	5	.003	.013	91133.94899999999	1173.699	452832.94	.986	45.22	5	.003	.016	89960.25	1416.25	446385.418	.982	40.78	5	.004	.02	88544	1773.292	438475.724	.977	36.39	5	.005	.027	86770.708	2323.876	428336.42
913	2	1990-1995	2	5	.001	.007	93405.49800000001	628.481	465603.986	.991	55.16	5	.002	.011	92777.01700000001	992.65	461521.287	.988	50.51	5	.003	.013	91784.367	1193.773	456018.905	.986	46.03	5	.003	.015	90590.594	1384.834	449599.599	.983	41.6	5	.004	.019	89205.75999999999	1716.196	441909.761	.978	37.21	5	.005	.025	87489.56299999999	2208.27	432189.121
913	2	1995-2000	2	5	.002	.009	92532.80100000001	847.482	460910.696	.985	51.81	5	.004	.022	91685.319	1973.234	453877.11	.974	47.26	5	.006	.03	89712.084	2684.1	442022.483	.969	43.24	5	.007	.032	87027.984	2801.736	428203.382	.966	39.49	5	.007	.036	84226.24800000001	3011.608	413699.72	.962	35.72	5	.008	.04	81214.64	3270.002	398042.221
913	2	2000-2005	2	5	.002	.008	91646.78999999999	772.549	456892.829	.98	45.8	5	.007	.033	90874.242	3009.814	447829.523	.952	41.16	5	.013	.062	87864.428	5476.676	426241.083	.9320000000000001	37.48	5	.015	.072	82387.75199999999	5935.047	397110.606	.927	34.79	5	.015	.072	76452.705	5528.368	368262.527	.928	32.3	5	.015	.072	70924.337	5074.173	341797.131
913	2	2005-2010	2	5	.001	.007	92354.88099999999	664.201	460585.645	.983	44.82	5	.006	.029	91690.67999999999	2620.408	452946.432	.954	40.12	5	.013	.064	89070.273	5665.63	432142.806	.924	36.21	5	.018	.086	83404.64200000001	7194.221	399280.027	.911	33.49	5	.019	.09	76210.421	6831.11	363670.932	.913	31.41	5	.017	.083	69379.311	5745.359	332161.178
913	2	2010-2015	2	5	.001	.007	94747.414	680.347	472294.094	.988	51.08	5	.004	.018	94067.067	1657.087	466694.433	.975	46.43	5	.007	.033	92409.97900000001	3086.083	454887.477	.959	42.21	5	.01	.048	89323.89599999999	4305.76	436189.187	.948	38.58	5	.011	.055	85018.136	4687.413	413363.37	.946	35.4	5	.011	.053	80330.723	4266.998	390850.953
913	2	2015-2020	2	5	.001	.007	95828.281	623.707	477743.091	.991	54.69	5	.002	.012	95204.57399999999	1141.083	473416.239	.985	50.03	5	.004	.019	94063.49099999999	1804.214	466099.794	.977	45.61	5	.006	.028	92259.277	2546.049	455219.737	.968	41.45	5	.007	.036	89713.228	3187.381	440790.289	.962	37.55	5	.008	.04	86525.84699999999	3470.256	424042.468
913	2	2020-2025	2	5	.001	.006	96502.288	536.949	481340.072	.992	55.42	5	.002	.011	95965.33900000001	1037.681	477445.187	.986	50.72	5	.003	.016	94927.658	1557.382	470980.138	.98	46.24	5	.005	.023	93370.27499999999	2167.391	461707.46	.973	41.97	5	.006	.032	91202.88499999999	2874.803	449109.619	.964	37.9	5	.008	.04	88328.08100000001	3520.874	433060.843
913	2	2025-2030	2	5	.001	.004	96938.902	404.884	483846.852	.993	56.25	5	.002	.01	96534.019	919.681	480580.798	.988	51.48	5	.003	.015	95614.338	1411.367	474752.507	.982	46.95	5	.004	.02	94202.97100000001	1924.341	466437.865	.976	42.61	5	.006	.027	92278.63	2534.067	455324.841	.969	38.45	5	.007	.036	89744.56200000001	3205.123	441001.048
913	2	2030-2035	2	5	.001	.003	97203.625	321.457	485352.577	.994	57.16	5	.002	.008	96882.16800000001	771.023	482678.39	.99	52.34	5	.003	.013	96111.14599999999	1256.933	477615.932	.984	47.74	5	.004	.018	94854.213	1743.125	470125.029	.979	43.33	5	.005	.024	93111.088	2273.575	460100.336	.972	39.09	5	.006	.031	90837.51300000001	2841.913	447355.954
913	2	2035-2040	2	5	.001	.003	97399.382	280.431	486411.213	.995	58.15	5	.001	.007	97118.95	652.4450000000001	484129.471	.991	53.31	5	.002	.011	96466.505	1075.754	479828.041	.986	48.65	5	.003	.016	95390.751	1539.859	473304.767	.981	44.17	5	.004	.022	93850.893	2038.762	464365.482	.975	39.85	5	.006	.028	91812.13099999999	2538.223	452955.385
913	2	2040-2045	2	5	.001	.003	97580.674	250.987	487376.109	.996	59.14	5	.001	.006	97329.68700000001	571.684	485359.184	.992	54.29	5	.002	.01	96758.003	922.264	481641.006	.988	49.59	5	.003	.014	95835.739	1323.732	476052.212	.984	45.05	5	.004	.019	94512.007	1799.809	468260.722	.978	40.64	5	.005	.025	92712.198	2284.789	458073.943
913	2	2045-2050	2	5	0	.002	97744.572	225.003	488247.794	.996	60.18	5	.001	.005	97519.57000000001	502.715	486461.161	.993	55.31	5	.002	.008	97016.855	800.999	483213.38	.99	50.58	5	.002	.012	96215.855	1134.588	478399.621	.986	45.98	5	.003	.016	95081.26700000001	1553.811	471709.377	.981	41.5	5	.004	.022	93527.45600000001	2034.958	462771.757
913	2	2050-2055	2	5	0	.002	97911.694	201.027	489132.305	.997	61.27	5	.001	.005	97710.667	443.037	487550.522	.994	56.39	5	.001	.007	97267.629	703.567	484694.295	.991	51.63	5	.002	.01	96564.06299999999	995.481	480467.734	.988	46.99	5	.003	.014	95568.58199999999	1357.096	474616.392	.983	42.45	5	.004	.019	94211.486	1793.537	466783.536
913	2	2055-2060	2	5	0	.002	98077.78999999999	179.945	490007.199	.997	62.31	5	.001	.004	97897.845	396.754	488591.715	.995	57.42	5	.001	.006	97501.091	632.576	486027.996	.992	52.65	5	.002	.009	96868.515	895.973	482225.341	.989	47.97	5	.003	.013	95972.542	1221.624	476955.577	.985	43.39	5	.003	.017	94750.91800000001	1601.444	469937.645
913	2	2060-2065	2	5	0	.002	98225.68799999999	160.887	490786.891	.997	63.31	5	.001	.004	98064.80100000001	354.645	489522.481	.995	58.41	5	.001	.006	97710.156	568.98	487222.714	.993	53.61	5	.002	.008	97141.17600000001	807.771	483797.389	.99	48.91	5	.002	.011	96333.405	1101.559	479045.413	.987	44.3	5	.003	.015	95231.84600000001	1442.921	472718.202
913	2	2065-2070	2	5	0	.001	98331.47199999999	146.487	491345.514	.998	64.19	5	.001	.003	98184.985	320.08	490201.604	.996	59.29	5	.001	.005	97864.905	515.216	488122.45	.994	54.47	5	.002	.008	97349.689	732.766	485017.44	.991	49.75	5	.002	.01	96616.924	999.643	480705.923	.988	45.1	5	.003	.014	95617.281	1310.915	474961.358
913	2	2070-2075	2	5	0	.001	98425.33500000001	133.787	491841.083	.998	64.98999999999999	5	.001	.003	98291.548	289.727	490802.923	.996	60.08	5	.001	.005	98001.821	467.135	488919.586	.994	55.25	5	.001	.007	97534.686	665.712	486101.34	.992	50.5	5	.002	.009	96868.974	909.722	482180.966	.989	45.83	5	.003	.012	95959.25199999999	1195.804	476947.461
913	2	2075-2080	2	5	0	.001	98510.853	122.389	492291.943	.998	65.77	5	.001	.003	98388.46400000001	261.582	491350.916	.997	60.84	5	.001	.004	98126.882	422.411	489649.548	.995	56	5	.001	.006	97704.47100000001	603.212	487098.38	.993	51.23	5	.002	.009	97101.25999999999	825.933	483542.778	.99	46.53	5	.002	.011	96275.326	1089.679	478782.721
913	2	2080-2085	2	5	0	.001	98591.213	112.952	492712.857	.998	66.5	5	0	.002	98478.261	236.872	491855.203	.997	61.58	5	.001	.004	98241.389	381.944	490316.525	.995	56.72	5	.001	.006	97859.44500000001	546.208	488008.188	.993	51.93	5	.002	.008	97313.23699999999	749.12	484786.177	.991	47.21	5	.002	.01	96564.117	991.774	480461.913
913	2	2085-2090	2	5	0	.001	98666.78599999999	103.745	493109.681	.998	67.20999999999999	5	0	.002	98563.041	214.579	492329.089	.997	62.28	5	.001	.004	98348.461	345.192	490937.42	.996	57.41	5	.001	.005	98003.269	493.464	488851.992	.994	52.6	5	.001	.007	97509.80499999999	677.936	485939.242	.992	47.85	5	.002	.009	96831.87	901.8920000000001	482016.671
913	2	2090-2095	2	5	0	.001	98739.52800000001	94.994	493491.521	.999	67.90000000000001	5	0	.002	98644.534	193.677	492783.518	.997	62.96	5	.001	.003	98450.857	311.067	491528.959	.996	58.08	5	.001	.005	98139.78999999999	444.96	489649.393	.995	53.25	5	.001	.006	97694.83	612.788	487019.977	.993	48.48	5	.002	.008	97082.042	818.54	483467.427
913	2	2095-2100	2	5	0	.001	98810.2	87.06100000000001	493861.498	.999	68.56	5	0	.002	98723.139	175.156	493217.932	.998	63.61	5	.001	.003	98547.98299999999	279.555	492087.835	.997	58.72	5	.001	.004	98268.428	399.87	490399.257	.995	53.88	5	.001	.006	97868.558	552.232	488033.33	.993	49.09	5	.002	.008	97316.326	741.4	484823.965
913	2	1950-1955	3	5	.005	.023	77082.18700000001	1768.517	381241.55	.973	46.39	5	.006	.03	75313.67	2294.476	370994.903	.967	42.41	5	.007	.035	73019.194	2549.876	358817.28	.963	38.66	5	.008	.039	70469.318	2756.52	345565.947	.958	34.97	5	.009	.046	67712.79700000001	3081.373	331005.444	.951	31.29	5	.011	.053	64631.425	3452.154	314716.89
913	2	1955-1960	3	5	.004	.02	79958.66800000001	1613.733	395994.092	.976	47.71	5	.005	.027	78344.935	2116.009	386589.589	.971	43.64	5	.006	.031	76228.927	2357.541	375343.683	.967	39.78	5	.007	.035	73871.38499999999	2563.147	363058.595	.963	35.97	5	.008	.04	71308.238	2883.719	349482.185	.956	32.17	5	.01	.048	68424.519	3284.782	334116.351
913	2	1960-1965	3	5	.004	.018	81776.86	1502.764	405348.079	.978	48.64	5	.005	.025	80274.09600000001	1976.261	396576.056	.973	44.5	5	.006	.028	78297.83500000001	2204.778	386066.353	.97	40.55	5	.006	.032	76093.057	2405.236	374562.142	.966	36.66	5	.008	.037	73687.821	2732.924	361761.486	.96	32.77	5	.009	.044	70954.897	3148.028	347121.465
913	2	1965-1970	3	5	.003	.017	83476.645	1390.479	414113.819	.98	49.54	5	.005	.022	82086.166	1839.213	405970.024	.976	45.33	5	.005	.026	80246.952	2049.281	396195.482	.973	41.31	5	.006	.029	78197.67200000001	2243.228	385488.738	.969	37.33	5	.007	.034	75954.444	2570.281	373505.893	.963	33.36	5	.008	.041	73384.162	3008.51	359626.111
913	2	1970-1975	3	5	.002	.012	86662.484	1011.959	430981.234	.986	49.46	5	.003	.017	85650.524	1462.255	424744.34	.981	45.01	5	.004	.02	84188.269	1719.334	416754.282	.978	40.75	5	.005	.024	82468.935	1997.724	407514.206	.973	36.55	5	.006	.031	80471.211	2506.68	396359.774	.964	32.39	5	.009	.042	77964.531	3295.867	381961.872
913	2	1975-1980	3	5	.002	.011	88279.152	1013.727	439040.638	.986	49.32	5	.003	.017	87265.425	1442.26	432866.633	.982	44.86	5	.004	.02	85823.16499999999	1710.413	424955.959	.978	40.57	5	.005	.024	84112.751	2001.086	415727.581	.973	36.35	5	.006	.031	82111.66499999999	2510.681	404550.858	.964	32.17	5	.008	.041	79600.984	3293.95	390171.903
913	2	1980-1985	3	5	.002	.011	89942.12	1015.057	447351.683	.986	49.49	5	.003	.016	88927.06299999999	1437.992	441184.013	.982	45.02	5	.004	.019	87489.071	1704.696	433300.541	.979	40.72	5	.005	.023	85784.375	2000.482	424091.838	.974	36.48	5	.006	.03	83783.893	2527.13	412875.501	.965	32.29	5	.008	.041	81256.76300000001	3315.55	398402.127
913	2	1985-1990	3	5	.002	.009	91547.785	832.313	455804.851	.989	51.22	5	.003	.013	90715.47199999999	1183.37	450739.792	.986	46.66	5	.003	.016	89532.102	1412.419	444231.425	.983	42.25	5	.004	.019	88119.683	1673.906	436569.483	.978	37.88	5	.005	.025	86445.777	2161.277	427086.624	.971	33.56	5	.007	.035	84284.5	2926.916	414501.149
913	2	1990-1995	3	5	.002	.008	92349.448	765.205	459996.857	.989	51.92	5	.003	.013	91584.243	1178.512	455114.668	.986	47.33	5	.003	.016	90405.731	1435.587	448547.19	.983	42.91	5	.004	.019	88970.144	1695.68	440763.5	.978	38.57	5	.005	.025	87274.465	2165.789	431195.363	.971	34.26	5	.007	.033	85108.67600000001	2836.24	418806.715
913	2	1995-2000	3	5	.002	.009	91577.924	847.0410000000001	456084.804	.985	48.7	5	.004	.02	90730.883	1830.104	449468.007	.975	44.13	5	.006	.03	88900.77899999999	2710.283	438023.007	.966	39.98	5	.008	.038	86190.496	3245.291	423064.029	.958	36.16	5	.009	.046	82945.205	3789.824	405444.735	.951	32.47	5	.011	.053	79155.38099999999	4173.368	385534.627
913	2	2000-2005	3	5	.002	.008	90729.587	753.346	452198.647	.983	43.46	5	.005	.027	89976.242	2409.667	444684.303	.96	38.8	5	.011	.054	87566.57399999999	4716.952	426814.676	.9360000000000001	34.79	5	.015	.074	82849.622	6119.006	399345.621	.919	31.61	5	.018	.086	76730.617	6613.207	367162.236	.911	28.93	5	.019	.09	70117.409	6324.406	334655.533
913	2	2005-2010	3	5	.002	.008	91473.041	696.804	455961.214	.986	42.73	5	.005	.023	90776.236	2089.006	449477.167	.963	38.04	5	.011	.052	88687.231	4621.673	432882.121	.9330000000000001	33.87	5	.017	.082	84065.558	6880.246	403786.316	.908	30.58	5	.021	.101	77185.31200000001	7780.559	366533.022	.897	28.07	5	.022	.103	69404.753	7161.811	328832.869
913	2	2010-2015	3	5	.002	.008	93929.425	728.367	468024.147	.989	47.98	5	.003	.016	93201.05899999999	1476.773	462736.268	.977	43.34	5	.006	.03	91724.28599999999	2757.594	452316.511	.961	38.99	5	.01	.048	88966.692	4301.171	434637.271	.9429999999999999	35.11	5	.013	.064	84665.52099999999	5425.355	410020.939	.9330000000000001	31.76	5	.014	.07	79240.166	5533.818	382371.649
913	2	2015-2020	3	5	.001	.007	95209.359	692.347	474453.504	.991	51.54	5	.002	.012	94517.011	1113.952	470018.811	.985	46.9	5	.004	.019	93403.05899999999	1742.013	462972.02	.977	42.43	5	.006	.028	91661.046	2610.105	452161.862	.966	38.18	5	.008	.04	89050.94100000001	3573.503	436669.224	.955	34.22	5	.01	.05	85477.43799999999	4280.682	416939.573
913	2	2020-2025	3	5	.001	.006	95982.7	600.7809999999999	478567.743	.992	52.39	5	.002	.011	95381.91899999999	1037.346	474509.887	.987	47.7	5	.003	.016	94344.573	1530.5	468145.778	.98	43.2	5	.005	.024	92814.072	2233.962	458825.891	.971	38.87	5	.007	.035	90580.111	3164.041	445381.558	.959	34.76	5	.01	.047	87416.07000000001	4110.082	427175.006
913	2	2025-2030	3	5	.001	.005	96506.103	454.463	481546.065	.993	53.34	5	.002	.01	96051.64	920.405	478155.251	.988	48.58	5	.003	.015	95131.235	1404.636	472369.785	.982	44.02	5	.004	.021	93726.599	2001.931	463918.283	.974	39.64	5	.006	.03	91724.66800000001	2797.189	451980.84	.964	35.45	5	.008	.041	88927.47900000001	3683.967	435827.285
913	2	2030-2035	3	5	.001	.004	96890.25999999999	358.37	483680.294	.994	54.36	5	.002	.008	96531.89	760.8200000000001	480942.696	.99	49.55	5	.003	.013	95771.07000000001	1247.251	475957.898	.984	44.92	5	.004	.019	94523.82000000001	1820.119	468332.613	.977	40.48	5	.005	.027	92703.7	2513.483	457535.904	.969	36.22	5	.007	.036	90190.217	3265.746	443148.6
913	2	2035-2040	3	5	.001	.003	97206.473	308.221	485364.755	.995	55.42	5	.001	.007	96898.25199999999	634.827	483059.968	.991	50.59	5	.002	.011	96263.42600000001	1055.744	478879.721	.986	45.91	5	.003	.017	95207.682	1604.239	472278.17	.98	41.39	5	.005	.024	93603.443	2257.08	462648.67	.972	37.05	5	.006	.032	91346.363	2920.428	449751.135
913	2	2040-2045	3	5	.001	.003	97456.01300000001	274.303	486683.8	.996	56.48	5	.001	.006	97181.71000000001	555.596	484649.825	.993	51.63	5	.002	.009	96626.114	899.457	481052.044	.988	46.91	5	.003	.014	95726.65700000001	1372.438	475429.463	.982	42.32	5	.004	.021	94354.219	1990.07	467058.047	.975	37.9	5	.006	.028	92364.149	2630.606	455544.936
913	2	2045-2050	3	5	.001	.003	97661.996	246.969	487771.205	.996	57.51	5	.001	.005	97415.02800000001	491.929	485957.158	.994	52.65	5	.002	.008	96923.099	783.675	482798.555	.99	47.9	5	.002	.012	96139.424	1175.053	477954.026	.985	43.27	5	.004	.018	94964.371	1717.447	470771.654	.979	38.77	5	.005	.025	93246.924	2343.42	460670.516
913	2	2050-2055	3	5	0	.002	97873.238	220.16	488884.761	.997	58.59	5	.001	.004	97653.07799999999	434.163	487277.432	.994	53.71	5	.001	.007	97218.91499999999	687.789	484498.677	.991	48.94	5	.002	.011	96531.126	1027.602	480254.835	.987	44.27	5	.003	.016	95503.524	1495.268	473994.973	.981	39.72	5	.004	.022	94008.25599999999	2062.306	465163.252
913	2	2055-2060	3	5	0	.002	98080.499	195.157	489975.773	.997	59.61	5	.001	.004	97885.342	385.359	488550.302	.995	54.73	5	.001	.006	97499.98299999999	612.607	486079.211	.992	49.93	5	.002	.009	96887.376	917.509	482294.118	.988	45.23	5	.003	.014	95969.867	1337.479	476696.614	.983	40.64	5	.004	.019	94632.38800000001	1834.421	468824.947
913	2	2060-2065	3	5	0	.002	98265.561	172.645	490950.311	.997	60.59	5	.001	.003	98092.916	341.313	489688.965	.996	55.69	5	.001	.006	97751.603	545.374	487494.209	.993	50.88	5	.002	.008	97206.22900000001	819.756	484117.669	.99	46.15	5	.003	.012	96386.474	1197.775	479109.748	.985	41.52	5	.003	.017	95188.69899999999	1644.68	472055.359
913	2	2065-2070	3	5	0	.002	98417.253	153.855	491749.708	.998	61.49	5	.001	.003	98263.398	303.559	490627.398	.996	56.58	5	.001	.005	97959.83900000001	486.455	488672.545	.994	51.74	5	.002	.008	97473.38400000001	733.306	485656.136	.991	46.99	5	.002	.011	96740.07799999999	1074.398	481169.83	.987	42.33	5	.003	.015	95665.67999999999	1479.606	474833.547
913	2	2070-2075	3	5	0	.001	98527.09699999999	139.876	492329.033	.998	62.3	5	.001	.003	98387.22100000001	274.209	491312.733	.996	57.39	5	.001	.004	98113.012	438.148	489550.009	.994	52.54	5	.001	.007	97674.864	659.932	486835.08	.992	47.76	5	.002	.01	97014.931	969.024	482793.753	.988	43.07	5	.003	.014	96045.90700000001	1340.09	477067.801
913	2	2075-2080	3	5	0	.001	98613.736	128.937	492785.249	.998	63.07	5	.001	.003	98484.799	249.201	491856.673	.997	58.15	5	.001	.004	98235.598	396.155	490259.761	.995	53.29	5	.001	.006	97839.443	595.729	487807.883	.993	48.5	5	.002	.009	97243.715	876.144	484157.579	.989	43.78	5	.003	.013	96367.571	1216.896	478970.245
913	2	2080-2085	3	5	0	.001	98693.803	119.665	493204.992	.998	63.81	5	0	.002	98574.13800000001	227.308	492352.214	.997	58.88	5	.001	.004	98346.83	358.655	490902.086	.995	54.01	5	.001	.005	97988.175	537.43	488687.347	.993	49.2	5	.002	.008	97450.74400000001	790.946	485394.342	.99	44.46	5	.002	.011	96659.798	1103.98	480700.94
913	2	2085-2090	3	5	0	.001	98770.023	110.472	493605.627	.998	64.52	5	0	.002	98659.55100000001	207.078	492824.619	.997	59.59	5	.001	.003	98452.473	324.325	491509.194	.996	54.71	5	.001	.005	98128.148	483.911	489511.879	.994	49.88	5	.001	.007	97644.23699999999	712.79	486546.659	.991	45.11	5	.002	.01	96931.447	999.893	482307.396
913	2	2090-2095	3	5	0	.001	98843.23299999999	101.874	493990.095	.999	65.2	5	0	.002	98741.36	188.407	493275.655	.998	60.26	5	.001	.003	98552.95299999999	293.245	492083.153	.996	55.37	5	.001	.004	98259.709	435.749	490281.837	.995	50.53	5	.001	.007	97823.96000000001	642.123	487612.246	.992	45.74	5	.002	.009	97181.836	905.2	483784.871
913	2	2095-2100	3	5	0	.001	98913.577	93.574	494359.725	.999	65.88	5	0	.002	98820.004	171.131	493707.647	.998	60.94	5	.001	.003	98648.87300000001	263.747	492630.639	.997	56.04	5	.001	.004	98385.126	390.35	491014.771	.995	51.18	5	.001	.006	97994.776	575.898	488622.848	.993	46.38	5	.002	.008	97418.878	816.388	485181.393
[truncated: 86 more columns]
